# Supplementary material for: Motifome comparison between modern human, Neanderthal and Denisovan
Source: BMC Genomics. 2018 Jun 18;19:472. doi: 10.1186/s12864-018-4710-1 (PMC6006668; doi:10.1186/s12864-018-4710-1)
Supplement: Supplementary file 2 — List of statistically significant motifs for Neanderthal. The motif sequence, number of observed and expected occurrences as well as motif score are listed for motif lengths 6–10 in the whole genome, as well as average score and standard deviation for all motif lengths. (XLSX 43083 kb) [file 12864_2018_4710_MOESM2_ESM.xlsx]

## Sheet: genome
hexamers				heptamers				octamers				nonamers				decamers				decamers
Motif	Obs	Exp	Score	Motif	Obs	Exp	Score	Motif	Obs	Exp	Score	Motif	Obs	Exp	Score	Motif	Obs	Exp	Score	Motif	Obs	Exp	Score
CCTCCC	2007123	300871	0.87	GCCTCCC	892487	61539.2	0.935	CAGGCTGG	650136	18186.4	0.973	CCAGCCTGG	514551	3717.74	0.993	CCAGCCTGGG	318110	760.414	0.998	TCGACGTACG	2	1587.51	0.001
GGGAGG	2001382	300858	0.869	GGGAGGC	888514	61519.6	0.935	CCAGCCTG	646244	18176.4	0.973	CCAGGCTGG	518936	3718.77	0.993	CCCAGGCTGG	320524	760.414	0.998	TCGCGACGTA	2	1587.51	0.001
CCCAGC	1824580	300526	0.859	AAAAAAA	6398777	557081	0.92	CAGCCTGG	625137	18181.4	0.972	CAGCCTGGG	365036	3718.77	0.99	AGGCTGAGGC	318028	1098.38	0.997
GCTGGG	1829043	301204	0.859	TTTTTTT	6433471	562660	0.92	CCAGGCTG	629482	18181.4	0.972	CCCAGGCTG	368135	3717.74	0.99	CAGCCTGGGC	219669	760.414	0.997
CCCAGG	1760011	300609	0.854	CCCAGGC	669056	61468.6	0.916	GCCTCCCA	555712	18171.4	0.968	CAGCCTCCC	326488	3715.68	0.989	CCTCAGCCTC	395192	1098.73	0.997
CCTGGG	1758338	301120	0.854	GCCTGGG	666701	61590.2	0.915	TGGGAGGC	552819	18191.5	0.968	GCCTCAGCC	340978	3716.71	0.989	CTCAGCCTCC	402417	1098.73	0.997
CCAGGC	1670561	300609	0.847	CCTCCCA	949829	88841.5	0.914	CAGCCTCC	540164	18171.4	0.967	GGCTGAGGC	338425	3719.79	0.989	GAGGCTGAGG	392800	1098.69	0.997
GCCTGG	1669674	301120	0.847	TGGGAGG	945270	88964.3	0.914	GGAGGCTG	537581	18191.5	0.967	GGGAGGCTG	324772	3720.82	0.989	GCCCAGGCTG	221670	760.414	0.997
GCCTCC	1656074	300954	0.846	AGGCTGG	937487	88939.8	0.913	AAAAAAAA	4709204	164496	0.966	AGGCTGAGG	434963	5371.59	0.988	GCCTCAGCCT	320574	1099.04	0.997
GGAGGC	1648571	300775	0.846	CCAGCCT	934176	88866.1	0.913	TTTTTTTT	4734401	166380	0.966	CACACACAC	648453	7735.15	0.988	GGAGGCTGAG	400628	1098.69	0.997
CCAGCC	1623616	300526	0.844	CAGCCTG	907084	88890.6	0.911	CCTCAGCC	497526	18171.4	0.965	CCTCAGCCT	438111	5373.3	0.988	ACACACACAC	580440	2284.05	0.996
GGCTGG	1626568	301204	0.844	CAGGCTG	910997	88915.2	0.911	GGCTGAGG	494329	18191.5	0.965	CTCAGCCTC	452328	5373.3	0.988	CACACACACA	584023	2284.05	0.996
AAAAAA	9907574	1.88661e+06	0.84	GCTGGGA	904873	88939.8	0.911	CCCAGGCT	469484	18176.4	0.963	GAGGCTGAG	450439	5371.59	0.988	CACTCCAGCC	271075	1097.17	0.996
TTTTTT	9963567	1.9028e+06	0.84	TCCCAGC	901292	88866.1	0.91	AGCCTGGG	466325	18186.4	0.962	GGAGGCTGA	440896	5371.59	0.988	CAGGCTGGAG	287118	1098.38	0.996
CAGCCT	2224236	434595	0.837	CCAGGCT	874015	88890.6	0.908	GCCCAGGC	311822	12572.6	0.961	GTGTGTGTG	652962	7790.08	0.988	CCAGGCTGGA	289109	1098.08	0.996
AGGCTG	2223026	434835	0.836	GCCCAGG	605753	61485.6	0.908	GCCTGGGC	309637	12594	0.961	TCAGCCTCC	442616	5373.3	0.988	CCTGCCTCAG	265238	1099.04	0.996
CCTGCC	1376612	300954	0.821	AGCCTGG	869809	88915.2	0.907	CCTGCCTC	421950	18197.2	0.959	AAAAAAAAA	3773902	48572.4	0.987	CTCCAGCCTG	284762	1099.04	0.996
GGCAGG	1374185	300775	0.82	CCTGGGC	602924	61573.2	0.907	GAGGCAGG	419449	18165.6	0.958	GCCTCCCAA	421693	5365.66	0.987	CTGAGGCAGG	263937	1098.38	0.996
CCTGGC	1363586	301037	0.819	CAGCCTC	831443	88866.1	0.903	GGCCTCCC	285137	12587	0.958	TTGGGAGGC	419006	5379.24	0.987	CTGCCTCAGC	271418	1099.04	0.996
CTGGGC	1362168	301120	0.819	GAGGCTG	828149	88939.8	0.903	CACACACA	846837	37828.4	0.957	TTTTTTTTT	3793624	49198.8	0.987	GCACTCCAGC	265943	1097.47	0.996
GCCAGG	1363399	300692	0.819	CCTGGCC	548967	61556.2	0.899	GGGAGGCC	283403	12579.5	0.957	GCCCAGGCT	254554	3717.74	0.986	GCTGAGGCAG	269721	1098.38	0.996
GCCCAG	1364591	300609	0.819	GCCAGGC	545716	61485.6	0.899	TGTGTGTG	851993	38086.5	0.957	ACACACACA	710553	11170	0.985	GCTGGAGTGC	267666	1099.95	0.996
CAGGAG	1950255	434216	0.818	GCCTGGC	545862	61573.2	0.899	ACACACAC	814589	37828.4	0.956	AGCCTGGGC	252401	3718.77	0.985	GGCTGAGGCA	285585	1098.38	0.996
CTCCTG	1956829	435214	0.818	GGCCAGG	549821	61502.6	0.899	CTCCAGCC	397716	18171.4	0.956	AGGCTGGAG	331939	5371.59	0.984	GGCTGGAGTG	272487	1100.25	0.996
CTGGGA	1890131	434835	0.813	CTGCCTC	786147	88992.7	0.898	GCCTCAGC	397279	18176.4	0.956	CAGGCTGGA	324055	5370.11	0.984	GGGAGGCTGA	296792	1098.69	0.996
TCCCAG	1885770	434595	0.813	GAGGCAG	781464	88813.2	0.898	GCTGAGGC	395159	18186.4	0.956	CTCCAGCCT	329725	5373.3	0.984	GTGTGTGTGT	584561	2303.54	0.996
CTCCCA	1787587	434475	0.804	CACACAC	1087324	128110	0.895	GGCTGGAG	399806	18191.5	0.956	GGCCTCCCA	228173	3716.71	0.984	TCAGCCTCCC	298058	1098.73	0.996
TGGGAG	1782740	434955	0.804	GTGTGTG	1093608	128800	0.895	GTGTGTGT	819439	38086.5	0.956	TCCAGCCTG	321860	5374.79	0.984	TCCAGCCTGG	286765	1099.34	0.996
AGGCAG	1737284	434216	0.8	AGCTGGG	732581	88939.8	0.892	GCCTGGCC	264194	12590.5	0.955	TGGGAGGCC	226696	3719.79	0.984	TGCCTCAGCC	287697	1099.04	0.996
CTGCCT	1743948	435214	0.8	CCCAGCT	731025	88866.1	0.892	GGCCAGGC	264765	12576.1	0.955	TGTGTGTGT	715089	11262.2	0.984	TGTGTGTGTG	588667	2303.54	0.996
CCCACC	1117303	300443	0.788	AGGCAGG	725588	88813.2	0.891	AGCCTCCC	376099	18171.4	0.954	AATCCCAGC	445756	7748.31	0.983	AAAAAAAAAA	3112230	14342.5	0.995
GGTGGG	1116906	301287	0.788	CCTGCCT	728196	88992.7	0.891	CTCAGCCT	540514	26277.8	0.954	ACTCCAGCC	308830	5365.66	0.983	ACTCCAGCCT	287914	1586.63	0.995
CTGGCC	1096472	301037	0.785	CTCAGCC	716918	88866.1	0.89	GGGAGGCT	374505	18191.5	0.954	CCCAGCTAC	302211	5365.66	0.983	AGGCTGGAGT	290012	1588.39	0.995
GGCCAG	1096474	300692	0.785	GGCTGAG	713806	88939.8	0.889	AGGCTGAG	537543	26262.2	0.953	CTGAGGCAG	306013	5370.11	0.983	CAGCCTCCCA	201316	1097.17	0.995
CCTCAG	1568233	434595	0.783	AGCCTCC	693093	88866.1	0.886	CTCCTGCC	358889	18197.2	0.952	CTGCCTCAG	307688	5374.79	0.983	CAGGCTGGTC	219482	1099.65	0.995
CTGAGG	1562466	434835	0.782	CCTCAGC	693125	88866.1	0.886	GAGGCTGA	523867	26262.2	0.952	GCAGTGAGC	303073	5370.11	0.983	CCAGCCTGGC	139424	760.204	0.995
AGCCTG	1546772	434715	0.781	GCTGAGG	690343	88939.8	0.886	GGCAGGAG	357872	18165.6	0.952	GCTCACTGC	304574	5374.79	0.983	CCTCCCAAAG	296716	1584.38	0.995
CAGGCT	1548282	434715	0.781	GGAGGCT	689892	88939.8	0.886	TCAGCCTC	525996	26277.8	0.952	GCTGAGGCA	312268	5370.11	0.983	CTCCTGCCTC	243087	1100.3	0.995
CCCCAG	1028289	300526	0.774	CCCAGCC	435601	61451.6	0.876	CCCAGCAC	353803	18145.5	0.951	GCTGGGATT	446792	7776.85	0.983	CTTTGGGAGG	295878	1590.65	0.995
CCCTCC	1029894	300871	0.774	CTGAGGC	625935	88915.2	0.876	CCTCCCAA	505856	26233.2	0.951	GGCTGGAGT	310746	5379.24	0.983	GACCAGCCTG	218252	1097.78	0.995
CTCAGC	1487266	434595	0.774	GCCTCAG	629201	88890.6	0.876	GTGCTGGG	354765	18217.4	0.951	GTAGCTGGG	303445	5379.24	0.983	GAGGCAGGAG	242206	1097.12	0.995
CTGGGG	1029404	301204	0.774	GGCTGGG	436076	61607.2	0.876	ATCCCAGC	498010	26240.5	0.95	TGCCTCAGC	314317	5374.79	0.983	GCCAGGCTGG	141130	760.625	0.995
GGAGGG	1030098	300858	0.774	GGAGGCC	430781	61502.6	0.875	GCTGGGAT	499397	26299.6	0.95	AGGCAGGAG	292112	5363.95	0.982	GCCTCCCAAA	308027	1584.38	0.995
GCTGAG	1484020	434835	0.773	GGCCTCC	432451	61556.2	0.875	TTGGGAGG	503372	26306.9	0.95	CACTCCAGC	295858	5365.66	0.982	GCTCACTGCA	288749	1587.07	0.995
CACACA	2117802	626513	0.772	CACTGCA	887840	128328	0.874	CCCAGCTA	459915	26240.5	0.946	CCACTGCAC	284817	5365.66	0.982	GCTGGGATTA	417561	2296.36	0.995
TGTGTG	2132484	629717	0.772	CCCTCCC	426391	61522.2	0.874	TAGCTGGG	461331	26299.6	0.946	CCTGCCTCA	294779	5373.3	0.982	GGATTACAGG	415201	2293.09	0.995
CACTGC	1462594	434595	0.771	CTCCAGC	615507	88866.1	0.874	GCAGTGGC	297714	18186.4	0.942	CTCCTGCCT	293070	5380.96	0.982	GGCCTCCCAA	205498	1097.47	0.995
GCAGTG	1465543	434835	0.771	GCTGGAG	617404	88939.8	0.874	GCCACTGC	296523	18176.4	0.942	CTGGAGTGC	292942	5377.76	0.982	TAATCCCAGC	416600	2291.19	0.995
AGGAGG	1454106	434336	0.77	GGGAGGG	427018	61536.6	0.874	AGCTGGGA	409706	26262.2	0.94	GCACTCCAG	291118	5367.14	0.982	TGGGAGGCTG	200426	1100.25	0.995
CCTCCT	1460368	435094	0.77	TGCAGTG	889175	128581	0.874	AGGCTGGA	409999	26262.2	0.94	GCTGGAGTG	297609	5379.24	0.982	TTGGGAGGCC	204005	1099.95	0.995
CTCCAG	1436965	434595	0.768	CCCAGCA	603020	88739.6	0.872	TCCAGCCT	407790	26277.8	0.939	GTGCAGTGG	286850	5379.24	0.982	TTTGGGAGGC	306445	1590.65	0.995
CTGGAG	1441839	434835	0.768	TGCTGGG	605802	89066.5	0.872	TCCCAGCT	407937	26277.8	0.939	GTGCTGGGA	295562	5379.24	0.982	TTTTTTTTTT	3128876	14548.2	0.995
CAGGCA	1431492	434096	0.767	ACACACA	1240581	184998	0.87	CTGAGGCA	388979	26255	0.937	TCCCAGCAC	294294	5365.66	0.982	AAGTGCTGGG	256461	1588.39	0.994
CCAGCT	1426644	434595	0.767	TGTGTGT	1248290	186208	0.87	GACCAGCC	268395	18150.5	0.937	TGAGGCAGG	293454	5371.59	0.982	ACCAGCCTGG	189616	1097.78	0.994
TGCCTG	1433666	435334	0.767	GGCTGGA	578212	88939.8	0.867	GGCTGGTC	269239	18212.3	0.937	AGTGCTGGG	282443	5379.24	0.981	AGCCTGGGCA	170302	1098.08	0.994
AGCTGG	1427362	434835	0.766	TCCAGCC	575757	88866.1	0.866	TGCCTCAG	391212	26285.1	0.937	CCCAGCACT	281503	5365.66	0.981	AGTAGCTGGG	283513	1588.39	0.994
GCCACC	970127	300526	0.763	CCACTGC	568403	88866.1	0.865	TGGCCAGG	268879	18186.4	0.937	GAGGCAGGA	276721	5363.95	0.981	AGTGCTGGGA	261750	1588.39	0.994
GGTGGC	966896	301204	0.762	GCAGTGG	570291	88939.8	0.865	CCTGGCCA	267034	18176.4	0.936	GCCTGGGCA	188010	3718.77	0.981	ATCCCAGCAC	260101	1584.38	0.994
CTGCCC	958998	300954	0.761	CAGGAGG	564936	88813.2	0.864	AGGCAGGA	377918	26224.9	0.935	TCCTGCCTC	278317	5380.96	0.981	CAGCCTGGCC	132452	760.204	0.994
GGCCTC	956983	301037	0.761	CCTCCTG	567363	88992.7	0.864	CCTGGGCA	260203	18181.4	0.935	TGCCCAGGC	188980	3717.74	0.981	CCAGGCTGGT	191386	1099.65	0.994
GGGCAG	957503	300775	0.761	GTGAGCC	563536	88915.2	0.864	CTGCCTCA	379174	26277.8	0.935	ACCAGCCTG	246926	5367.14	0.979	CCCAAAGTGC	273081	1584.82	0.994
CCACCA	1374392	433857	0.76	GGCTCAC	562095	88890.6	0.863	TCCCAGCA	378181	26240.5	0.935	CAGGCTGGT	248263	5377.76	0.979	CCCAGCACTT	255701	1586.63	0.994
GAGGCC	954611	300692	0.76	GGCAGGA	553766	88813.2	0.862	TCCTGCCT	379589	26315.3	0.935	CGGCCTCCC	121230	2573.8	0.979	CCCAGCTACT	281976	1586.63	0.994
TGGTGG	1373345	435575	0.759	TCCTGCC	555963	88992.7	0.862	TGAGGCAG	378676	26262.2	0.935	GCCTGGCCA	170752	3717.74	0.979	CCTGTAATCC	414026	2294.45	0.994
CCAGGA	1346283	434096	0.756	CTCCTGC	547566	88992.7	0.86	TGCCCAGG	260943	18181.4	0.935	GGAGTGCAG	246145	5371.59	0.979	CTCGGCCTCC	117536	761.077	0.994
TCCTGG	1351793	435334	0.756	CTGGGCA	546179	88915.2	0.86	TGCTGGGA	379911	26299.6	0.935	GGCAGGAGA	246104	5363.95	0.979	CTGGAGTGCA	275444	1587.95	0.994
CCACCC	922833	300443	0.754	GCAGGAG	545945	88813.2	0.86	CTCACTGC	372069	26277.8	0.934	GGGAGGCCG	120225	2572.98	0.979	CTGGGATTAC	398571	2295.72	0.994
CCAGCA	1327551	433976	0.754	TGCCCAG	547275	88890.6	0.86	GCAGTGAG	370803	26262.2	0.934	TCTCCTGCC	247446	5380.96	0.979	CTGTAATCCC	409341	2294.45	0.994
CCAGGG	923110	300692	0.754	CCTCCCC	375992	61522.2	0.859	AATCCCAG	524971	37892.7	0.933	TGGCCAGGC	172049	3718.77	0.979	GCACTTTGGG	271733	1590.21	0.994
CCCTGG	923236	301037	0.754	GGGGAGG	375723	61536.6	0.859	CAGTGAGC	363079	26255	0.933	AGACCAGCC	243022	5359.51	0.978	GCAGTGAGCC	186879	1098.08	0.994
GAGGCA	1327781	434216	0.754	AGGCTGA	754213	128399	0.855	CCACTGCA	365040	26240.5	0.933	AGGCTGGTC	240804	5377.76	0.978	GCCACTGCAC	189046	1097.47	0.994
GGGTGG	924117	301287	0.754	TCAGCCT	757078	128510	0.855	CTGGGATT	526198	38021.8	0.933	CAGCCTGGC	167137	3717.74	0.978	GGAGGCCGAG	116513	759.752	0.994
TGCCTC	1333276	435214	0.754	CCAGCAC	518649	88739.6	0.854	GCTCACTG	364515	26285.1	0.933	CCTCCCAAA	346526	7746.17	0.978	GGCCAGGCTG	134277	760.625	0.994
TGCTGG	1333515	435454	0.754	GCCCAGC	358430	61468.6	0.854	GTGGCTCA	363276	26292.4	0.933	CTGCACTCC	243955	5373.3	0.978	GGCTCACTGC	187552	1099.34	0.994
AGCCTC	1322649	434595	0.753	GCTGGGC	359412	61590.2	0.854	TGAGCCAC	364346	26247.7	0.933	GACCAGCCT	239905	5367.14	0.978	GGGATTACAG	410301	2293.09	0.994
CAGTGG	1320110	434835	0.752	GTGCTGG	520651	89066.5	0.854	TGCAGTGG	366616	26299.6	0.933	GCCAGGCTG	169038	3718.77	0.978	GTAATCCCAG	398013	2291.82	0.994
CCACTG	1315170	434595	0.752	CCACCAC	514666	88715.1	0.853	ACTCCAGC	359317	26240.5	0.932	GGCTGGTCT	243804	5385.42	0.978	GTAGCTGGGA	286898	1588.39	0.994
GAGGCT	1318158	434835	0.752	CAGTGGC	512073	88915.2	0.852	CACTCCAG	358541	26240.5	0.932	TTTGGGAGG	345258	7779	0.978	GTGCAGTGGC	190433	1099.95	0.994
TGAGCC	1315162	434715	0.752	CCAGGAG	510493	88788.7	0.852	CTGGAGTG	360855	26299.6	0.932	AGCCTCCCA	225116	5365.66	0.977	GTGCTGGGAT	261149	1590.65	0.994
GGCTCA	1312018	434715	0.751	CTCCTGG	512340	89017.2	0.852	GCTGGAGT	361791	26299.6	0.932	CTCCCAAAG	327404	7748.31	0.977	TCCCAGCACT	260569	1586.63	0.994
CTCCCC	900966	300871	0.75	GCCACTG	509743	88890.6	0.852	CAGGAGGC	243314	18160.6	0.931	CTTTGGGAG	326596	7776.85	0.977	TCCCAGCTAC	285406	1586.63	0.994
GGGGAG	903283	300858	0.75	GTGGTGG	514801	89091.1	0.852	CGGGAGGC	170267	12579.5	0.931	GGCCAGGCT	155508	3718.77	0.977	TGCACTCCAG	273849	1587.07	0.994
TGGCCA	1291597	434715	0.748	AGCCAGG	495091	88788.7	0.848	GCCTCCCG	171144	12587	0.931	TGGGAGGCT	224126	5379.24	0.977	TGCAGTGAGC	287061	1587.95	0.994
CTGCAG	1285843	434715	0.747	CCTGGCT	495814	89017.2	0.848	GCCTCCTG	244662	18202.3	0.931	AGCCTGGCC	153984	3717.74	0.976	TGCCCAGGCT	171398	1099.34	0.994
CACCTG	1245799	434595	0.741	ATCCCAG	708585	128328	0.847	GTGAGCCA	356833	26255	0.931	AGTAGCTGG	313816	7765.79	0.976	ACTGCACTCC	222661	1586.63	0.993
CAGGTG	1245078	434835	0.741	GCCACCA	490200	88739.6	0.847	TGGCTCAC	356033	26285.1	0.931	CACTTTGGG	313359	7774.7	0.976	AGACCAGCCT	227403	1584.82	0.993
CAGCCC	853726	300526	0.74	CCCACCC	338355	61434.7	0.846	CCAGCTAC	347702	26240.5	0.93	CCAGCTACT	311882	7759.35	0.976	AGGCAGGAGA	225006	1583.87	0.993
CCCTGC	858698	300954	0.74	CCCCACC	338453	61434.7	0.846	CCCAGGAG	241364	18155.5	0.93	CCCAAAGTG	314167	7750.45	0.976	AGGCTGGTCT	228307	1590.21	0.993
GCAGGG	856428	300775	0.74	CTCCCAA	703294	128292	0.846	CTCCTGGG	242430	18207.3	0.93	CCTGTAATC	454668	11220.9	0.976	AGTGCAGTGG	237265	1588.39	0.993
GGCTGA	1235528	434835	0.74	CTGGGAT	709015	128581	0.846	GTAGCTGG	349287	26299.6	0.93	CTCACTGCA	321230	7759.35	0.976	CACTGCACTC	233157	1586.63	0.993
GGGCTG	855322	301204	0.74	GGGTGGG	339112	61624.3	0.846	CACTGCAC	341308	26240.5	0.929	CTCCTGACC	219392	5373.3	0.976	CCACCACGCC	101529	758.704	0.993
TCAGCC	1238541	434595	0.74	GGTGGGG	338142	61624.3	0.846	GAGCCACC	238721	18150.5	0.929	CTGGGATTA	457626	11227.1	0.976	CCACTGCACT	235214	1586.63	0.993
ACACAC	1775735	626513	0.739	TGGTGGC	487608	89066.5	0.846	GGTGGCTC	238115	18212.3	0.929	CTGTAATCC	453722	11220.9	0.976	CCTCGGCCTC	114966	761.077	0.993
CCCCAC	851117	300443	0.739	TTGGGAG	698019	128617	0.844	GTGCAGTG	343882	26299.6	0.929	GATTACAGG	455933	11211.1	0.976	CCTGGGCAAC	154034	1097.78	0.993
GTGGGG	853017	301287	0.739	TCCTGGG	476928	89041.8	0.843	AGTGCTGG	341025	26299.6	0.928	GCCACTGCA	220176	5367.14	0.976	CGGCCTCCCA	111312	759.994	0.993
GTGTGT	1784917	629717	0.739	CCCAGGA	474441	88764.2	0.842	CCAGCACT	339460	26240.5	0.928	GGATTACAG	455214	11211.1	0.976	CTGCACTCCA	228541	1586.63	0.993
TGGGGG	852020	301287	0.739	GAGCCAC	469224	88764.2	0.841	AGCCTGGC	227158	18181.4	0.926	GGTCAGGAG	217568	5371.59	0.976	GAGACCAGCC	148383	1096.22	0.993
CCCCCA	848279	300443	0.738	CCACCTC	466521	88841.5	0.84	GCACTCCA	328896	26240.5	0.926	TAATCCCAG	456486	11204.9	0.976	GAGGCCGAGG	113655	759.752	0.993
GCTGGA	1223927	434835	0.738	CTCTGCC	466318	88992.7	0.84	GCCAGGCT	228547	18181.4	0.926	TAGCTGGGA	315187	7765.79	0.976	GAGTGCAGTG	235077	1588.39	0.993
TCCAGC	1220069	434595	0.737	GGCAGAG	465874	88813.2	0.84	GGAGTGCA	330419	26262.2	0.926	TCCCAGCTA	313651	7759.35	0.976	GATTACAGGC	312452	2292.46	0.993
CTCAGG	1210983	434715	0.736	GTGGCTC	468639	89041.8	0.84	TGCACTCC	328370	26277.8	0.926	TGCAGTGAG	319885	7765.79	0.976	GCCTGGGCAA	164792	1098.08	0.993
CAGAGG	1203860	434216	0.735	CTGGCCA	462199	88890.6	0.839	TGGAGTGC	331337	26299.6	0.926	TGCAGTGGC	221369	5377.76	0.976	GCCTGTAATC	311898	2295.09	0.993
CCTCTG	1208549	435214	0.735	GAGGTGG	464473	88964.3	0.839	CTGCCTCC	224396	18197.2	0.925	CAGTGAGCC	208735	5368.62	0.975	GGAGTGCAGT	224714	1588.39	0.993
CCTGAG	1208219	434715	0.735	TGGCCAG	463436	88915.2	0.839	GGGATTAC	467449	37967.7	0.925	CCTGACCTC	207525	5373.3	0.975	GGCAGGAGAA	221061	1583.87	0.993
TGCCCA	1206139	434595	0.735	TGAGCCA	664441	128363	0.838	GTAATCCC	466215	37946.7	0.925	GAGGTCAGG	206471	5371.59	0.975	GGCGTGAGCC	110566	760.625	0.993
TGGGCA	1204830	434835	0.735	TGGCTCA	663042	128546	0.838	CCCCACCC	153631	12562.2	0.924	GGCTCACTG	209539	5376.27	0.975	GGCGTGGTGG	101483	762.129	0.993
ACCCAG	1199736	433976	0.734	CCCTGCC	316433	61539.2	0.837	CCCTCCCC	152438	12580.1	0.924	GGGATTACA	445867	11211.1	0.975	GGCTCACGCC	109308	760.204	0.993
AGCCAG	1195114	434096	0.734	GGCAGGG	316099	61519.6	0.837	GCCACCAC	220878	18145.5	0.924	GGTGGCTCA	208417	5377.76	0.975	GGCTGGTCTC	148909	1101.21	0.993
CACCAC	1198924	433857	0.734	ACCCAGG	451049	88764.2	0.836	GGAGGCAG	221792	18165.6	0.924	GTAATCCCA	439919	11204.9	0.975	GGGAGGCCGA	113682	759.752	0.993
CTGGGT	1201399	435454	0.734	CCTGGGT	451621	89041.8	0.835	GGGGAGGG	153139	12586.5	0.924	GTGAGCCAC	209453	5368.62	0.975	GTTGCCCAGG	155324	1099.65	0.993
CTGGCT	1195384	435334	0.733	CAGGAGA	645820	128216	0.834	GGGTGGGG	153782	12604.4	0.924	GTGGCTCAC	208497	5376.27	0.975	TCCTGCCTCA	242307	1588.89	0.993
GCCTCA	1194478	434595	0.733	CCTGCCC	309427	61539.2	0.834	GTGGTGGC	219822	18217.4	0.923	TGAGCCACC	209337	5367.14	0.975	TCGGCCTCCC	114834	761.077	0.993
GTGGTG	1198465	435575	0.733	CTGGGAG	445536	88939.8	0.834	ACCAGCCT	304201	26240.5	0.921	TGCACTCCA	297841	7759.35	0.975	TCTCCTGCCT	226220	1591.16	0.993
TGAGGC	1194722	434835	0.733	GGGCAGG	309790	61519.6	0.834	AGGCTGGT	305463	26299.6	0.921	TGGAGTGCA	299868	7765.79	0.975	TGAGGCAGGA	241226	1586.13	0.993
TCCTCC	1185540	435094	0.732	TCTCCTG	648049	128693	0.834	GCAGGAGA	306236	26224.9	0.921	TGGGATTAC	440659	11227.1	0.975	TGGAGTGCAG	230491	1588.39	0.993
AGGGAG	1181211	434336	0.731	CCCCTCC	306671	61522.2	0.833	GCTGGGAC	210620	18186.4	0.921	TGTAATCCC	444743	11220.9	0.975	TGGGAGGCCG	110398	760.835	0.993
CTCCCT	1181833	435094	0.731	CTCCCAG	444779	88866.1	0.833	TCTCCTGC	307945	26315.3	0.921	AAGTGCTGG	285831	7765.79	0.974	TTCTCCTGCC	222016	1591.16	0.993
GGAGGA	1182735	434336	0.731	GGAGGGG	306703	61536.6	0.833	CCCACCTC	210148	18166.3	0.92	ATCCCAGCA	295364	7748.31	0.974	TTGCCCAGGC	166049	1099.34	0.993
CCTTCC	1175671	435094	0.73	CACCCAG	440129	88739.6	0.832	CCCCTCCC	144645	12580.1	0.92	CCAAAGTGC	295448	7750.45	0.974	AATCCCAGCA	274201	2287.93	0.992
GGAAGG	1174474	434336	0.73	CTGGGTG	438956	89066.5	0.831	GAGGTGGG	208493	18196.5	0.92	GCACTTTGG	294101	7774.7	0.974	ACTTTGGGAG	297361	2296.36	0.992
GGCAGA	1173619	434216	0.73	CCAGCCC	300592	61451.6	0.83	GGGAGGGG	144704	12586.5	0.92	TGCTGGGAT	296369	7776.85	0.974	AGCACTTTGG	279169	2295.72	0.992
TCTGCC	1176264	435214	0.73	GCCTCCT	433064	88992.7	0.83	GTCCCAGC	208367	18176.4	0.92	CCAGCACTT	284656	7759.35	0.973	AGCCTCCCAA	196272	1584.38	0.992
CTCTGC	1163059	435214	0.728	GGGCTGG	300842	61607.2	0.83	CCTCCCAG	205173	18171.4	0.919	CCTGGGCAA	191372	5368.62	0.973	AGCCTGGCCA	136486	1097.78	0.992
GCAGAG	1160942	434216	0.728	AGGAGGC	431111	88813.2	0.829	CCTCTGCC	206587	18197.2	0.919	TTGCCCAGG	192527	5376.27	0.973	AGGTCAGGAG	204708	1586.13	0.992
CAGCAG	1157148	434096	0.727	AGGTGGG	429779	88964.3	0.829	CGGCCTCC	141877	12587	0.919	AGTGCAGTG	265867	7765.79	0.972	CAAAGTGCTG	271883	2292.46	0.992
CTGCTG	1161838	435334	0.727	CCCACCT	431907	88841.5	0.829	GAGTGCAG	297305	26262.2	0.919	CACTGCACT	263515	7759.35	0.971	CACTTTGGGA	296040	2295.72	0.992
GAGCCA	1157118	434096	0.727	CCTGACC	429512	88866.1	0.829	GGCAGAGG	205404	18165.6	0.919	CCTCGGCCT	122711	3722.01	0.971	CAGCACTTTG	270605	2295.09	0.992
TGGCTC	1157356	435334	0.727	CTCCTGA	623391	128510	0.829	CTCCCAAA	425364	37882.2	0.918	CCTGGCCAA	181663	5367.14	0.971	CCAAAGTGCT	280118	2291.82	0.992
GCAGCC	796210	300609	0.726	TCAGGAG	621684	128399	0.829	CTGCACTC	295785	26277.8	0.918	CTCGGCCTC	126772	3722.01	0.971	CCACCATGCC	135488	1097.17	0.992
TTTTCT	3478495	1.3158e+06	0.726	GGTCAGG	427893	88939.8	0.828	CTGGGAGG	204604	18191.5	0.918	GAGGCCGAG	125523	3714.5	0.971	CCAGCTACTC	189442	1586.63	0.992
AGAAAA	3453674	1.30683e+06	0.725	AGGGAGG	424753	88837.8	0.827	GGAGGCCG	140887	12579.5	0.918	GGAGGCCGA	124347	3714.5	0.971	CCTGGCCAAC	136710	1097.47	0.992
AGAGAG	1656463	627033	0.725	CCTCCCT	424793	88968.1	0.827	TTTGGGAG	421362	38032.3	0.917	TCGGCCTCC	125407	3722.01	0.971	CTCCCAAAGT	298442	2291.19	0.992
CAGGGC	790810	300692	0.725	CTCTCTC	614921	128658	0.827	AGACCAGC	285767	26210.4	0.916	TTGGCCAGG	183045	5377.76	0.971	CTCCGCCTCC	90789	760.867	0.992
CCACCT	1145079	434475	0.725	GAGAGAG	614724	128251	0.827	GCTGGTCT	286386	26329.8	0.916	ACTGCACTC	249309	7759.35	0.97	CTCCTGACCT	206258	1588.89	0.992
CTCTCT	1656412	629195	0.725	CCCAAAG	606325	128145	0.826	CAGGCATG	281302	26255	0.915	AGCTGGGAC	173109	5370.11	0.97	GAGGTCAGGA	187385	1586.13	0.992
GGCTGC	794474	301120	0.725	CCCCAGC	291483	61451.6	0.826	CATGCCTG	281210	26285.1	0.915	AGGCCGAGG	121625	3714.5	0.97	GAGTAGCTGG	190713	1588.39	0.992
ACAGGC	1136925	434096	0.724	GCTGGGG	291880	61607.2	0.826	CCTCGGCC	135397	12587	0.915	CACCCAGGC	121110	3711.42	0.97	GCCTGGCCAA	140857	1097.78	0.992
AGGTGG	1142551	434955	0.724	ACCAGCC	418270	88739.6	0.825	CTTTGGGA	401976	38021.8	0.914	CCCAGGAGG	119730	3713.48	0.97	GGAGGCGGAG	90016	759.962	0.992
CAGGCC	787782	300609	0.724	CAGTGAG	605439	128399	0.825	GGCCGAGG	134335	12579.5	0.914	CCTCCTGGG	120255	3723.03	0.97	GGCATGGTGG	134431	1100.25	0.992
GCCCTG	791304	301037	0.724	CCCAGGG	290444	61485.6	0.825	TCACTGCA	402492	37946.7	0.914	CTGGGCAAC	173035	5368.62	0.97	GGTGGCTCAC	128694	1099.65	0.992
GCCTGT	1136092	435334	0.723	CCCTGGG	290700	61573.2	0.825	TCCCAAAG	402685	37892.7	0.914	GAGTGCAGT	251274	7765.79	0.97	GTGAGCCACC	129224	1097.78	0.992
GGCCTG	786864	301120	0.723	CCTGGGA	419758	88915.2	0.825	TGCAGTGA	401541	37967.7	0.914	GCAGGAGAA	246813	7743.71	0.97	GTTGGCCAGG	137665	1099.95	0.992
AAGAAA	3395574	1.30683e+06	0.722	CTCACTG	607380	128510	0.825	CCCACCCC	132171	12562.2	0.913	GCCTCGGCC	83455	2574.51	0.97	TCCCAAAGTG	297100	2291.82	0.992
GCAGGA	1127703	434216	0.722	CTTTGGG	606273	128765	0.825	CCTGACCT	275455	26277.8	0.913	GCCTGGGTG	120096	3725.09	0.97	TCCTGACCTC	188135	1588.89	0.992
TCCTGC	1129680	435214	0.722	GGCTGGT	420151	89066.5	0.825	GGGGTGGG	131749	12604.4	0.913	GGCCGAGGC	82692	2572.27	0.97	TGCTGGGATT	274849	2299.63	0.992
TGGGGA	1127511	434955	0.722	TCCCAGG	419733	88890.6	0.825	AGGTCAGG	273031	26262.2	0.912	GTCCCAGCT	171536	5374.79	0.97	TGGCCAGGCT	137993	1099.65	0.992
AGGAGA	1619966	627033	0.721	CCACCCC	288203	61434.7	0.824	CCTGGGAG	189500	18186.4	0.912	GTTGCCCAG	174273	5376.27	0.97	TGGGATTACA	425648	3315.15	0.992
TCCCCA	1125180	434475	0.721	GGGGTGG	288459	61624.3	0.824	CTCCCAGG	189496	18176.4	0.912	TTCTCCTGC	248166	7781.48	0.97	TGTAATCCCA	424822	3313.32	0.992
TCTCCT	1628229	629195	0.721	CCAGCTA	593480	128328	0.822	CACCCAGG	185110	18150.5	0.911	GAGACCAGC	165674	5360.99	0.969	TTGGCCAGGC	142327	1099.65	0.992
TTTCTT	3400177	1.3158e+06	0.721	CCAGGCC	283796	61468.6	0.822	CCAGGAGG	186262	18160.6	0.911	GCGTGAGCC	117865	3718.77	0.969	TTGGGAGGCT	195500	1590.65	0.992
CAGCCA	1117879	433976	0.72	CCCCAGG	283476	61468.6	0.822	CCCAAAGT	385644	37892.7	0.911	GCTCACGCC	115280	3716.71	0.969	AAAGTGCTGG	263344	2293.09	0.991
GGGAAG	1116846	434336	0.72	CCTGGGG	284035	61590.2	0.822	CCTCCTGG	187295	18202.3	0.911	GCTGGTCTC	166200	5383.93	0.969	CACTGCAACC	180888	1584.38	0.991
AGGAAG	1605121	627033	0.719	GGCCTGG	284116	61590.2	0.822	ACTTTGGG	385175	38021.8	0.91	GGCGTGAGC	116724	3719.79	0.969	CAGCCTCCCG	88165	759.994	0.991
CTTCCC	1115974	435094	0.719	TAGCTGG	594758	128581	0.822	CCCAGCCC	127122	12565.6	0.91	GGCTCACGC	116551	3717.74	0.969	CCAGCACTTT	262172	2294.45	0.991
CTTCCT	1606711	629195	0.719	GGAGTGC	407287	88939.8	0.821	CCTGGGTG	184089	18212.3	0.91	GGGAGGCCA	115586	3714.5	0.969	CGGGAGGCTG	87959	760.835	0.991
TGGCTG	1115948	435454	0.719	GCACTCC	404389	88866.1	0.82	CTCCTGAC	267327	26277.8	0.91	TGGCCTCCC	116307	3722.01	0.969	CTCACTGCAA	245273	2291.19	0.991
CCTCCA	1106719	434475	0.718	TGCCTGG	404636	89041.8	0.82	GCCCAGCC	126979	12569.1	0.91	AGTCCCAGC	160387	5367.14	0.968	CTCGGGAGGC	86765	760.625	0.991
TGGAGG	1106847	434955	0.718	AGCCACC	402392	88739.6	0.819	GGCTGGGC	127409	12597.5	0.91	ATTACAGGC	341406	11208	0.968	CTGCAACCTC	184066	1586.63	0.991
CAGGGA	1098262	434216	0.717	CCAGGCA	402371	88764.2	0.819	GGGCTGGG	127025	12600.9	0.91	CCCGGGAGG	77406	2572.27	0.968	GAGGTTGCAG	183175	1588.39	0.991
CAGCAC	1091690	433976	0.716	GGGAGGA	398105	88837.8	0.818	GTCAGGAG	265762	26262.2	0.91	CCTCCCAGG	113792	3716.71	0.968	GCCACCACGC	79471	758.913	0.991
GTGCTG	1096421	435454	0.716	GGTGGCT	400673	89066.5	0.818	CAGGCGTG	180592	18186.4	0.909	CCTCCCGGG	78119	2574.51	0.968	GCCTCCCGAG	87010	760.204	0.991
TCCCTG	1098295	435214	0.716	TCCTCCC	399649	88968.1	0.818	TCCTGACC	261904	26277.8	0.909	CCTGGGAGG	113531	3719.79	0.968	GCCTCCCGGG	54929	526.582	0.991
AGCCAC	1087457	433976	0.715	CCTCTGC	397853	88992.7	0.817	CACGCCTG	179124	18176.4	0.908	GCCTGTAAT	340495	11224	0.968	GCGTGGTGGC	79606	761.919	0.991
TCTCCC	1088965	435094	0.715	GAGACAG	570848	128216	0.817	CACTTTGG	374825	38011.3	0.908	GCTGGGACT	162315	5377.76	0.968	GGGTTTCACC	171131	1589.77	0.991
CACCCA	1084341	433857	0.714	GCAGAGG	396173	88813.2	0.817	CCAAAGTG	375659	37903.2	0.908	ACTTTGGGA	330310	11227.1	0.967	GGTGAAACCC	170171	1585.25	0.991
GGGAGA	1085796	434336	0.714	TGAGGCA	571537	128399	0.817	CCACCTCC	180113	18166.3	0.908	AGGTCAGGA	225593	7754.74	0.967	GGTTGCAGTG	180068	1590.65	0.991
GTGGCT	1085261	435454	0.714	TGCCTCA	572587	128510	0.817	CTGACCTC	258218	26277.8	0.908	CACCACGCC	109509	3710.4	0.967	TTGCAGTGAG	244213	2296.36	0.991
ACAGAG	1559835	626860	0.713	CTGTCTC	571122	128693	0.816	GCCCGGCC	86030	8706.44	0.908	CCACCACGC	109832	3710.4	0.967	ACCCAGGCTG	108894	1097.78	0.99
CTCTGT	1565089	629369	0.713	TACAGGC	567834	128363	0.816	GCCTGTAA	375275	37957.2	0.908	GCGTGGTGG	109783	3726.12	0.967	AGCCTGGGTG	105626	1099.95	0.99
GGCCCC	516671	208170	0.713	AGCCCAG	390469	88764.2	0.815	GGCCGGGC	86031	8711.26	0.908	GGCGTGGTG	109424	3726.12	0.967	AGGCCGAGGC	78019	759.543	0.99
TGGGTG	1084178	435575	0.713	GAGGCCA	392167	88788.7	0.815	GGTCAGGA	259737	26262.2	0.908	TCCCAAAGT	331466	11204.9	0.967	AGGCGTGAGC	112389	1098.38	0.99
GGGGCC	515931	208285	0.712	GCCTGCC	271594	61556.2	0.815	TTACAGGC	376209	37957.2	0.908	TCCTGACCT	227359	7770.41	0.967	CACCCAGGCT	106413	1097.47	0.99
CAGCTG	1067791	434715	0.711	GCCTGTA	565988	128546	0.815	AGTAGCTG	371923	37967.7	0.907	CACCATGCC	153404	5365.66	0.966	CAGCCTCCTG	107296	1099.04	0.99
CCCCTC	741623	300871	0.711	GGCAGGC	271392	61502.6	0.815	CAGCTACT	369302	37946.7	0.907	CCACCATGC	154482	5365.66	0.966	CAGCCTGGGT	108013	1099.65	0.99
CTCCTC	1068550	435094	0.711	TGGCCTC	393437	89017.2	0.815	GAGAGAGA	367666	37870.2	0.907	CCCCACCCC	71911	2568.72	0.966	CAGGAGGCTG	106944	1098.38	0.99
GAGAGA	1541210	627033	0.711	CTGGGCT	389280	89041.8	0.814	GAGGTCAG	256753	26262.2	0.907	CCGCCTCCC	72213	2573.09	0.966	CAGGCGTGAG	107003	1098.38	0.99
GAGGAG	1067130	434336	0.711	GCCCGGC	185831	42578.4	0.814	GGAGGTGG	178269	18196.5	0.907	CTCTCTCTC	218071	7779.33	0.966	CCCGGGAGGC	54386	525.978	0.99
GAGGGG	740291	300858	0.711	GCCGGGC	185980	42590.2	0.814	TAATCCCA	535114	54782	0.907	CTGGCCAAC	152507	5367.14	0.966	CGTGAGCCAC	112157	1097.78	0.99
GGAGAA	1545279	627033	0.711	CACCATG	556768	128328	0.813	TGGGATTA	536578	54905.6	0.907	GAGAGAGAG	218402	7745.85	0.966	CTCACGCCTG	105993	1099.04	0.99
TTCTCC	1551284	629195	0.711	CAGCCCC	267958	61451.6	0.813	AGAGAGAG	365857	37870.2	0.906	GCATGGTGG	153571	5379.24	0.966	CTCGGCTCAC	107197	1099.04	0.99
AAAGAA	3196580	1.30683e+06	0.71	GAGGGAG	385771	88837.8	0.813	CTCTCTCT	364722	38044.4	0.906	GGCATGGTG	152123	5379.24	0.966	CTCTGCCTCC	112975	1100.3	0.99
TCTCTC	1542434	629195	0.71	GGGGCTG	268608	61607.2	0.813	GGAGGCCA	174385	18160.6	0.906	GTTGGCCAG	153445	5377.76	0.966	CTGGGCAACA	160756	1585.25	0.99
AAAAAT	4611157	1.8893e+06	0.709	CAGGCAG	382754	88788.7	0.812	TCTCTCTC	367590	38044.4	0.906	AGCACTTTG	310848	11224	0.965	GCCACCATGC	103473	1097.47	0.99
ATTTTT	4628425	1.90009e+06	0.709	CATGGTG	554787	128581	0.812	TGGCCTCC	175402	18202.3	0.906	CAAAGTGCT	311822	11208	0.965	GCCTCGGCCT	78739	761.287	0.99
CCCAGA	1055666	433976	0.709	CCTCCTC	383135	88968.1	0.812	ACCCAGGC	173106	18150.5	0.905	CAGCTACTC	211491	7759.35	0.965	GCGTGAGCCA	112075	1098.08	0.99
CCCCTG	731632	300954	0.709	CTCCCTC	384233	88968.1	0.812	AGCCCAGG	172127	18155.5	0.905	CTCTGCCTC	150274	5380.96	0.965	GCTCACGCCT	111034	1099.04	0.99
CAGGGG	728877	300775	0.708	CTGCCTG	383645	89017.2	0.812	AGGCAGAG	250272	26224.9	0.905	CTGCCTCCC	102618	3720.98	0.965	GGAGGCAGAG	111516	1097.12	0.99
GCTCAC	1053485	434595	0.708	CTGGAGT	554080	128581	0.812	AGTGAGCC	249433	26255	0.905	GAGGCAGAG	149174	5363.95	0.965	GTGAGCCGAG	106636	1098.38	0.99
GTGAGC	1056851	434835	0.708	ACTCCAG	550231	128328	0.811	ATTACAGG	522929	54812.3	0.905	GAGTAGCTG	212745	7765.79	0.965	GTGGCTCACG	111300	1099.65	0.99
TCTGGG	1057217	435454	0.708	AGAGAGA	793440	185151	0.811	CCGCCTCC	120097	12583.6	0.905	GGGAGGCAG	101805	3715.53	0.965	TAGCTGGGAC	150687	1587.95	0.99
TTCTTT	3184345	1.3158e+06	0.708	AGGCAGA	550144	128216	0.811	CCTGTAAT	520726	54875.2	0.905	GGGAGGCGG	71755	2573.69	0.965	TCACCCAGGC	104121	1097.47	0.99
CTCTCC	1049245	435094	0.707	GAGGAGG	381428	88837.8	0.811	CTCTGCCT	252005	26315.3	0.905	GGGGTGGGG	71873	2578.07	0.965	TGGCTCACGC	110929	1099.34	0.99
CTGTGG	1048517	435454	0.707	TCTGCCT	553773	128693	0.811	CTGTAATC	520109	54875.2	0.905	AAAGTGCTG	301034	11211.1	0.964	TGTTGCCCAG	162030	1589.77	0.99
CCACAG	1042798	433976	0.706	CTCCTCC	380081	88968.1	0.81	GATTACAG	521615	54812.3	0.905	CAGCACTTT	299565	11220.9	0.964	ACCCGGGAGG	68430	759.543	0.989
GGAGAG	1045125	434336	0.706	CTCTGTC	548078	128693	0.81	GCCAGGCA	172808	18155.5	0.905	CGCCCAGGC	67991	2570.85	0.964	ACTCCTGACC	143000	1586.63	0.989
CAGAGC	1036067	434096	0.705	GACAGAG	546902	128216	0.81	GGAGGCGG	119244	12583	0.905	CGGTGGCTC	98518	3724.06	0.964	AGCTGGGACT	145593	1587.95	0.989
CCTGGA	1037060	434715	0.705	GCAGTGA	548194	128399	0.81	GGCTCACT	249919	26285.1	0.905	CTCCGCCTC	99486	3720.98	0.964	AGTCCCAGCT	143878	1587.07	0.989
ACTGCA	1490062	627579	0.704	TCACTGC	547545	128510	0.81	TGCCTGGC	173622	18207.3	0.905	GAGCCACCG	99209	3712.45	0.964	ATTCTCCTGC	215195	2297.72	0.989
GCTCTG	1036571	435334	0.704	TCTCTCT	792350	186054	0.81	TTGCCCAG	249482	26285.1	0.905	GAGGCGGAG	98980	3715.53	0.964	CACCACGCCC	67894	758.704	0.989
TCCAGG	1034866	434715	0.704	GGAGGAG	377081	88837.8	0.809	CCCCAGCC	118844	12565.6	0.904	GCCTCCCGA	98548	3716.71	0.964	CAGTGAGCCG	102681	1098.08	0.989
TGCAGT	1492186	628647	0.704	TGCCTCC	376352	88992.7	0.809	CCTGGGCT	171409	18207.3	0.904	GGGTTTCAC	205621	7774.7	0.964	CCACCACACC	98234	1095.31	0.989
CCTCTC	1031144	435094	0.703	CTGCCCC	259655	61539.2	0.808	CTGGGCAA	248104	26255	0.904	TCGGGAGGC	98213	3719.79	0.964	CCTCCCGGGT	69277	761.287	0.989
GAGAGG	1029825	434336	0.703	GGAGGCA	374376	88813.2	0.808	GCCTGGGT	172349	18212.3	0.904	AGGAGGCTG	140074	5371.59	0.963	CCTCTGCCTC	97887	1100.3	0.989
CAGAGA	1478160	626860	0.702	GGGGCAG	259519	61519.6	0.808	GGATTACA	516810	54812.3	0.904	AGGTTGCAG	203234	7765.79	0.963	CCTGACCTCA	141036	1586.63	0.989
CCCAAA	1474579	626513	0.702	AGTGCTG	537444	128581	0.807	GGCTGGGG	119249	12600.9	0.904	CACTGCAAC	201509	7748.31	0.963	CCTGGGTGAC	101482	1099.65	0.989
TCTCTG	1482237	629369	0.702	CCTCCCG	256509	61539.2	0.807	TGTAATCC	514832	54875.2	0.904	CAGCCTCCT	140312	5373.3	0.963	CCTTGGCCTC	98054	1100.6	0.989
AGGCCA	1017880	434096	0.701	GGAGGGA	371745	88837.8	0.807	AAGTGCTG	354251	37967.7	0.903	CTGCAACCT	204288	7759.35	0.963	CGGCTCACTG	102982	1099.34	0.989
TGGCCT	1022939	435334	0.701	TCCCTCC	371317	88968.1	0.807	AGCCAGGC	169397	18155.5	0.903	CTGGGAGGC	96161	3719.79	0.963	CTCAGGAGGC	101819	1098.08	0.989
CCAGAG	1012566	434096	0.7	AAAGAAA	1601237	385882	0.806	CAGCACTT	352701	37946.7	0.903	GAGGTTGCA	200716	7765.79	0.963	CTGGCCAACA	137767	1584.82	0.989
CTCTGG	1013441	435334	0.7	CAGCACT	534451	128328	0.806	GCCTGGCT	169785	18207.3	0.903	GCCTCCCAG	96053	3716.71	0.963	CTTGGCCTCC	99782	1100.6	0.989
CTGCAC	1012012	434595	0.7	CGGGAGG	255636	61519.6	0.806	CAAAGTGC	347045	37903.2	0.902	GCCTGGGCG	67198	2575.93	0.963	CTTGGGAGGC	102165	1099.95	0.989
GTGCAG	1014483	434835	0.7	CTCCCAC	367157	88841.5	0.805	CCCTGCCC	115764	12583.6	0.902	GGAGGCAGA	138318	5363.95	0.963	GAGGCAGAGG	97008	1097.12	0.989
AGGAAA	2100207	905221	0.699	GTGGGAG	367443	88964.3	0.805	GGGCAGGG	115562	12583	0.902	GGAGGCGGA	96902	3715.53	0.963	GAGGCCAAGG	97698	1096.82	0.989
CATGCC	1007254	434595	0.699	TTTCTTT	1593395	389084	0.804	CAGGAGAA	343002	37859.7	0.901	GTGAAACCC	204571	7750.45	0.963	GCAGGAGAAT	214031	2289.83	0.989
GGCATG	1007482	434835	0.699	CCAGGGC	249911	61485.6	0.803	CCCCCACC	114882	12562.2	0.901	GTTGCAGTG	201027	7776.85	0.963	GCATGGTGGC	102801	1099.95	0.989
TTTGGG	1465108	629717	0.699	CTGGGAC	361434	88915.2	0.803	GAGGCAGA	238182	26224.9	0.901	TCCGCCTCC	97714	3720.98	0.963	GCCTCCCAAG	103085	1097.47	0.989
GCAGGC	693489	300692	0.698	CTGGGCC	250632	61573.2	0.803	GCACTTTG	345917	38011.3	0.901	TCTGCCTCC	140114	5380.96	0.963	GCCTCCTGAG	102440	1099.34	0.989
TTTCCT	2107471	909887	0.698	GGCCCAG	250172	61485.6	0.803	GGGAGGGA	165786	18170.6	0.901	TGCAACCTC	201630	7759.35	0.963	GCCTGGGTGA	103455	1099.95	0.989
GAGGGA	1000729	434336	0.697	AATCCCA	748442	185261	0.802	GGTGGGGG	114448	12604.4	0.901	ACTGCAACC	196872	7748.31	0.962	GCTGGGACTA	142648	1587.95	0.989
GCCCCC	478380	208112	0.697	GACCAGC	359488	88764.2	0.802	TCCCTCCC	165555	18192.2	0.901	AGCCTCCCG	93597	3716.71	0.962	GGACTACAGG	136665	1585.69	0.989
GCCTGC	693757	301037	0.697	GCCCTGG	249007	61573.2	0.802	TCTGCCTC	240298	26315.3	0.901	AGGCAGAGG	135645	5363.95	0.962	GGAGGCCAAG	99400	1096.82	0.989
GGGGGC	478175	208342	0.697	GCTGGTC	360647	89041.8	0.802	CTCCCACC	164263	18166.3	0.9	CCCCGTCTC	94286	3720.98	0.962	GGCATGAGCC	98875	1098.08	0.989
TCCCTC	999170	435094	0.697	GTCCCAG	359080	88890.6	0.802	GGTGGGAG	164084	18196.5	0.9	CCCCTCCCC	65679	2572.38	0.962	GGCTCATGCC	98675	1099.34	0.989
GCCCCA	684396	300526	0.695	ACAGGCA	514720	128180	0.801	TTCTCCTG	344013	38054.9	0.9	CCCTGTCTC	135033	5380.96	0.962	GGGAGGCCAA	97862	1096.82	0.989
CAAAAA	2960083	1.30647e+06	0.694	TGGAGTG	517202	128617	0.801	CCACCATG	234376	26240.5	0.899	CCTCCCGAG	94276	3716.71	0.962	GGGCGTGGTG	67877	762.129	0.989
CTGCCA	986495	434595	0.694	TGGGATT	750245	185943	0.801	CCTCCCAC	162323	18166.3	0.899	CCTCTGCCT	136941	5380.96	0.962	GGGGTTTCAC	138450	1590.21	0.989
GCTGCC	681722	301037	0.694	CACTCCA	512285	128292	0.8	CGCCCGGC	77704	8706.44	0.899	CCTGGGCTC	93469	3723.03	0.962	GGTCAGGAGT	142139	1588.39	0.989
GGCAGC	681199	300692	0.694	TGCCTGT	515748	128729	0.8	GCAACCTC	232938	26240.5	0.899	CGGGAGGCT	93332	3719.79	0.962	GGTGTGGTGG	96797	1102.13	0.989
TGGCAG	988367	434835	0.694	CTGGGGC	244599	61590.2	0.799	GCCGGGCG	77586	8711.26	0.899	CTCGGGAGG	93859	3719.79	0.962	GTCACCCAGG	102257	1097.78	0.989
TGGGGC	684249	301204	0.694	GCCCCAG	244736	61468.6	0.799	GTGGGAGG	161173	18196.5	0.899	GAGACAGGG	135443	5363.95	0.962	GTCCCAGCTA	149307	1587.07	0.989
TTTTTG	2980790	1.31616e+06	0.694	CCTCAGG	350964	88890.6	0.798	CATGGTGG	232792	26299.6	0.898	GAGACGGGG	94388	3715.53	0.962	GTGAAACCCC	138204	1584.82	0.989
AGTGAG	1414366	627926	0.693	AGGCCAG	347875	88788.7	0.797	CCTCCTCC	159472	18192.2	0.898	GAGCCCAGG	93787	3713.48	0.962	TAGTCCCAGC	141089	1587.07	0.989
CACCCC	675903	300443	0.692	CTGCAGC	349961	88890.6	0.797	CTCCCTCC	159861	18192.2	0.898	GGGGAGGGG	65604	2574.4	0.962	TGAGCCACCG	94846	1097.78	0.989
CTCACT	1413279	628300	0.692	CTGGCCT	349681	89017.2	0.797	CTGCAACC	231937	26240.5	0.898	GGTTGCAGT	196034	7776.85	0.962	TGAGGTCAGG	140549	1588.39	0.989
GGGGTG	677471	301287	0.692	GCTGCAG	349295	88915.2	0.797	GAGGTTGC	232222	26299.6	0.898	CCTCCCACC	91046	3714.66	0.961	TGGCCTCCCA	100211	1099.04	0.989
CACAGG	965207	434096	0.69	CACCTCC	345658	88841.5	0.796	GGAGGGAG	160480	18170.6	0.898	GGTGAAACC	192078	7752.6	0.961	TGGGAGGCCA	99726	1098.38	0.989
CCTGTG	969535	435334	0.69	CCTGAGG	347951	88915.2	0.796	GGTTGCAG	230554	26299.6	0.898	GGTTTCACC	193398	7772.55	0.961	TGTTGGCCAG	138713	1590.21	0.989
GGAGTG	968474	434955	0.69	GCCAGGA	346990	88788.7	0.796	TTGGCCAG	230681	26292.4	0.898	ACAGGCGTG	128493	5370.11	0.96	TTGGCCTCCC	98265	1100.6	0.989
CACCTC	964788	434475	0.689	GGTGGGA	347758	88964.3	0.796	AGGCCAGG	158165	18160.6	0.897	ACCCAGGCT	129241	5367.14	0.96	ACCCCGTCTC	86977	1098.73	0.988
CACTCC	960800	434475	0.689	TCCCACC	347051	88841.5	0.796	CCTGGCCT	159016	18202.3	0.897	AGCCTGGGT	128533	5377.76	0.96	ACTGCAACCT	186535	2291.19	0.988
CAGGAA	1389590	626860	0.689	TCCTGGC	346903	89017.2	0.796	CTGGCCAA	229429	26247.7	0.897	CCGGGAGGC	61451	2572.27	0.96	AGCCTCCCGA	86802	1097.47	0.988
GAGGTG	963466	434955	0.689	CCTTCCC	344180	88968.1	0.795	CTGGGCTC	158309	18207.3	0.897	GCCTCCCGG	62163	2574.51	0.96	AGCCTGGGCG	61222	760.625	0.988
TCAGGA	1388508	627753	0.689	CTCCCCA	344282	88841.5	0.795	GAGCCCAG	158531	18155.5	0.897	GGTGGGAGG	90237	3721.85	0.96	AGGTTGCAGT	185852	2296.36	0.988
TCCTGA	1388249	628473	0.688	GGAGGTG	344285	88964.3	0.795	GGAGGAGG	158012	18170.6	0.897	TCACCCAGG	127712	5367.14	0.96	CCCAGGAGGC	63906	759.333	0.988
TTCCTG	1390033	629369	0.688	GGGAAGG	344150	88837.8	0.795	CTGCAGCC	156053	18176.4	0.896	TCACTGCAA	269792	11204.9	0.96	CCTCCGCCTC	60956	760.867	0.988
AGAAAG	1986641	905221	0.687	TGGGGAG	344691	88964.3	0.795	AACTCCTG	324661	37946.7	0.895	TTGCAGTGA	268943	11227.1	0.96	CCTGGGAGGC	63091	760.625	0.988
AGACAG	1378311	626860	0.687	CCCCCAC	237258	61434.7	0.794	AGGCTGGG	154527	18191.5	0.895	AGAGAGAGA	260004	11182.4	0.959	CCTGTAGTCC	135036	1589.33	0.988
CACAGC	951955	433976	0.687	GAGATGG	493661	128434	0.794	CAGGAGTT	324108	37967.7	0.895	AGCCTCCTG	125163	5374.79	0.959	CGCCCAGGCT	62082	760.204	0.988
CAGTGA	1375764	627753	0.687	GTGGGGG	237607	61624.3	0.794	CCCAGCCT	154444	18171.4	0.895	CACGCCTGT	126945	5374.79	0.959	CGGTGGCTCA	94136	1099.65	0.988
CTGTCT	1380287	629369	0.687	CCATCTC	492689	128475	0.793	GAGACCAG	223321	26217.6	0.895	CAGGAGGCT	124550	5370.11	0.959	CTGGGACTAC	135823	1587.51	0.988
GCTGTG	957081	435454	0.687	GCTCACT	490872	128510	0.793	GAGGGAGG	154997	18170.6	0.895	CATGGTGGC	124858	5377.76	0.959	CTGTAGTCCC	133712	1589.33	0.988
GGGCCC	456292	208227	0.687	ACTCCTG	487937	128510	0.792	GGCTGCAG	155370	18186.4	0.895	CCCCATCTC	124188	5371.82	0.959	GAGACGGGGT	87208	1098.69	0.988
TCACTG	1377729	628473	0.687	AGTGAGC	490354	128399	0.792	CCTCCCTC	153756	18192.2	0.894	CCTCCCAAG	126205	5365.66	0.959	GAGCCACCGC	62988	759.123	0.988
AGCAGG	946608	434216	0.686	CCTCTCC	339784	88968.1	0.792	CCTGTCTC	221255	26315.3	0.894	CCTGGGTGA	126815	5377.76	0.959	GAGGCGGAGG	60976	759.962	0.988
CTTTCT	1988426	909887	0.686	GCCAGGG	234052	61502.6	0.792	CCTTGGCC	153636	18202.3	0.894	CGTGGTGGC	88058	3725.09	0.959	GCCTCCCAGG	62794	760.204	0.988
TCCCAA	1368152	627406	0.686	GGAGAGG	338439	88837.8	0.792	CTGGTCTC	223004	26322.6	0.894	CTCCTGGGC	87272	3723.03	0.959	GCCTCCTGGG	64323	761.498	0.988
AAAATA	4102837	1.8893e+06	0.685	AGGAAGG	484658	128251	0.791	GAGACAGG	221196	26224.9	0.894	CTTGGGAGG	125128	5379.24	0.959	GCCTGGGCGA	61938	760.625	0.988
CCTGCT	948040	435214	0.685	AGGAGAA	701770	185151	0.791	GGCCAAGG	153147	18160.6	0.894	GCCACCACG	87911	3711.42	0.959	GCGGTGGCTC	62493	761.708	0.988
TTGGGA	1364473	628821	0.685	CAGGAGT	486945	128399	0.791	CACTGCAA	316807	37892.7	0.893	GCCACCATG	125710	5367.14	0.959	GGGACTACAG	135148	1585.69	0.988
CACACC	938345	433857	0.684	CCCTGGC	233078	61556.2	0.791	GCCCAGGA	151333	18155.5	0.893	GCCCAGGAG	87230	3713.48	0.959	GGGAGGCGGA	62951	759.962	0.988
CAGAAA	1957749	904971	0.684	CCGCCTC	233601	61539.2	0.791	TCCTGGGC	151915	18207.3	0.893	TGGGCAACA	180176	7752.6	0.959	GTAGTCCCAG	134332	1587.51	0.988
TTCCTT	1965888	909887	0.684	CCTCCAG	335602	88866.1	0.791	TTGCAGTG	315743	38021.8	0.893	TGTTGCCCA	181620	7772.55	0.959	GTCGCCCAGG	60471	760.414	0.988
TTTCTG	1969294	910139	0.684	GAGGCGG	232872	61519.6	0.791	CCTCCCCC	102759	12580.1	0.891	AGCTGGGAT	176829	7765.79	0.958	GTTGCAGTGA	190178	2296.36	0.988
AAAAGA	2818981	1.30683e+06	0.683	TTCTCCT	706158	186054	0.791	CTGGGACT	215278	26292.4	0.891	ATCCCAGCT	176273	7759.35	0.958	TCACTGCAAC	190647	2291.19	0.988
ACCTCC	936855	434475	0.683	CCTTCCT	484771	128658	0.79	GGGGGAGG	103144	12586.5	0.891	CAGGAGTTC	177922	7763.64	0.958	TCCGCCTCCC	63516	760.867	0.988
ACCTGG	934794	434715	0.683	CTGGAGG	335430	88939.8	0.79	AGCTGGGC	146816	18186.4	0.89	CAGTGGCTC	121268	5376.27	0.958	TCGCCCAGGC	62681	760.204	0.988
AGAGAA	1948126	905221	0.683	CACCACC	331128	88715.1	0.789	AGTCCCAG	213242	26247.7	0.89	CCACCACAC	122308	5356.55	0.958	ACCCAGGAGG	80398	1096.52	0.987
CAGCTC	936793	434595	0.683	CAGGCAC	332336	88764.2	0.789	AGTGCAGT	306536	37967.7	0.89	CCTCCTGAG	123937	5374.79	0.958	ACTCGGGAGG	86332	1098.38	0.987
GAGAAA	1947680	905221	0.683	CCAGCCA	331126	88739.6	0.789	GCCCAGCT	146573	18176.4	0.89	CGTGAGCCA	121958	5368.62	0.958	AGAGACGGGG	86095	1097.12	0.987
GAGCTG	936004	434835	0.683	GTGCCTG	332174	89041.8	0.789	TGCCCAGC	146661	18176.4	0.89	CTCAGGAGG	123177	5370.11	0.958	AGAGAGAGAG	172069	2287.2	0.987
TATTTT	4101966	1.90009e+06	0.683	CAGGGAG	329928	88813.2	0.788	ACTGCACT	303705	37946.7	0.889	CTTGGCCTC	121637	5382.44	0.958	CACCATGCCC	84868	1097.17	0.987
AAGGAA	1942143	905221	0.682	CCCCCAG	227820	61451.6	0.788	AGGGAGGG	146009	18170.6	0.889	GAACTCCTG	178289	7761.5	0.958	CACGCCTGTA	119860	1587.07	0.987
CCAGGT	934011	434715	0.682	CTCCCTG	331617	88992.7	0.788	CACACCTG	209988	26240.5	0.889	GAGATGGGG	124012	5373.08	0.958	CATGTTGGCC	122370	1589.77	0.987
GGAGGT	934336	434955	0.682	CTGGGGA	330762	88939.8	0.788	CCCTCCCT	145635	18192.2	0.889	GAGCCACTG	121177	5368.62	0.958	CCACCGCGCC	41227	525.543	0.987
GGTGTG	934092	435575	0.682	GGAAGGG	330312	88837.8	0.788	CCGGGAGG	100299	12579.5	0.889	GAGGCCAAG	120917	5362.47	0.958	CCATGTTGGC	119239	1589.77	0.987
TTCTCT	1954107	909887	0.682	GGTGGTG	331252	89091.1	0.788	CCTCCCGG	100990	12587	0.889	GCAACCTCC	123560	5365.66	0.958	CCCCGTCTCT	86012	1100.3	0.987
TTTCTC	1954716	909887	0.682	TCCCCAG	330658	88866.1	0.788	CCTGCCCC	100340	12583.6	0.889	GCCTCCTGA	121952	5374.79	0.958	CCCGAGTAGC	84221	1097.78	0.987
AGCCCC	640323	300526	0.681	TGGCTGG	330905	89066.5	0.788	CCTGGCTA	211155	26285.1	0.889	GGAGGTTGC	123576	5379.24	0.958	CCGCCTCGGC	38508	526.437	0.987
GGGGAA	927065	434336	0.681	AAGAAAA	1427641	385882	0.787	GCTGGGCA	146304	18186.4	0.889	TCAGGAGGC	121233	5370.11	0.958	CCTCCCGAGT	86665	1099.04	0.987
GGGGCT	642812	301204	0.681	CCCCATC	327913	88841.5	0.787	GGGAGGCA	145435	18165.6	0.889	TCTCTCTCT	259245	11249.8	0.958	CCTCCTGGGT	81127	1100.91	0.987
GTGGCA	927896	434835	0.681	CCCTTCC	329496	88968.1	0.787	TAGCCAGG	210406	26255	0.889	ACAGGCATG	171809	7752.6	0.957	CCTGGGCGAC	59594	760.414	0.987
TGCCAC	925865	434595	0.681	GATGGGG	327816	88964.3	0.787	TGCCTCCC	145773	18197.2	0.889	AGGCGTGAG	120159	5371.59	0.957	CGCCTCGGCC	38697	526.437	0.987
TTCCCC	928209	435094	0.681	GGCCCTG	227286	61573.2	0.787	CACCTCCC	143889	18166.3	0.888	CACCACACC	118316	5356.55	0.957	CTCTCTCTCT	170833	2300.36	0.987
AGAGGG	921661	434336	0.68	TTTTCTT	1433750	389084	0.787	CAGGTGTG	208761	26299.6	0.888	CATGCCTGT	171615	7772.55	0.957	GAGAGAGAGA	174591	2287.2	0.987
AGTGGC	924189	434835	0.68	CAGGCCC	226290	61468.6	0.786	GAAACCCC	206872	26203.1	0.888	CCAACATGG	170829	7750.45	0.957	GCCAACATGG	118723	1585.25	0.987
CCCTCT	923149	435094	0.68	CAGGGCC	226483	61485.6	0.786	GGGGCAGG	100244	12583	0.888	CCAGGAGGC	83042	3713.48	0.957	GCCACCGCGC	40737	525.688	0.987
GCCACT	922742	434595	0.68	CCCAGGT	326070	88890.6	0.786	CCTCCACC	143125	18166.3	0.887	CCATGTTGG	171645	7774.7	0.957	GCGCGGTGGC	40535	526.873	0.987
GTGGGA	924485	434955	0.68	CTCTCCC	326106	88968.1	0.786	CCTGGCCC	98532	12587	0.887	CCCCCACCC	57844	2568.72	0.957	GCTACTCGGG	83596	1099.65	0.987
TCCCAC	921685	434475	0.68	CTGGGGG	226632	61607.2	0.786	GGGAGGTG	143068	18196.5	0.887	CCTGGCTAA	172587	7761.5	0.957	GGCCAACATG	121803	1585.25	0.987
TCTCAG	1332656	628473	0.68	GGCTGCA	325951	88915.2	0.786	GGGGTTTC	207081	26337.1	0.887	CTCACGCCT	118884	5373.3	0.957	GGCGCGGTGG	41115	527.019	0.987
TTTTGT	2794553	1.31616e+06	0.68	GGGAGAG	326076	88837.8	0.786	GGTGGAGG	142875	18196.5	0.887	CTGGGTGAC	118615	5377.76	0.957	GGGCATGGTG	84255	1100.25	0.987
ACAAAA	2758729	1.30647e+06	0.679	GGGCCTG	225918	61590.2	0.786	GTTGCCCA	206822	26285.1	0.887	GCCTCCTGG	83510	3723.03	0.957	TACAGGCGTG	121215	1587.95	0.987
CTGAGA	1328941	627753	0.679	TGCAGCC	326945	88890.6	0.786	TGGGCAAC	205573	26255	0.887	GGGTGGGGG	57777	2578.07	0.957	TCGGGAGGCT	86505	1099.95	0.987
GAGCCC	635957	300609	0.679	ACCTGGG	324009	88915.2	0.785	CTCGGCCT	140898	18202.3	0.886	GTCACCCAG	119592	5367.14	0.957	TCTCTCTCTC	174088	2300.36	0.987
TCTTTT	2782479	1.3158e+06	0.679	CCATGCC	324111	88866.1	0.785	GGGCAACA	203829	26217.6	0.886	GTGTGGTGG	120393	5388.4	0.957	AATCCCAGCT	158052	2291.19	0.986
CCAAAG	1322172	626686	0.678	CCCGGCC	155169	42566.6	0.785	GGGCCAGG	98165	12579.5	0.886	TGGCTCACG	120851	5376.27	0.957	ACAGGCGTGA	109250	1585.69	0.986
GGGCTC	635094	301120	0.678	GGGCCAG	224136	61502.6	0.785	TGTTGCCC	205515	26322.6	0.886	TTAGCCAGG	171588	7763.64	0.957	ACCCTGTCTC	112522	1588.89	0.986
AAAACA	2738211	1.30647e+06	0.677	AGTGCAG	464812	128399	0.784	AGGCCGAG	139886	18160.6	0.885	AGGCCAAGG	115629	5362.47	0.956	ACCTGGGAGG	78814	1098.38	0.986
ATCCCA	1315036	627406	0.677	CCCCTGC	223906	61539.2	0.784	CCAGCCCC	96636	12565.6	0.885	ATTCTCCTG	245572	11236.9	0.956	AGCTGGGATT	158519	2296.36	0.986
CTTTGG	1322103	629543	0.677	CTGGCCC	224077	61556.2	0.784	CCCGCCTC	97153	12583.6	0.885	CAGGAGAAT	244524	11195.2	0.956	AGGAGGCTGA	115122	1586.13	0.986
GAAAAA	2733214	1.30683e+06	0.677	GGCATGG	323699	88939.8	0.784	CTCAGGAG	202408	26255	0.885	CAGGCGTGA	115783	5370.11	0.956	CACCTCAGCC	76379	1097.17	0.986
TGGGAT	1318122	628821	0.677	GGCCGGG	154822	42601.9	0.784	CTCCTGAG	203086	26285.1	0.885	CCACCTCCC	81513	3714.66	0.956	CCACCTCAGC	76102	1097.17	0.986
AAAAAG	2731793	1.30683e+06	0.676	GTAGCTG	465894	128581	0.784	GAGGCGGG	97039	12583	0.885	CCTTGGCCT	116329	5382.44	0.956	CCCCCACCCC	35955	525.252	0.986
CTTTTT	2749859	1.3158e+06	0.676	TCCCAAA	671426	185261	0.784	GCCTCGGC	96462	12590.5	0.885	GGAGGCCAA	115240	5362.47	0.956	CCCGCCTCGG	37925	526.437	0.986
TGTTTT	2741480	1.31616e+06	0.676	ATGCCTG	463072	128546	0.783	GGGGCTGG	97069	12600.9	0.885	GGGAGGTGG	80444	3721.85	0.956	CCGAGGCGGG	37821	526.124	0.986
TTTTTC	2741590	1.3158e+06	0.676	CAGCTAC	463206	128328	0.783	CACCATGC	199154	26240.5	0.884	GGTGTGGTG	116762	5388.4	0.956	CCTCCCAGGT	78725	1099.04	0.986
AGCCCA	900841	433976	0.675	CAGGCAT	463177	128363	0.783	GCCGAGGC	95529	12576.1	0.884	TTGGCCTCC	116004	5382.44	0.956	CTCCACCTCC	78701	1098.43	0.986
CCCACA	899409	433857	0.675	CTCCACC	320956	88841.5	0.783	TCGGCCTC	138451	18202.3	0.884	CCCTCCCCC	54098	2572.38	0.955	GAGACAGGGT	113043	1586.13	0.986
GCCAGC	623493	300609	0.675	CTGCACT	462541	128510	0.783	AGACAGGG	196980	26224.9	0.883	CCTCCCTCC	78893	3719.95	0.955	GCCACCACAC	76286	1095.61	0.986
GGAAAA	1880595	905221	0.675	GCAGGGG	222343	61519.6	0.783	CCCATCTC	198579	26270.6	0.883	CTCGGCTCA	114356	5374.79	0.955	GCCGAGGCGG	38212	526.124	0.986
TGTGGG	903837	435575	0.675	GGTGGAG	320436	88964.3	0.783	CTCCCGGG	94778	12590.5	0.883	CTGACCTCA	163149	7759.35	0.955	GCGCCCGGCC	24754	364.136	0.986
GGGAAA	1294902	627033	0.674	AGGCATG	461453	128399	0.782	GAGATGGG	198510	26269.5	0.883	GAGCCGAGA	113911	5362.47	0.955	GCTGAGGTGG	75000	1100.25	0.986
TCCCCC	620648	300871	0.674	CATGCCT	460888	128510	0.782	GAGGCCGA	137117	18160.6	0.883	GCAGTGGCA	113298	5370.11	0.955	GGAGGTGGAG	77846	1098.99	0.986
TCTCCA	1298256	628300	0.674	CCCAGAG	317883	88764.2	0.782	GCATGGTG	198049	26299.6	0.883	GGAGGGAGG	79308	3716.56	0.955	GGAGGTTGCA	110468	1588.39	0.986
TGGGCT	898754	435454	0.674	CTCTGGG	319030	89041.8	0.782	TACAGGCA	284766	37903.2	0.883	GGGGGAGGG	54603	2574.4	0.955	GGCCGAGGCG	38374	526.124	0.986
GCTGCA	894491	434715	0.673	TTTGGGA	666288	185943	0.782	CCATGCCC	135437	18171.4	0.882	TCACGCCTG	114621	5374.79	0.955	GGCTCACACC	75076	1097.47	0.986
GCTGGC	620909	301120	0.673	GCTGCTG	316797	89041.8	0.781	CCCGGGAG	94065	12576.1	0.882	TCGGCTCAC	112931	5374.79	0.955	GGCTGAGGTG	75640	1100.25	0.986
GGGGGA	620262	300858	0.673	CAGCAGC	315502	88764.2	0.78	CCCTGTCT	196561	26315.3	0.882	TCTCGGCTC	114568	5382.44	0.955	GGGAGGCAGA	74846	1097.12	0.986
TCCACC	892740	434475	0.673	CCTGTAA	656538	185576	0.78	CTGGCCTC	135630	18202.3	0.882	TGAGCCGAG	113847	5370.11	0.955	GGGGTGGGGG	35957	527.31	0.986
TGCAGC	894210	434715	0.673	TTACAGG	658828	185628	0.78	GAGGCCAG	135401	18160.6	0.882	ACTCCTGAC	159594	7759.35	0.954	GGTGTGAGCC	74806	1099.95	0.986
CCTGCA	891026	434595	0.672	AGACCAG	452980	128180	0.779	TACAGGCG	196546	26255	0.882	CCCGGGTTC	76900	3723.03	0.954	GTGTGGTGGC	74987	1101.82	0.986
GGTGGA	890605	434955	0.672	CTGGTCT	452626	128729	0.779	TGCCTGTA	285209	38011.3	0.882	CGCCCGGCC	37193	1780.3	0.954	TCACGCCTGT	108214	1589.33	0.986
TGCAGG	891779	434835	0.672	GCCCACC	216347	61451.6	0.779	CACCACCA	194463	26195.9	0.881	CTCCCTCCC	76295	3719.95	0.954	TCAGCCTCCT	115162	1588.89	0.986
TGGGAA	1284520	627926	0.672	AGGGCAG	310457	88813.2	0.778	CCTCCCCA	134832	18166.3	0.881	GAGCCACCA	111129	5359.51	0.954	TCTCGGCTCA	108602	1589.33	0.986
TTTCCC	1289115	629195	0.672	CAGCCAG	310752	88764.2	0.778	CGCCTGTA	194646	26285.1	0.881	GCATGAGCC	111215	5368.62	0.954	TCTGCCTCCC	75746	1100.3	0.986
ACAGGG	884269	434216	0.671	CTGCCCT	312044	88992.7	0.778	GGGCATGG	134772	18191.5	0.881	GCTCATGCC	110247	5374.79	0.954	TGAGCCGAGA	108085	1585.69	0.986
AGGGAA	1278247	627033	0.671	GTGCAGT	451701	128581	0.778	TGGGGAGG	134465	18196.5	0.881	GGCATGAGC	110524	5370.11	0.954	TGCAACCTCC	110824	1586.63	0.986
CACAGA	1277530	626686	0.671	ACTGCAC	448051	128328	0.777	AGCCACTG	192694	26247.7	0.88	GGCCGGGCG	36941	1781.77	0.954	AACCCGGGAG	69910	1096.52	0.985
CAGAAG	1276818	626860	0.671	CACCTGG	310019	88890.6	0.777	CAGTGGCT	192766	26292.4	0.88	GGCTCATGC	110913	5376.27	0.954	AACTCCTGAC	150682	2291.19	0.985
CCCAAG	885175	433976	0.671	CCCTGTC	309526	88992.7	0.777	CCCAGCCA	132848	18145.5	0.88	GGGAGGGAG	76748	3716.56	0.954	ACTCAGGAGG	101784	1585.69	0.985
CCCTGT	886509	435214	0.671	CTGGCTG	309437	89041.8	0.777	CCCCTGCC	92399	12583.6	0.88	GTGAGCCGA	112360	5370.11	0.954	AGCCCAGGAG	70511	1096.52	0.985
CTTGGC	888402	435334	0.671	GACAGGG	308858	88813.2	0.777	CGTGAGCC	133297	18181.4	0.88	TGAGGTCAG	162602	7765.79	0.954	AGCCTCCTGA	102884	1587.07	0.985
CTTGGG	888638	435454	0.671	GAGTGCA	446490	128399	0.777	GGCAGGGG	91965	12583	0.88	TGCCACTGC	112466	5374.79	0.954	AGGCATGAGC	101992	1585.69	0.985
GCAGCA	883524	434096	0.671	GGTGGGC	214711	61607.2	0.777	TGGCTGGG	133390	18217.4	0.88	TGGTGGCTC	111011	5385.42	0.954	AGTGAGCCGA	101557	1585.69	0.985
GCCAAG	884066	434096	0.671	TCCTCCT	447264	128658	0.777	TGGTGGTG	193903	26344.4	0.88	TGTTGGCCA	159591	7774.7	0.954	ATCCCAGCTA	149885	2291.19	0.985
TCTGTG	1283616	629543	0.671	TGCCACC	309838	88866.1	0.777	CAACCTCC	189959	26233.2	0.879	ACCCGGGAG	74804	3713.48	0.953	ATCTCGGCTC	107385	1589.33	0.985
TGCTGC	886836	435334	0.671	AGGAGGA	444892	128251	0.776	CCCAGGCC	91527	12569.1	0.879	AGTGAGCCG	108757	5370.11	0.953	CAGTGGCTCA	104850	1587.51	0.985
TTCCCA	1280585	628300	0.671	AGGAGGG	308077	88837.8	0.776	GGAGGTTG	190636	26306.9	0.879	CGGCTCACT	109164	5374.79	0.953	CATGAGCCAC	100972	1584.82	0.985
TTTTCC	1859736	909887	0.671	CCACCCA	307031	88715.1	0.776	GGCCCAGG	91093	12576.1	0.879	CTCCCGGGT	75644	3723.03	0.953	CATGCCTGTA	149994	2295.09	0.985
CTTCTG	1280147	629369	0.67	CCAGGTG	308889	88915.2	0.776	GGCCTGGG	91619	12597.5	0.879	CTGGGACTA	158138	7763.64	0.953	CCCACCTCAG	74503	1097.17	0.985
TCTTCC	1275908	629195	0.67	CCCTCCT	308172	88968.1	0.776	GGCTCACG	131934	18181.4	0.879	CTGTCACCC	108660	5373.3	0.953	CCCGGGTTCA	72538	1099.34	0.985
TGGGGT	883869	435575	0.67	GGGGGAG	213147	61536.6	0.776	CCACCACA	188296	26195.9	0.878	GAACCCGGG	75731	3713.48	0.953	CCGCCTCCCG	33685	526.291	0.985
TTCCCT	1278656	629195	0.67	GGTGGCA	308693	88939.8	0.776	CCACCACG	130078	18145.5	0.878	GCAGTGGCG	74794	3719.79	0.953	CCTCCTGAGT	102197	1589.33	0.985
ACCCCA	877993	433857	0.669	TGCACTC	444953	128510	0.776	CCACCCCC	90068	12562.2	0.878	GTCAGGAGT	158717	7765.79	0.953	CCTGGGCTCA	72525	1099.34	0.985
AGGGGA	876114	434336	0.669	TGGGTGG	308504	89091.1	0.776	CCTGGGCC	90664	12590.5	0.878	TAGTCCCAG	156530	7761.5	0.953	CGAGACCAGC	71958	1096.22	0.985
CCTGAC	879126	434595	0.669	AAAAGAA	1325725	385882	0.775	GGCCAACA	188010	26210.4	0.878	TGGCCAACA	158681	7750.45	0.953	CTCCCGGGTT	70920	1100.91	0.985
GGAAGA	1269976	627033	0.669	CTCCCCC	211694	61522.2	0.775	GGGGGTGG	90779	12604.4	0.878	ACCACGCCC	73487	3710.4	0.952	CTCCTGGGCT	70449	1100.91	0.985
GGCCAA	877492	434096	0.669	CCCACCA	302707	88715.1	0.773	TGTTGGCC	189035	26329.8	0.878	ACCCAGGAG	105576	5360.99	0.952	CTGAGGTGGG	73916	1100.25	0.985
GTCAGG	879169	434835	0.669	CCTGGAG	302604	88915.2	0.773	CCACGCCC	89338	12565.6	0.877	CGCCACTGC	74026	3716.71	0.952	CTGGGTGACA	106155	1587.95	0.985
TCCCCT	877899	435094	0.669	CTGCCCA	302339	88866.1	0.773	CCTCCTGC	129167	18197.2	0.877	CTCCTGGGT	106514	5383.93	0.952	GAACCCGGGA	71989	1096.52	0.985
TGCCCC	607700	300954	0.669	GGAAGGA	436253	128251	0.773	CGTGGTGG	130195	18217.4	0.877	GCCTTGGCC	74085	3723.03	0.952	GAGCCCAGGA	72040	1096.52	0.985
TTGGCC	881267	435334	0.669	GGGATTA	630660	185679	0.773	GCAGGAGG	129345	18165.6	0.877	GGACTACAG	152717	7752.6	0.952	GAGCCGAGAT	106650	1585.69	0.985
CTGGCA	875360	434715	0.668	TGGGCAG	302371	88939.8	0.773	GGCGTGAG	129656	18191.5	0.877	GGCCAAGGC	74194	3713.48	0.952	GCATGAGCCA	101990	1585.25	0.985
GAGGAA	1262959	627033	0.668	TGGTGGG	303817	89091.1	0.773	GGGCGTGG	89563	12600.9	0.877	GGGCGTGGT	73619	3726.12	0.952	GCTCATGCCT	101902	1589.33	0.985
GGGGCA	605583	300775	0.668	CTCCAGG	300458	88890.6	0.772	GTTGGCCA	188038	26292.4	0.877	GGGGTTTCA	154883	7776.85	0.952	GCTGGTCTCG	72197	1101.21	0.985
TGCCAG	876048	434715	0.668	TAATCCC	628798	185525	0.772	TGGCCAAC	187315	26247.7	0.877	GGGTGACAG	107439	5371.59	0.952	GGCCGGGCGC	24585	364.337	0.985
TGGCCC	604697	301037	0.668	TCCTTCC	436018	128658	0.772	TGTGGTGG	187117	26344.4	0.877	TGAAACCCC	154484	7748.31	0.952	GGCGCCCGCC	23583	364.136	0.985
AGCAGC	867580	434096	0.667	TTGCCCA	434465	128510	0.772	AAAGTGCT	386026	54812.3	0.876	CCTGGGTTC	103850	5383.93	0.951	GGCGGGCGCC	23531	364.337	0.985
CCAAGG	868280	434096	0.667	TGGGCAA	433465	128399	0.771	ACCATGCC	185033	26240.5	0.876	CCTGTAGTC	150335	7772.55	0.951	GGTTTCACCA	149522	2295.09	0.985
CCTTGG	872511	435334	0.667	CTTGGCC	298718	89017.2	0.77	AGCCTCCT	185994	26277.8	0.876	CTGTAGTCC	150827	7772.55	0.951	GTCAGGAGTT	149979	2296.36	0.985
CTGGAA	1259575	627753	0.667	GCCCTGC	206130	61556.2	0.77	AGGAGGCT	185247	26262.2	0.876	GACTACAGG	152089	7752.6	0.951	TACAGGCATG	150345	2292.46	0.985
GCTGGT	870431	435454	0.667	GGCCAAG	296862	88788.7	0.77	CTCACGCC	128344	18171.4	0.876	ACCTCAGCC	101753	5365.66	0.95	TAGCTGGGAT	150306	2296.36	0.985
GGCCCA	601279	300609	0.667	GGGCAGA	297602	88813.2	0.77	GCGTGAGC	128687	18186.4	0.876	ACCTCTGCC	102567	5373.3	0.95	TCAGGAGGCT	102411	1587.95	0.985
GGGCCA	602584	300692	0.667	TCTGCCC	298439	88992.7	0.77	AGCACTTT	384546	54875.2	0.875	CCTCCTGCC	70604	3720.98	0.95	TCCCGGGTTC	73022	1100.91	0.985
TGGGCC	603521	301120	0.667	TTCTTTT	1303190	389084	0.77	CCAGCCTC	127215	18171.4	0.875	CTCCACCTC	102046	5371.82	0.95	TCCTGGGCTC	71877	1100.91	0.985
TTCCTC	1259423	629195	0.667	CCAGCTG	295669	88890.6	0.769	CCAGGCCC	87726	12569.1	0.875	GAACCCAGG	102838	5360.99	0.95	TCGGCTCACT	102203	1589.33	0.985
ACCAGC	866812	433976	0.666	CCTTGGC	296111	89017.2	0.769	CGGCTCAC	127058	18176.4	0.875	GAGGTGGAG	101640	5373.08	0.95	TGAACCCGGG	71330	1098.08	0.985
GCTGCT	869890	435334	0.666	CTGACCT	427882	128510	0.769	CTCGGCTC	126948	18202.3	0.875	GGCAGAGGT	102173	5371.59	0.95	TGAGCCACTG	105048	1587.51	0.985
TTCCAG	1255278	628473	0.666	CTGCTGC	296216	89017.2	0.769	GAGGCTGG	127150	18191.5	0.875	GGCAGGAGG	71009	3715.53	0.95	TGAGCCCAGG	72818	1098.08	0.985
AGGGGC	596138	300775	0.665	CTGCTGG	295907	89041.8	0.769	GCTCACGC	127150	18176.4	0.875	GGGACTACA	146533	7752.6	0.95	TGGCTCATGC	101743	1589.77	0.985
GAAGGA	1246888	627033	0.665	GAGACCA	427313	128180	0.769	GGCATGGT	183815	26299.6	0.875	TGGGACTAC	146443	7763.64	0.95	TGGTGAAACC	148735	2292.46	0.985
GAGCAG	861332	434216	0.665	GCAGGGC	205084	61502.6	0.769	GTGAGCCG	126914	18186.4	0.875	AGCCACCGC	69228	3711.42	0.949	TGTCACCCAG	107173	1587.07	0.985
GCCCAC	597559	300526	0.665	GCTGAGA	426494	128399	0.769	TGCCACCA	183356	26240.5	0.875	AGCCCAGGA	98920	5360.99	0.949	ACCCCATCTC	96756	1586.2	0.984
GCCCCT	596112	300954	0.665	TCTCAGC	426613	128510	0.769	AGGCAGGC	126047	18160.6	0.874	ATGTTGGCC	146125	7774.7	0.949	ACTTGGGAGG	98499	1588.39	0.984
TCCTTC	1246381	629195	0.665	TGGTCTC	428287	128729	0.769	CCACCACC	125637	18140.5	0.874	CCTGGCCTC	68840	3722.01	0.949	AGAGATGGGG	100229	1586.57	0.984
TGGAGA	1244086	627926	0.665	AGGTCAG	425084	128399	0.768	GAGCCGAG	126114	18160.6	0.874	CGCCTGTAA	143893	7761.5	0.949	AGCTCACTGC	96767	1587.07	0.984
AAAATG	2590039	1.30869e+06	0.664	CAGCTGG	294807	88915.2	0.768	GCCTGCCT	126476	18202.3	0.874	CTGGGCTCA	99879	5376.27	0.949	ATTACAGGCG	140914	2292.46	0.984
GGCACA	859473	434096	0.664	CCACACC	293317	88715.1	0.768	GGGCCTGG	87778	12597.5	0.874	GAGGCCAGG	68588	3714.5	0.949	CACGCCCGGC	31443	525.688	0.984
GTGGGC	596418	301204	0.664	CCAGCAG	293801	88764.2	0.768	GGTGGTGG	125964	18222.4	0.874	GGCCAACAT	145487	7750.45	0.949	CACTGCAGCC	65852	1097.47	0.984
TAAAAA	3731435	1.8893e+06	0.664	CTCAGGA	425162	128363	0.768	TCACCCAG	181572	26240.5	0.874	GGCTGAGGT	100812	5379.24	0.949	CAGGCATGAG	96061	1585.69	0.984
TGTGCC	862114	435334	0.664	CTGCAGG	294030	88915.2	0.768	TGGTGGCA	182203	26299.6	0.874	GTAGTCCCA	144973	7761.5	0.949	CCATCCTGGC	67705	1099.04	0.984
TTTTTA	3752881	1.90009e+06	0.664	GCAGCAG	293945	88788.7	0.768	CAACATGG	260351	37903.2	0.873	TGAGCCCAG	100123	5368.62	0.949	CCCAAGTAGC	94745	1584.82	0.984
CATTTT	2581692	1.31393e+06	0.663	GCAGCCT	293622	88890.6	0.768	CCATGTTG	261849	38011.3	0.873	TGTAGTCCC	144925	7772.55	0.949	CCCCATCTCT	100267	1588.46	0.984
CTGCTC	857085	435214	0.663	GCCAAGG	294529	88788.7	0.768	CCCCCTCC	86378	12580.1	0.873	TTACAGGCG	145168	7763.64	0.949	CCGGGAGGCG	31507	526.124	0.984
GAAGGG	854603	434336	0.663	TCCTGAG	425785	128546	0.768	CGCCCGCC	60038	8704.04	0.873	ACCTGGGAG	97610	5370.11	0.948	CCTCCACCTC	66648	1098.43	0.984
AGAGGC	849531	434216	0.662	TTTTTCT	1291000	389084	0.768	CTGGGTGA	180524	26299.6	0.873	AGAGACGGG	97167	5363.95	0.948	CCTCCCAAGT	99309	1586.63	0.984
AGGCCC	588833	300609	0.662	AGAAAAA	1267441	385882	0.767	GGCGGGCG	59946	8713.66	0.873	AGGCGGAGG	68308	3715.53	0.948	CCTGAGTAGC	98704	1587.51	0.984
CCCTTC	853195	435094	0.662	AGACAGG	421804	128216	0.767	CACCACAC	178962	26195.9	0.872	CCTCAGGTG	97096	5376.27	0.948	CGCCACTGCA	68341	1097.47	0.984
CTCCAC	851002	434475	0.662	AGGCTGC	292488	88915.2	0.767	CCTCCTGA	179212	26277.8	0.872	CCTCCGCCT	68045	3720.98	0.948	CGCCTCCCGG	31829	526.437	0.984
GCCTCT	853439	435214	0.662	CCTGCAG	293414	88890.6	0.767	CGCCTCCC	85478	12583.6	0.872	CTCCCAGGT	97488	5374.79	0.948	CGCCTGTAAT	139595	2295.09	0.984
GGGCCT	591065	301120	0.662	CCTGCTG	292309	89017.2	0.767	GCCACCGC	85564	12569.1	0.872	GACCTCAGG	97425	5368.62	0.948	CGGGAGGCGG	33407	526.269	0.984
GTGGAG	852809	434955	0.662	CCTGTCT	422747	128693	0.767	GGAGGGGG	85939	12586.5	0.872	GCCGGGCGC	32357	1781.28	0.948	CTCATGCCTG	96182	1589.33	0.984
AGAGGA	1221994	627033	0.661	CAGCAGG	290894	88788.7	0.766	AGATGGGG	178117	26269.5	0.871	GCGCCCGGC	32350	1780.79	0.948	CTCTGTCACC	96779	1588.89	0.984
ATGGGG	847595	434955	0.661	CCTCCAC	290111	88841.5	0.766	CACCACGC	122874	18145.5	0.871	GCGGTGGCT	68583	3725.09	0.948	CTGTCACCCA	96494	1586.63	0.984
CCCATC	848618	434475	0.661	CCTGCCA	290783	88866.1	0.766	CACCCAGC	123038	18145.5	0.871	TCCTGGGCT	98937	5383.93	0.948	GACTACAGGC	97303	1585.25	0.984
CCCCAT	846762	434475	0.661	GGTGTGG	291216	89091.1	0.766	CCCCATCT	178129	26270.6	0.871	TCGCCCAGG	67695	3717.74	0.948	GAGATGGGGT	96629	1588.83	0.984
GATGGG	849585	434955	0.661	GTGGAGG	291240	88964.3	0.766	CTCCTCCC	122983	18192.2	0.871	ACCATGCCC	95546	5365.66	0.947	GAGCCACTGC	67779	1097.78	0.984
TACAGG	1223516	627753	0.661	TGGCAGG	291382	88939.8	0.766	GCGGTGGC	85243	12597.5	0.871	ACCCCGTCT	96401	5373.3	0.947	GAGGTGGAGG	66194	1098.99	0.984
ACACAG	1219065	626686	0.66	TGGGGGC	201319	61607.2	0.766	GCGTGGTG	122838	18217.4	0.871	AGACGGGGT	96586	5371.59	0.947	GCAGTGAGCT	96083	1587.95	0.984
ACCCTG	842972	434595	0.66	ACCTCCC	288596	88841.5	0.765	GCTGGGTG	122799	18217.4	0.871	AGGCTGCAG	95361	5370.11	0.947	GCAGTGGCGC	46191	760.625	0.984
CAGGGT	845846	434835	0.66	GCCCCCA	200307	61451.6	0.765	GGCCAGGG	84771	12579.5	0.871	CACCTGAGG	96488	5368.62	0.947	GCAGTGGCTC	67801	1099.65	0.984
CCACAC	843764	433857	0.66	TTTTTGT	1269136	389192	0.765	GGGAGGCG	85171	12583	0.871	CCACCTCAG	95122	5365.66	0.947	GCCAGGATGG	68267	1098.38	0.984
CCTGTA	1220926	628473	0.66	CTTCCCC	288026	88968.1	0.764	GGGTTTCA	255884	38021.8	0.871	CCCGCCACC	45958	2569.43	0.947	GCCTGTAGTC	96095	1589.77	0.984
CTGTGC	845399	435334	0.66	GCCTCTG	288487	89017.2	0.764	TCAGGAGG	178005	26262.2	0.871	CCCGTCTCT	96996	5380.96	0.947	GCGCCACTGC	45803	760.204	0.984
CTGTGT	1223327	629543	0.66	GGGAGGT	287745	88964.3	0.764	ACCACGCC	120935	18145.5	0.87	CCTGAGGTC	96729	5376.27	0.947	GCTACTCAGG	97969	1587.51	0.984
CTTTCC	1219799	629195	0.66	GGGGAAG	286966	88837.8	0.764	CCACACCC	121369	18140.5	0.87	CCTGGGCGA	66972	3718.77	0.947	GGTGACAGAG	96100	1586.13	0.984
GAGACA	1217749	626860	0.66	ACAAAAA	1241578	385775	0.763	CTCCCAAG	176115	26240.5	0.87	CTCTGTCTC	139572	7781.48	0.947	GTGGCTCATG	100697	1590.21	0.984
GCACAG	841869	434096	0.66	ACCTCAG	413571	128328	0.763	GGGAGGAG	121819	18170.6	0.87	CTGCAGCCT	96171	5374.79	0.947	TGAGCCACCA	99161	1584.82	0.984
GTGTGG	844776	435575	0.66	CAGAGGC	285961	88788.7	0.763	GTGTGGTG	176739	26344.4	0.87	CTTGAACCC	137826	7759.35	0.947	TGCAGTGGCA	95558	1587.95	0.984
TCCTCT	1221195	629195	0.66	CCAGGGA	285879	88788.7	0.763	TGAAACCC	254709	37892.7	0.87	GAGACAGAG	139582	7743.71	0.947	TGCAGTGGCG	69087	1099.95	0.984
TGTCTC	1220707	629369	0.66	TCCCTGG	287331	89017.2	0.763	AGCCACCA	173406	26203.1	0.869	GCTTGAACC	137879	7761.5	0.947	TGCCACTGCA	94715	1587.07	0.984
ACTGGG	838504	434835	0.659	AAACAAA	1236431	385775	0.762	CACCTGCC	120686	18171.4	0.869	GGAGGTGGA	95339	5373.08	0.947	TGGGACTACA	139663	2292.46	0.984
AGATGG	1214764	627926	0.659	AGCTGAG	410230	128399	0.762	CACCTGGC	120435	18176.4	0.869	GGGTTCAAG	139658	7765.79	0.947	TGGGTGACAG	95024	1588.39	0.984
CCATCT	1213357	628300	0.659	CAGGTGC	284564	88915.2	0.762	CAGTGGCA	174566	26255	0.869	GGTTCAAGC	139119	7763.64	0.947	TGGTGGCTCA	99092	1590.21	0.984
CCCAGT	838129	434595	0.659	CTCAGCT	411092	128510	0.762	CCCTGGCC	83803	12587	0.869	TCCACCTCC	96314	5371.82	0.947	TGTAGTCCCA	138086	2295.09	0.984
GACAGA	1213033	626860	0.659	CTGAGGT	411162	128581	0.762	CTTGGGAG	175023	26299.6	0.869	CACCACTGC	94244	5365.66	0.946	ACCTCAGCCT	89429	1586.63	0.983
GGAAAG	1212058	627033	0.659	TCCTGAC	410464	128510	0.762	GGCAGGTG	120887	18191.5	0.869	CATGTTGGC	137256	7774.7	0.946	AGGCCAAGGC	64015	1096.52	0.983
TCTGTC	1215937	629369	0.659	TTTGTTT	1246116	389192	0.762	GGCCAGGA	120844	18160.6	0.869	CCCACCTCA	93190	5364.18	0.946	ATGTTGGCCA	132874	2295.72	0.983
AACAAA	2516048	1.30647e+06	0.658	CAGGAAG	407677	128216	0.761	GGCGTGGT	121021	18217.4	0.869	CCCCCTCCC	44733	2572.38	0.946	CACCACACCC	61710	1095.31	0.983
CACCAT	1208044	627406	0.658	CCCTCTC	283486	88968.1	0.761	GGGTGTGG	120598	18222.4	0.869	CTGAGGTGG	94050	5379.24	0.946	CACCGCGCCC	30397	525.543	0.983
GAGAAG	1205554	627033	0.658	GAGAGGG	282631	88837.8	0.761	TCCTGGCC	121265	18202.3	0.869	GCAGTGGTG	94608	5379.24	0.946	CAGTGAGCCA	92040	1585.25	0.983
TTTGTT	2536936	1.31616e+06	0.658	GAGGTCA	408483	128399	0.761	GCCAGGTG	119296	18186.4	0.868	GCCAACATG	136566	7750.45	0.946	CCACGCCCGG	30983	525.688	0.983
AGAAGG	1199561	627033	0.657	GCACCTG	283806	88890.6	0.761	GGTTTCAC	251013	38011.3	0.868	GCCACCACA	94440	5358.03	0.946	CCCGTCTCTA	90406	1588.89	0.983
AGTGGG	832701	434955	0.657	GGCCCCA	195404	61468.6	0.761	GTGAAACC	249402	37903.2	0.868	GGGCATGGT	94898	5379.24	0.946	CCGCGCCCGG	20502	364.136	0.983
ATGGTG	1203930	628821	0.657	GTCAGGA	408991	128399	0.761	TGCCACTG	173230	26285.1	0.868	GGTGGCGGG	45572	2577.36	0.946	CCGGGCGCGG	20569	364.337	0.983
CCCCCC	399148	208055	0.657	TCCACCC	282112	88841.5	0.761	TGGTGGCT	172830	26337.1	0.868	GTCGCCCAG	64871	3717.74	0.946	CCGGGCGTGG	30803	526.873	0.983
CCTGTC	832348	435214	0.657	TGACCTC	409927	128510	0.761	CCCCAGGC	81588	12569.1	0.867	ACCCTGTCT	132591	7770.41	0.945	CCGTCTCTAC	91557	1588.89	0.983
CTTCTC	1205619	629195	0.657	TGGGGCC	196352	61590.2	0.761	CCTCCGCC	82185	12583.6	0.867	ACTCGGGAG	92868	5370.11	0.945	CCTCCCTCCC	43950	760.657	0.983
GACAGG	830233	434216	0.657	AAGGCAG	405070	128216	0.76	CTTGGCCT	170892	26322.6	0.867	AGACAGGGT	133218	7754.74	0.945	GCCCGCCACC	29896	525.543	0.983
GGAGCC	576272	300692	0.657	CAACCTC	405693	128292	0.76	GAGTAGCT	246651	37967.7	0.867	AGCCACTGC	92049	5367.14	0.945	GCCGGGCGTG	31342	526.873	0.983
GGCTCC	575716	301037	0.657	CAGCTCC	281653	88866.1	0.76	GCCTGGGG	82147	12597.5	0.867	CACCTCAGC	91657	5365.66	0.945	GCCTTGGCCT	63937	1100.91	0.983
GGGAGC	576357	300775	0.657	CAGGGGC	194891	61502.6	0.76	GGCGGAGG	82257	12583	0.867	CCACCCACC	63489	3709.37	0.945	GCTACTTGGG	93770	1590.21	0.983
TCCTTT	1745133	909887	0.657	CCACCAT	405817	128292	0.76	AGCTACTC	245212	37946.7	0.866	CCCACCCCC	43811	2568.72	0.945	GGCTGCAGTG	65557	1099.95	0.983
AAATAA	3600039	1.8893e+06	0.656	CTGTGGG	281848	89066.5	0.76	AGGCCAAG	169457	26217.6	0.866	CCCAGCCCC	43967	2569.43	0.945	GGGAGGGAGG	44386	760.172	0.983
CCCACT	829597	434475	0.656	CTTCCTG	407788	128693	0.76	CGCCCAGG	81590	12572.6	0.866	CTCCCGAGT	93150	5374.79	0.945	GGGCGCGGTG	30570	527.019	0.983
CCTTCT	1198032	629195	0.656	GAGGAAG	406512	128251	0.76	GCCACCAT	169631	26240.5	0.866	CTGGGCGAC	63944	3718.77	0.945	GGGTGACAGA	91263	1586.13	0.983
GCTCCC	574677	300954	0.656	GCCCCTG	195289	61556.2	0.76	ATGGTGGC	168103	26299.6	0.865	GCAGTGGCT	91783	5377.76	0.945	GGTGGATCAC	93156	1587.95	0.983
AGGGCA	822732	434216	0.655	GGAGCTG	282168	88939.8	0.76	CCCTTCCC	116261	18192.2	0.865	GGGAGGGGG	44407	2574.4	0.945	GGTGGCGGGC	29626	527.019	0.983
GGGGGG	396514	208400	0.655	GGCAGCC	194365	61485.6	0.76	CCTCTCCC	116598	18192.2	0.865	GGGGCTGGG	44193	2577.36	0.945	GTAGAGACGG	91609	1586.13	0.983
TGCCCT	826380	435214	0.655	GGGTGGA	281908	88964.3	0.76	CCTGGGCG	80648	12594	0.865	GGGGGTGGG	44004	2578.07	0.945	GTGATCCACC	94051	1587.07	0.983
TGGAGT	1193327	628821	0.655	CAGAGAG	403172	128216	0.759	CTGCCTGC	116383	18202.3	0.865	TGAGGTGGG	92735	5380.73	0.945	TAGAGACGGG	90572	1586.13	0.983
TTATTT	3612421	1.90009e+06	0.655	CCCACAG	279494	88739.6	0.759	GCAGGCAG	115985	18160.6	0.865	TGCCTGTAA	194071	11224	0.945	TCTGTCACCC	92225	1588.89	0.983
ACTCCA	1187076	627406	0.654	CTCTCTG	404712	128693	0.759	GCCTCCCC	80335	12583.6	0.865	TGTGGTGGC	93199	5386.91	0.945	TGGCCAACAT	132152	2291.82	0.983
CTGACC	822707	434595	0.654	CTGCCTT	406160	128693	0.759	GGGAGAGG	116022	18170.6	0.865	TTACAGGCA	193628	11208	0.945	TGGCTCACTG	92563	1589.77	0.983
GAAAGA	1713491	905221	0.654	CTTCCTC	404865	128658	0.759	GGGGAGGC	80370	12583	0.865	AACCCCGTC	89990	5365.66	0.944	AAACCCCGTC	87756	1584.38	0.982
GAGACC	820272	434096	0.654	GAGCCCA	279606	88764.2	0.759	TGCAACCT	243178	37946.7	0.865	AACTCCTGA	190480	11204.9	0.944	AACCCAGGAG	85888	1583	0.982
GGTCAG	822119	434835	0.654	GAGGTTG	405272	128617	0.759	AGGTTGCA	241936	37967.7	0.864	ACGCCTGTA	129649	7761.5	0.944	AACCCCGTCT	87339	1586.63	0.982
TCTTTC	1719547	909887	0.654	GCCAGCC	193988	61468.6	0.759	CCCAGGGC	79890	12572.6	0.864	AGGCATGAG	130327	7754.74	0.944	ACCTCTGCCT	87737	1588.89	0.982
AAACAA	2453974	1.30647e+06	0.653	TTGGCCA	403943	128546	0.759	CTTGAACC	240116	37946.7	0.864	CACCACCAC	90946	5356.55	0.944	ACGGGGTTTC	84681	1590.21	0.982
CACTGG	819165	434715	0.653	AGGGGAG	278193	88837.8	0.758	GAGACGGG	115236	18165.6	0.864	CACCGCGCC	43467	2570.14	0.944	AGACGGGGTT	87386	1588.39	0.982
CCAGTG	817591	434715	0.653	ATGGTGG	403875	128617	0.758	GCCCTGGG	79688	12594	0.864	CCACCGCGC	43497	2570.14	0.944	AGAGACAGGG	86906	1583.87	0.982
CTGAGC	819112	434715	0.653	CAAAAAA	1207257	385775	0.758	GGCAGGCA	115825	18160.6	0.864	CCCAGGTTC	90098	5374.79	0.944	AGCTACTCGG	85809	1587.51	0.982
GGTCTC	820712	435334	0.653	CAAAGTG	581954	185364	0.758	GGGAAGGG	115274	18170.6	0.864	CGCGGTGGC	43412	2575.93	0.944	AGGCAGAGGT	87295	1586.13	0.982
AAAGGA	1693697	905221	0.652	CACTTTG	581542	185841	0.758	GGTTCAAG	241897	37967.7	0.864	CTCATGCCT	130262	7770.41	0.944	AGGCTGAGGT	88720	1588.39	0.982
CCAGAA	1175181	626686	0.652	CAGGTGG	278927	88939.8	0.758	TGCCTGCC	116022	18202.3	0.864	GAACCTGGG	90234	5370.11	0.944	ATTACAGGCA	178931	3309.52	0.982
CTTCCA	1177276	628300	0.652	CCACCTG	278378	88866.1	0.758	AAAGAAAA	715720	113944	0.863	GACGGGGTT	90053	5379.24	0.944	CAACATGGTG	125575	2292.46	0.982
GCTCAG	816063	434715	0.652	GAAACCC	401051	128145	0.758	AGGCAGGG	114620	18165.6	0.863	GAGGGAGGG	62560	3716.56	0.944	CACCATGTTG	126090	2295.09	0.982
TGGAAG	1175855	627926	0.652	GGATTAC	581525	185628	0.758	CACCCACC	113997	18140.5	0.863	GCCACCGCG	43632	2570.85	0.944	CAGCTACTCG	86727	1587.07	0.982
TTCTGG	1178021	629543	0.652	GGCTGCC	192787	61573.2	0.758	CCCGTCTC	114837	18197.2	0.863	GCCTGGCTA	90106	5376.27	0.944	CAGCTCACTG	87122	1587.07	0.982
TTGGGG	817634	435575	0.652	GTAATCC	579790	185576	0.758	CCCTGCCT	114703	18197.2	0.863	GCGCGGTGG	43323	2576.65	0.944	CAGTGAGCTG	86347	1587.95	0.982
TTGTTT	2468110	1.31616e+06	0.652	TGGCCAA	402789	128363	0.758	CCTCCCTG	114440	18197.2	0.863	GCTGAGGTG	90592	5379.24	0.944	CCCTGTCTCT	86301	1591.16	0.982
AGAAGA	1687662	905221	0.651	TGGGCTC	279261	89041.8	0.758	CTGCCACC	114168	18171.4	0.863	GGCGCGGTG	43368	2576.65	0.944	CCGAGTAGCT	86516	1587.51	0.982
CCCCAA	809681	433857	0.651	AAAAATA	1738704	557875	0.757	CTGGGGAG	114266	18191.5	0.863	GGTGGGTGG	63375	3727.15	0.944	CCTCAGGTGA	85814	1587.51	0.982
TGGAAA	1692979	906510	0.651	AAATAAA	1741197	557875	0.757	GCCCAGGG	79223	12576.1	0.863	GTGGTGGTG	91052	5388.4	0.944	CCTGGGTTCA	89248	1589.77	0.982
GCCCTC	557899	300954	0.65	CCCCTGG	191617	61556.2	0.757	GGTGGCAG	114147	18191.5	0.863	TACAGGCGT	130967	7763.64	0.944	CGAGTAGCTG	87297	1587.95	0.982
GGCCCT	558280	301037	0.65	CTCCCCT	277311	88968.1	0.757	GGTGGGTG	114646	18222.4	0.863	TCAGGAGTT	190105	11227.1	0.944	CGCGCCCGGC	20353	364.136	0.982
TCTTCT	1690191	909887	0.65	GGCTGGC	192129	61590.2	0.757	ACCCAGGA	163902	26210.4	0.862	AGAGATGGG	129362	7756.88	0.943	CTACTCGGGA	84614	1587.51	0.982
TGAGAC	1165359	627753	0.65	GGGTTTC	401883	128765	0.757	ACTGCAAC	235904	37892.7	0.862	CCAGGATGG	88862	5370.11	0.943	CTCCCGAGTA	84966	1587.07	0.982
TTTCCA	1685034	908593	0.65	TTTATTT	1750776	561860	0.757	AGCCACCG	113629	18150.5	0.862	CCATCCTGG	88448	5374.79	0.943	CTCCTGGGTT	86709	1592.04	0.982
AGGGCC	556438	300692	0.649	TTTTTTG	1215162	389192	0.757	CAGGCAGG	113759	18160.6	0.862	CCCATCTCT	129623	7768.26	0.943	CTGGGCGACA	60830	1098.08	0.982
GAGGGC	556856	300775	0.649	CCAAAGT	575306	185312	0.756	CAGGGAGG	113371	18165.6	0.862	CCCGAGTAG	88613	5368.62	0.943	GAAACCCCGT	84502	1584.82	0.982
TCAGGG	799988	434835	0.648	CCAGGGG	190862	61502.6	0.756	CCCTGGGC	78889	12590.5	0.862	CCCTCCCTC	62033	3719.95	0.943	GAACCCAGGA	87166	1583	0.982
TTTATT	3490688	1.90009e+06	0.648	GCAGGCA	275381	88788.7	0.756	CCTGCCTG	114166	18202.3	0.862	CCGAGTAGC	89564	5368.62	0.943	GACGGGGTTT	87884	1590.65	0.982
AAGAGA	1660192	905221	0.647	TGCCTGC	275589	89017.2	0.756	CTCCCCAG	113523	18171.4	0.862	CCGCCCGCC	29664	1779.8	0.943	GCAGTGGCAC	60288	1098.08	0.982
AATAAA	3468602	1.8893e+06	0.647	ACCCAGC	273375	88739.6	0.755	CTGTCACC	163893	26277.8	0.862	CGGGGTTTC	89145	5385.42	0.943	GCCGGGCGCG	20423	364.337	0.982
ACAGAA	1655748	904971	0.647	ACTTTGG	574365	185892	0.755	TCCTGGGT	164950	26329.8	0.862	CTACTCGGG	88168	5376.27	0.943	GGGTGTGGTG	60861	1102.13	0.982
AGGCCT	797599	434715	0.647	AGAAAGA	822947	267295	0.755	AAAAGAAA	706215	113944	0.861	GAAACCCCG	88861	5359.51	0.943	GTGCCACTGC	60160	1099.34	0.982
CACCAG	795490	433976	0.647	AGAGAGG	394826	128251	0.755	AGGCGGAG	112930	18165.6	0.861	GCTACTCGG	88825	5376.27	0.943	TACTCGGGAG	84671	1587.95	0.982
CCATCC	797569	434475	0.647	CAGCTGC	273505	88890.6	0.755	CGGTGGCT	112441	18212.3	0.861	GGCGGGCGG	29481	1782.27	0.943	TCACCTGAGG	85508	1587.51	0.982
CCCTGA	795760	434595	0.647	CCTCTCT	395651	128658	0.755	CTCCGCCT	113175	18197.2	0.861	TAGCCAGGC	89323	5368.62	0.943	TCCCGAGTAG	84913	1587.51	0.982
CTCCTT	1154288	629195	0.647	CTGCCAC	273313	88866.1	0.755	GAGGCGGA	112234	18165.6	0.861	ACCTCCGCC	60226	3715.68	0.942	TCCTGGGTTC	87921	1592.04	0.982
CTGCAA	1148711	627579	0.647	GGGGGTG	189981	61624.3	0.755	GCAGCCTC	112853	18176.4	0.861	AGGTGGAGG	87205	5373.08	0.942	TGAACCCAGG	88425	1585.25	0.982
CTGGTG	797619	435454	0.647	GTGGCAG	273786	88939.8	0.755	GGTGACAG	162925	26262.2	0.861	CCACCTGCC	60811	3715.68	0.942	TGCCTGTAAT	179412	3318.96	0.982
GAAGAA	1661566	905221	0.647	TATTTTT	1730868	561860	0.755	GTTGCAGT	235279	38021.8	0.861	CCTCCACCT	87907	5371.82	0.942	TGTCGCCCAG	61655	1099.34	0.982
GGATGG	798050	434955	0.647	AGGGAAG	392639	128251	0.754	TCCGCCTC	112809	18197.2	0.861	CTGCCTGCC	60703	3722.01	0.942	AACCTCCGCC	55952	1097.17	0.981
TTAAAA	3467707	1.89199e+06	0.647	CACAGCC	271838	88739.6	0.754	TTGGCCTC	162441	26322.6	0.861	GGCAGGCAG	60396	3714.5	0.942	AACCTCTGCC	83103	1586.63	0.981
TTCTGT	1664717	910139	0.647	CACCCCC	188758	61434.7	0.754	TTTTCTTT	714326	115053	0.861	GGCAGGTGG	60486	3720.82	0.942	AAGACCAGCC	80168	1582.56	0.981
TTCTTC	1666018	909887	0.647	CTGTGCC	273103	89017.2	0.754	AGACGGGG	111856	18165.6	0.86	GGCGGAGGT	60266	3720.82	0.942	ACCACTGCAC	82052	1584.38	0.981
TCTCTT	1662565	909887	0.646	GCAGCTG	272665	88915.2	0.754	CCAGGGCC	77291	12572.6	0.86	GGCTCACAC	87929	5367.14	0.942	ACCTCAGGTG	82711	1587.51	0.981
TTGCAG	1148372	628647	0.646	GCCTCCA	271830	88866.1	0.754	CCCCGTCT	111947	18197.2	0.86	GTGTGAGCC	87855	5377.76	0.942	ACCTCCGCCT	56693	1098.73	0.981
AAGGAG	1141016	627033	0.645	GCTGGGT	272878	89066.5	0.754	CTCATGCC	160959	26277.8	0.86	TGGTCTCGA	125405	7774.7	0.942	ACCTGAGGTC	79999	1587.51	0.981
GAGATG	1140363	627926	0.645	GGCACAG	271730	88788.7	0.754	GAGGCCAA	161505	26217.6	0.86	AGGTGGGAG	85546	5373.08	0.941	ACGCCTGTAA	119022	2291.82	0.981
TTTTAA	3451861	1.89739e+06	0.645	GGCTGTG	273468	89066.5	0.754	GAGGCTGC	111555	18186.4	0.86	CATGAGCCA	123700	7750.45	0.941	AGCCACCGCG	39264	759.123	0.981
CATCTC	1136207	628300	0.644	AGAGAAA	813879	267295	0.753	GCCAAGGC	111606	18155.5	0.86	CCCCCCACC	41189	2568.72	0.941	AGGCGGAGGT	56914	1098.69	0.981
TTTAAA	3423400	1.89469e+06	0.644	AGGGAGA	391406	128251	0.753	GCCTTGGC	111842	18207.3	0.86	CCCTGCCCC	41159	2573.09	0.941	AGGTGGGAGG	56687	1098.99	0.981
CCCGCC	374581	208112	0.643	CACCTGC	271305	88866.1	0.753	GGCATGAG	161323	26262.2	0.86	CCGAGGCGG	40683	2572.27	0.941	CAACCTCCGC	56094	1097.17	0.981
GCCACA	779973	433976	0.643	CAGAGGG	271184	88813.2	0.753	GGCCCTGG	77360	12594	0.86	CCGCCTCGG	40950	2574.51	0.941	CAACCTCTGC	83081	1586.63	0.981
GGGCAA	782033	434216	0.643	CCCTCTG	271943	88992.7	0.753	GGTGAAAC	232333	37913.7	0.86	CGCCTCGGC	40983	2574.51	0.941	CAAGACCAGC	79669	1582.56	0.981
GTCTCA	1133619	628473	0.643	CCTGGCA	270604	88890.6	0.753	GTTTCACC	234019	38000.8	0.86	CTCCCACCT	86387	5371.82	0.941	CACCTGAGGT	82375	1587.51	0.981
TTGCCC	785028	435214	0.643	CTTCCCT	392334	128658	0.753	ACAGGCAT	231380	37903.2	0.859	CTCTACTAA	257425	16199.1	0.941	CAGGAGAATC	120561	2289.2	0.981
AAGCAG	1122190	626860	0.642	GCAGCCC	187050	61468.6	0.753	ACCCTGTC	160322	26277.8	0.859	GCCGAGGCG	40683	2572.27	0.941	CATGCCTGGC	57954	1099.34	0.981
AGCAGA	1124740	626860	0.642	GCAGGTG	270898	88939.8	0.753	AGAGACAG	230406	37859.7	0.859	GCTCACACC	85651	5365.66	0.941	CCAGGCATGG	57302	1098.08	0.981
CCCGGG	373658	208227	0.642	TCTCCCT	391786	128658	0.753	ATGCCTGT	231382	38011.3	0.859	GGGGCAGGG	41375	2573.69	0.941	CCATGCCCAG	56651	1097.47	0.981
CCCTCA	777624	434475	0.642	TCTTTCT	820534	269055	0.753	CCACCCAC	110444	18140.5	0.859	GGTGTGAGC	85409	5379.24	0.941	CCATGCCTGG	57908	1099.34	0.981
CTGGTC	780183	435334	0.642	TGCCAGG	270780	88915.2	0.753	CCAGGCAG	110203	18155.5	0.859	TCGAGACCA	124698	7750.45	0.941	CCTCCCACCT	57219	1098.43	0.981
GACCAG	779680	434096	0.642	TGGAGGC	270850	88939.8	0.753	CCCTCCTC	111046	18192.2	0.859	TGGCTCATG	123368	7774.7	0.941	CGCGGTGGCT	38963	761.708	0.981
GGCCAC	538731	300609	0.642	TTTCTCT	819170	269055	0.753	CCTCCCGA	111044	18171.4	0.859	TGTCACCCA	123151	7759.35	0.941	CGGAGGTTGC	55746	1099.95	0.981
GGCGGG	373356	208342	0.642	GCCCGCC	129100	42566.6	0.752	CTCAGCTC	160590	26277.8	0.859	TTAGTAGAG	258887	16212.6	0.941	CTCCCACCTC	56709	1098.43	0.981
GTGGCC	540057	301120	0.642	GGGCTGC	186752	61590.2	0.752	CTCCTGGC	110512	18202.3	0.859	ACTCAGGAG	122120	7752.6	0.94	CTCTACTAAA	247306	4783.3	0.981
TGAGGG	779303	434955	0.642	AAAAAGA	1166786	385882	0.751	CTGCCTGG	111239	18207.3	0.859	AGTGGCTCA	120750	7763.64	0.94	CTCTGTCGCC	56806	1100.6	0.981
TGTGGC	782497	435454	0.642	ACAGAGC	387283	128180	0.751	GACAGGGT	160536	26262.2	0.859	ATGCCTGTA	176352	11224	0.94	CTGACCTCAG	81314	1587.07	0.981
CTCTTC	1124224	629195	0.641	CACCACA	386481	128110	0.751	GAGCTGAG	159464	26262.2	0.859	CACTGCAGC	84192	5367.14	0.94	CTGAGGTCAG	80828	1587.95	0.981
CTGCTT	1122859	629369	0.641	CGGCCTC	185994	61556.2	0.751	GAGGAGGG	110360	18170.6	0.859	CCCCAGCCC	39958	2569.43	0.94	CTGGGCATGG	56655	1099.95	0.981
GAAAAG	1616052	905221	0.641	GCTCTGT	388261	128729	0.751	GCCAGGAG	110440	18160.6	0.859	CCCGCCTCG	40537	2573.8	0.94	CTGTCGCCCA	55523	1099.04	0.981
GAAGAG	1121480	627033	0.641	GGCGGGC	128743	42601.9	0.751	GGGACTAC	159695	26255	0.859	CGAGGCGGG	40610	2572.98	0.94	GAACTCCTGA	120564	2291.82	0.981
GGAAGC	776135	434216	0.641	GTGGGGA	268960	88964.3	0.751	GTGGGTGG	111059	18222.4	0.859	CTCCTGAGT	122730	7772.55	0.94	GACCTCAGGT	80292	1587.51	0.981
TCTGCT	1126111	629369	0.641	CACCCAC	266436	88715.1	0.75	TCCTCCCA	160036	26270.6	0.859	CTGTCGCCC	58184	3722.01	0.94	GAGCCACCAC	57633	1095.91	0.981
AAAGAG	1607984	905221	0.64	CAGAGCC	266243	88764.2	0.75	TCGGGAGG	110743	18191.5	0.859	GCCCAGCTA	84059	5367.14	0.94	GAGGTGGGAG	56026	1098.99	0.981
CTTTTC	1617454	909887	0.64	CAGCCAC	266556	88739.6	0.75	TTTGAGAC	334101	54890.4	0.859	GCTGCAGTG	84327	5377.76	0.94	GATTCTCCTG	120977	2298.36	0.981
GCAGAA	1115876	626860	0.64	CAGCCCA	266903	88739.6	0.75	ACTCCTGA	229064	37946.7	0.858	GGGCTGGGG	40158	2577.36	0.94	GCAACCTCCG	55769	1097.47	0.981
GCTTCC	773683	435214	0.64	CCTCTGG	266473	89017.2	0.75	CTGTCTCT	229587	38054.9	0.858	GGTGGGGGG	40308	2578.07	0.94	GCAGAGGTTG	82654	1588.39	0.981
TGCCTT	1118321	629369	0.64	GAGGCCG	184577	61502.6	0.75	GAGACAGA	228973	37859.7	0.858	TACAGGCAT	176844	11208	0.94	GCCAGGCATG	57430	1098.08	0.981
TTCTGC	1119303	629369	0.64	GCAGCCA	266568	88764.2	0.75	GCCCTGCC	76358	12587	0.858	TAGCTGGGC	84312	5377.76	0.94	GCGGAGGTTG	56074	1100.25	0.981
TTTGAG	1618014	909095	0.64	GCTGCCC	184458	61556.2	0.75	GGCAGGGC	76289	12579.5	0.858	TAGTAGAGA	254866	16189.5	0.94	GCTTGAACCC	82371	1587.07	0.981
AAGGCA	1107367	626860	0.639	GGCCTCA	266403	88890.6	0.75	GTAGTCCC	158315	26285.1	0.858	TCTCTACTA	253392	16222.2	0.94	GGCAGAGGTT	82704	1588.39	0.981
AATCCC	1109014	627406	0.639	GGGCAGC	184236	61502.6	0.75	TCAGGAGT	228753	37967.7	0.858	TGAGCCACT	120810	7761.5	0.94	GGCGACAGAG	56283	1096.82	0.981
CCATGC	768150	434595	0.639	GTGGGTG	267540	89091.1	0.75	TCTGTCTC	229017	38054.9	0.858	TGGGTGACA	121437	7765.79	0.94	GGCGGAGGTT	56002	1100.25	0.981
CCCCCT	532523	300871	0.639	TCCCCAC	267173	88841.5	0.75	TGGGAGGA	159020	26269.5	0.858	AGCTCACTG	118758	7761.5	0.939	GGCGGATCAC	55225	1098.08	0.981
GCATGG	770776	434835	0.639	TCTCCCA	386178	128475	0.75	TTTCTTTT	693823	115053	0.858	CCACCCGCC	39887	2569.43	0.939	GGCTGGTCTT	80301	1592.48	0.981
GGGATT	1111672	628821	0.639	TGAGGCC	266736	88915.2	0.75	AGCCGGGC	75578	12576.1	0.857	CCTGCCACC	57555	3715.68	0.939	GGGTTCAAGC	83631	1587.95	0.981
AGAGAC	1106652	626860	0.638	AGGGCTG	265002	88939.8	0.749	AGGGGAGG	109269	18170.6	0.857	CTTGAGCCC	82913	5374.79	0.939	GGTGGGAGGA	57037	1098.99	0.981
AGGGGG	529925	300858	0.638	CCAGAGG	264331	88788.7	0.749	CCTCCCCT	109070	18192.2	0.857	GAGGCGGGC	39303	2572.98	0.939	GTGATCCGCC	55486	1099.34	0.981
CCATGT	1105613	628473	0.638	GCAGGGA	265619	88813.2	0.749	CTCCACCT	157409	26270.6	0.857	GGGCGACAG	57456	3714.5	0.939	GTGCAGTGGT	82612	1590.65	0.981
CTCTTT	1604012	909887	0.638	GCCTGGA	265793	88915.2	0.749	GCCCGGCT	75396	12590.5	0.857	GGGCTCAAG	83087	5370.11	0.939	GTGGCTCACA	81357	1587.51	0.981
GTGCCA	767222	434715	0.638	GGCTCTG	266271	89041.8	0.749	ACCCCATC	155911	26233.2	0.856	GGTGGCAGG	57402	3720.82	0.939	GTGGTGGCTC	57793	1101.52	0.981
TGGCAC	766481	434715	0.638	GTGGCTG	265976	89066.5	0.749	AGGTGGAG	156628	26269.5	0.856	GTTTCACCA	172879	11220.9	0.939	TCAGGAGTTC	120285	2295.72	0.981
ACATGG	1100679	627753	0.637	TCCAGGC	265427	88890.6	0.749	GACAGAGC	155266	26217.6	0.856	TGCCACCAC	81925	5365.66	0.939	TCCTCCCACC	57547	1098.43	0.981
CCTCAC	761921	434475	0.637	TCCCTGC	265315	88992.7	0.749	AGGGCAGG	106918	18165.6	0.855	TGGTGAAAC	172060	11211.1	0.939	TCTCTACTAA	241463	4790.12	0.981
GTCTCT	1106334	629369	0.637	TGGCTGC	265876	89041.8	0.749	AGGTGGGA	154812	26269.5	0.855	ACTGCAGCC	81405	5367.14	0.938	TGTGAGCCAC	81142	1587.51	0.981
GTGAGG	764506	434955	0.637	TGGGAGA	383428	128434	0.749	CCCCAGGG	74222	12572.6	0.855	AGAGACAGG	116883	7743.71	0.938	TTACAGGCGT	120128	2295.72	0.981
AATTTT	3318934	1.89739e+06	0.636	TGGGCTG	266400	89066.5	0.749	CCCCTTCC	107123	18192.2	0.855	AGTAGAGAC	169979	11195.2	0.938	TTAGTAGAGA	242857	4787.27	0.981
AGGCAC	757872	434096	0.636	TGGGGGA	264962	88964.3	0.749	CCCTGGGG	74103	12594	0.855	CAGGCATGA	116878	7752.6	0.938	TTTAGTAGAG	249195	4794.09	0.981
CCAAAA	1583658	904721	0.636	TGTGGTG	384786	128800	0.749	CCTGCCCT	107544	18197.2	0.855	CAGTGAGCT	118117	7763.64	0.938	AACCTGGGAG	78339	1585.69	0.98
GTGCCT	760473	435334	0.636	TTTGAGA	800310	268439	0.749	CGCCTGGC	74305	12590.5	0.855	CATCCTGGC	80986	5374.79	0.938	ACCATGTTGG	110826	2295.72	0.98
TGAGGA	1096528	627926	0.636	AAAAAAT	1654328	557875	0.748	CTCCCGAG	106783	18176.4	0.855	CCCAGCTAA	116785	7748.31	0.938	AGGTGTGAGC	77316	1588.39	0.98
AAGGGA	1091501	627033	0.635	AAGTGCT	551075	185628	0.748	CTGGAGGC	106831	18186.4	0.855	CTCCATCTC	117246	7768.26	0.938	CACCACTGCA	78756	1584.38	0.98
AGACCA	1089547	626686	0.635	ACAGGTG	380637	128399	0.748	GATGGGGT	155586	26306.9	0.855	CTCTGTCAC	118225	7770.41	0.938	CACGCCCAGC	37574	758.913	0.98
CAGAGT	1091428	627753	0.635	CACCTGT	380611	128510	0.748	GCTCTGTC	155759	26322.6	0.855	GAGATGGAG	117283	7756.88	0.938	CACGCCTGGC	36553	760.204	0.98
CCCGGC	362214	208170	0.635	CAGCCCT	263934	88866.1	0.748	GGAAGGGG	106728	18170.6	0.855	GCCAGGATG	81663	5370.11	0.938	CAGAGGTTGC	79022	1587.95	0.98
GCCGGG	361918	208285	0.635	GAAGGAA	549327	185151	0.748	GGGGGCAG	74013	12583	0.855	GCCCGCCTC	39098	2573.8	0.938	CAGGTGTGAG	76515	1588.39	0.98
TCCCTT	1095214	629195	0.635	TCCCCCA	263804	88841.5	0.748	GTAGAGAC	222871	37913.7	0.855	GGCCAGGCA	56432	3713.48	0.938	CATGCCCAGC	55004	1097.47	0.98
TCCTCA	1093323	628300	0.635	TTTCCTT	800318	269055	0.748	TCCCACCT	155527	26270.6	0.855	GGCGGGTGG	39259	2577.36	0.938	CCAACATGGT	110447	2291.82	0.98
ACTCTG	1088664	628473	0.634	AAGGAAA	788915	267295	0.747	CAGCCAGG	105820	18155.5	0.854	GGCTGCAGT	81122	5377.76	0.938	CCACGCCCAG	37820	758.913	0.98
AGAAAT	2270508	1.30869e+06	0.634	AGCACTT	549190	185576	0.747	CCCAGCTG	106269	18176.4	0.854	GGTGACAGA	116945	7754.74	0.938	CCACGCCTGG	36332	760.204	0.98
ATTTCT	2271875	1.31393e+06	0.634	ATTTTTT	1662069	561860	0.747	CGCCCAGC	73592	12569.1	0.854	GTCTCTACT	169265	11236.9	0.938	CCCAGGTTCA	78397	1587.07	0.98
CTGTGA	1087214	628647	0.634	CTTCCTT	548809	186054	0.747	CTCGGGAG	106379	18186.4	0.854	GTGACAGAG	117551	7754.74	0.938	CCCCACCCCC	25246	525.252	0.98
TCACAG	1085931	627579	0.634	GTGCCAC	261852	88890.6	0.747	CTGCCCCC	73806	12583.6	0.854	GTGGTGGCA	81178	5379.24	0.938	CCCCTCCCCC	26109	526.001	0.98
TCACCA	1087823	627406	0.634	GTGGCAC	261843	88915.2	0.747	CTGGCCAG	106464	18181.4	0.854	TCATGCCTG	117133	7772.55	0.938	CCCGCCACCA	37701	758.704	0.98
TGGTCT	1090000	629543	0.634	TGGGAAG	379932	128434	0.747	GCCAGGCG	73529	12576.1	0.854	TCTGTCACC	117750	7770.41	0.938	CCCTCCCTCC	36735	760.657	0.98
TGGTGA	1087259	628821	0.634	TTCCTTC	548918	186054	0.747	GCCTCCAG	106589	18176.4	0.854	TGCCTGGCC	56728	3723.03	0.938	CCGAGGCAGG	37130	759.543	0.98
AAAATT	3263802	1.89199e+06	0.633	AAGGAAG	544590	185151	0.746	GCTGGGCG	73912	12597.5	0.854	ACAGGTGTG	115571	7765.79	0.937	CCTGAGGTCA	78300	1587.51	0.98
AAAGCA	1560120	904971	0.633	AGCAGGG	260290	88813.2	0.746	GTCTCTAC	221741	38000.8	0.854	ACTTGGGAG	114927	7765.79	0.937	CCTGCCTCGG	37616	761.287	0.98
AAGCCA	1079122	626686	0.633	CCAGCTC	260927	88866.1	0.746	AGACAGAG	220154	37859.7	0.853	ATGAGCCAC	115624	7750.45	0.937	CTCACACCTG	76608	1586.63	0.98
ACAGCA	1078633	626686	0.633	CCCCCTC	180380	61522.2	0.746	AGCCAGGA	151685	26217.6	0.853	CACACCTGT	115995	7759.35	0.937	CTCAGCTCAC	79029	1586.63	0.98
ACAGTG	1082363	627753	0.633	CCCTGCT	261599	88992.7	0.746	AGGAGAAT	317483	54749.5	0.853	CCGGGTTCA	79721	5376.27	0.937	CTCCCAGGTT	78171	1589.33	0.98
AGCTCC	750426	434595	0.633	CTTCCCA	378005	128475	0.746	AGTAGAGA	317304	54749.5	0.853	CCTGTCTCT	116007	7781.48	0.937	CTCGAACTCC	78725	1586.63	0.98
AGCTGC	748825	434715	0.633	GAGCTGG	260842	88939.8	0.746	AGTGGCTC	152932	26292.4	0.853	CTCCCAAGT	115933	7759.35	0.937	CTGCAGCCTC	53606	1099.04	0.98
CACTGT	1083536	628473	0.633	GGAGAAA	542847	185151	0.746	ATTCTCCT	318885	54938.2	0.853	CTCCTGGCC	55264	3722.01	0.937	CTGCCTCGGC	37723	761.287	0.98
CCTTTC	1084499	629195	0.633	AAAAAAG	1128263	385882	0.745	CAGCTGGG	105933	18186.4	0.853	GATCCACCC	79543	5365.66	0.937	CTGGGCGTGG	38074	761.919	0.98
CTCACC	748351	434475	0.633	AGATGGG	375426	128434	0.745	CAGGCCCC	73032	12569.1	0.853	GCCAGGCAC	54849	3712.45	0.937	CTGGTCTCGA	75963	1589.77	0.98
GAAAGG	1083000	627033	0.633	CAGGGCA	259831	88788.7	0.745	CAGGCCTG	105640	18181.4	0.853	GCCCGGCTA	54961	3717.74	0.937	CTTGGCTCAC	79909	1589.33	0.98
GGAGCT	748568	434835	0.633	CCCATCT	375474	128475	0.745	CAGTGGTG	152322	26299.6	0.853	GCGCCCGCC	26476	1780.3	0.937	GAACCTGGGA	78958	1585.69	0.98
GGTGAG	749576	434955	0.633	CTGGGAA	374146	128399	0.745	CCACCTGC	105656	18171.4	0.853	GGCCAGGAG	55091	3714.5	0.937	GAGGCTGCAG	52809	1098.38	0.98
TCTGCA	1085472	628473	0.633	CTTTTTT	1135861	389084	0.745	CCTGCCAC	105171	18171.4	0.853	GGCGGGCGC	26548	1781.77	0.937	GCAACCTCTG	79392	1587.07	0.98
TGAGAA	1562727	906510	0.633	GTTGCCC	259721	89017.2	0.745	CTCTGTCT	220745	38054.9	0.853	GGTGGATCA	115118	7765.79	0.937	GCCGAGGCAG	37381	759.543	0.98
TGCAGA	1082445	627753	0.633	TGCCCTG	260688	89017.2	0.745	CTGGGGCC	73239	12594	0.853	GTGGCTCAT	115581	7774.7	0.937	GCCTGGCTAA	77878	1587.51	0.98
TGCTGT	1084518	629543	0.633	TTTAAAA	1631027	559465	0.745	GAGCCACT	152506	26247.7	0.853	GTGGGAGGA	79729	5373.08	0.937	GCTCACACCT	77487	1586.63	0.98
TTTTCA	2263026	1.31393e+06	0.633	TTTCTCC	544952	186054	0.745	GCAGGTGG	105384	18191.5	0.853	TCCTCCCAC	80520	5371.82	0.937	GCTGGGCATG	54823	1099.95	0.98
ACCACA	1074857	626513	0.632	CAGAGCA	372009	128180	0.744	GCCCCAGG	73041	12572.6	0.853	TGATCCACC	115904	7759.35	0.937	GCTGGGCGTG	37736	761.919	0.98
AGCACT	1076592	627579	0.632	GAGGGGG	179074	61536.6	0.744	GGCCCCAG	73087	12572.6	0.853	TTAGCTGGG	116485	7776.85	0.937	GCTGGTCTCA	76701	1589.77	0.98
AGTGCT	1080096	628647	0.632	GGGCAAC	258365	88788.7	0.744	GGGCAGAG	105166	18165.6	0.853	ACCCCATCT	113683	7757.21	0.936	GCTGGTCTTG	79820	1592.48	0.98
CACATG	1079134	627579	0.632	TTCCCAG	373326	128510	0.744	GTGGCAGG	105434	18191.5	0.853	AGATGGGGT	113385	7767.93	0.936	GGAGGGAGGG	36905	760.172	0.98
CAGCAA	1076822	626686	0.632	CACAGAG	370742	128180	0.743	AACCCAGG	151078	26210.4	0.852	AGCCAGGCA	78750	5360.99	0.936	GGAGTTCGAG	78480	1588.39	0.98
CATGTG	1080798	628647	0.632	CAGGCCT	257128	88890.6	0.743	ACCTGGGA	150987	26255	0.852	AGCCGAGAT	113488	7752.6	0.936	GGCCGAGGCA	37331	759.543	0.98
CCATGG	747242	434715	0.632	CTCTCCT	371634	128658	0.743	CACCACTG	151274	26240.5	0.852	AGGAGGCAG	78096	5363.95	0.936	GGGGGAGGGG	26363	526.56	0.98
CCTTTT	1562208	909887	0.632	GCTGGCC	178452	61573.2	0.743	CCAGGCAC	104365	18150.5	0.852	ATCTCGGCT	114360	7772.55	0.936	GGGGGTGGGG	25528	527.31	0.98
GCAGCT	745738	434715	0.632	GGCCAGC	177847	61485.6	0.743	CCCACCAC	104606	18140.5	0.852	CCAGCCTGA	78717	5367.14	0.936	GTGAGCCAAG	79560	1585.69	0.98
TCAGAG	1076172	627753	0.632	GGGGAGA	256328	88837.8	0.743	CCCTCCCA	104412	18166.3	0.852	CCCAGCCTC	54415	3715.68	0.936	GTGAGCTGAG	78886	1588.39	0.98
TGAAAA	2247115	1.30869e+06	0.632	TGAGCCC	256357	88890.6	0.743	CCTGGCTG	105112	18207.3	0.852	CGAGACCAG	78725	5360.99	0.936	GTGTGAGCCA	78977	1587.95	0.98
TGCTTT	1562589	910139	0.632	TGCTCTG	371933	128729	0.743	CCTGGGGC	72539	12594	0.852	CTGCCTCCT	78583	5380.96	0.936	TCCCAGGTTC	78715	1589.33	0.98
TTCTCA	1561516	908593	0.632	AGGAAAA	768562	267295	0.742	CCTGGGTT	152144	26329.8	0.852	CTGGTCTCG	78914	5383.93	0.936	TCGAGACCAG	75828	1585.25	0.98
TTGCTG	1082053	629543	0.632	AGGAAGA	532971	185151	0.742	CTCTGCCC	104912	18197.2	0.852	CTGTTGCCC	78500	5382.44	0.936	TCTGTCGCCC	53105	1100.6	0.98
CTCAAA	1549712	906010	0.631	AGGAGAG	369436	128251	0.742	CTGGGTTC	151253	26329.8	0.852	GAGGCTGGG	54318	3720.82	0.936	TGAACCTGGG	78613	1587.95	0.98
CTCTGA	1074432	628473	0.631	AGGCCTG	255982	88915.2	0.742	GAACCCAG	150463	26210.4	0.852	GCGGGCGCC	26141	1781.28	0.936	TGACCTCAGG	78564	1587.51	0.98
GTGCCC	515045	301037	0.631	CACTGGG	255241	88915.2	0.742	GAACTCCT	217623	37946.7	0.852	GGCGCCCGC	26138	1780.79	0.936	TGAGACCAGC	76416	1585.25	0.98
TGGCTT	1077167	629543	0.631	CAGGGCT	255431	88915.2	0.742	GAGGTGGA	150922	26269.5	0.852	GGGTGGATC	78915	5379.24	0.936	TGCAGTGGTG	78964	1590.65	0.98
TGTGGT	1077677	629717	0.631	CCCAGTG	255649	88890.6	0.742	GGAGGGGA	104201	18170.6	0.852	GTGCCTGGC	54919	3724.06	0.936	TGCCTCGGCC	37817	761.287	0.98
AAGAGG	1069758	627033	0.63	CCTGAGC	256300	88890.6	0.742	GGGGCCTG	72695	12597.5	0.852	TAGCCGGGC	54844	3718.77	0.936	TGGCTCACAC	79205	1587.07	0.98
AGCCCT	738636	434595	0.63	CGCCCAG	176675	61468.6	0.742	GTCACCCA	150698	26240.5	0.852	TCAGGCTGG	78144	5377.76	0.936	TGGGCGACAG	54685	1098.38	0.98
AGGGCT	739155	434835	0.63	CTCTGTG	370795	128729	0.742	GTGGTGGG	104806	18222.4	0.852	TCCCACCTC	78139	5371.82	0.936	TGGTGGCGGG	37421	762.129	0.98
CTTCAG	1068282	628473	0.63	GAAAGAA	768707	267295	0.742	TCCACCTC	151497	26270.6	0.852	TGAACCCGG	78497	5368.62	0.936	TTAGCCAGGC	77009	1587.51	0.98
GCTCCT	740361	435214	0.63	GCTGTGG	256733	89066.5	0.742	TCCCAGGT	151026	26285.1	0.852	TGCCTGGCT	79032	5383.93	0.936	AGCCGAGATC	72512	1585.25	0.979
GGGCAC	511706	300692	0.63	GGGCTCA	255810	88915.2	0.742	TCCCCTCC	104363	18192.2	0.852	AACCCCATC	111309	7746.17	0.935	AGGCGGGCGG	24544	526.269	0.979
GGTGCC	511775	301120	0.63	TCTCCCC	256471	88968.1	0.742	TCCTGGCT	151005	26322.6	0.852	ACATGGTGA	161424	11211.1	0.935	ATGGTGAAAC	152802	3310.44	0.979
AGGAGC	737128	434216	0.629	TCTCTCC	369231	128658	0.742	TCTCTACT	316596	54938.2	0.852	AGTGAGCCA	112253	7752.6	0.935	CCACCCGCCT	35089	759.784	0.979
CATGGC	735716	434715	0.629	TCTTCCT	536147	186054	0.742	TGACCTCA	218641	37946.7	0.852	CAGGCGCCC	37091	2570.85	0.935	CCAGGCGTGG	36104	760.625	0.979
CCTCTT	1068366	629195	0.629	TCTTTTT	1119629	389084	0.742	TGAGGTCA	218295	37967.7	0.852	CATGGTGAA	161171	11211.1	0.935	CCCCCTCCCC	24462	526.001	0.979
CTCAGA	1065229	627579	0.629	TTTTAAA	1612579	560262	0.742	ACCACTGC	149329	26240.5	0.851	CCCACCACC	53222	3709.37	0.935	CCGCCCGCCT	24756	526.291	0.979
CTGAAG	1063182	627753	0.629	AAAACAA	1103391	385775	0.741	ACCCCGTC	103398	18171.4	0.851	CTGAGTAGC	112394	7763.64	0.935	CCTGACCTCG	50952	1099.04	0.979
GCCAGA	736383	434096	0.629	AGCCCTG	254696	88890.6	0.741	ACTCCTGG	150226	26285.1	0.851	CTGGGGAGG	53158	3720.82	0.935	CGAGGTCAGG	50698	1098.38	0.979
GCCATG	735536	434715	0.629	CAGTGGG	253906	88939.8	0.741	AGGAGTTC	217094	37967.7	0.851	GAGGTGGGA	77265	5373.08	0.935	CGGGGTTTCA	74743	1590.21	0.979
GGCACC	509927	300609	0.629	CCACAGC	254465	88739.6	0.741	CACCTGAG	149894	26247.7	0.851	GATGGGGTT	111025	7779	0.935	GATCTCGGCT	72901	1589.77	0.979
TAGCTG	1063985	628647	0.629	CCCTGTG	254447	89017.2	0.741	CACTGCAG	149678	26247.7	0.851	GCTACTCAG	111439	7761.5	0.935	GCACCACTGC	51848	1097.47	0.979
TCTGAG	1068087	628647	0.629	CTGGGCG	176077	61590.2	0.741	CATGAGCC	150112	26247.7	0.851	GGGCAACAG	77299	5362.47	0.935	GCAGTGGTGC	51940	1099.95	0.979
TCTGGC	739404	435334	0.629	GAGGGGA	254149	88837.8	0.741	CATGTTGG	217373	38021.8	0.851	TCACCATGT	161592	11220.9	0.935	GCCAGGCGTG	36287	760.625	0.979
TGGGAC	735715	434835	0.629	GCCTTGG	254306	89041.8	0.741	CCAACATG	216616	37892.7	0.851	TCCCGGGTT	77065	5383.93	0.935	GCCCGGCTAA	51062	1097.78	0.979
AGAGCA	1056804	626860	0.628	GCTCAGG	254669	88915.2	0.741	CCACCCCA	103823	18140.5	0.851	TGGCTCACT	112570	7772.55	0.935	GGCGGGCGGA	24143	526.269	0.979
CAGCTA	1060330	627579	0.628	GGAGAGA	366288	128251	0.741	CCAGGAGT	149740	26255	0.851	TTCACCATG	161480	11220.9	0.935	GGGAGGTGGA	51272	1098.99	0.979
GTCCCA	733390	434595	0.628	GGAGGAA	367611	128251	0.741	CTCAGGTG	150221	26292.4	0.851	AACATGGTG	158499	11211.1	0.934	GGGCGACAGA	52406	1096.82	0.979
AGGCAT	1056870	627753	0.627	GGGCCCC	121771	42578.4	0.741	CTGCAGTG	149757	26292.4	0.851	AACCCGGGA	76120	5360.99	0.934	GGGGAGGGGG	24112	526.56	0.979
ATGCCT	1057622	628473	0.627	GGGGCCC	121965	42590.2	0.741	GACGGGGT	103574	18191.5	0.851	ACTACAGGC	110136	7750.45	0.934	GGTCTCGAAC	74571	1587.51	0.979
AAGAAG	1515551	905221	0.626	TCCCCTC	254686	88968.1	0.741	GCAGTGGT	150136	26299.6	0.851	AGCCACCAC	75872	5358.03	0.934	GTCTCTACTA	153500	3318.04	0.979
ACCATG	1052382	627579	0.626	TTCTTTC	771125	269055	0.741	GGCTCATG	149704	26292.4	0.851	CACCATGTT	159022	11220.9	0.934	GTTCGAGACC	74453	1587.51	0.979
CATGGT	1051841	628647	0.626	CACAGGG	253016	88788.7	0.74	GTGCCTGG	104429	18212.3	0.851	CAGGCATGG	75983	5370.11	0.934	GTTTCACCAT	153638	3318.04	0.979
TGCTCT	1055241	629369	0.626	CACAGTG	365179	128363	0.74	TGGGAGGG	103857	18196.5	0.851	CAGTGGCAC	76418	5368.62	0.934	TAGTAGAGAC	154636	3310.44	0.979
ACCACC	722581	433857	0.625	CACCCCA	251934	88715.1	0.74	TGTCACCC	150532	26277.8	0.851	CCATGCCTG	76257	5374.79	0.934	TCCACCCGCC	34594	759.784	0.979
ACCTCA	1046292	627406	0.625	CAGGAGC	252554	88788.7	0.74	AAGGCAGG	148064	26224.9	0.85	CCTCCCCAG	52963	3715.68	0.934	TCCACCTCCC	51786	1098.43	0.979
CTTCTT	1513650	909887	0.625	CCAAGGC	252544	88764.2	0.74	ACCACACC	148526	26195.9	0.85	CCTGAGTAG	110097	7763.64	0.934	TCCGCCCGCC	24295	526.291	0.979
GAGTGC	725423	434835	0.625	CCAGGAA	364550	128180	0.74	ACCTCTGC	148836	26277.8	0.85	CTACTCAGG	109858	7761.5	0.934	TGAAACCCCG	74514	1584.82	0.979
GGTGGT	724528	435575	0.625	CCCACTG	252678	88866.1	0.74	CTGGCTAA	214969	37957.2	0.85	CTCAGGTGA	110204	7763.64	0.934	TTAGCCGGGC	50772	1099.65	0.979
TGAGGT	1046907	628821	0.625	GAGGGGC	174800	61519.6	0.74	GCCGGGCA	71286	12576.1	0.85	GAGGCAGGC	52603	3714.5	0.934	AACATGGTGA	146440	3310.44	0.978
CCCCTT	721192	435094	0.624	GCTCCTG	253480	89017.2	0.74	GGGTGACA	149005	26262.2	0.85	GCCCAGCCC	36103	2570.14	0.934	ACAGGCGCCC	33273	759.123	0.978
CTCACA	1039891	627406	0.624	TTCCTCC	367088	128658	0.74	TGCCCGGC	71617	12590.5	0.85	GCCTGCCTC	52865	3722.01	0.934	ACATGGTGAA	145256	3310.44	0.978
GCACTC	721501	434595	0.624	TTCCTGG	366671	128729	0.74	TGGGGTGG	103421	18222.4	0.85	GGCTGGGCA	52499	3719.79	0.934	ACCATCCTGG	69770	1587.07	0.978
GCCTGA	721749	434715	0.624	TTCCTTT	766175	269055	0.74	TGGGTGAC	148742	26299.6	0.85	GGGCGCCTG	36429	2575.93	0.934	ACTCCTGGGC	47791	1099.34	0.978
TCAGGC	722372	434715	0.624	TTTTCCT	765144	269055	0.74	AGGAAGGA	213153	37870.2	0.849	GGGGAGGGA	52401	3716.56	0.934	AGCTACTCAG	103295	2291.82	0.978
TGTGAG	1043087	628821	0.624	AAGAAAG	754985	267295	0.739	ATATATAT	929028	165435	0.849	GGTGGTGGG	52956	3727.15	0.934	AGGCAGGAGG	49400	1097.12	0.978
AAAGTG	1496089	906510	0.623	CACTGTG	364296	128546	0.739	CAGCCCCC	70467	12565.6	0.849	GTGCCACTG	76051	5376.27	0.934	AGGCGGGTGG	34631	761.045	0.978
AAGGGG	718386	434336	0.623	CCCTCCA	251483	88841.5	0.739	CCTGCCTT	147970	26315.3	0.849	GTGGTGGCT	75888	5386.91	0.934	ATTAGCCAGG	101185	2292.46	0.978
CCTGGT	720513	435334	0.623	GCCCCTC	174444	61539.2	0.739	CTCCTCCT	147912	26308	0.849	TCACCTGAG	110131	7761.5	0.934	ATTAGCTGGG	101577	2296.36	0.978
CTGAAA	1498941	906260	0.623	GGAGCAG	251715	88813.2	0.739	GCAGAGGT	147982	26262.2	0.849	TGCCCAGCC	52591	3716.71	0.934	CACCTCGGCC	33827	759.994	0.978
GCCTTG	717955	435334	0.623	GGCCAAC	250808	88764.2	0.739	GCCAGGCC	70832	12572.6	0.849	AAAATTAGC	325143	23365.7	0.933	CAGCTACTCA	102074	2291.19	0.978
TTTCAG	1504364	908844	0.623	GGGAGAA	363338	128251	0.739	GCCTGGGA	102568	18186.4	0.849	ATGCCTGGC	74599	5376.27	0.933	CAGGAGTTCG	71826	1587.95	0.978
AACAGA	1490775	904971	0.622	GGGGTTT	364027	128800	0.739	GGCCTGGC	70777	12594	0.849	CATGCCTGG	75118	5376.27	0.933	CAGGATGGTC	69607	1587.95	0.978
ACCAGG	715689	434096	0.622	GTTGGCC	251840	89041.8	0.739	GGGGGCTG	70589	12600.9	0.849	CCAGGCATG	74547	5368.62	0.933	CAGGTGATCC	70055	1587.51	0.978
CAAGGC	714038	434096	0.622	TGGGGTG	252345	89091.1	0.739	TCCCAGGC	102540	18176.4	0.849	CCTCCTCCC	52006	3719.95	0.933	CATGGTGAAA	147909	3310.44	0.978
GGGTGA	715735	434955	0.622	TTCTCCC	363612	128658	0.739	TGCAGCCT	148345	26285.1	0.849	CGCCTCCCG	35965	2573.8	0.933	CCACCGTGCC	34204	759.994	0.978
GTCTCC	715830	435214	0.622	TTGTTTT	1104814	389192	0.739	TTAGCCAG	213743	37957.2	0.849	CGGGAGGCG	35813	2572.98	0.933	CCACCTCGGC	33830	759.994	0.978
TCACCC	716051	434475	0.622	AAACCCC	360098	128110	0.738	AGGAGGAG	145985	26232.1	0.848	GATCTCGGC	74991	5376.27	0.933	CCAGGATGGT	70197	1587.95	0.978
TCTGTT	1499034	910139	0.622	AGACAGA	522046	185100	0.738	AGGCTGCA	147041	26255	0.848	GCCCGCCAC	35748	2570.14	0.933	CCATCTCTAC	102374	2293.82	0.978
TTTTAT	3127906	1.90009e+06	0.622	AGCAGAG	361910	128216	0.738	CACCATGT	211671	37946.7	0.848	GCCGAGATC	74612	5368.62	0.933	CCCACCTCGG	33389	759.994	0.978
ACAGCC	712164	433976	0.621	CAGGCCA	250075	88764.2	0.738	CAGCCCAG	101286	18150.5	0.848	GCCTGTAGT	108916	7774.7	0.933	CCCAGCTAAT	100868	2291.19	0.978
AGCTGA	1028230	627753	0.621	CCACAGG	249629	88764.2	0.738	CAGGCGCC	69985	12572.6	0.848	GCTAATTTT	325284	23465.7	0.933	CCCATCTCTA	103250	2293.82	0.978
AGGGTG	713318	434955	0.621	CCCCCCA	172686	61434.7	0.738	CATGGTGA	211607	37967.7	0.848	GGGCTGGGC	35687	2576.65	0.933	CCCCCCACCC	22850	525.252	0.978
ATAAAA	3100714	1.8893e+06	0.621	CCTGTGG	251069	89041.8	0.738	CCCTCTCC	101447	18192.2	0.848	TCCCTCCCC	52159	3719.95	0.933	CCTCCTGCCT	49005	1100.3	0.978
CACCCT	712481	434475	0.621	CTCGGCC	173519	61556.2	0.738	GGAGAGGG	101188	18170.6	0.848	ACGCCCGGC	35371	2570.85	0.932	CCTGGCTAAT	101719	2295.09	0.978
CACTTT	1490556	908593	0.621	CTCTGCT	362282	128693	0.738	GGTGTGGT	147392	26344.4	0.848	CAGTGGCGC	51213	3718.77	0.932	CGAACTCCTG	71814	1587.07	0.978
GACCTC	713466	434595	0.621	CTGCTCC	250419	88992.7	0.738	TCACCATG	211773	37946.7	0.848	CCAAGTAGC	106585	7750.45	0.932	CTACTCAGGA	100127	2291.82	0.978
GGCTGT	712711	435454	0.621	CTGGCAG	250666	88915.2	0.738	TCCTTCCT	212939	38044.4	0.848	CCCAAGTAG	106253	7750.45	0.932	CTCCTGAGTA	100618	2295.09	0.978
TCAGCT	1029435	628473	0.621	GCCCTCC	173760	61539.2	0.738	TGAGACAG	212210	37913.7	0.848	CCCCGCCCC	24433	1779.31	0.932	CTCTGTTGCC	70122	1591.6	0.978
TTTTGG	1493981	910390	0.621	GGAGGGC	173525	61519.6	0.738	ACATGGTG	210897	37967.7	0.847	CCCCTGCCC	35366	2573.09	0.932	CTGAGTAGCT	104055	2295.72	0.978
AACCCC	706988	433857	0.62	GGCCGAG	172941	61502.6	0.738	ACCTCAGC	145549	26240.5	0.847	CTGGGTTCA	107390	7774.7	0.932	CTGCCTCCCA	49669	1098.73	0.978
AGCCAA	1021218	626686	0.62	TGGAGGG	251001	88964.3	0.738	CCACCTCA	145768	26233.2	0.847	GCCAGGCAT	74009	5368.62	0.932	CTGGGCTCAA	71420	1587.51	0.978
CAAAGG	1020665	626860	0.62	TGGCCTG	250294	89041.8	0.738	CCCCCAGC	69346	12565.6	0.847	GCCGGGCGT	35342	2575.93	0.932	CTGTTGCCCA	70185	1589.33	0.978
CAGACA	1020972	626686	0.62	CTGCCAG	249253	88890.6	0.737	CCTTCCCC	100688	18192.2	0.847	GCGCCACTG	50592	3717.74	0.932	CTTGAGCCCA	69650	1587.07	0.978
GAGGTC	709745	434835	0.62	CTTTCTT	752759	269055	0.737	CTGGGCTG	100819	18212.3	0.847	GGGAGGAGG	51322	3716.56	0.932	GACCATCCTG	69123	1587.07	0.978
GGGGTT	709742	435575	0.62	GAAAAAA	1081443	385882	0.737	GGTGGGGA	101005	18196.5	0.847	GGGCAGGGG	35244	2573.69	0.932	GCCACCGTGC	33265	760.204	0.978
GGGTTT	1028849	629717	0.62	GGGGAAA	360255	128251	0.737	TCCCCACC	100288	18166.3	0.847	GGGGCGGGG	24586	1782.76	0.932	GCCCAGCTAA	72068	1584.82	0.978
GTGAGA	1023697	627926	0.62	TCTGTCT	522865	186105	0.737	TGAGGTGG	145551	26306.9	0.847	GTGGCGGGC	35431	2576.65	0.932	GCCCAGGAGT	47841	1098.08	0.978
TCTCAC	1023497	628300	0.62	TGGGGAA	360089	128434	0.737	TGGGTGGG	100932	18222.4	0.847	TGAACCCAG	106585	7750.45	0.932	GCCGAGGTGG	33529	760.835	0.978
TGTCTG	1026901	629543	0.62	TGGGGGG	172854	61624.3	0.737	CAGCCCTG	99798	18176.4	0.846	AACCCAGGA	104628	7739.43	0.931	GCGCCCGCCA	23115	525.688	0.978
AAACCC	1018780	626513	0.619	TTTCCCC	359887	128658	0.737	CAGGGCTG	99867	18186.4	0.846	AACTCCTGG	104701	7761.5	0.931	GGATCACCTG	69951	1587.51	0.978
ACTCCT	1018953	628300	0.619	ACCACCA	356530	128110	0.736	CCCACCCA	99741	18140.5	0.846	ACCACACCC	71818	5356.55	0.931	GGCAACAGAG	68903	1583.44	0.978
CCCTTT	1020112	629195	0.619	AGGGTGG	247649	88964.3	0.736	CCCCGCCC	47937	8701.63	0.846	ACCTCCACC	72244	5364.18	0.931	GGCACGGTGG	33867	760.835	0.978
CCTTTG	1023520	629369	0.619	CACACCC	247955	88715.1	0.736	GACCTCAG	144119	26247.7	0.846	AGCCGGGCG	34744	2572.27	0.931	GGCCGAGGTG	33489	760.835	0.978
TCCAGA	1020721	627579	0.619	CCACCCT	247121	88841.5	0.736	GCTGAGGT	144675	26299.6	0.846	CATGCCCAG	72041	5367.14	0.931	GGCGGGTGGA	34046	761.045	0.978
TCTGGA	1022227	628647	0.619	CCTCGGC	171501	61556.2	0.736	GCTGGGGG	69019	12600.9	0.846	CCAGGAGTT	104572	7763.64	0.931	GGGTGGATCA	70316	1588.39	0.978
TGTTGG	1021153	629717	0.619	CTGTGGC	248331	89041.8	0.736	GGCGCCTG	69388	12594	0.846	CCCACCCCA	50210	3709.37	0.931	GTAGAGATGG	101714	2293.72	0.978
TTGAGA	1474458	907802	0.619	GCCACAG	247540	88764.2	0.736	GGGCGGGG	47946	8716.07	0.846	CGCCCGGCT	34596	2574.51	0.931	TACTCAGGAG	100196	2292.46	0.978
AAAAGG	1461984	905221	0.618	TTCCCCA	358861	128475	0.736	GGGGAAGG	100050	18170.6	0.846	CTACTTGGG	105155	7774.7	0.931	TAGAGATGGG	102684	2293.72	0.978
AGGAGT	1014560	627926	0.618	TTTTTTC	1086558	389084	0.736	TACAGGTG	208067	37967.7	0.846	CTCACTCTG	104862	7770.41	0.931	TCACCATGTT	146967	3318.04	0.978
CCAACA	1013850	626513	0.618	AAAATAA	1549556	557875	0.735	AGAGATGG	206264	37924.1	0.845	CTGGGCATG	72041	5377.76	0.931	TCCTGAGTAG	100722	2295.72	0.978
GCACCC	486591	300526	0.618	AAAGGAA	739609	267295	0.735	CACCTGTA	207022	37946.7	0.845	GCCTGGCCC	34638	2574.51	0.931	TGAGTAGCTG	102867	2296.36	0.978
GGGTGC	486535	301204	0.618	GCCGAGG	170264	61502.6	0.735	CCAGCTCC	98991	18171.4	0.845	GCTACTTGG	105327	7774.7	0.931	TGATCCACCC	70789	1586.63	0.978
TCAGCA	1017246	627579	0.618	GGGGCCA	170595	61502.6	0.735	CCATCTCT	206451	37990.3	0.845	GGTGGAGGT	72455	5380.73	0.931	TGGCGGGCGC	23044	526.873	0.978
TGCTGA	1017938	628647	0.618	GGGTGTG	246712	89091.1	0.735	CCTCCAGC	98787	18171.4	0.845	GTGATCCAC	104900	7761.5	0.931	TGGGAGGCAG	49112	1098.69	0.978
TTGGCT	1019280	629543	0.618	TCCACCT	356146	128475	0.735	GCTGGAGG	98984	18191.5	0.845	GTGGATCAC	104046	7763.64	0.931	TGGGCAACAG	69134	1585.69	0.978
AAATGG	1457484	906510	0.617	TCTCAAA	742226	267909	0.735	GGAGCTGG	98868	18191.5	0.845	TCCTGGGTT	105419	7785.78	0.931	TGGGCTCAAG	69617	1587.95	0.978
AGCAAA	1457800	904971	0.617	TGGCCCC	170510	61556.2	0.735	GGAGGGGC	68519	12583	0.845	TGGCTCACA	103928	7761.5	0.931	TTAGCTGGGC	72135	1590.21	0.978
ATGGAG	1012516	627926	0.617	TGGTGGT	357177	128800	0.735	GTCTCAAA	298862	54797.2	0.845	TGGGGTGGG	49905	3727.15	0.931	TTCACCATGT	145585	3318.04	0.978
CTCCAT	1013173	628300	0.617	AGAGGAG	353502	128251	0.734	AACCTGGG	142033	26255	0.844	CAGAGTGAG	103631	7754.74	0.93	TTGAGCCCAG	71286	1587.51	0.978
TTTGCT	1463164	910139	0.617	AGAGGGA	354538	128251	0.734	ACAGGCGT	141963	26255	0.844	CAGGTGATC	102956	7763.64	0.93	TTTCACCATG	148067	3318.04	0.978
AAACAG	1454352	904971	0.616	AGGTGGA	354506	128434	0.734	ACCTCAGG	141990	26247.7	0.844	CCACCACCA	71116	5356.55	0.93	AAGTAGCTGG	99050	2293.09	0.977
CATGGG	698284	434835	0.616	ATTACAG	740406	267983	0.734	CAGCTCAC	142054	26240.5	0.844	CCATGCCCA	71455	5365.66	0.93	ACAGGCATGA	99131	2289.2	0.977
CCCATG	696832	434595	0.616	CACACCT	354873	128292	0.734	CCCAGGTT	142510	26285.1	0.844	CCCCCCCCC	23775	1778.82	0.93	ACTGCAGCCT	68265	1587.07	0.977
AAAGGG	1002044	627033	0.615	CCCCAGA	244540	88739.6	0.734	CTGAGGTC	142526	26292.4	0.844	CCCGGCTAA	71664	5367.14	0.93	AGCTACTTGG	98275	2295.72	0.977
ATATAT	3026199	1.89469e+06	0.615	CTCAGGG	245300	88915.2	0.734	GACAGAGT	204399	37913.7	0.844	GATCACCTG	102685	7761.5	0.93	AGGCGCCCGC	22807	525.833	0.977
CAGATG	1002673	627753	0.615	CTCCTCT	354152	128658	0.734	GCCCCAGC	67962	12569.1	0.844	GGCCGGGCA	34161	2572.27	0.93	AGGCTGCAGT	67699	1587.95	0.977
CATCTG	1004016	628473	0.615	CTCTTCC	354132	128658	0.734	GCCCCTCC	68198	12583.6	0.844	GGGAGGGGA	49307	3716.56	0.93	AGTGGCTCAC	66396	1587.51	0.977
CCATTT	1453446	908593	0.615	GGAAGAG	353070	128251	0.734	GCTGGGGC	68261	12597.5	0.844	GGGCCAGGC	34351	2572.27	0.93	ATCACCTGAG	96324	2291.82	0.977
CTGTCC	696372	435214	0.615	TCTGGGG	245157	89066.5	0.734	GGCTGGGA	98315	18191.5	0.844	GGGTGTGGT	71209	5388.4	0.93	ATGAGCCACC	66419	1584.82	0.977
CTGTTT	1456839	910139	0.615	TTATTTT	1552300	561860	0.734	TCCCAGCC	98373	18171.4	0.844	TCCCCTCCC	49282	3719.95	0.93	ATGCCTGTAA	141234	3314.24	0.977
GAAAAT	2086101	1.30869e+06	0.615	AGGTGTG	353387	128617	0.733	AAAAAAAG	613713	113944	0.843	TCTCAGCTC	102678	7770.41	0.93	CAAGTAGCTG	98302	2292.46	0.977
GGACAG	693908	434216	0.615	CCCTGAG	243850	88890.6	0.733	ACTCTGTC	204253	38000.8	0.843	TGCCCGGCC	34251	2574.51	0.93	CACACCTGTA	96871	2291.19	0.977
TCTTGG	1003796	629543	0.615	CTGTAAT	738024	268364	0.733	CCCCCAGG	67264	12569.1	0.843	TGGGCATGG	71482	5379.24	0.93	CAGCTACTTG	97453	2295.09	0.977
AAAAAC	2081782	1.30647e+06	0.614	GGAGCCC	168782	61485.6	0.733	CCTGAGGT	141141	26292.4	0.843	TGGTGGTGG	71192	5388.4	0.93	CAGGAGGCAG	46384	1096.82	0.977
AAATGT	2085364	1.31055e+06	0.614	TCCCTCT	353953	128658	0.733	CTGGGCCC	67578	12590.5	0.843	TGTGAGCCA	103552	7763.64	0.93	CAGGCGCCCG	22531	525.833	0.977
ACATTT	2083772	1.31206e+06	0.614	TGTTGCC	354215	128729	0.733	CTTTTTTT	617749	115053	0.843	TTAGCCGGG	71326	5377.76	0.93	CCAAGTAGCT	99266	2291.82	0.977
AGAGCC	690883	434096	0.614	AAAGTGC	505691	185364	0.732	GGGCCCAG	67522	12576.1	0.843	AACCTCTGC	102205	7759.35	0.929	CCAGCTACTT	98503	2294.45	0.977
ATTTTC	2090998	1.31393e+06	0.614	AGGCCCC	167975	61468.6	0.732	GGGGCCAG	67352	12579.5	0.843	ACCACTGCA	100739	7748.31	0.929	CCCCCCCCCC	15282	363.734	0.977
CAAAGA	1440142	904971	0.614	CACTCTG	351170	128510	0.732	GTGAGCTG	141565	26299.6	0.843	CACGCCCGG	33550	2570.85	0.929	CCGAGGTGGG	33029	760.835	0.977
CCAAGA	998320	626686	0.614	CAGAGTG	350090	128399	0.732	TATATATA	888017	165435	0.843	CAGCTCACT	101133	7759.35	0.929	CCGCCTCAGC	31648	759.994	0.977
GGCTCT	691223	435334	0.614	CTGAGCC	242902	88890.6	0.732	TGAGCCCA	141028	26247.7	0.843	CAGGCTGGG	48468	3719.79	0.929	CCTTCCTTCC	68256	1590.72	0.977
GTTTTT	2096978	1.31616e+06	0.614	CTGGCTC	242705	89017.2	0.732	ACGCCTGT	140531	26285.1	0.842	CCACGCCCG	33455	2570.14	0.929	CGAGGCGGGC	22328	526.124	0.977
TCTTTG	1446790	910139	0.614	CTGTGTG	351339	128765	0.732	CAAAAAAA	606639	113912	0.842	CCCAGCCTG	48273	3716.71	0.929	CGCCTCAGCC	32236	759.994	0.977
AAATGA	2076020	1.30869e+06	0.613	GAAGAAA	731180	267295	0.732	CTCACACC	139974	26233.2	0.842	CCGGGCGTG	33527	2575.93	0.929	CGGGCGCCTG	22455	526.728	0.977
ACTGTG	994225	628647	0.613	GAGCCAG	242626	88788.7	0.732	CTCCCAGC	97182	18171.4	0.842	CGCCACCAC	48265	3710.4	0.929	CTACTTGGGA	95800	2295.72	0.977
CACAGT	994971	627579	0.613	GCAGAGA	349747	128216	0.732	CTGCACCC	96834	18171.4	0.842	CGTCTCTAC	101744	7770.41	0.929	CTCAGGTGAT	96693	2295.72	0.977
TCATTT	2078074	1.31393e+06	0.613	GGCAACA	350833	128180	0.732	GCCAGGGC	66835	12576.1	0.842	GAGCTGAGA	102024	7754.74	0.929	CTCCCAAGTA	97074	2291.19	0.977
TTTTGA	2084060	1.31429e+06	0.613	GGGCTCC	168214	61573.2	0.732	GCTGGGAG	97093	18191.5	0.842	GCAGAGGTT	101781	7765.79	0.929	CTGCCTCCTG	46551	1100.6	0.977
AAGCAA	1424432	904971	0.612	TTTCTTC	735036	269055	0.732	GGAAGGAA	201267	37870.2	0.842	GGAAGGAAG	101612	7745.85	0.929	GCACGGTGGC	32984	760.625	0.977
AGCAAG	985726	626860	0.611	AACAAAA	1047826	385775	0.731	GGCTCAAG	139865	26255	0.842	GTAGAGACG	101701	7754.74	0.929	GCCCGCCTCG	22143	526.437	0.977
CTCTCA	985314	628300	0.611	ACACCTG	349487	128328	0.731	GGTGTGAG	139918	26306.9	0.842	TGCAGCCTC	69983	5374.79	0.929	GCGGGCGCCT	22804	526.728	0.977
CTGTAA	1422685	907551	0.611	AGCCAAG	347795	128180	0.731	TGGGCTCA	140622	26292.4	0.842	TGCAGTGGT	101220	7776.85	0.929	GGAAGGAAGG	68786	1584.31	0.977
CTTGCT	987673	629369	0.611	AGTAGCT	503940	185628	0.731	TTTTGAGA	424487	79377.8	0.842	AGGGAGGGA	69577	5365.43	0.928	GGCAGGAGGA	46699	1097.12	0.977
GAAATG	1422236	906510	0.611	CACACAG	348284	128145	0.731	AAAAAGAA	602546	113944	0.841	AGTGAGCTG	100539	7765.79	0.928	GGCTGAGGCG	31842	760.835	0.977
GCCTTC	683147	435214	0.611	CATGCCC	241924	88866.1	0.731	CACCTCAG	138814	26240.5	0.841	ATATATATA	626664	48849.8	0.928	GGGCGCCTGT	32693	761.708	0.977
GGGACT	682840	434835	0.611	GAGTGAG	348858	128434	0.731	CAGGGCAG	95767	18160.6	0.841	CAACCTCTG	99676	7759.35	0.928	GGGTGGGGGG	22252	527.31	0.977
TGAGAG	987370	627926	0.611	GCACTTT	504366	185841	0.731	CCTGGGGG	66849	12597.5	0.841	CCGCGCCCG	22790	1780.3	0.928	GTGAGCCACT	66705	1587.51	0.977
TTACAG	1425520	907551	0.611	GGCTCAG	241749	88915.2	0.731	CTGCCCTG	96154	18202.3	0.841	CCGTCTCTA	99716	7770.41	0.928	TACAGGTGTG	96976	2296.36	0.977
TTGCTT	1427741	910139	0.611	GGGGCCT	167503	61590.2	0.731	CTGGCCCC	66643	12587	0.841	CGGGCGCGG	22929	1781.77	0.928	TACTTGGGAG	95985	2296.36	0.977
AAGCTG	979966	627753	0.61	TCTCTGC	349853	128693	0.731	CTTGAGCC	139541	26285.1	0.841	CGGGCGTGG	33392	2576.65	0.928	TCATGCCTGT	98968	2298.36	0.977
AGTCCC	678917	434595	0.61	TGGGACT	350031	128581	0.731	CTTGGCTC	138850	26322.6	0.841	CTCAGCTCA	99702	7759.35	0.928	TCCCAAGTAG	96882	2291.82	0.977
ATGCTG	982495	628647	0.61	TTTTGTT	1060057	389192	0.731	GAAGGAAG	200340	37870.2	0.841	CTGGCCTCA	69327	5374.79	0.928	TCCTCCTGCC	46161	1100.3	0.977
CAGCAT	981294	627579	0.61	AGAAAAG	724065	267295	0.73	GCATGAGC	138927	26255	0.841	CTTCCTTCC	100908	7779.33	0.928	TCTGTTGCCC	66182	1591.6	0.977
CATCCC	680862	434475	0.61	AGCTACT	500965	185576	0.73	GCCCTGGC	66422	12590.5	0.841	GAAGGAAGG	99562	7745.85	0.928	TTACAGGCAT	141403	3314.24	0.977
CATTTC	1422253	908593	0.61	AGTCCCA	347402	128328	0.73	GCTCATGC	138737	26285.1	0.841	GAGACGGAG	68999	5363.95	0.928	AAAAATTAGC	277908	6899.44	0.976
GAAGGC	680537	434216	0.61	ATATATA	1509028	559465	0.73	GGGTGCAG	96517	18191.5	0.841	GAGGCTGCA	68967	5370.11	0.928	AAACCCCATC	93123	2287.3	0.976
GCAGGT	679384	434835	0.61	CAGGTGT	348119	128581	0.73	TTCCTTCC	201095	38044.4	0.841	GGGGGGGGG	22960	1783.25	0.928	ACCACGCCCG	31055	758.913	0.976
GGAGAC	678327	434216	0.61	CCCCTTC	241006	88968.1	0.73	TTTTTTTG	610449	115085	0.841	GTGGTGGCG	48130	3726.12	0.928	AGGCAGGTGG	43999	1098.69	0.976
GGAGCA	678981	434216	0.61	CTCACTC	347882	128475	0.73	AAAACAAA	596416	113912	0.84	TAGAGACGG	99904	7754.74	0.928	ATTAGCCGGG	64891	1587.95	0.976
GGGATG	681193	434955	0.61	CTCAGGC	240522	88890.6	0.73	AAGGAAGG	199399	37870.2	0.84	TATATATAT	627201	48919.4	0.928	CCACACCCAG	43671	1095.61	0.976
TTCAGG	981738	628647	0.61	CTGCAAC	347043	128328	0.73	CAGGTGCC	95365	18181.4	0.84	TCCCTCCCT	69265	5379.47	0.928	CCACCTGCCT	44407	1098.73	0.976
AACTCC	976042	627406	0.609	CTTGGCT	348711	128729	0.73	CCCCACCT	95238	18166.3	0.84	TGAGGCCAG	69303	5370.11	0.928	CCCGCCTCAG	31393	759.994	0.976
ACCTGC	677819	434595	0.609	GAAGGGG	240607	88837.8	0.73	CCTTCCTT	200358	38044.4	0.84	ACAGGCGCC	47483	3712.45	0.927	CCCGGCTAAT	64830	1587.07	0.976
CAGCTT	978719	628473	0.609	GGAAAGG	346481	128251	0.73	CTGAGGTG	137709	26299.6	0.84	ACCATGTTG	143584	11224	0.927	CCGCCTCCCA	30571	759.784	0.976
CCTGAA	977232	627579	0.609	GGCAGCA	240126	88788.7	0.73	CTGCTGCC	95452	18202.3	0.84	AGGCCAGGC	47146	3713.48	0.927	CGCCCGCCAC	21740	525.543	0.976
GGGACA	675319	434216	0.609	GGGCATG	240667	88939.8	0.73	CTTCCTTC	199674	38044.4	0.84	AGGCTGGGC	46890	3719.79	0.927	CGCTTGAACC	63674	1587.07	0.976
TCTCAA	1414564	907300	0.609	GTAGAGA	502262	185415	0.73	GAGCCAAG	138052	26217.6	0.84	AGGGGAGGG	46912	3716.56	0.927	CGGGCGTGGT	31146	761.919	0.976
TGCTCC	677992	435214	0.609	TGCTGCC	240739	89017.2	0.73	GATCCACC	137346	26240.5	0.84	ATGCCCAGC	67917	5367.14	0.927	CTCAAACTCC	91841	2290.56	0.976
TGTCCC	677994	435214	0.609	AGAGACA	496754	185100	0.729	AGAAAGAA	411193	78927	0.839	CAACATGGT	142999	11208	0.927	CTGAGGCGGG	30982	760.835	0.976
TTGCCT	980096	629369	0.609	AGCCACT	345831	128328	0.729	AGGTGGGG	94921	18196.5	0.839	CAGAGGTTG	99176	7765.79	0.927	CTTGAACTCC	92320	2294.45	0.976
ACAGGA	972511	626860	0.608	AGTGGCT	345338	128581	0.729	CAGGAGGA	136459	26224.9	0.839	CCTTCCTTC	98804	7779.33	0.927	GATCACCTGA	94198	2291.82	0.976
AGGCAA	970837	626860	0.608	CCCTGCA	238602	88866.1	0.729	CAGGCACC	94581	18150.5	0.839	CTCCGTCTC	68791	5380.96	0.927	GATGGGGTTT	93121	2300.26	0.976
GAAGCC	673504	434096	0.608	CCTGCTC	238853	88992.7	0.729	CTGCTGGG	94827	18212.3	0.839	CTGAGGTCA	98755	7763.64	0.927	GCTAATTTTT	277653	6938.84	0.976
GCACCA	673653	433976	0.608	CCTTTCC	345301	128658	0.729	GAGGAGGA	136771	26232.1	0.839	GAGCCAAGA	98051	7741.57	0.927	GCTGAGGCGG	31266	760.835	0.976
GGAGTT	976486	628821	0.608	GAGCAGG	239307	88813.2	0.729	GGCACCTG	95010	18181.4	0.839	GATCCGCCC	47016	3716.71	0.927	GGAGTTCAAG	91974	2293.09	0.976
TCCTGT	975578	629369	0.608	GCCCCAC	165491	61451.6	0.729	GGCAGCAG	94978	18160.6	0.839	GCCTGGCCT	47556	3723.03	0.927	GGAGTTTGAG	91606	2296.99	0.976
TGACCT	975317	628473	0.608	GCCTGAG	239453	88915.2	0.729	GGTGCCTG	95060	18212.3	0.839	GCTGGGCAT	67863	5377.76	0.927	GGCAGATCAC	63153	1585.25	0.976
TGCACA	972100	627579	0.608	GGCCCCC	114661	42566.6	0.729	TAGTAGAG	285630	54827.5	0.839	GGGCGGATC	47149	3719.79	0.927	GGGCAACAGA	65108	1583.44	0.976
TGGTGC	674201	435454	0.608	GTTGCAG	345859	128581	0.729	TCCTCCTC	137420	26308	0.839	TCTTGGCTC	98452	7783.63	0.927	GGGCGGATCA	44655	1098.38	0.976
TGTGCA	975860	628647	0.608	TATATAT	1509333	560262	0.729	TCCTCCTG	136715	26315.3	0.839	TGACCTCAG	99228	7761.5	0.927	GGGGGGGGGG	14678	364.74	0.976
AGGTCA	969845	627753	0.607	TCTCTAC	500150	185789	0.729	TTTGTTTT	597758	115085	0.839	TGAGCTGAG	99247	7765.79	0.927	GGTCAGGAGA	64148	1586.13	0.976
AGGTGA	968397	627926	0.607	TGCAGGG	238717	88939.8	0.729	ACCACCAC	135567	26195.9	0.838	AAATTAGCC	201053	16180.6	0.926	GGTGGCTCAT	66042	1590.21	0.976
GGCTTC	671781	435334	0.607	TGCTGTG	345566	128765	0.729	ACCTGAGG	135332	26255	0.838	CCCACCTCC	46239	3714.66	0.926	GGTTCAAGCG	64176	1587.95	0.976
GTCCCC	464041	300954	0.607	TGGCACA	345236	128363	0.729	AGGAAGGG	135260	26232.1	0.838	CCCTCCCCT	46711	3719.95	0.926	GTGATCTGCC	63519	1589.77	0.976
TCACCT	970870	628300	0.607	TGTGCCA	345022	128546	0.729	CAGGATGG	136274	26262.2	0.838	CCGGGCGCG	22192	1781.28	0.926	GTGGCGGGCG	21672	527.019	0.976
TGGAGC	672176	434835	0.607	TTAAAAA	1505894	558670	0.729	CCATCCTG	135593	26277.8	0.838	CGCGCCCGG	22182	1780.79	0.926	TACAGGCGCC	43907	1097.78	0.976
AAGACA	1390168	904971	0.606	ACCTGGC	237743	88890.6	0.728	CCCAGCAG	93627	18150.5	0.838	CTGGTCTCA	97428	7772.55	0.926	TCAGGTGATC	94439	2295.72	0.976
AGTGCA	963888	627753	0.606	AGGCAGC	237046	88788.7	0.728	CCCAGCTC	93830	18171.4	0.838	CTTGGCTCA	97273	7772.55	0.926	TCTCCTGACC	64682	1588.89	0.976
CTCAAG	965372	627579	0.606	ATTCTCC	496690	185789	0.728	CCTCAGGT	136278	26285.1	0.838	GCAGGAGGA	67189	5363.95	0.926	TGATCCGCCC	44524	1099.04	0.976
GCTCCA	669261	434595	0.606	CACAGCA	343425	128145	0.728	CTCTACTA	283950	54860.1	0.838	GCCCAGCCT	46520	3716.71	0.926	TGGGAGGCGG	30349	761.045	0.976
GGGGAC	463547	300775	0.606	CTTTTCT	719319	269055	0.728	GAAAGAAA	408922	78927	0.838	GGCGCCTGT	46706	3724.06	0.926	AAAATTAGCC	186576	4777.82	0.975
ATTTTA	2902559	1.89739e+06	0.605	GCCCAGA	237338	88764.2	0.728	GAGCTGGG	94207	18191.5	0.838	GGCTAATTT	201644	16231.2	0.926	AACCCCATCT	88443	2290.56	0.975
CTCCAA	960172	627406	0.605	GTGGGGC	165006	61607.2	0.728	GGAGGAAG	135602	26232.1	0.838	TGAGACCAG	97679	7752.6	0.926	ACCGCGCCCG	20120	525.688	0.975
CTTGAG	964793	628647	0.605	TGTCTCT	497030	186105	0.728	GGTGGATC	136546	26299.6	0.838	TGAGCCAAG	97075	7752.6	0.926	ACTCTGTCTC	88622	2297.72	0.975
GGCGTG	461968	301204	0.605	TGTGGGG	237931	89091.1	0.728	GTGGCACA	135460	26255	0.838	TGCCTCCCA	67039	5373.3	0.926	AGATGGGGTT	88189	2296.99	0.975
TAAAAT	2895178	1.89199e+06	0.605	AACTCCT	493432	185525	0.727	GTGGTGGT	136165	26344.4	0.838	TGGGAGGCA	66738	5371.59	0.926	AGTAGAGACG	90872	2289.83	0.975
TCAAAA	2002626	1.30833e+06	0.605	CACAGGC	236790	88764.2	0.727	AGAGGGAG	134268	26232.1	0.837	ACCGCGCCC	31683	2570.14	0.925	CACACCCAGC	42504	1095.61	0.975
TGCACT	962071	628473	0.605	CCCCACA	235968	88715.1	0.727	CCAGCCAG	93415	18150.5	0.837	ACCTCAGGT	96150	7761.5	0.925	CACACCTGGC	42119	1097.47	0.975
TGTCTT	1393047	910139	0.605	CCTCACC	237074	88841.5	0.727	CCAGGATG	134510	26255	0.837	ACCTGAGGT	95756	7763.64	0.925	CAGGAGTTCA	89430	2292.46	0.975
ACCCCC	459127	300443	0.604	CTCCATC	341983	128475	0.727	CCAGGCCT	93074	18176.4	0.837	ACTCCTGGG	66590	5376.27	0.925	CCACACCTGG	42459	1097.47	0.975
CACGCC	459284	300526	0.604	GAGCCTG	237205	88915.2	0.727	CCCCCCAC	64422	12562.2	0.837	AGCTGGGCA	66603	5370.11	0.925	CCGCCTCCTG	29339	761.077	0.975
CAGTGC	662782	434715	0.604	GATGGAG	341270	128434	0.727	CGAGACCA	134545	26210.4	0.837	AGGAGAATC	137517	11195.2	0.925	CGCCCGCCTC	20289	526.291	0.975
CTTGCC	663550	435214	0.604	GCCAGGT	236641	88915.2	0.727	CTGGGCAG	93208	18186.4	0.837	AGGTGTGAG	95597	7767.93	0.925	CGCCCGGCTA	29248	760.204	0.975
GCACTG	663180	434715	0.604	GCCTGTG	237349	89041.8	0.727	CTTCCTCC	134789	26308	0.837	CAAGACCAG	95006	7739.43	0.925	CGGGCGCGGT	20230	526.873	0.975
GGGGGT	460163	301287	0.604	GCTGCCT	237376	89017.2	0.727	GAGGGGAG	93109	18170.6	0.837	CAGAGCAAG	95801	7741.57	0.925	CGTCTCTACT	90892	2297.72	0.975
AAATAT	2872015	1.89199e+06	0.603	GGAGAAT	494629	185415	0.727	GGCTCACA	134677	26247.7	0.837	CCCAGGAGT	66631	5368.62	0.925	CTCACTGCAG	62135	1587.07	0.975
ACTCAG	954866	627579	0.603	GGCATGA	341326	128399	0.727	TGGTCTCG	135274	26329.8	0.837	CCCTCCTCC	46101	3719.95	0.925	CTGCAGTGAG	61893	1587.95	0.975
ATGGCA	952135	627753	0.603	GGTGAGG	236610	88964.3	0.727	TGTGAGCC	134628	26292.4	0.837	CTCACACCT	95660	7757.21	0.925	CTGGGTGTGG	43523	1101.82	0.975
ATTTTG	1995564	1.31429e+06	0.603	TCTGGGC	236850	89041.8	0.727	TGTGCCAC	135211	26285.1	0.837	CTCCCAGGC	45852	3716.71	0.925	GAGACAGAGT	89264	2289.83	0.975
CAAAAT	1991145	1.30833e+06	0.603	AAAAACA	1020311	385775	0.726	TTCTTTCT	407069	79560.1	0.837	CTTGCTCTG	96256	7783.63	0.925	GAGGCGGAGC	29607	759.752	0.975
CAGGCG	455791	300692	0.603	AGGAGTT	492273	185679	0.726	TTTCTTTC	409050	79560.1	0.837	GATTCTCCT	137638	11236.9	0.925	GAGGCGGGCG	20166	526.269	0.975
CTGAGT	955930	628647	0.603	CAGGCTC	235698	88890.6	0.726	AGGCCTGG	92507	18186.4	0.836	GCCCACCTC	45805	3715.68	0.925	GCCACTGCGC	29657	760.204	0.975
GAGTGG	660584	434955	0.603	CCACGCC	162678	61451.6	0.726	AGGCGTGA	133493	26262.2	0.836	GCCTGGGAG	45626	3719.79	0.925	GCGATTCTCC	61626	1589.33	0.975
GGCAAG	659259	434216	0.603	CCTGGTG	235368	89041.8	0.726	CAGCCTCT	134145	26277.8	0.836	GGAGGTGGG	45644	3721.85	0.925	GCGCAGTGGC	29929	760.625	0.975
GTGGGT	660990	435575	0.603	CTGGCTA	340927	128546	0.726	CATCCTGG	134068	26285.1	0.836	GGGCGCGGT	31878	2576.65	0.925	GCTCCGCCTC	29923	761.077	0.975
TGCCAT	953178	628473	0.603	CTTTCCT	494100	186054	0.726	CCCTTCCT	134385	26308	0.836	GGGTGGGGA	46020	3721.85	0.925	GCTGCAGTGA	62429	1587.95	0.975
ACACTG	949272	627579	0.602	GCAACCT	340058	128328	0.726	CTACAGGC	133568	26247.7	0.836	GTCTCACTC	95354	7770.41	0.925	GCTGGGTGTG	42166	1101.82	0.975
ACCCAC	657463	433857	0.602	GGCGTGG	162852	61607.2	0.726	CTCCCCTC	93047	18192.2	0.836	GTGAGCCAA	96066	7752.6	0.925	GGAGAATCGC	61275	1585.69	0.975
AGAATG	1373463	906510	0.602	TAGCCAG	339479	128363	0.726	CTCCCTCT	133789	26308	0.836	TCCCCACCC	45519	3714.66	0.925	GGCAGGTGGA	42096	1098.69	0.975
ATATTT	2872394	1.89739e+06	0.602	TCATGCC	340457	128510	0.726	CTGCCCAG	92949	18176.4	0.836	TCCTCCTGC	66771	5380.96	0.925	GGCGCCTGTA	43099	1099.65	0.975
CAAAAG	1367518	904971	0.602	AGAGAAG	489230	185151	0.725	CTGCCCTC	92486	18197.2	0.836	TGATCCGCC	65907	5374.79	0.925	GGCTAATTTT	187157	4799.59	0.975
CAGTGT	951490	628647	0.602	AGCCCCA	233407	88739.6	0.725	CTGGCTGG	92831	18212.3	0.836	TGCCCAGCT	66685	5374.79	0.925	TAGCCGGGCG	29293	760.625	0.975
CATTCT	1375218	908593	0.602	AGGTTGC	339218	128581	0.725	CTGTCTCA	193907	38000.8	0.836	TTGGCTCAC	96290	7772.55	0.925	TCACTGCAGC	62598	1587.07	0.975
CCACTC	657414	434475	0.602	CACCAGG	234444	88764.2	0.725	GCCCACCT	92416	18171.4	0.836	TTTTGAGAC	199094	16231.2	0.925	TCCACCTGCC	42465	1098.73	0.975
CTTTTG	1374434	910139	0.602	CAGGAAA	487023	185100	0.725	GCCCCACC	64161	12565.6	0.836	AAACCCCGT	94251	7748.31	0.924	TGAACTCCTG	89828	2295.09	0.975
AGAGTG	944378	627926	0.601	GTGGGCA	234278	88939.8	0.725	AGAGGCTG	133005	26262.2	0.835	AACCTGGGA	93597	7752.6	0.924	ACAGAGCGAG	58321	1583.44	0.974
AGCTCA	945187	627579	0.601	TGCCCAC	234732	88866.1	0.725	AGGGAGAG	132899	26232.1	0.835	ACGGGGTTT	94405	7776.85	0.924	ACAGAGTGAG	85770	2289.83	0.974
ATGGAA	1364423	906510	0.601	TTTTTAA	1476313	561061	0.725	AGGTGGGC	91917	18191.5	0.835	CAGGTGTGA	93996	7765.79	0.924	ACCTCCACCT	59888	1586.2	0.974
CAAGGA	945422	626860	0.601	ACCTGCC	232622	88866.1	0.724	CAGCCTGA	132682	26247.7	0.835	CAGTGGTGC	65770	5377.76	0.924	ACCTGTAATC	122757	3313.32	0.974
CACTCT	945688	628300	0.601	AGCAGCA	336119	128180	0.724	CTCTCCCT	132719	26308	0.835	CCAGGTTCA	93837	7761.5	0.924	ACTCCGTCTC	58831	1588.89	0.974
CATGAG	946936	627753	0.601	AGGAAAG	485841	185151	0.724	CTCTCTCC	133131	26308	0.835	CCCCACCTC	44928	3714.66	0.924	AGAGCGAGAC	59603	1583.44	0.974
CGCCTG	453970	301037	0.601	CAGAGAA	484989	185100	0.724	GAGGGCAG	92163	18165.6	0.835	CCTCCTCCT	65219	5379.47	0.924	AGGCAGGCAG	40734	1096.82	0.974
CTCATG	945303	628473	0.601	CCCTGGA	232771	88890.6	0.724	GCCTGTAG	132773	26292.4	0.835	CTGCCCACC	45380	3715.68	0.924	AGGTGGAGGT	59850	1588.83	0.974
TCCTTG	946876	629369	0.601	CTTCTCT	488561	186054	0.724	GGTGGGGC	63727	12600.9	0.835	CTGGTCTTG	95337	7785.78	0.924	AGGTGGGTGG	41641	1100.56	0.974
TGAGCT	946052	628647	0.601	GAGAGGA	335615	128251	0.724	ACCCAGCC	91405	18145.5	0.834	GAGGTGGGC	45225	3720.82	0.924	CAAACTCCTG	87383	2291.19	0.974
TGGTTT	1370193	910390	0.601	GGCAGGT	232928	88939.8	0.724	CAGCCCCA	91391	18145.5	0.834	GAGTGAGAC	94520	7754.74	0.924	CACCATGCCT	58667	1586.63	0.974
TGTTTG	1369311	910390	0.601	GGGAGCC	161123	61502.6	0.724	CCAGCCCA	91237	18145.5	0.834	GCACCACTG	65592	5367.14	0.924	CAGAGCGAGA	58376	1583.44	0.974
ATGGGA	942008	627926	0.6	GGGGGCC	111999	42601.9	0.724	CCCAGGCA	91107	18150.5	0.834	GCCCTGCCC	31416	2573.8	0.924	CAGAGTGAGA	86603	2289.83	0.974
CAAACA	1359413	904721	0.6	TGCTGCT	337629	128729	0.724	CTCCCTGG	91183	18202.3	0.834	GGAGGAGGG	45035	3716.56	0.924	CAGGAGGCGG	29016	759.752	0.974
CACTGA	940056	627579	0.6	TGGGGCT	233387	89066.5	0.724	CTGTCTCC	131981	26315.3	0.834	GGCGGATCA	65588	5370.11	0.924	CAGGAGTTTG	86870	2296.36	0.974
CATCCT	941040	628300	0.6	TTTTGAG	706348	268821	0.724	GAGCCTGG	91618	18186.4	0.834	GGCTCAAGC	65190	5368.62	0.924	CATGCCCGGC	29008	760.204	0.974
GAAACC	938424	626686	0.6	CCACCAG	231796	88739.6	0.723	GGAGAGAG	131369	26232.1	0.834	GGGCAGGGC	31290	2572.98	0.924	CCAAGGCAGG	41752	1096.52	0.974
GAAGCA	938343	626860	0.6	CCCGCCT	160333	61539.2	0.723	TCACGCCT	131954	26277.8	0.834	GGTGGGCAG	44999	3720.82	0.924	CCACCCACCT	41737	1096.87	0.974
TCAGTG	944649	628647	0.6	CTGGTGG	232172	89066.5	0.723	TCAGGCTG	132229	26292.4	0.834	GTGCCACCA	65540	5367.14	0.924	CCACTGTGCC	41015	1099.04	0.974
TCCCAT	940991	628300	0.6	CTTCTGC	335833	128693	0.723	TGCCTGGG	91623	18212.3	0.834	TCACACCTG	93964	7759.35	0.924	CCAGGTGTGG	41819	1099.95	0.974
TGTCCT	942523	629369	0.6	GACCTCA	334127	128328	0.723	TGGGACTA	190105	37967.7	0.834	TGAACCTGG	94195	7763.64	0.924	CCATGCCCGG	28649	760.204	0.974
AGGACA	937481	626860	0.599	GCAGAAG	334624	128216	0.723	TGGGGCTG	91703	18217.4	0.834	TGTCGCCCA	65191	5374.79	0.924	CCCCACCCCA	28466	758.494	0.974
AGGATG	938193	627926	0.599	GGCTCCC	160920	61556.2	0.723	TTTTTCTT	576887	115053	0.834	TTTTTGAGA	285198	23472.1	0.924	CCCTCCCCCC	19871	526.001	0.974
CAAAGT	1352138	906260	0.599	TCCAGGG	231896	88915.2	0.723	AAGAAAAA	566391	113944	0.833	AAGACCAGC	93274	7739.43	0.923	CCGGGCATGG	28405	760.625	0.974
CCTTCA	938980	628300	0.599	TCCTCTC	335356	128658	0.723	AGCTGAGA	189676	37913.7	0.833	AGGAGGAGG	63974	5365.43	0.923	CCTGCCTTGG	41714	1100.91	0.974
CTGTCA	936975	628473	0.599	TTCTCTG	486425	186105	0.723	ATGTTGGC	189939	38021.8	0.833	CACCCAGCC	44320	3710.4	0.923	CCTGGCTAAC	59539	1587.07	0.974
GGTTTC	940492	629543	0.599	TTTCCTG	486047	186105	0.723	CAGGCAGA	130339	26217.6	0.833	CACCTCCCA	64245	5364.18	0.923	CCTGTCTCTA	85741	2297.72	0.974
TGAAGG	938555	627926	0.599	ACAGGCG	230042	88788.7	0.722	CCAGGCTC	90981	18176.4	0.833	CACCTGTAA	134063	11204.9	0.923	CTCACTCTGT	87000	2297.72	0.974
TGACAG	935847	627753	0.599	ACTGCAA	480867	185312	0.722	GACTACAG	188788	37903.2	0.833	CCCTGCCTC	44489	3720.98	0.923	CTCGCTCTGT	58925	1591.6	0.974
AAACCA	1348265	904721	0.598	AGGCGGG	159691	61519.6	0.722	GAGGGAGA	130628	26232.1	0.833	GAAACCCCA	93177	7737.29	0.923	CTGCCTCCCG	27997	761.077	0.974
ACTTTG	1353490	908844	0.598	CAGGTGA	333468	128399	0.722	GCCAACAT	188688	37892.7	0.833	GAGGCAGGG	44380	3715.53	0.923	CTGCCTGCCT	41204	1100.6	0.974
ATGTGG	935615	628821	0.598	CTGCACC	230954	88866.1	0.722	GGCCTCAG	90637	18181.4	0.833	GAGGTGGGG	44812	3721.85	0.923	CTGCCTTGGC	40714	1100.91	0.974
CAAGAG	931535	626860	0.598	CTGGAGA	333318	128399	0.722	GGCTGGGT	91103	18217.4	0.833	GCTGGTCTT	93173	7785.78	0.923	GAGACCATCC	58296	1584.82	0.974
CATGGA	934631	627753	0.598	CTTGAAC	482199	185576	0.722	GTGGGGAG	90601	18196.5	0.833	GCTTGAGCC	64699	5376.27	0.923	GAGACGGAGT	59263	1586.13	0.974
CTCTTG	934660	629369	0.598	GAAGGAG	332279	128251	0.722	GTGGGGGG	62748	12604.4	0.833	GGGAGGGGC	30640	2573.69	0.923	GATTACAGGT	123353	3315.15	0.974
GTGAAA	1350407	906510	0.598	GAGAAGG	333388	128251	0.722	TCTCAGCT	190091	38000.8	0.833	TCCCAGGTT	93476	7772.55	0.923	GCACAGTGGC	41022	1098.08	0.974
TCCATG	933426	628473	0.598	GGAAGAA	481397	185151	0.722	TCTGCCTG	131038	26322.6	0.833	TGGGAGGTG	64156	5380.73	0.923	GCCAAGGCAG	40850	1096.52	0.974
TGCTTC	938080	629369	0.598	GGTGCAG	230628	88939.8	0.722	TGCCCACC	90874	18171.4	0.833	TGGGCGACA	64361	5370.11	0.923	GCCACTGTGC	41040	1099.34	0.974
TTCCAT	1353292	908593	0.598	GTTCAAG	482723	185628	0.722	TGGGCTGG	90576	18217.4	0.833	TGGGGTTTC	93117	7787.93	0.923	GCCAGGTGTG	41497	1099.95	0.974
TTTCAC	1352616	908593	0.598	TCACCCA	332544	128292	0.722	TTCTTTTT	572614	115053	0.833	TGGTGGCAC	64626	5377.76	0.923	GCCGGGCATG	28684	760.625	0.974
TTTGTG	1353733	910390	0.598	TCACCTG	334128	128510	0.722	AAACAAAA	563970	113912	0.832	TTACAGGTG	134832	11227.1	0.923	GGATGGTCTC	58767	1590.21	0.974
CACAAA	1339598	904721	0.597	TCCCAAG	332738	128328	0.722	ACCTCCCA	129669	26233.2	0.832	AGCTACTCG	91639	7761.5	0.922	GGCACAGTGG	40929	1098.38	0.974
CCACAT	931033	627406	0.597	TGTTTTT	1008361	389192	0.722	ACTACAGG	187632	37903.2	0.832	AGGCAGGTG	63246	5371.59	0.922	GGCGCAGTGG	28069	760.835	0.974
CCGGGC	307895	208227	0.597	TTCTTCC	484010	186054	0.722	AGGGAAGG	129612	26232.1	0.832	ATGGTGAAA	192642	16189.5	0.922	GGGCTCAAGC	40522	1098.08	0.974
GACACA	927812	626686	0.597	AACCCAG	331046	128145	0.721	AGGGCTGG	90078	18191.5	0.832	CACCTGCCT	63585	5373.3	0.922	GGGGGGAGGG	19815	526.56	0.974
GAGCCT	644261	434715	0.597	CCCAGAA	330432	128145	0.721	CCAGCCCT	89908	18171.4	0.832	CACCTGGCC	44065	3716.71	0.922	GGTGGGTGGA	41631	1100.56	0.974
GCCCGG	308307	208227	0.597	CCTTCTC	333196	128658	0.721	CCAGGGAG	89852	18160.6	0.832	CCACGCCCA	44037	3710.4	0.922	GTCTCACTCT	84740	2297.72	0.974
TCAGAA	1343308	906260	0.597	CTCCTTC	332917	128658	0.721	CCTCCAGG	90179	18176.4	0.832	CGAGTAGCT	92342	7763.64	0.922	GTCTCGCTCT	60178	1591.6	0.974
TGTGTC	932742	629543	0.597	CTGGGTT	333386	128765	0.721	CCTGGAGG	90148	18186.4	0.832	CGCCTGGCC	30526	2574.51	0.922	GTTAGCCAGG	60238	1587.95	0.974
TTCTGA	1346330	908844	0.597	CTTGGGA	332975	128581	0.721	CTCCCCAC	89927	18166.3	0.832	CTACTAAAA	276374	23359.2	0.922	TAGAGACAGG	86699	2289.83	0.974
AGGCTC	642231	434715	0.596	GAGAAAA	689231	267295	0.721	CTGAGGCC	90265	18181.4	0.832	CTCCTCCTC	63912	5379.47	0.922	TCCACCCACC	41718	1096.87	0.974
CTTGAA	1337980	907551	0.596	GGGAAGA	332235	128251	0.721	CTGCCCAC	89947	18171.4	0.832	GCCCCTCCC	30326	2573.09	0.922	TCTACTAAAA	258079	6907.36	0.974
TTCAAG	1339881	907551	0.596	GGGAAGC	229031	88813.2	0.721	GCCTGGCA	89903	18181.4	0.832	GGAGGAGGA	63276	5365.43	0.922	TCTCACTCTG	87707	2297.72	0.974
GATGGA	921009	627926	0.595	TCTCCAG	332887	128510	0.721	GGCAGGGA	89887	18165.6	0.832	GGCCAGGTG	43910	3719.79	0.922	TCTCGCTCTG	58960	1591.6	0.974
GGTGCA	638472	434835	0.595	TCTTCCC	333062	128658	0.721	GGTCTCGA	130639	26292.4	0.832	GGCTGGGTG	44305	3726.12	0.922	TGGGGTGGGG	28373	762.34	0.974
TGCACC	638944	434595	0.595	TGAGGTC	332994	128581	0.721	GGTGGGCA	89822	18191.5	0.832	GTCTCGCTC	63362	5382.44	0.922	TTTTAGTAGA	260096	6930.88	0.974
TTGAGG	924841	628821	0.595	TTGCAGT	479968	185892	0.721	TAGTCCCA	188198	37946.7	0.832	TCAGCTCAC	91360	7759.35	0.922	AACCTCCACC	57017	1583.94	0.973
ACAAAG	1324569	904971	0.594	TTTTCTC	695615	269055	0.721	TCGAGACC	130089	26247.7	0.832	TCCTCCTCC	63887	5379.47	0.922	ACCATGCCCA	56586	1584.38	0.973
AGCACA	916944	626686	0.594	CCCCAAA	329816	128110	0.72	TCTCCCTC	130288	26308	0.832	TCTACTAAA	275165	23392.5	0.922	ACCATGCCTG	57438	1587.07	0.973
CCTCAA	917643	627406	0.594	CCCTCAG	228233	88866.1	0.72	TTTTGTTT	569985	115085	0.832	TGGGCGTGG	44090	3726.12	0.922	ACCTCCTGGG	39375	1099.34	0.973
CTTTGC	921123	629369	0.594	GAGAAAG	477130	185151	0.72	AGGAGGCA	129163	26224.9	0.831	TTTAGTAGA	277450	23438.8	0.922	ACGCCCGGCT	27419	760.204	0.973
CTTTGT	1333498	910139	0.594	GCTTCCC	228941	88992.7	0.72	CCCAGGGA	89424	18155.5	0.831	TTTCACCAT	192653	16222.2	0.922	ACTCCATCTC	82046	2293.82	0.973
GCAAAG	918189	626860	0.594	GGGAAAG	329815	128251	0.72	CCCGCCAC	61583	12565.6	0.831	TTTTAGTAG	278452	23472.1	0.922	AGAGTGAGAC	83704	2289.83	0.973
TCCAAA	1326464	906010	0.594	TGGGTGA	331457	128617	0.72	CCTGTAGT	186458	38011.3	0.831	AAAAAAAAG	394177	33645.4	0.921	AGCCGGGCGT	27394	760.625	0.973
TCCATC	920023	628300	0.594	TTCTGGG	330983	128765	0.72	CCTTCCCT	129116	26308	0.831	AGAGGTTGC	90219	7765.79	0.921	AGCGAGACTC	57703	1585.25	0.973
TGTGCT	920847	629543	0.594	TTTGGGG	331524	128800	0.72	CTCCCTGC	89269	18197.2	0.831	ATCACTTGA	188335	16203.6	0.921	AGGCATGGTG	58134	1588.39	0.973
TGTGGA	918143	628821	0.594	TTTTCTG	691542	269130	0.72	CTGGGCCT	89439	18207.3	0.831	CAACCTCCG	62384	5365.66	0.921	AGGCCAGGAG	39018	1096.82	0.973
AAGTGC	915752	627753	0.593	AATTTTT	1433644	561061	0.719	CTGTAGTC	186804	38011.3	0.831	CAGAGCGAG	62367	5362.47	0.921	AGGGAGGGAG	39846	1097.43	0.973
ATGAAA	1904423	1.30869e+06	0.593	ACCTCTG	328327	128510	0.719	CTGTGCCC	89582	18202.3	0.831	CAGGAGGCA	62299	5362.47	0.921	ATTACAGGTG	121313	3315.15	0.973
CCAGAC	632219	433976	0.593	CAGAAAA	683728	267221	0.719	GCAGGGAG	89604	18165.6	0.831	CCGCCACCA	43256	3710.4	0.921	CAACCTCCAC	57504	1583.94	0.973
CTGCAT	914485	628473	0.593	CAGCTCA	329080	128328	0.719	GCCCCCAG	61623	12569.1	0.831	CTCGCTCTG	63070	5382.44	0.921	CACCTGTAAT	120462	3313.32	0.973
CTGTTG	918087	629543	0.593	CGCCTGT	227667	89017.2	0.719	GTGGGCAG	89455	18191.5	0.831	CTGGCCAGG	43383	3718.77	0.921	CAGCCTGACC	39417	1097.47	0.973
GCACTT	914488	628473	0.593	CTGAGGG	227862	88939.8	0.719	TCCCTGCC	89740	18197.2	0.831	CTTTTTTTT	397653	34021.4	0.921	CAGGCATGGT	57060	1587.95	0.973
GTCCTG	633930	435334	0.593	CTGGAAG	328626	128399	0.719	TCCCTGGG	89273	18207.3	0.831	GAGCGAGAC	62798	5362.47	0.921	CCACTGCACC	39974	1097.17	0.973
GTCTGG	634291	435454	0.593	CTGGGGT	227411	89066.5	0.719	TGCCAGGC	89588	18181.4	0.831	GAGGAGGAG	62863	5365.43	0.921	CCACTGCGCC	27906	759.994	0.973
TATATA	2756409	1.89469e+06	0.593	CTTCCAG	328764	128510	0.719	TGCCTCCT	129656	26315.3	0.831	GCAACCTCT	90782	7759.35	0.921	CCAGCCTGAC	39973	1097.47	0.973
TCCACA	912543	627406	0.593	CTTCTCC	329551	128658	0.719	TGGGAGGT	129574	26306.9	0.831	GGCCAGGCG	29918	2572.27	0.921	CCAGGAGGCA	39037	1096.52	0.973
TGAGAT	1321930	907802	0.593	CTTTCCC	329998	128658	0.719	AGATGGAG	184949	37924.1	0.83	GGGGCCAGG	29866	2572.98	0.921	CCAGGAGGCG	27047	759.543	0.973
TTTCAT	1913718	1.31393e+06	0.593	CTTTCTC	477195	186054	0.719	AGGCCCAG	88903	18155.5	0.83	GTGAGCTGA	90891	7765.79	0.921	CCCAGGAGGT	39299	1098.08	0.973
AACACA	1312026	904721	0.592	GGAAAAA	684996	267295	0.719	AGGGTGGG	88965	18196.5	0.83	TCAAGTGAT	189198	16208.1	0.921	CCGCCACCAC	27667	758.704	0.973
AATGAA	1899214	1.30869e+06	0.592	GGAGAAG	328296	128251	0.719	CAGGGCCC	61393	12572.6	0.83	TCCCGAGTA	90071	7761.5	0.921	CCTGCCACCA	39705	1097.17	0.973
AGAAAC	1310408	904971	0.592	GGCAGAA	327538	128216	0.719	CCAGCACC	88637	18145.5	0.83	TGGGGGTGG	43388	3727.15	0.921	CCTGGCCTCA	40214	1099.04	0.973
ATGCAG	911922	627753	0.592	TGAGCTG	328917	128581	0.719	CCCACCCT	88853	18166.3	0.83	TTGAGACAG	131491	11211.1	0.921	CGCCTCCCAG	27137	759.994	0.973
CAACAG	910778	626686	0.592	TTCTGCC	328860	128693	0.719	CCTGGCTC	89110	18202.3	0.83	CAAGGCAGG	61389	5362.47	0.92	CGCCTCCTGG	27370	761.287	0.973
CAGGAC	630056	434096	0.592	ACTGCAG	327298	128363	0.718	CTCCATCT	185222	37990.3	0.83	CACACCCAG	61427	5358.03	0.92	CGGGAGGCAG	27557	759.752	0.973
CCATCA	911701	627406	0.592	AGCAGCC	226059	88764.2	0.718	CTCTCCCC	88759	18192.2	0.83	CACGCCCAG	42557	3711.42	0.92	CTACTAAAAA	245243	6897.53	0.973
TGATGG	912394	628821	0.592	AGGCCTC	226240	88890.6	0.718	CTGGGGGC	61702	12597.5	0.83	CAGGCGTGG	42822	3719.79	0.92	CTCCCTCCCT	39301	1100	0.973
TTCATT	1906224	1.31393e+06	0.592	AGTGGGG	226395	88964.3	0.718	GAAAAAAA	555496	113944	0.83	CCACCCCCA	42842	3709.37	0.92	CTCCTGGCCT	39184	1100.6	0.973
TTTGCC	913862	629369	0.592	CAGAGGT	326811	128399	0.718	GAGAGAGG	127994	26232.1	0.83	CCACGCCTG	42888	3716.71	0.92	CTGGGAGGCA	40205	1098.38	0.973
AAACTG	1307798	906260	0.591	CAGCACC	226462	88739.6	0.718	GAGCCAGG	88699	18160.6	0.83	CCCCCAGCC	29507	2569.43	0.92	CTGGGAGGCG	27126	760.835	0.973
ACCTCT	909541	628300	0.591	CCCCACT	226140	88841.5	0.718	GGGCACAG	88572	18160.6	0.83	CCGAGGCAG	42598	3713.48	0.92	CTGGTCTCAA	83444	2295.09	0.973
ACTGAG	906123	627753	0.591	CTGCAGT	327069	128546	0.718	GGGCCCTG	61627	12594	0.83	CCTGCCTCG	42811	3722.01	0.92	CTGGTCTTGA	84286	2298.99	0.973
AGAAGC	904634	626860	0.591	GAGAGAA	471377	185151	0.718	GGGGAGAG	88812	18170.6	0.83	CCTGCCTTG	61662	5382.44	0.92	CTGTCTCTAC	81623	2297.72	0.973
AGAGCT	905632	627753	0.591	GAGGCCT	226930	88915.2	0.718	GTGCCACC	88778	18176.4	0.83	CCTGGCCAG	42817	3717.74	0.92	GAGATGGAGT	82717	2293.72	0.973
AGAGGT	908828	627926	0.591	GGCTGCT	226218	89041.8	0.718	TGCTGCTG	128260	26329.8	0.83	CCTGGCCCC	29718	2573.8	0.92	GAGTCTCGCT	58015	1589.77	0.973
AGTCTC	907018	628473	0.591	TGCAACC	326494	128328	0.718	AAAGAAAG	383848	78927	0.829	CGGAGGTTG	62281	5379.24	0.92	GCAACCTCCA	58025	1584.38	0.973
CAAGGG	627189	434216	0.591	ACCCCAG	225075	88739.6	0.717	AGCCGAGA	126721	26217.6	0.829	CTGCCTCGG	43069	3723.03	0.92	GCCACCGCAC	26991	758.913	0.973
CAGTTT	1310563	908844	0.591	AGAGCAG	324851	128216	0.717	CACCCGCC	60772	12565.6	0.829	CTGGGCGTG	42876	3725.09	0.92	GCGAGACTCC	40024	1097.78	0.973
CTCAGT	908340	628473	0.591	AGCTGGA	324529	128399	0.717	CAGCAGCA	127108	26210.4	0.829	GAGTCTCGC	61733	5376.27	0.92	GCTTGAGCCC	40222	1099.34	0.973
GCACAC	625837	433976	0.591	CACCCTG	224616	88866.1	0.717	CAGGCCAG	88321	18155.5	0.829	GCGAGACTC	61345	5368.62	0.92	GGAGTCTCGC	40254	1099.65	0.973
GGCAAA	907425	626860	0.591	CAGGGTG	225784	88939.8	0.717	CCACAGCC	88248	18145.5	0.829	GGCTGGGGG	29774	2577.36	0.92	GGCCAAGGCA	40004	1096.52	0.973
GTGTGC	630458	435454	0.591	CAGTGGT	325606	128581	0.717	CCAGGTTC	127138	26285.1	0.829	TACTCGGGA	89745	7763.64	0.92	GGTCAGGCTG	39764	1099.95	0.973
GTTTCT	1313797	910139	0.591	CCATCCC	224743	88841.5	0.717	CCCCTGGG	61180	12590.5	0.829	TCTGTCGCC	61495	5382.44	0.92	GGTCTTGAAC	82086	2295.72	0.973
TGTGTT	1317888	910390	0.591	CCTCCTT	325640	128658	0.717	CCTCTCTC	127918	26308	0.829	TGCCTCCTG	62291	5382.44	0.92	GGTGCAGTGG	39903	1100.25	0.973
TTGGAG	909272	628821	0.591	GAACTCC	324720	128328	0.717	CTGCCTCT	127386	26315.3	0.829	TGGTGGCGG	42810	3726.12	0.92	GGTGGAGGTT	56970	1591.09	0.973
TTTGCA	1313333	908844	0.591	GGTGCTG	225737	89066.5	0.717	CTGGCCTG	88328	18207.3	0.829	TTTTTTGAG	269349	23505.6	0.92	GTAGAGACAG	82323	2289.83	0.973
AGAACA	1300807	904971	0.59	GGTTGCA	325222	128581	0.717	GAACCTGG	127717	26255	0.829	CCACACCCA	60691	5356.55	0.919	GTCAGGCTGG	40035	1099.95	0.973
AGCTCT	903935	628473	0.59	TTCTCTC	472278	186054	0.717	GCCTCTGC	88017	18202.3	0.829	CCAGCCTCC	42270	3715.68	0.919	GTGCGGTGGC	26967	761.919	0.973
CCCTTG	625977	435214	0.59	ACCACTG	323749	128328	0.716	GCTGGGGA	88183	18191.5	0.829	CCATCTCTA	127263	11217.8	0.919	GTGGAGGTTG	57777	1591.09	0.973
GAATGG	903747	627926	0.59	AGAGGAA	466568	185151	0.716	GGCTGTGG	88617	18217.4	0.829	CCTGCCCCC	29075	2573.09	0.919	GTGGTGGCGG	27476	762.129	0.973
GAGACT	904156	627753	0.59	CACTGCC	223924	88866.1	0.716	GGGGCGGG	42181	8716.07	0.829	CGAGGCAGG	42259	3714.5	0.919	GTTCAAGACC	81942	2291.82	0.973
GCACCT	624170	434595	0.59	CAGGGAA	323351	128216	0.716	GGTGCTGG	88444	18217.4	0.829	CTCTGTCGC	60956	5382.44	0.919	TCAAGACCAG	84043	2288.56	0.973
GCTTCT	905826	629369	0.59	GAGGAGA	322626	128251	0.716	GGTGGCAC	87901	18186.4	0.829	CTGGGTGTG	61451	5386.91	0.919	TCTCAGCTCA	82799	2294.45	0.973
GGTTTT	1307400	910390	0.59	GATTACA	677080	267983	0.716	GTGGCGGG	61073	12600.9	0.829	GCCTCCCCA	42047	3715.68	0.919	TCTTGGCTCA	82599	2298.36	0.973
TAGAGA	1302196	906510	0.59	GCCAACA	323358	128145	0.716	TCCCCAGC	88390	18171.4	0.829	GCGACAGAG	60457	5362.47	0.919	TGAGCCAAGA	82351	2289.2	0.973
TGCAAA	1304902	906260	0.59	GGAGTTC	323883	128581	0.716	TCCTCCCC	88200	18192.2	0.829	GGAGGCTGG	42004	3720.82	0.919	TGAGCTGAGA	82483	2293.09	0.973
TGGGTT	905352	629717	0.59	GGCAGTG	224242	88939.8	0.716	TCTCGGCT	127568	26322.6	0.829	GGAGGGGAG	41981	3716.56	0.919	TGAGGCCAGG	39930	1098.38	0.973
AACCCA	897593	626513	0.589	GGGAAAA	466652	185151	0.716	TTTTTTTC	558665	115053	0.829	GGCGACAGA	60875	5362.47	0.919	TGCCTCCCAG	39913	1099.04	0.973
AACCTC	898524	627406	0.589	GGGATGG	224628	88964.3	0.716	AGAGGCAG	126503	26224.9	0.828	GGCTGGGCG	29246	2576.65	0.919	TGCCTCCTGG	39090	1100.91	0.973
AGACTG	898977	627753	0.589	GTGATCC	323839	128546	0.716	AGGCATGA	182331	37913.7	0.828	TAGAGATGG	126919	11214.2	0.919	TGCCTTGGCC	39881	1100.91	0.973
AGGTGC	623777	434835	0.589	TCCAGCT	324201	128510	0.716	AGGCATGG	126254	26262.2	0.828	AACCTCCGC	60308	5365.66	0.918	TGGAGGTTGC	58125	1590.65	0.973
AGGTTG	901262	628821	0.589	TGTAATC	675134	268364	0.716	CCATGCCT	126166	26277.8	0.828	ACGCCCAGC	41511	3711.42	0.918	TGGGCATGGT	56367	1590.65	0.973
ATCTCA	1300076	907300	0.589	TGTTGGC	324854	128765	0.716	CCCAGGGG	60734	12576.1	0.828	AGGGAGGGG	41384	3716.56	0.918	TGGTGGCAGG	39663	1100.25	0.973
CAAATG	1298995	906260	0.589	AACATGG	464803	185364	0.715	CCGCCACC	60360	12565.6	0.828	CAAAAAAAA	376964	33636.1	0.918	TTGAGACCAG	83590	2292.46	0.973
CAACCT	900816	627406	0.589	AAGGAGG	322264	128251	0.715	CCGGGTTC	87455	18207.3	0.828	CACGCCTGG	41703	3717.74	0.918	TTTTTAGTAG	247019	6940.76	0.973
CAAGCA	897571	626686	0.589	ACTCAGG	321560	128363	0.715	CTCCACCC	87383	18166.3	0.828	CCAGGCGTG	41457	3718.77	0.918	ACAGAGCAAG	79050	2285.94	0.972
CAGTCT	900112	628473	0.589	AGAAGAA	671904	267295	0.715	GGGGAGGA	87586	18170.6	0.828	CCCCACCCA	41666	3709.37	0.918	ACCACGCCCA	38042	1095.61	0.972
CATTTG	1303054	908844	0.589	AGTGGCA	322091	128399	0.715	TCATGCCT	182572	38000.8	0.828	CCTGCCTCC	41737	3720.98	0.918	AGAGGTTGCA	79662	2293.09	0.972
CCAGTC	622635	434595	0.589	CAGGGTC	223489	88915.2	0.715	TTTTAAAA	794226	165435	0.828	CGCCCAGCC	28944	2570.14	0.918	AGCCAGGATG	55703	1585.69	0.972
GACTGG	623499	434835	0.589	CCATGTT	466706	185841	0.715	AAAAAAGA	544502	113944	0.827	CTCCCCTCC	41692	3719.95	0.918	AGTCTCGCTC	55852	1589.33	0.972
GAGAAT	1296626	906510	0.589	CCTGAGT	322205	128546	0.715	ACTCAGGA	181324	37903.2	0.827	CTGCCACCA	60170	5365.66	0.918	ATCTCAGCTC	80376	2294.45	0.972
GGCCTT	624015	435334	0.589	CGCCTCC	154178	61539.2	0.715	ACTGCAGC	125327	26247.7	0.827	GCGGAGGTT	60361	5379.24	0.918	ATCTTGGCTC	81272	2298.36	0.972
TCTTCA	1300324	908593	0.589	CTCAGCA	321703	128328	0.715	ATGCCTGG	125657	26292.4	0.827	GCTGGGCGT	41695	3725.09	0.918	ATGGGGTTTC	78664	2299.63	0.972
TGAGCA	898428	627753	0.589	CTGCTCT	322289	128693	0.715	CACCCCCA	86793	18140.5	0.827	GGGGGCAGG	28972	2573.69	0.918	CAAGTGATCC	78235	2291.82	0.972
TGTTCT	1303999	910139	0.589	GACCCTG	222567	88890.6	0.715	CAGTGGCG	87144	18186.4	0.827	TACAGGCGC	59910	5368.62	0.918	CACCCGCCTC	26510	759.784	0.972
AAGGCC	618540	434096	0.588	GAGAGGC	222351	88813.2	0.715	CCAGCTGC	87076	18176.4	0.827	TGCCTCGGC	41609	3723.03	0.918	CACGAGGTCA	54882	1585.25	0.972
ATGCCA	896427	627579	0.588	GCACCAC	222794	88739.6	0.715	CCCGCCCC	41721	8701.63	0.827	TGGGGAGGC	41770	3720.82	0.918	CAGAGCAAGA	79006	2285.94	0.972
ATTCTC	1299116	908593	0.588	GCAGAGC	222799	88788.7	0.715	GCAGGGGC	59967	12579.5	0.827	TGGGTGGGG	41846	3727.15	0.918	CATCCTGGCT	54905	1589.33	0.972
CAAAAC	1288576	904721	0.588	GCCTCTC	223112	88992.7	0.715	GCCCCTGC	59999	12587	0.827	TGGGTGTGG	60464	5388.4	0.918	CCACCACCAC	37839	1095.31	0.972
CCATTC	895364	628300	0.588	GGATCAC	321722	128363	0.715	GCTGCAGT	126092	26292.4	0.827	TGGTGGCAG	60468	5379.24	0.918	CCTCGTGATC	54478	1589.33	0.972
GAAAAC	1289127	904971	0.588	GGGGGCA	153995	61519.6	0.715	GCTGGGCC	60322	12594	0.827	TTTTTTTTG	379550	34030.8	0.918	CGCCACCACG	26360	758.913	0.972
GAAACA	1293581	904971	0.588	TCTCCTC	323112	128658	0.715	GGCGGGTG	60207	12600.9	0.827	AGGCAGGCA	58863	5362.47	0.917	CGTGGTGGCG	26263	761.919	0.972
GAGGTT	899140	628821	0.588	TGCTGAG	322536	128581	0.715	GGGTGGAG	87188	18196.5	0.827	AGGCTGGGG	41064	3720.82	0.917	CTGGGTTCAA	80042	2295.72	0.972
GTTTTG	1298714	910390	0.588	AACCCCA	319713	128110	0.714	TCCTGAGT	182004	38011.3	0.827	CATCTCTAC	124282	11217.8	0.917	CTTGCTCTGT	79493	2301.63	0.972
TCTCTA	1299134	908593	0.588	AGAGGGG	221786	88837.8	0.714	TGGGGGTG	87226	18222.4	0.827	CCAAGGCAG	58946	5360.99	0.917	GAAACCCCAT	78807	2287.93	0.972
TGAAGA	1295396	906510	0.588	ATTTTTA	1399332	561061	0.714	TGGTGAAA	261880	54827.5	0.827	CCACACCTG	59576	5365.66	0.917	GACCTCGTGA	55204	1587.51	0.972
TGCTCA	895477	628473	0.588	CAGAGGA	319904	128216	0.714	TTTCACCA	261491	54860.1	0.827	CCCAGGCTC	40851	3716.71	0.917	GAGCCAAGAT	80917	2289.2	0.972
TGCTTG	898961	629543	0.588	CCCCTCT	222316	88968.1	0.714	TTTTTGAG	380165	79490.8	0.827	CCCCAGCCT	40973	3715.68	0.917	GAGCGAGACT	55383	1585.69	0.972
TGGCAT	898883	628647	0.588	GCTCTGC	222268	89017.2	0.714	ACAGGCAC	124854	26210.4	0.826	CCCCTCCCT	41014	3719.95	0.917	GAGCTGAGAT	80109	2293.09	0.972
TGTTTC	1300389	910139	0.588	GGAGGCG	153522	61519.6	0.714	ACCCGGGA	85981	18155.5	0.826	CCCTCCCCA	40926	3714.66	0.917	GAGGCCAGGA	38130	1096.82	0.972
CCTTGC	617530	435214	0.587	GTGGTGC	222624	89066.5	0.714	AGCCCCAG	85953	18150.5	0.826	CCCTCTCCC	40949	3719.95	0.917	GAGGCGGGTG	26111	761.045	0.972
GGTGAA	891450	627926	0.587	TAAAAAT	1394065	558670	0.714	AGGCGGGC	59572	12579.5	0.826	CTGCCTTGG	59125	5383.93	0.917	GAGGGAGGGA	37842	1097.43	0.972
GTTTTC	1295910	910139	0.587	TGCCACT	321029	128510	0.714	AGGGAGGA	124636	26232.1	0.826	GCCGAGGCA	41129	3713.48	0.917	GAGTTCGAGA	78290	2293.09	0.972
TTCACC	893211	628300	0.587	TGCCCCC	153748	61539.2	0.714	CCAGGCAT	124844	26247.7	0.826	GCCTCTGCC	41213	3722.01	0.917	GATCACGAGG	54392	1585.69	0.972
ATGCCC	614214	434595	0.586	TGGGGTT	322321	128800	0.714	CCGCGCCC	41245	8704.04	0.826	GCGCCTGTA	59450	5376.27	0.917	GCGACAGAGC	38486	1096.52	0.972
CAAGTG	888795	627753	0.586	TTCCCTG	321807	128693	0.714	CTTTCTTT	378410	79560.1	0.826	GGAGGCAGG	41088	3715.53	0.917	GCTCTGTCAC	55612	1589.33	0.972
CACTTG	889163	628473	0.586	TTCCTCT	464739	186054	0.714	GAACCCGG	86288	18155.5	0.826	GGCAACAGA	85011	7741.57	0.917	GCTCTGTCGC	38610	1100.91	0.972
GCAAGG	615219	434216	0.586	TTCTTCT	671399	269055	0.714	GAGTGAGA	180301	37924.1	0.826	GTAGAGATG	124047	11214.2	0.917	GTGACAGAGC	55349	1585.69	0.972
GGGCAT	614293	434835	0.586	TTTTATT	1401007	561860	0.714	GCAGAGGC	86476	18160.6	0.826	TCTGTTGCC	86174	7783.63	0.917	GTGGTGGTGG	38026	1102.13	0.972
AATGGG	884432	627926	0.585	AATAAAA	1386010	557875	0.713	GCAGCAGC	86189	18155.5	0.826	TGCCTGCCT	59345	5382.44	0.917	TCACGAGGTC	55027	1587.51	0.972
AAAACC	1267784	904721	0.584	AGGGAAA	460473	185151	0.713	GCAGCCCC	59792	12569.1	0.826	TGGGGAGGG	41102	3721.85	0.917	TCCCTCCCTC	37528	1100	0.972
AAATGC	1274168	906260	0.584	CAGGGGA	220367	88813.2	0.713	GCAGCTGG	86621	18186.4	0.826	TTGAGCCCA	85292	7761.5	0.917	TCCTGGCCTC	38292	1100.6	0.972
AAGTGA	1274469	906510	0.584	CTCTGGC	221337	89017.2	0.713	GCCCGCCT	59611	12587	0.826	ACGCCTGGC	40590	3717.74	0.916	TCTCGAACTC	78426	2294.45	0.972
ACTGCC	610946	434595	0.584	GCCAGAG	220051	88788.7	0.713	GCTGCTGC	86619	18207.3	0.826	CACAGTGGC	58793	5368.62	0.916	TCTTGCTCTG	79203	2301.63	0.972
AGAGAT	1270517	906510	0.584	GCCTTCC	221386	88992.7	0.713	GGAAGGGA	124719	26232.1	0.826	CAGGTGTGG	58784	5379.24	0.916	TGACCTCGTG	55099	1589.77	0.972
CCCATT	883488	628300	0.584	GTCACCC	220286	88866.1	0.713	GGCCCAGC	59596	12572.6	0.826	CCCAGGCCC	27918	2570.14	0.916	TGCAACCTCT	80115	2294.45	0.972
GAGTGA	881155	627926	0.584	TCCCAGA	318038	128328	0.713	GGGCGCGG	41306	8713.66	0.826	CCTCCCCCC	28215	2572.38	0.916	TGGGCGTGGT	38121	1101.82	0.972
GCATTT	1275944	908844	0.584	TCCCCTG	221087	88992.7	0.713	GGGGCTGC	59633	12597.5	0.826	CCTCCCCTC	40567	3719.95	0.916	TTGAACCCAG	79394	2291.82	0.972
TCACTC	880501	628300	0.584	TCCTCTG	319792	128693	0.713	GTGCCTGT	125371	26329.8	0.826	CTCGAACTC	85033	7759.35	0.916	TTTGAGACAG	114979	3315.15	0.972
TTGCCA	882023	628473	0.584	TCTGGGA	318933	128581	0.713	TCCCGGGT	86721	18207.3	0.826	CTCTGTTGC	84965	7783.63	0.916	TTTTTGAGAC	167018	4799.59	0.972
TTTTGC	1276908	910139	0.584	TGGGCCC	152793	61573.2	0.713	TCCTCCCT	124786	26308	0.826	GACAGGGTC	58603	5370.11	0.916	ACAGGTGTGA	77405	2293.09	0.971
ACACCA	875821	626513	0.583	AAAAATT	1380388	558670	0.712	TCTCACTC	180915	37990.3	0.826	GACCCTGTC	58672	5374.79	0.916	ACCACGCCTG	36309	1097.47	0.971
AGCCAT	876600	627579	0.583	ACAGAAA	661639	267221	0.712	AAATTAGC	371816	79130.2	0.825	GAGCAAGAC	84664	7741.57	0.916	AGAGCAAGAC	75758	2285.94	0.971
ATCTCT	1269517	908593	0.583	AGGCGTG	219600	88939.8	0.712	ATCCTCCC	123551	26270.6	0.825	GAGCCTGGG	40729	3719.79	0.916	AGGCGTGGTG	36604	1100.25	0.971
GGCAGT	609092	434835	0.583	AGGGGAA	317616	128251	0.712	ATCTCGGC	123609	26285.1	0.825	GAGGGGAGG	40500	3716.56	0.916	AGTGAGCCAA	77222	2289.2	0.971
TCACTT	1272288	908593	0.583	GAGGAAA	456758	185151	0.712	CCAGCAGC	85438	18150.5	0.825	GAGTTCGAG	84776	7765.79	0.916	AGTGAGCTGA	75959	2293.09	0.971
TGGCAA	878563	627753	0.583	GAGGGAA	316632	128251	0.712	CGCCACTG	85958	18176.4	0.825	GCCACTGTG	58782	5376.27	0.916	AGTTCGAGAC	76921	2292.46	0.971
AAAAGC	1258569	904971	0.582	GCCACCC	152125	61451.6	0.712	CTCAGCCC	85370	18171.4	0.825	GCCCGGCCA	28121	2570.85	0.916	ATATATATAT	484909	14445	0.971
AAATTA	2630054	1.89199e+06	0.582	GGAAGGC	219765	88813.2	0.712	CTCCTTCC	124404	26308	0.825	GGCAGAGGC	40529	3714.5	0.916	ATCCTCCCAC	52479	1586.2	0.971
ATGGCT	876427	628647	0.582	GGCGTGA	220298	88939.8	0.712	GAGGAAGG	123619	26232.1	0.825	GGGAGAGGG	40757	3716.56	0.916	CACCACGCCT	36600	1097.17	0.971
GCAAAA	1262309	904971	0.582	GGGCCCA	152120	61485.6	0.712	GCTGCTGG	86085	18212.3	0.825	GGGCCTGGG	27929	2576.65	0.916	CAGGCGTGGT	36292	1099.95	0.971
GGAAAT	1260173	906510	0.582	GGGTGGC	152310	61607.2	0.712	GGAAGGAG	123590	26232.1	0.825	GGGGGGAGG	28252	2574.4	0.916	CCACCTCCCA	36252	1096.87	0.971
GGGACC	418878	300692	0.582	TTCCCCT	318304	128658	0.712	GGGAGGAT	123636	26269.5	0.825	GTCTTGCTC	84754	7783.63	0.916	CCCACCACCA	36106	1095.31	0.971
TAATTT	2644266	1.89739e+06	0.582	TTTCTGT	666499	269130	0.712	GGTGGCGG	59575	12600.9	0.825	GTGATCCGC	58251	5376.27	0.916	CGATCTCGGC	36397	1099.34	0.971
TTTGGA	1266344	909095	0.582	TTTTCCC	459177	186054	0.712	TCCCTTCC	123882	26308	0.825	TGGCCGGGC	28047	2575.93	0.916	CTACAGGCGC	36719	1097.78	0.971
AAATTT	2630245	1.89469e+06	0.581	CCTGGAA	315691	128363	0.711	AAAATAAA	770278	164730	0.824	TGGGCTCAA	85126	7763.64	0.916	CTGCAAGCTC	53442	1587.07	0.971
AGGGAC	601546	434216	0.581	CTGGAGC	219011	88915.2	0.711	AGGGAGGC	85058	18165.6	0.824	AAATACAAA	363593	33684	0.915	CTGGGGAGGC	25772	760.835	0.971
ATTTCC	1261972	908593	0.581	GAAGGGA	315787	128251	0.711	CAGCAGCC	85006	18150.5	0.824	AGAAAGAAA	251566	23305.7	0.915	CTTGAACCCA	76585	2291.19	0.971
CAGAAT	1254707	906260	0.581	GAGGCCC	150937	61485.6	0.711	CAGCCTCA	122871	26240.5	0.824	CACACCTGG	58044	5367.14	0.915	GAGCTTGCAG	52925	1587.95	0.971
GCTGAA	870229	627753	0.581	GCAGGCC	151511	61485.6	0.711	CAGGCTGC	85150	18181.4	0.824	CCAGGCCTG	39775	3717.74	0.915	GCCGAGATCG	36419	1098.08	0.971
GGTCCC	418037	301037	0.581	GCCAGCA	218506	88764.2	0.711	CCCGGCCC	40717	8704.04	0.824	CCCAGGGCC	27568	2570.85	0.915	GCCTCCCCAG	25834	759.994	0.971
TGGTGT	873808	629717	0.581	GCTCCAG	218245	88890.6	0.711	CCTTCCTC	123197	26308	0.824	CCCCCGCCC	19050	1779.31	0.915	GCCTGCCACC	25483	759.994	0.971
TTCAGC	869702	628473	0.581	GGAGTGG	219126	88964.3	0.711	CTGGGGCT	85521	18212.3	0.824	CCTCTGCCC	40044	3720.98	0.915	GCGCCTGGCC	17896	526.582	0.971
AGACCC	598111	433976	0.58	GGCCAGA	218778	88788.7	0.711	GCCGAGAT	122619	26255	0.824	CTGCAGTGA	83924	7763.64	0.915	GCGCCTGTAG	36322	1099.65	0.971
ATGAGG	865647	627926	0.58	GGGCCTC	151312	61573.2	0.711	GCCTCCCT	85296	18197.2	0.824	CTGCCCGCC	27685	2573.8	0.915	GGATCACTTG	77888	2295.72	0.971
ATGTGT	1254629	909095	0.58	TCACGCC	218524	88866.1	0.711	GCTAATTT	372207	79355.8	0.824	CTGGCTAAT	120166	11224	0.915	GGCCAGGCAC	25450	759.333	0.971
ATTCTG	1254956	908844	0.58	TCTGCAG	315836	128546	0.711	GGAGCAGG	84800	18165.6	0.824	GACAGAGTC	83867	7752.6	0.915	GGCCAGGCGC	17560	525.978	0.971
GCTTTG	869515	629543	0.58	TCTGGCC	218755	89017.2	0.711	GGCCAGCC	59003	12572.6	0.824	GACTCTGTC	83164	7772.55	0.915	GGTCTCAAAC	77609	2291.82	0.971
GGGAGT	599679	434955	0.58	TGCTGGC	219075	89041.8	0.711	GGCTGGCC	59000	12594	0.824	GCAACAGAG	83351	7741.57	0.915	GGTGGCAGGC	25387	760.835	0.971
GGGGTC	415724	301204	0.58	TTCCCTC	315871	128658	0.711	GGGCTGAG	85226	18191.5	0.824	GCACCACCA	57391	5358.03	0.915	GTCTCGAACT	77117	2295.09	0.971
GTCCCT	601106	435214	0.58	TTGAGAC	455662	185628	0.711	GTGCCCAG	85230	18181.4	0.824	GCCAGGCGT	40288	3718.77	0.915	GTGCCTGGCC	25561	761.498	0.971
GTGTGA	868909	628821	0.58	TTGGCCT	316038	128729	0.711	TCGGCTCA	123132	26285.1	0.824	GCGGATCAC	58029	5368.62	0.915	GTGGGAGGAT	52556	1588.83	0.971
TCACAC	866753	627406	0.58	TTTCCCT	458489	186054	0.711	TGAGATGG	177401	37978.2	0.824	GGAGTTCGA	83616	7765.79	0.915	GTTTGAGACC	77918	2295.72	0.971
TGCATG	867699	628647	0.58	AGAGATG	453947	185415	0.71	TGAGCCGA	122625	26255	0.824	GGCCAGGGC	27624	2572.27	0.915	TATATATATA	481778	14445	0.971
TTCAGA	1252365	907551	0.58	AGGCCAA	314356	128180	0.71	TGAGGCTG	123418	26299.6	0.824	GGCGGGCAG	27874	2572.98	0.915	TCACACCTGT	77467	2294.45	0.971
AAGCCC	596608	433976	0.579	AGGGGCC	150870	61502.6	0.71	CCAGCCAC	84512	18145.5	0.823	GGGCAGAGG	40100	3715.53	0.915	TCAGCTCACT	76489	2294.45	0.971
ACACAT	1247370	906010	0.579	CACGCCT	218017	88866.1	0.71	CCCGGGTT	84422	18207.3	0.823	TCACTGCAG	84079	7761.5	0.915	TGAGACAGAG	77781	2289.83	0.971
ACTCCC	596351	434475	0.579	CAGAAGG	314541	128216	0.71	CCTGCTCC	84467	18197.2	0.823	TCGAACTCC	83814	7759.35	0.915	TGAGACGGAG	53044	1586.13	0.971
ATCCTG	864508	628473	0.579	CCTTCTG	315669	128693	0.71	CTGCCCCA	84442	18171.4	0.823	TTTGTATTT	366582	33982.4	0.915	TGCCTCCCGG	25150	761.287	0.971
CAAAGC	863404	626686	0.579	CTGCAGA	314783	128363	0.71	CTGGGCAC	84749	18181.4	0.823	AAAAGAAAA	357876	33645.4	0.914	TGGGTTCAAG	77315	2296.36	0.971
CAAGAA	1242615	904971	0.579	GGCCCCT	150967	61556.2	0.71	GCAGCCTG	84741	18181.4	0.823	AGGAAGGAA	119248	11182.4	0.914	TGGTCTCGAA	77926	2295.72	0.971
CAGGAT	865104	627753	0.579	GGCCTGC	150878	61573.2	0.71	GGACTACA	176798	37903.2	0.823	AGGCCAGGA	56824	5362.47	0.914	TTCGAGACCA	77703	2291.82	0.971
CATGCA	863883	627579	0.579	GGGGGCT	150623	61607.2	0.71	GGCTGCTG	84608	18212.3	0.823	ATTAGCCAG	119645	11208	0.914	TTGGCTCACT	77650	2298.36	0.971
CCTCAT	863920	628300	0.579	GGGTGAC	218243	88939.8	0.71	GGGCCGGG	40643	8713.66	0.823	CACCCGCCT	39425	3715.68	0.914	TTTTTTGAGA	228680	6940.76	0.971
GACCCC	413419	300526	0.579	GGTCTCA	314727	128546	0.71	GTGGCTGG	84500	18217.4	0.823	CACGAGGTC	57359	5368.62	0.914	AACTCCTGGG	51606	1587.51	0.97
GCCTTT	866128	629369	0.579	TGAGACC	314882	128363	0.71	TCTCAAAA	368419	79108.4	0.823	CAGCCTCCA	57112	5365.66	0.914	AATTAGCCAG	106884	3309.52	0.97
GCTTTT	1249480	910139	0.579	TTCCAGG	315041	128546	0.71	TGACAGAG	176004	37913.7	0.823	CAGCCTGGA	56864	5368.62	0.914	AATTAGCTGG	107506	3315.15	0.97
GGGTCT	599226	435454	0.579	TTGGGGG	218186	89091.1	0.71	TGGGCAGG	84322	18191.5	0.823	CAGGATGGT	82237	7765.79	0.914	ACCTCGGCCT	35833	1099.04	0.97
GTGGAA	862118	627926	0.579	TTTCCTC	455201	186054	0.71	TGGGGGAG	84539	18196.5	0.823	CAGGCCTGG	39317	3718.77	0.914	AGACAGAGTC	72997	2289.2	0.97
TCTGAA	1247771	907551	0.579	AGTGAGA	450937	185415	0.709	TTTATTTT	775139	166143	0.823	CCAGGTGTG	57511	5377.76	0.914	AGACAGGGTC	51057	1585.69	0.97
TTCTTG	1251760	910139	0.579	CATCTCT	453445	185789	0.709	AAGAAAGA	364465	78927	0.822	CCCTTCCCC	39595	3719.95	0.914	AGACAGGGTT	73216	2293.09	0.97
TTTGAA	1801862	1.31242e+06	0.579	CCACTCC	216577	88841.5	0.709	AGGAGGGG	83859	18170.6	0.822	CGCCCGCCT	27309	2573.8	0.914	AGACCCTGTC	51929	1587.07	0.97
GGAAAC	859033	626860	0.578	CCAGAGC	216248	88764.2	0.709	CCCCCCCC	40101	8699.23	0.822	CTTGAACTC	119125	11220.9	0.914	AGACTCTGTC	74190	2295.09	0.97
GGGCTT	596661	435454	0.578	CTCTCCA	313615	128475	0.709	CCCCTCCT	84254	18192.2	0.822	GACCTCGTG	57502	5376.27	0.914	AGGAGTTCGA	74326	2293.09	0.97
GTTTCC	862649	629369	0.578	GAAGCAG	312007	128216	0.709	CCTGGGGA	84062	18186.4	0.822	GAGTTCAAG	118565	11211.1	0.914	AGGCCGAGGT	35517	1098.38	0.97
TGAAAT	1795589	1.31055e+06	0.578	TCCAGGA	312394	128363	0.709	CTCCCCCA	84126	18166.3	0.822	GCCCGGCCC	18990	1780.3	0.914	ATCCGCCCGC	24173	759.994	0.97
TTCAAA	1792642	1.31019e+06	0.578	TCCCTTC	313902	128658	0.709	CTCTGTCA	175980	38000.8	0.822	GCCCTGGCC	27265	2574.51	0.914	CACCTCCCAG	35152	1097.17	0.97
TTCCAA	1242632	907300	0.578	TCCTGGA	313117	128546	0.709	GATTCTCC	175359	38000.8	0.822	GGCCCTGGG	27347	2575.93	0.914	CACTGCAAGC	51589	1584.82	0.97
TTCCAC	860732	628300	0.578	TGGAGAG	312348	128434	0.709	GGAGAATC	175310	37913.7	0.822	GGGCCGGGC	18875	1781.77	0.914	CATGGTGGCA	50590	1587.95	0.97
TTGGAA	1245642	907802	0.578	TTTTTCC	655189	269055	0.709	GGGCAGGA	83891	18165.6	0.822	TCCTGGCCT	57055	5382.44	0.914	CCACCGCACC	24396	758.704	0.97
AAAACT	1781365	1.30833e+06	0.577	AAAGAGA	647274	267295	0.708	TCCTGCCC	84233	18197.2	0.822	TGGAGGCTG	56917	5379.24	0.914	CCAGCTAATT	106842	3313.32	0.97
AAGTGG	856689	627926	0.577	ACCCACC	215452	88715.1	0.708	TGGGGCAG	84283	18191.5	0.822	TTCCTTCCT	119147	11249.8	0.914	CCCAGGAGTT	51640	1587.51	0.97
ATTTCA	1792948	1.31206e+06	0.577	AGCCCCC	149209	61451.6	0.708	TGGGGTTT	175633	38086.5	0.822	AAAAATACA	354222	33684	0.913	CCCCAGCCCC	16973	525.397	0.97
CCAAGC	592626	433976	0.577	CCTCTTC	312263	128658	0.708	AAAATACA	521524	114074	0.821	AAGTAGCTG	117443	11211.1	0.913	CCGGGAGGCA	24706	759.543	0.97
GAGAGC	593509	434216	0.577	CTGCTTC	312261	128693	0.708	AAACCCCA	173698	37828.4	0.821	ACCATCCTG	81652	7759.35	0.913	CGGGCGGATC	24430	760.625	0.97
GAGCTC	592055	434715	0.577	GAAGAGG	311610	128251	0.708	AACCCGGG	83255	18155.5	0.821	AGCTACTCA	117128	11204.9	0.913	CTCCTCCTCC	35694	1100	0.97
GCTTGG	594074	435454	0.577	GAGGGCA	215771	88813.2	0.708	ATCTCAGC	174260	37946.7	0.821	AGGCGGGCG	27145	2572.98	0.913	CTGGCTAATT	107553	3318.96	0.97
TGAAAG	1234760	906510	0.577	GCCACCG	148835	61468.6	0.708	ATGAGCCA	173688	37903.2	0.821	AGGCGGGTG	38978	3720.82	0.913	GACAGAGTCT	74730	2292.46	0.97
TGTGAA	1240208	907802	0.577	GCTCTGG	216250	89041.8	0.708	CACAGTGG	120568	26255	0.821	ATTAGCTGG	118519	11227.1	0.913	GACAGGGTCT	51822	1587.95	0.97
TTCACA	1237250	907300	0.577	GGTGGGT	216295	89091.1	0.708	CCTGCCCA	83345	18171.4	0.821	CACCCACCT	56140	5364.18	0.913	GACAGGGTTT	73182	2296.36	0.97
TTTGTA	1791659	1.31429e+06	0.577	TCTCACT	450897	185789	0.708	GAGATGGA	173641	37924.1	0.821	CCACCTCCT	56276	5371.82	0.913	GACCCTGTCT	51128	1589.33	0.97
AAAGGC	850733	626860	0.576	TGCCCTC	216226	88992.7	0.708	GCTGAGAT	174593	37967.7	0.821	CCACTGTGC	56614	5374.79	0.913	GATCCGCCCG	24507	760.204	0.97
AACATG	1231982	906260	0.576	CAGGGAC	214153	88788.7	0.707	TCCCCAGG	83560	18176.4	0.821	CCAGCTAAT	117947	11204.9	0.913	GCCATTCTCC	50699	1588.89	0.97
CATGTT	1235074	908844	0.576	CCAGAGA	309187	128180	0.707	TGTAGTCC	174675	38011.3	0.821	CCATTCTCC	81586	7768.26	0.913	GCCCAGGAGG	24166	759.543	0.97
CCACTT	853464	628300	0.576	CTGTCCC	214576	88992.7	0.707	AGGGGCTG	82946	18191.5	0.82	CCCAGCCCT	38889	3715.68	0.913	GCTTGCAGTG	51072	1590.21	0.97
CTTTCA	1235845	908593	0.576	GGGACAG	213974	88813.2	0.707	ATCCACCC	119682	26233.2	0.82	CCCCTTCCC	39047	3719.95	0.913	GGCATGTGCC	34975	1099.65	0.97
GCAAGA	850506	626860	0.576	GGGTTCA	309680	128581	0.707	ATGCCCAG	119614	26247.7	0.82	CCCTGCCCT	38962	3720.98	0.913	GGCGTGAACC	35322	1098.08	0.97
GCTCTC	591407	435214	0.576	GGTGAAA	447137	185415	0.707	CAGCCCCT	82993	18171.4	0.82	CTCAAGTGA	117379	11208	0.913	GGGGCTGGGG	17009	527.165	0.97
GTTGCC	590383	435334	0.576	GTCCCTG	214444	89017.2	0.707	CAGGCACA	119606	26210.4	0.82	GCACAGTGG	56510	5370.11	0.913	GGTTCACGCC	35896	1099.34	0.97
TACAAA	1778369	1.30833e+06	0.576	TGCCCCA	214900	88866.1	0.707	CCACTGTG	119971	26285.1	0.82	GCCCCAGCC	26862	2570.14	0.913	GTCTTGCTCT	75681	2301.63	0.97
AAAGCC	848711	626686	0.575	TTTCACC	447746	185789	0.707	CCTCTGGG	82834	18207.3	0.82	GGAGAATGG	81016	7756.88	0.913	TCCCACCTCA	52053	1586.2	0.97
AGTTTT	1778257	1.31429e+06	0.575	ACAGTGG	307931	128399	0.706	CTGGGCAT	120118	26292.4	0.82	GGCTGGGGC	27074	2576.65	0.913	TCGAACTCCT	74238	2294.45	0.97
CATTCC	849782	628300	0.575	AGGATGG	309070	128434	0.706	CTGTTGCC	120215	26322.6	0.82	GGGGAAGGG	38891	3716.56	0.913	TGAGATGGAG	74541	2293.72	0.97
CCACAA	849187	626513	0.575	CCATCCT	308871	128475	0.706	GCTCACAC	119567	26240.5	0.82	GTGCCCAGC	39097	3717.74	0.913	TGAGGTGGGA	51971	1588.83	0.97
CCTAGG	587216	434715	0.575	CCCCCAA	213417	88715.1	0.706	GCTCTGCC	82646	18202.3	0.82	TCACTTGAG	117051	11224	0.913	TGCCACCATG	50956	1587.07	0.97
GGAATG	850361	627926	0.575	CGGTGGC	147930	61590.2	0.706	GGCAGAGC	82737	18160.6	0.82	TCCACCTGC	56147	5373.3	0.913	TGGGAGGTGG	35703	1100.56	0.97
GGCAAC	587122	434096	0.575	CTCAAAA	643703	267527	0.706	GGCCCTGC	57244	12590.5	0.82	TCCAGGCTG	56657	5376.27	0.913	TGGTGGTGGG	35897	1102.13	0.97
TCTTGC	852918	629369	0.575	CTGTCAC	307918	128510	0.706	GTGTGAGC	119689	26299.6	0.82	TGAGTAGCT	117932	11227.1	0.913	AAAAAAAAAG	311214	9934.85	0.969
TTGTGG	853246	629717	0.575	GAGACGG	212924	88813.2	0.706	TCCATCTC	173129	37990.3	0.82	TGGTGGTGC	56884	5386.91	0.913	AAACCCTGTC	72754	2291.19	0.969
GGGTTC	586978	435454	0.574	GCTGCCA	213226	88890.6	0.706	TGGCTCAT	173683	38011.3	0.82	TGTATTTTT	355895	33982.4	0.913	AACCCTGTCT	72621	2294.45	0.969
GTAGAG	844873	627926	0.574	GTGACAG	308061	128399	0.706	TGTATTTT	524393	114921	0.82	TTTCTTTCT	247157	23526.1	0.913	ACCTCCCAGG	34299	1097.47	0.969
GTCCAG	584757	434715	0.574	TCAGCTC	307986	128510	0.706	TGTGCCTG	119974	26329.8	0.82	AAAAAGAAA	350516	33645.4	0.912	ACGAGGTCAG	50107	1585.69	0.969
AATGGA	1218009	906510	0.573	TCTCTGG	309531	128729	0.706	TTTAAAAA	753734	165200	0.82	AAAATACAA	351071	33684	0.912	AGACCATCCT	70842	2291.19	0.969
ACAGCT	841816	627579	0.573	TCTCTTT	646700	269055	0.706	TTTTTTCT	525213	115053	0.82	ACCTCGGCC	38373	3716.71	0.912	AGACTCCGTC	48987	1587.07	0.969
ACAGGT	841230	627753	0.573	TGGCAGC	213451	88915.2	0.706	AAAAAAAT	747060	164730	0.819	AGAGTGAGA	115791	11198.3	0.912	AGGAAGGAAG	71601	2287.2	0.969
ACCTGT	843817	628473	0.573	TGGGGCA	213916	88939.8	0.706	AGAGTGAG	171131	37924.1	0.819	AGGAGGTGG	55903	5373.08	0.912	AGGATGGTCT	71395	2296.36	0.969
AGACAC	842353	626686	0.573	AAGAGAA	637302	267295	0.705	ATTTTTTT	750467	166143	0.819	AGGGCAGGG	38402	3715.53	0.912	ATCACTTGAG	103747	3314.24	0.969
AGCTGT	843329	628647	0.573	ACAGAGT	443380	185364	0.705	CCACCCAG	82087	18145.5	0.819	AGGGCTGGG	38514	3720.82	0.912	ATCCACCCGC	34865	1097.17	0.969
AGTGTG	844970	628821	0.573	AGAAAGG	443095	185151	0.705	CGCCACCA	81999	18145.5	0.819	AGGTGGGTG	56020	5380.73	0.912	ATGCCTGGCT	49017	1589.77	0.969
CTCTAC	842560	628300	0.573	AGAAGGA	442407	185151	0.705	CTCACTCT	171724	37990.3	0.819	CAGCTACTT	116568	11220.9	0.912	CAAGCGATTC	71581	2291.82	0.969
CTGGAC	583476	434715	0.573	AGTGGTG	306927	128617	0.705	CTGGGTGG	82631	18217.4	0.819	CAGGGTTTC	80397	7774.7	0.912	CACCTGCCTC	34011	1098.73	0.969
GAACCC	583188	433976	0.573	CACCACT	305890	128292	0.705	GAGGCCTC	82405	18181.4	0.819	CCAGCCCAG	38266	3711.42	0.912	CACCTTGGCC	33993	1099.04	0.969
GCAACC	581210	433976	0.573	CAGCCTT	306665	128510	0.705	GCAGGGCC	56869	12576.1	0.819	GAAACCCTG	80176	7750.45	0.912	CAGTGGCGCG	23925	760.625	0.969
GGCTTT	844502	629543	0.573	CAGGCGT	212062	88915.2	0.705	GCCAGGAT	118523	26255	0.819	GACAGGGTT	80313	7765.79	0.912	CCACCTTGGC	34094	1099.04	0.969
GTGTCT	846279	629543	0.573	CCACTGT	306985	128510	0.705	GGAGTCTC	118630	26292.4	0.819	GCAGGTGGA	55696	5371.59	0.912	CCAGGAGTTC	50267	1587.51	0.969
ACTGGA	839034	627753	0.572	CCGTCTC	212435	88992.7	0.705	GGCAACAG	118759	26217.6	0.819	GCCACCGTG	38447	3717.74	0.912	CCTCCTGGGC	23933	761.287	0.969
ATGAGA	1210290	906510	0.572	CCTTTCT	444798	186054	0.705	GGGTGGAT	119285	26306.9	0.819	GCCCCACCC	26639	2569.43	0.912	CCTGGGAGGT	34065	1099.95	0.969
CACACT	839952	627406	0.572	GACACAG	305713	128180	0.705	GGGTTCAA	171932	37967.7	0.819	GCTGGGCAC	38701	3718.77	0.912	CTAAAAATAC	215951	6897.53	0.969
GTCACC	580958	434595	0.572	GAGCTGA	306429	128399	0.705	TCACTCTG	171417	38000.8	0.819	GGCAGATCA	79929	7752.6	0.912	CTCAAGTGAT	104183	3314.24	0.969
TCCAGT	838270	628473	0.572	GCTGGTG	212440	89066.5	0.705	TCTTTCTT	360375	79560.1	0.819	GGGAAGGGG	38544	3716.56	0.912	CTGACCTCGT	50419	1589.33	0.969
ATCCAG	836926	627579	0.571	GGCCTCT	212341	89017.2	0.705	AGCTGGGG	81740	18191.5	0.818	GGGCGGGGG	18590	1782.76	0.912	CTGGGAGGTG	34837	1100.25	0.969
CATCCA	836687	627406	0.571	TGAACCC	306281	128328	0.705	ATCCTGGC	117947	26285.1	0.818	GGGGCCTGG	26551	2576.65	0.912	CTTCCTTCCT	71043	2300.36	0.969
CTGGAT	837358	628647	0.571	TGGAGAA	442312	185415	0.705	CAGAGTGA	170173	37913.7	0.818	GGTCTCGAA	80236	7763.64	0.912	CTTTTTTTTT	313428	10060.2	0.969
CTGTTC	836221	629369	0.571	TGGGAGC	212221	88939.8	0.705	CCAGGGGC	56425	12576.1	0.818	GTCTCGAAC	80743	7761.5	0.912	GAACTCCTGG	50385	1587.51	0.969
GAACAG	832917	626860	0.571	TGGGGGT	212885	89091.1	0.705	CCCAGAGG	81778	18155.5	0.818	GTGGGTGGA	55425	5380.73	0.912	GAAGGAAGGA	71057	2287.2	0.969
GACTCC	578552	434595	0.571	TTCTCCA	443630	185789	0.705	CCCCAGAG	81695	18150.5	0.818	GTTCGAGAC	80572	7763.64	0.912	GAATCGCTTG	70964	2295.72	0.969
GGAGTC	578544	434835	0.571	AAGGCTG	304694	128399	0.704	CCCCAGCT	81417	18171.4	0.818	TAGAGACAG	115523	11195.2	0.912	GACGGAGTCT	49087	1587.95	0.969
GGTGAC	578700	434835	0.571	ACCATGC	305426	128328	0.704	CCCGGCTA	81502	18176.4	0.818	TCCACCCAC	55250	5364.18	0.912	GACTCTGTCT	72495	2298.36	0.969
GGTTGC	579916	435454	0.571	ACCCCCA	211482	88715.1	0.704	CTCTGGGG	81931	18212.3	0.818	TCTCACTCT	116910	11233.8	0.912	GATCACTTGA	102184	3314.24	0.969
GTTTCA	1208845	908844	0.571	ACTCTGT	442642	185841	0.704	CTGGGAAG	118409	26262.2	0.818	TGATCTGCC	80274	7772.55	0.912	GATCCACCCG	34089	1097.47	0.969
TCTCAT	1209808	908593	0.571	AGAGGCC	211578	88788.7	0.704	CTTCTGCC	118338	26315.3	0.818	TGGGGGAGG	38550	3721.85	0.912	GCGCCCAGCC	16200	525.688	0.969
TGAAAC	1207323	906260	0.571	CACCAGC	211333	88739.6	0.704	GAGACTCC	118183	26247.7	0.818	TTCGAGACC	80168	7761.5	0.912	GCGGGCGGAT	24020	760.835	0.969
TGGATG	838666	628821	0.571	CCCAAGG	211397	88764.2	0.704	GGAGAGGA	117982	26232.1	0.818	TTGTATTTT	353590	33982.4	0.912	GCGGGTGGAT	34331	1100.25	0.969
AACCTG	831218	627579	0.57	CCTTGGG	212243	89041.8	0.704	GGCAGAAG	118006	26224.9	0.818	TTTTCTTTT	353390	34021.4	0.912	GGAGAATGGC	50062	1586.13	0.969
ACTGGC	576979	434715	0.57	GCTCCCA	211131	88866.1	0.704	GGGCAGCC	56446	12576.1	0.818	AACCCTGTC	79812	7759.35	0.911	GGAGGAGGAG	34833	1097.43	0.969
AGCAGT	831417	627753	0.57	TCCTTCT	441759	186054	0.704	GTGACAGA	169924	37913.7	0.818	ACCTCCCAG	55099	5365.66	0.911	GGAGGATCAC	48870	1585.69	0.969
ATCTCC	831310	628300	0.57	TCTCTGT	442038	186105	0.704	TCCTCTCC	118289	26308	0.818	ACCTCCTGG	54774	5374.79	0.911	GGCACATGCC	34812	1097.78	0.969
CAGGTT	832893	628647	0.57	TTCTCTT	639952	269055	0.704	TCTGTCAC	170535	38000.8	0.818	ATCACCTGA	114255	11204.9	0.911	GGCTGGGCGC	16321	526.873	0.969
GCCAGT	577082	434715	0.57	AACCTCC	303375	128292	0.703	TTGAACCC	170010	37946.7	0.818	CACCGTGCC	37889	3716.71	0.911	GGTGCGGTGG	24104	762.129	0.969
GCCCTT	576642	435214	0.57	ACAGAGA	437960	185100	0.703	CCAGGCCA	80853	18150.5	0.817	CACCTGGCT	55075	5374.79	0.911	GTATTTTTAG	217404	6940.76	0.969
TCCATT	1206544	908593	0.57	ACGCCTG	210788	88890.6	0.703	CCCTCTCT	117329	26308	0.817	CACGGTGGC	38063	3718.77	0.911	TCAAGTGATC	102362	3314.24	0.969
AATGGC	827125	627753	0.569	AGAGGCA	303221	128216	0.703	CCCTGCTG	81034	18202.3	0.817	CACTGTGCC	55247	5374.79	0.911	TCCAGGCTGG	34233	1099.65	0.969
AGCACC	573580	433976	0.569	CACCCTC	210571	88841.5	0.703	CCCTGGAG	81091	18181.4	0.817	CCACCGTGC	38121	3716.71	0.911	AAAATACAAA	304300	9946.25	0.968
AGCATG	829954	627753	0.569	CCCCGCC	100865	42554.9	0.703	CTTCCCAG	117673	26277.8	0.817	CCACCTCGG	37863	3716.71	0.911	AAATACAAAA	300171	9946.25	0.968
AGCCTT	828751	628473	0.569	CCTTCCA	304812	128475	0.703	GCCCCTGG	56169	12590.5	0.817	CCAGGCCCC	26356	2570.14	0.911	ACTCCTGGCC	33333	1099.04	0.968
CACTCA	827966	627406	0.569	CTCCGCC	146004	61539.2	0.703	GCCTCAGG	81378	18181.4	0.817	CCCAGCACC	38102	3710.4	0.911	AGACGGAGTC	48272	1585.69	0.968
CATGCT	828516	628473	0.569	CTGTGTC	305313	128729	0.703	GGCTGCCC	56026	12590.5	0.817	CCTCCCCCA	38255	3714.66	0.911	AGCCACCGTG	33132	1097.78	0.968
CTCCCG	396730	300954	0.569	GAGGGTG	211014	88964.3	0.703	GGGCAGGC	55978	12579.5	0.817	CGAGGTCAG	54862	5370.11	0.911	AGCCACTGCA	48560	1584.82	0.968
TGAGTG	830517	628821	0.569	GAGTAGC	303722	128399	0.703	GGGGGGGG	38929	8718.48	0.817	CTGACCTCG	55180	5374.79	0.911	AGCCAGGCAT	48504	1585.25	0.968
TTGAAA	1731016	1.31055e+06	0.569	GCATGGT	304659	128581	0.703	GTTCAAGC	169193	37957.2	0.817	CTGGGAGGT	54921	5379.24	0.911	AGGAGGCAGA	48058	1583.87	0.968
TTTCAA	1729966	1.31206e+06	0.569	GGAGGTT	304218	128617	0.703	TAGCCGGG	81281	18186.4	0.817	CTGTCTCTA	114380	11236.9	0.911	AGGCGGGCAG	22929	759.752	0.968
AAAAGT	1718620	1.30869e+06	0.568	GGCGGAG	145424	61519.6	0.703	TGAGGCCA	117415	26255	0.817	GATCTGCCC	55165	5374.79	0.911	CAAAAAAAAA	299911	9932.1	0.968
AAGGGC	571403	434216	0.568	GGCGGGG	100850	42613.7	0.703	TGGCCTCA	117578	26285.1	0.817	GCACGGTGG	37852	3719.79	0.911	CACGGTGGCT	32808	1099.65	0.968
ACTGCT	827698	628473	0.568	GGTTTCA	440241	185892	0.703	TGGCCTGG	81341	18212.3	0.817	GGATGGTCT	79288	7776.85	0.911	CAGGCGCCTG	23078	760.414	0.968
CGGGAG	395980	300775	0.568	TCCTTTT	635443	269055	0.703	TGGTGGCG	81447	18217.4	0.817	GGCACAGTG	54982	5370.11	0.911	CAGGTTCAAG	69067	2292.46	0.968
CTACAG	826013	627579	0.568	TCTGCTG	304473	128729	0.703	TTTTTGTA	514324	114921	0.817	GGCCGAGGT	38039	3719.79	0.911	CCAAGGTGGG	32734	1098.38	0.968
CTGTAG	826069	628647	0.568	TCTTGGC	304085	128729	0.703	AGACCCTG	116240	26247.7	0.816	GGCCTCCCC	26266	2573.8	0.911	CCAGCCTGGA	33645	1097.78	0.968
GAAATA	1717356	1.30869e+06	0.568	TGAAACC	438288	185312	0.703	AGCCAAGA	168175	37849.3	0.816	GGGCAGATC	55230	5370.11	0.911	CCAGGTTCAA	69484	2291.82	0.968
GCCATT	827591	628473	0.568	TGCCTCT	304451	128693	0.703	AGGGGCAG	80644	18165.6	0.816	GGGGAGGCC	26248	2572.98	0.911	CCCACCTTGG	33450	1099.04	0.968
GGTGCT	572561	435454	0.568	TGGAAGG	304111	128434	0.703	CAAGGCAG	116180	26217.6	0.816	GGGTGGGGC	26475	2577.36	0.911	CCCCACCTCC	22932	759.574	0.968
TAGAAA	1720228	1.30869e+06	0.568	TGGCCCA	210713	88890.6	0.703	CAGCAGGG	80587	18160.6	0.816	TACTCAGGA	114888	11208	0.911	CCGCCTTGGC	22727	761.287	0.968
TAGCCA	826270	627579	0.568	TGGGCCA	210488	88915.2	0.703	CAGGGTCT	116397	26292.4	0.816	TCAGGTGAT	114448	11227.1	0.911	CCGGGTTCAA	48775	1587.51	0.968
TGGCTA	825881	628647	0.568	AAGCCAG	302257	128180	0.702	CAGGGTGG	80805	18191.5	0.816	TCCACCCGC	37989	3715.68	0.911	CCTCCTCCTC	33512	1100	0.968
TTTCTA	1728406	1.31393e+06	0.568	AGAAAAT	909253	386432	0.702	CTGCCCCT	80624	18197.2	0.816	TCCTGAGTA	115490	11224	0.911	CGCCTTGGCC	22757	761.287	0.968
AAGGCT	822562	627753	0.567	CAGCAGA	301855	128180	0.702	GCACCACC	80376	18145.5	0.816	AAAAATTAG	341129	33741.3	0.91	CGCGCCACTG	23332	760.204	0.968
AATGAG	1185330	906510	0.567	CAGGATG	301828	128399	0.702	GCAGAGGG	80337	18165.6	0.816	AAACCCCAT	113150	11185.9	0.91	CGGGTGGATC	33612	1099.95	0.968
ATAAAT	2478938	1.89199e+06	0.567	GAAAAGA	630692	267295	0.702	GCCCTCCC	55715	12583.6	0.816	ACACCTGTA	112997	11204.9	0.91	CGGGTTCAAG	48750	1587.95	0.968
ATGGCC	570257	434715	0.567	GCACCCA	209269	88739.6	0.702	GCTTGAAC	168146	37957.2	0.816	AGACCATCC	78636	7748.31	0.91	CTGCCCGCCT	22672	761.077	0.968
ATTTAT	2480787	1.89739e+06	0.567	GCCAAGA	302219	128180	0.702	GGGAGGGC	55712	12583	0.816	AGCCAGGTG	54285	5370.11	0.91	CTTGAACCCG	47788	1587.07	0.968
GGCCAT	568388	434715	0.567	TTCCCCC	209314	88968.1	0.702	GTGGGGGC	55868	12600.9	0.816	AGCTGGGCG	37784	3719.79	0.91	CTTGAACCTG	69316	2295.09	0.968
TATTTC	1720805	1.31393e+06	0.567	ACAGCAG	301090	128180	0.701	TCTTGGCT	168347	38065.4	0.816	CAAGTAGCT	112799	11208	0.91	GACTCCGTCT	48146	1589.33	0.968
TTTTAG	1723361	1.31429e+06	0.567	ACAGGGT	301235	128399	0.701	AGAAAAAA	501109	113944	0.815	CACCCAGCT	54246	5365.66	0.91	GAGGAGGAGG	32761	1097.43	0.968
AAACAC	1177509	904721	0.566	ACCCTGT	300907	128510	0.701	AGAGAGGG	115859	26232.1	0.815	CACCTCGGC	37367	3716.71	0.91	GAGGCAGGTG	33575	1098.69	0.968
AACAGG	815979	626860	0.566	ACTGGGG	208332	88939.8	0.701	AGAGGAGG	115544	26232.1	0.815	CCAGGAGGT	54479	5370.11	0.91	GCCAAGGCGG	22753	759.543	0.968
ACACCC	565579	433857	0.566	AGAAGAG	434516	185151	0.701	CCACCCTG	80302	18171.4	0.815	CCCACCTCG	37741	3715.68	0.91	GCCAAGGTGG	33561	1098.38	0.968
ACTTGG	820794	628647	0.566	AGCAGGA	300360	128216	0.701	CCAGGAAG	115666	26217.6	0.815	CCGAGGTGG	37495	3719.79	0.91	GCCCACCACC	22801	758.704	0.968
CATCAG	819685	627579	0.566	AGTAGAG	434392	185415	0.701	CCAGGGCT	79909	18181.4	0.815	CGAGGTGGG	37435	3720.82	0.91	GGAGGTGGGG	22790	761.255	0.968
CCAAGT	818741	627579	0.566	ATTTTCT	911568	388531	0.701	CCCTCTGC	80246	18197.2	0.815	CGCCCAGCT	37593	3716.71	0.91	GGCAGGCAGA	33432	1096.82	0.968
CCTGTT	819187	629369	0.566	CACACCA	300133	128110	0.701	CCCTGGCT	80239	18202.3	0.815	CTAATTTTT	342986	33924.6	0.91	GGCCAAGGCG	22751	759.543	0.968
CTAAAA	1704738	1.30833e+06	0.566	CATCCTG	301386	128510	0.701	CCCTGGGA	79971	18181.4	0.815	CTGGGCTGG	37891	3725.09	0.91	GGCCAAGGTG	33485	1098.38	0.968
CTCATT	1187262	908593	0.566	CCCCAGT	208790	88866.1	0.701	CCTGAGGC	80358	18181.4	0.815	GAGGGAGAG	54131	5365.43	0.91	GGCCAGGAGT	33142	1098.38	0.968
CTGATG	818712	628647	0.566	CTCTTCT	435488	186054	0.701	CTCCAGGG	80281	18181.4	0.815	GCCTGGGCC	26126	2575.22	0.91	GGCCGGGCAC	15854	525.978	0.968
GCCAAA	816807	626686	0.566	CTGCTGT	302298	128729	0.701	CTGCCTTG	116267	26322.6	0.815	GCGGGTGGA	37449	3720.82	0.91	GGGCAGATCA	47315	1585.69	0.968
GTAGCT	818712	628647	0.566	CTGGCTT	302315	128729	0.701	CTTCCTGG	115990	26322.6	0.815	GGCACGGTG	37558	3719.79	0.91	GTGATCCTCC	48799	1589.33	0.968
GTTGGG	567421	435575	0.566	GCTACTC	301458	128510	0.701	GCCCCCAC	55225	12565.6	0.815	GGCCCAGGC	26146	2571.56	0.91	GTGCCACCAC	33232	1097.47	0.968
TGGAAT	1182037	907802	0.566	GTCTCCC	208348	88992.7	0.701	GCCTGCCC	55550	12587	0.815	GGTGCTGGG	37685	3726.12	0.91	GTGCCCGGCC	15866	526.582	0.968
AAATAC	1698655	1.30833e+06	0.565	TCCTCCA	300564	128475	0.701	GGGAGAGA	115433	26232.1	0.815	GTCAGGAGA	78490	7754.74	0.91	GTTCAAGCGA	68294	2292.46	0.968
AAATCA	1700036	1.30833e+06	0.565	TCTCCTT	435307	186054	0.701	GGTGGTGC	80193	18217.4	0.815	GTCTCAAAA	164202	16180.6	0.91	TCCTTCCTTC	70661	2300.36	0.968
AGCTAC	815196	627579	0.565	TCTTTCC	437218	186054	0.701	TACAAAAA	502049	114074	0.815	GTGCCTGTA	78767	7774.7	0.91	TCTGCCTCCT	48339	1591.16	0.968
CAAGAC	812720	626686	0.565	TCTTTTC	631837	269055	0.701	TCCCAGGG	80118	18181.4	0.815	TACAGGCAC	78290	7750.45	0.91	TCTGCCTGCC	33564	1100.6	0.968
CAAGCC	562654	433976	0.565	TGGAGGA	301726	128434	0.701	AAATAAAA	722210	164730	0.814	TACAGGTGT	113287	11227.1	0.91	TGAAACCCCA	68669	2287.93	0.968
GAGCAA	813922	626860	0.565	TGGGAAA	434138	185415	0.701	ACCTGGCC	79705	18176.4	0.814	TCCCAGGCT	54189	5374.79	0.91	TGATCTGCCC	47398	1589.33	0.968
GGGTGT	565778	435575	0.565	TGGGTGC	209008	89066.5	0.701	AGAGACGG	114877	26224.9	0.814	TCCGCCCGC	25913	2573.8	0.91	TGCAGTGGCT	48250	1590.21	0.968
GTATTT	1704007	1.31429e+06	0.565	TGTCACC	301291	128510	0.701	AGCCAGGG	79732	18160.6	0.814	TCTCCTGAC	78914	7770.41	0.91	TGGGGTTTCA	68786	2299.63	0.968
GTCTTG	816499	629543	0.565	ACCACAC	299284	128110	0.7	CCTCCTCT	115483	26308	0.814	AATACAAAA	335622	33684	0.909	TTGAACCCGG	47672	1587.51	0.968
TGTTGC	818942	629543	0.565	ACCTGAG	299131	128363	0.7	GGCCAGGT	79441	18186.4	0.814	ACACCCAGC	53313	5358.03	0.909	TTGAACCTGG	69765	2295.72	0.968
AATGTG	1174803	907802	0.564	CTCAGGT	299999	128546	0.7	GTCTCACT	165918	38000.8	0.814	ACACCTGGC	53642	5367.14	0.909	TTTGTATTTT	306651	10048.6	0.968
ACACCT	812041	627406	0.564	CTCTACT	433710	185789	0.7	TCTCTCCC	115151	26308	0.814	AGCCAGGCG	37193	3713.48	0.909	TTTTGTATTT	302781	10048.6	0.968
ACCCCT	560935	434475	0.564	GCTGGAA	298888	128399	0.7	TTTCCTTT	347464	79560.1	0.814	AGCCTGGGA	53834	5370.11	0.909	TTTTTTTGAG	212366	6950.64	0.968
ACTTTT	1697740	1.31393e+06	0.564	GGGCCCT	143481	61573.2	0.7	TTTTATTT	728999	166143	0.814	AGCTACTTG	111574	11224	0.909	TTTTTTTTTG	301892	10063	0.968
ATGTTG	1176801	909095	0.564	GGGGGAA	207325	88837.8	0.7	TTTTTAAA	725615	165671	0.814	AGCTGGGTG	53741	5379.24	0.909	AAAAATACAA	286989	9946.25	0.967
CAACAT	1174134	906010	0.564	GGTGACA	299291	128399	0.7	AGCCCTGG	79088	18181.4	0.813	AGGAGTTCG	77279	7765.79	0.909	AATTAGCCGG	67990	2292.46	0.967
CACCAA	809231	626513	0.564	TCCTGCT	300691	128693	0.7	AGGAGGGA	113870	26232.1	0.813	AGGCCGGGC	25669	2572.27	0.909	ACAGGGTTTC	66256	2295.72	0.967
CCCAAC	561652	433857	0.564	TCTGTGG	300168	128765	0.7	AGTGAGAC	164947	37913.7	0.813	AGGTGATCC	77516	7763.64	0.909	ACCAGCCTGA	46299	1584.82	0.967
CCGCCT	389168	300954	0.564	AAATACA	898218	386325	0.699	ATGGTGAA	237622	54827.5	0.813	ATGGGGTTT	112992	11246.2	0.909	ACGGTGGCTC	32238	1099.65	0.967
CTCGGC	389328	301037	0.564	AAGGAGA	430177	185151	0.699	CACACCCA	113677	26195.9	0.813	CAAGTGATC	111806	11208	0.909	AGCCACCATG	46044	1584.82	0.967
CTTGGA	812380	628647	0.564	AGCTCTG	297824	128546	0.699	CACCCTCC	78855	18166.3	0.813	CACTGCACC	53800	5365.66	0.909	AGCGATTCTC	67588	2295.09	0.967
GCAACA	812238	626686	0.564	AGGGCCC	142545	61485.6	0.699	CCAGGGCA	79131	18155.5	0.813	CCCAGCCCA	37217	3710.4	0.909	AGCTGGGCAT	45855	1587.95	0.967
GGAGAT	811870	627926	0.564	CAACATG	429729	185312	0.699	CCGTCTCT	114609	26315.3	0.813	CCCCAGGCC	25793	2570.14	0.909	ATGCCCAGCT	45927	1587.07	0.967
GGCTTG	563101	435454	0.564	CAGAGCT	297857	128363	0.699	CCTGCTGC	79297	18202.3	0.813	CGAACTCCT	77180	7759.35	0.909	CACCGTGCCC	22187	759.994	0.967
GTGTTT	1178373	910390	0.564	CATGTTG	431195	185892	0.699	GCAGCAGG	78746	18160.6	0.813	CGCCTGGCT	37294	3723.03	0.909	CAGGAGGTGG	32225	1098.69	0.967
TCCAAG	810177	627579	0.564	CCACAGA	298251	128145	0.699	GCGCCCGG	37854	8708.85	0.813	CTCAAACTC	111275	11201.8	0.909	CCAAGGCGGG	22504	759.543	0.967
TGATTT	1698230	1.31429e+06	0.564	CCACTGG	206372	88890.6	0.699	GGCAGAGA	114290	26224.9	0.813	CTCTCCCTC	53585	5379.47	0.909	CCACCTCCTG	32107	1098.73	0.967
TTGCTC	814613	629369	0.564	CCAGTGG	206436	88915.2	0.699	GGGAAGGA	113844	26232.1	0.813	CTGTCTCAA	112639	11220.9	0.909	CCAGGCTGGG	22249	760.625	0.967
ACCAAA	1165626	904721	0.563	CCCCGTC	142714	61539.2	0.699	GGGTGGGA	79147	18196.5	0.813	GATCACTTG	111475	11224	0.909	CCCAGCCTGG	22185	760.204	0.967
ACCCTC	560612	434475	0.563	CTGAGGA	297507	128399	0.699	TGCCCTGG	79159	18207.3	0.813	GCCCAGGCC	25791	2570.85	0.909	CCCCGCCCCC	10693	363.834	0.967
AGATGA	1165578	906510	0.563	GACGGGG	142591	61519.6	0.699	TTCACCAT	238013	54860.1	0.813	GCCCGGCCT	25733	2574.51	0.909	CCCGCCTTGG	22571	761.287	0.967
AGGCGG	388208	300775	0.563	GGAAAGA	429291	185151	0.699	AGCCCAGC	78581	18150.5	0.812	GCCGAGGTG	37084	3719.79	0.909	CCGGCTAATT	68192	2295.09	0.967
AGGGGT	560766	434955	0.563	GGCCACA	205698	88764.2	0.699	CAGGGCCT	78389	18181.4	0.812	GCGGGCGGA	25750	2572.98	0.909	CTGTCTCAAA	96140	3313.32	0.967
AGGTGT	809270	628821	0.563	GGGAGAC	206688	88813.2	0.699	CCACCCTC	78345	18166.3	0.812	GGATCACCT	77334	7761.5	0.909	GAGAATCGCT	67141	2292.46	0.967
ATTCCA	1170317	907300	0.563	GTGTGGT	298788	128800	0.699	CCAGCTGG	78469	18181.4	0.812	GGCCCAGGG	25583	2572.27	0.909	GAGCCACCGT	32438	1097.78	0.967
CACATT	1169566	907300	0.563	TGTATTT	904365	388638	0.699	CCGGGCGC	37708	8708.85	0.812	GGCCTGGGC	25708	2575.93	0.909	GGCGGGCAGA	22370	759.752	0.967
GAGGGT	561471	434955	0.563	TGTGGCC	206639	89041.8	0.699	CTCCAGCT	113351	26277.8	0.812	GGCCTGGGG	25779	2576.65	0.909	GGCTGGGCAC	22069	760.625	0.967
GCCGAG	387650	300692	0.563	TTTCCCA	431469	185789	0.699	GAGGGTGG	78709	18196.5	0.812	GGCTGGGGA	37098	3720.82	0.909	GGGCACGGTG	22025	760.835	0.967
GGAAGT	808928	627926	0.563	AGCCCCT	205029	88866.1	0.698	GCAGCCAG	78651	18155.5	0.812	GGTGCAGTG	53892	5379.24	0.909	GGGGGCGGGG	10680	364.64	0.967
TTTGGC	810840	629543	0.563	AGGGGCT	205680	88939.8	0.698	GCTGGGCT	78874	18212.3	0.812	TCAAGACCA	111903	11189	0.909	GGTGGTGGGC	22454	762.129	0.967
AACTGG	804652	627753	0.562	CCGGGAG	141903	61502.6	0.698	GGAGGGTG	78579	18196.5	0.812	TCCCAAGTA	111975	11204.9	0.909	GTGCCCAGCC	22139	760.204	0.967
ACCTGA	805892	627579	0.562	CTCAGAG	296306	128363	0.698	TCCCACCC	78478	18166.3	0.812	TCCCCAGCC	37216	3715.68	0.909	GTGGTGGCAC	32716	1099.95	0.967
ACTTCC	806256	628300	0.562	CTCCCGG	142490	61556.2	0.698	TCCCTCCT	113945	26308	0.812	TGGGCTGGG	37029	3726.12	0.909	TCGCTTGAAC	67844	2295.09	0.967
ATGTTT	1684017	1.31429e+06	0.562	GGAAGCC	205685	88788.7	0.698	TCCTTCCC	113375	26308	0.812	TGGTCTTGA	112292	11243.1	0.909	TCTGCCCGCC	22145	761.077	0.967
CCAGTT	806752	628473	0.562	TCCTCAG	297228	128510	0.698	TCTCTGCC	113948	26315.3	0.812	TTTTGTATT	338512	33982.4	0.909	ACGCCCAGCT	31102	1097.47	0.966
GAAGTG	806618	627926	0.562	TGGTGTG	298315	128800	0.698	TGGGTGTG	113605	26344.4	0.812	AAGGAAGGA	110576	11182.4	0.908	ACTACAGGCG	45502	1585.25	0.966
GGACCC	385566	300609	0.562	TTCCAGC	297280	128510	0.698	ACAGAGCA	161911	37849.3	0.811	AGACAGAGT	110478	11195.2	0.908	AGACTCCATC	65175	2291.19	0.966
TCAGGT	807924	628647	0.562	AAGAGAG	426655	185151	0.697	ACAGGTGC	112599	26255	0.811	AGGATGGTC	76750	7765.79	0.908	AGATGGAGTC	65280	2293.09	0.966
TCATCT	1165177	908593	0.562	AGCCAGC	203797	88764.2	0.697	AGCTGGAG	112871	26262.2	0.811	CAGGCCAGG	36647	3713.48	0.908	AGCTGGGCGT	31384	1099.95	0.966
TTGGTG	808599	629717	0.562	CAGAAAG	424893	185100	0.697	AGGCCCTG	78161	18181.4	0.811	CAGGGAGGG	36726	3715.53	0.908	ATCTCCTGAC	64588	2294.45	0.966
AAACAT	1673166	1.30833e+06	0.561	CTCACAC	295721	128292	0.697	CAGCCTGC	78110	18176.4	0.811	CCCTCCCTG	36637	3720.98	0.908	CACCACACCT	44343	1583.94	0.966
ACTGAA	1157432	906260	0.561	CTCCAGA	295568	128328	0.697	CAGGAGGG	78044	18165.6	0.811	CCCTGGGCC	25551	2574.51	0.908	CACCCACCTC	30916	1096.87	0.966
AGCTTC	801950	628473	0.561	CTCTGAG	296308	128546	0.697	CATGCCCA	112764	26240.5	0.811	CCGCCTGCC	25344	2573.8	0.908	CATGGTGGCT	45823	1590.21	0.966
AGTGAA	1157900	906510	0.561	CTGTGCT	295510	128729	0.697	CCCACAGC	77723	18145.5	0.811	CCTGGCCTG	36738	3723.03	0.908	CCCACCCCAC	21773	758.494	0.966
AGTGGT	802970	628821	0.561	CTTTCTG	427592	186105	0.697	CCCCAGCA	77623	18145.5	0.811	CTCCTCCCC	36728	3719.95	0.908	CGCCTGTAGT	44790	1589.77	0.966
CACCTT	801427	628300	0.561	GAGCCCC	141090	61468.6	0.697	CCCTCCTG	78164	18197.2	0.811	GACCATCCT	76249	7759.35	0.908	CTCCCCTCCC	21387	760.657	0.966
CACTTC	802167	628300	0.561	GAGTGGG	204404	88964.3	0.697	CCTGAGCC	78228	18176.4	0.811	GAGTTTGAG	111385	11230.2	0.908	CTCTGTCTCA	66012	2297.72	0.966
CAGAAC	800839	626686	0.561	GTGTGAG	296331	128617	0.697	CCTGGCAG	77772	18181.4	0.811	GCCAAGGCA	52718	5360.99	0.908	CTGCCCACCT	30755	1098.73	0.966
CATTCA	1157257	907300	0.561	TCTGGAG	296101	128581	0.697	CTGCAGGG	77982	18186.4	0.811	GGCAGGCGG	25303	2572.98	0.908	GAAACCCTGT	65794	2291.82	0.966
GAAGCT	802111	627753	0.561	AAAATTA	1277459	558670	0.696	CTGGCTGC	78233	18207.3	0.811	TACTTGGGA	110955	11227.1	0.908	GACAGAGCGA	44540	1583.44	0.966
GGGTCC	385355	301120	0.561	AAAGAAG	611808	267295	0.696	GCTGTGGG	77995	18217.4	0.811	TCCTTCCTT	111052	11249.8	0.908	GACTCCATCT	64877	2294.45	0.966
GTTCTG	803974	629543	0.561	AAGGGAA	423700	185151	0.696	GGAGACAG	112530	26224.9	0.811	TCTCAAAAA	229791	23359.2	0.908	GAGGTGGGTG	30971	1100.56	0.966
TCATGG	801775	628647	0.561	AGCACAG	294146	128180	0.696	TGCTCTGT	162993	38065.4	0.811	TGGCTGGGC	36713	3725.09	0.908	GATGGAGTCT	65301	2296.36	0.966
TGAATG	1157901	907802	0.561	CCCACTC	203233	88841.5	0.696	TGGCCCAG	77954	18181.4	0.811	TGGTCTCAA	110435	11224	0.908	GGCATGCACC	31350	1097.78	0.966
TGTTCC	802683	629369	0.561	CTCTCTT	425453	186054	0.696	TGGGCATG	112654	26299.6	0.811	TTGAGACCA	110675	11208	0.908	GGGAGGGGAG	21512	760.172	0.966
TTCAGT	1161498	908844	0.561	CTCTGCA	294838	128510	0.696	TTGAGCCC	112488	26285.1	0.811	ACTCTGTCT	109885	11236.9	0.907	GGTGATCCAC	44489	1587.51	0.966
AAAGAC	1150513	904971	0.56	GAAAGGA	423173	185151	0.696	CCATCTCA	162045	37936.2	0.81	AGCTGAGAT	108965	11211.1	0.907	GGTGCATGCC	31362	1099.65	0.966
ACCACT	798268	627406	0.56	GGCCACC	140518	61468.6	0.696	CCCTGCAG	77558	18176.4	0.81	ATCTCAGCT	109268	11220.9	0.907	GTGGATCACC	44515	1587.51	0.966
AGTGGA	798144	627926	0.56	GGCTTCC	204243	89017.2	0.696	CCTCTCTG	112195	26315.3	0.81	CCTCTCCCC	36151	3719.95	0.907	GTGGGGTGGG	21574	762.34	0.966
ATTCCT	1154416	908593	0.56	GGGGAGC	140744	61519.6	0.696	CCTGCAGC	77711	18176.4	0.81	GCCAGGTGT	52514	5377.76	0.907	TAGCCAGGCA	45082	1585.25	0.966
CCATGA	797171	627579	0.56	GGGGCTC	141087	61590.2	0.696	CTGCTGCT	112314	26322.6	0.81	GCCCAGCCA	36366	3711.42	0.907	TCAGGCTGGT	45829	1590.21	0.966
GGAACA	798928	626860	0.56	GGTGGCC	140953	61590.2	0.696	CTGGGCCA	77738	18181.4	0.81	GCCTGCCAC	36257	3716.71	0.907	TCGCTCTGTC	44928	1591.6	0.966
TGCATT	1154643	908844	0.56	TAATTTT	1286964	561061	0.696	GCACCTGT	111697	26285.1	0.81	GCTGGGTGT	52700	5386.91	0.907	TGCCTGGCTA	45777	1589.77	0.966
TGTCCA	799635	628473	0.56	TGCAGAG	293493	128399	0.696	GCAGGCTG	77559	18186.4	0.81	GGGGAGGAG	36215	3716.56	0.907	TTGTATTTTT	289255	10048.6	0.966
TTCACT	1158023	908593	0.56	TGTCTCC	294033	128693	0.696	GCCTGGAG	77462	18186.4	0.81	GTGGCAGGC	36233	3719.79	0.907	ACACCTGTAA	90452	3308.61	0.965
TTTGGT	1159004	910390	0.56	TTCCCTT	426359	186054	0.696	GGCAGGCC	53539	12576.1	0.81	TGCCTTGGC	52479	5383.93	0.907	ACGCCTGGCT	30057	1099.34	0.965
AAGGTG	794480	627926	0.559	AGAGCTG	292736	128399	0.695	GGCTCAGG	77454	18186.4	0.81	TGTGCCACC	52317	5374.79	0.907	AGCCACTGTG	43955	1587.51	0.965
AATGCA	1149989	906260	0.559	AGGCACA	292396	128180	0.695	GGGCTCAA	112233	26255	0.81	TTTCTTTTT	332008	34021.4	0.907	AGCCAGGCGT	30025	1098.08	0.965
AGGAAT	1149507	906510	0.559	ATCCTCC	292566	128475	0.695	TCAAGTGA	233319	54812.3	0.81	AAAACAAAA	324947	33636.1	0.906	AGCCTGGGAG	30037	1098.38	0.965
AGTCAG	794532	627753	0.559	CAGCTCT	293270	128510	0.695	TCGCCCAG	77403	18176.4	0.81	AAAGAAAGA	225926	23305.7	0.906	AGCTCCGCCT	30513	1099.04	0.965
ATTTGG	1152248	909095	0.559	CCAGAAG	292246	128180	0.695	TCTTTTTT	490069	115053	0.81	AAGAAAGAA	225067	23305.7	0.906	AGGAGTTCAA	92130	3310.44	0.965
CAGACC	550609	433976	0.559	CTGGGTC	202438	89041.8	0.695	TGCTGGGG	77591	18217.4	0.81	ACAGAGTGA	107500	11195.2	0.906	AGGAGTTTGA	90435	3316.07	0.965
CCAAAT	1147472	906010	0.559	GAAGCTG	292137	128399	0.695	AGAGAGAA	230963	54671.6	0.809	AGGAGGCGG	35697	3715.53	0.906	AGGCGGAGCT	30059	1098.38	0.965
GCCAAC	550351	433976	0.559	GGAGGAT	293115	128434	0.695	AGCAGCAG	111003	26217.6	0.809	ATCCTCCCA	75078	7757.21	0.906	AGGTGGGCAG	30509	1098.69	0.965
GGTCTG	552162	435454	0.559	TCTGGCT	292686	128729	0.695	AGGAGAGG	110926	26232.1	0.809	CAAACTCCT	107788	11201.8	0.906	AGGTGTGGTG	43539	1591.09	0.965
GTCTTT	1151511	910139	0.559	TGGTGAA	422456	185679	0.695	CAGAGAGG	111262	26224.9	0.809	CAACCTCCA	74883	7746.17	0.906	AGTCTCACTC	63291	2294.45	0.965
GTGACA	796172	627753	0.559	TGTGCCT	294015	128729	0.695	CCAGGTGC	76941	18181.4	0.809	CAGCCTGAC	51855	5367.14	0.906	AGTGAGACTC	63134	2292.46	0.965
GTTGGC	552029	435454	0.559	TTCACCA	422487	185525	0.695	CCCAGGTG	77196	18181.4	0.809	CAGGGCTGG	35716	3719.79	0.906	CAAGCTCCGC	30556	1097.47	0.965
TGGACA	794458	627753	0.559	AAAAATG	877296	386432	0.694	CCCCCGCC	36878	8701.63	0.809	CCAGCCCTG	35712	3716.71	0.906	CACAGTGGCT	44224	1587.51	0.965
TGTCAC	795941	628473	0.559	ACAGAGG	291212	128216	0.694	CCTCTCCT	111626	26308	0.809	CCAGGCTGC	36017	3717.74	0.906	CACTGCACCC	29842	1097.17	0.965
TGTCAG	796160	628647	0.559	AGCCAGA	290899	128180	0.694	CCTGCAGG	76764	18181.4	0.809	CCGCCTCAG	35690	3716.71	0.906	CCCACCCCCA	20843	758.494	0.965
AATACA	1651740	1.30833e+06	0.558	CACCTCA	290581	128292	0.694	CCTGCTGG	77277	18207.3	0.809	CCGCCTCCT	35898	3720.98	0.906	CCCAGCCTCC	20877	759.784	0.965
AGTAGC	792211	627753	0.558	CAGCTTC	291841	128510	0.694	CTGCCAGG	77092	18181.4	0.809	CCTGGGCCC	24780	2574.51	0.906	CCCCCCTCCC	14353	526.001	0.965
CTGACA	793673	627579	0.558	CCCACAC	201138	88715.1	0.694	GCCTGCCA	76916	18176.4	0.809	CGCCCGCCA	24817	2570.14	0.906	CGCCCAGCTA	30280	1097.47	0.965
CTGACT	791819	628473	0.558	CCTCTGT	292148	128693	0.694	GCTGCAGG	76888	18186.4	0.809	CGCCTCAGC	35788	3716.71	0.906	CGGAGCTTGC	30258	1099.65	0.965
TCCACT	793865	628300	0.558	CCTTTTT	609523	269055	0.694	GGCCTGCC	53242	12590.5	0.809	CTCCCACCC	35836	3714.66	0.906	CGTGGTGGCA	30528	1099.95	0.965
TGTATT	1661523	1.31429e+06	0.558	CTTCTGG	292019	128729	0.694	TCACTTGA	232428	54875.2	0.809	CTCCCCAGC	35819	3715.68	0.906	CTCCCAGGCT	30202	1099.04	0.965
AAGCCT	789979	627579	0.557	CTTCTTT	610946	269055	0.694	TGGCAGGC	76864	18186.4	0.809	GAAAGAAAG	156208	16143.5	0.906	CTCCGTCTCA	43637	1588.89	0.965
ACAGAC	787992	626686	0.557	GACCCAG	200978	88764.2	0.694	TTTTTTGT	486465	115085	0.809	GCAGCCTGG	35840	3718.77	0.906	GAGCCACCAT	43079	1584.82	0.965
AGACTC	788242	627579	0.557	GCCCCCC	96403	42554.9	0.694	AAAAATTA	692281	164965	0.808	GCGCCTGGC	24829	2575.22	0.906	GAGTCTCACT	63922	2295.09	0.965
CAGTCC	546400	434595	0.557	GCTCCCC	139275	61539.2	0.694	AAAGGAAA	332374	78927	0.808	GCTGGGGAG	35887	3720.82	0.906	GAGTGAGACT	62526	2293.09	0.965
GAACTC	789466	627579	0.557	GCTGGCT	201590	89041.8	0.694	CACCCCAC	76187	18140.5	0.808	GGGCCCAGG	24897	2572.27	0.906	GCAAGCTCCG	30548	1097.78	0.965
GAGTCT	791259	628647	0.557	GGGTGAG	201357	88964.3	0.694	CACCTGGG	76424	18181.4	0.808	GGGGAGAGG	35740	3716.56	0.906	GCCATTGCAC	44306	1587.07	0.965
GGACTG	547472	434835	0.557	GTCTCAA	420472	185576	0.694	CAGGCAGC	76191	18155.5	0.808	GGGGGCGGG	17183	1782.76	0.906	GCGGAGCTTG	30282	1099.95	0.965
GGTTCA	792018	628647	0.557	GTGCCCA	201774	88890.6	0.694	CCAGCAGG	76397	18155.5	0.808	GGGTGGGAG	35988	3721.85	0.906	GGAGGCTGGG	20851	761.045	0.965
GTCTGT	792682	629543	0.557	TCCTTTC	421006	186054	0.694	CTCCAGGC	76646	18176.4	0.808	GGTGGCACA	51539	5370.11	0.906	GGGGAGGGGA	20924	760.172	0.965
TGAACC	789799	627579	0.557	TGCCAGC	201128	88890.6	0.694	CTGGGCGA	76761	18186.4	0.808	GTCAGGCTG	51930	5377.76	0.906	GGTTCAAGCA	62623	2292.46	0.965
AAGAGC	785809	626860	0.556	TGGGGAC	201448	88939.8	0.694	GCACCCAG	76343	18150.5	0.808	TCAAACTCC	107402	11201.8	0.906	GTCAGGAGAT	64170	2293.09	0.965
AGGCTT	785948	628647	0.556	TGTGTGC	292702	128765	0.694	GCACCTGG	76758	18181.4	0.808	TCACTCTGT	108795	11236.9	0.906	GTCTCAAAAA	132238	4777.82	0.965
ATCCTC	787073	628300	0.556	TTTTGTA	880628	388638	0.694	GCTCCTGG	76386	18207.3	0.808	TGGAGGTTG	75311	7779	0.906	GTGCAATGGC	43973	1587.95	0.965
GAGGAT	786112	627926	0.556	AAGGGAG	289946	128251	0.693	GGACACAG	110250	26217.6	0.808	TGGCGGGCG	24865	2576.65	0.906	TAGCTGGGCA	43776	1587.95	0.965
GAGTTC	788820	628647	0.556	AGCTGCC	200729	88890.6	0.693	TAATTTTT	698614	165907	0.808	TGGGAGGAT	74794	7767.93	0.906	TAGCTGGGCG	30456	1099.95	0.965
GCCATC	543761	434595	0.556	AGCTGTG	290106	128581	0.693	ACAGTGGC	109601	26255	0.807	TTTTGTTTT	326334	34030.8	0.906	TCAAACTCCT	90796	3312.41	0.965
GCTACT	786632	628473	0.556	CACAGCT	289097	128328	0.693	ACTTGGGA	158445	37967.7	0.807	AAACTCCTG	107298	11204.9	0.905	TCCCCTCCCC	21150	760.657	0.965
GCTCTT	787711	629369	0.556	CCTGCAC	200573	88866.1	0.693	CACCTCCT	110034	26270.6	0.807	AGGAGTTCA	106464	11211.1	0.905	TGCCACCACG	30464	1097.47	0.965
AGTGCC	542149	434715	0.555	CTCACAG	290037	128328	0.693	CCAGGAGC	75914	18155.5	0.807	AGGAGTTTG	107419	11230.2	0.905	TGCCCAGCTA	43694	1587.07	0.965
ATGAAG	1129923	906510	0.555	CTCACCC	200103	88841.5	0.693	CTGGGTGC	76222	18212.3	0.807	AGGCGCCCG	24414	2571.56	0.905	TGGGGGTGGG	21250	762.34	0.965
CCGCCC	259388	208112	0.555	CTCCCTT	291070	128658	0.693	CTGTGTCC	110242	26322.6	0.807	ATACAAAAA	320185	33684	0.905	TTACAGGTGT	90739	3319.88	0.965
GAAAGC	782459	626860	0.555	CTGGAAA	418822	185364	0.693	GGAAGAGG	109442	26232.1	0.807	CAGGAGTTT	106803	11227.1	0.905	TTGAACTCCT	92583	3318.04	0.965
GATGGC	543223	434835	0.555	CTGTGAG	290439	128581	0.693	GGCCCCTG	52545	12590.5	0.807	CAGGTGCCC	35403	3717.74	0.905	AAGCTCCGCC	29533	1097.47	0.964
GCATGC	542273	434715	0.555	GCACACA	289034	128145	0.693	TCCCAAGT	159093	37946.7	0.807	CCACCCCAC	35531	3709.37	0.905	ACCACACCCA	42744	1581.69	0.964
GCTTTC	783890	629369	0.555	GGGGGGC	96000	42613.7	0.693	TCTCCTCC	109718	26308	0.807	CCCGCCCCC	16961	1779.31	0.905	ACCACACCTG	41871	1584.38	0.964
GGCACT	541620	434715	0.555	GTCCCCA	200900	88866.1	0.693	TGAGACCA	158907	37903.2	0.807	CCGCCCACC	24515	2569.43	0.905	ACCACCATGC	41858	1584.38	0.964
GGGCGG	259409	208342	0.555	TGAGGTG	290513	128617	0.693	TGGTCTCA	158883	38011.3	0.807	CCTCCCCAC	35304	3714.66	0.905	ACCATGCCCG	29221	1097.47	0.964
AAAATC	1626903	1.30833e+06	0.554	TGGAAAA	605379	267675	0.693	TTCTCTCT	230600	55016.5	0.807	CCTGCCCTG	35265	3722.01	0.905	AGATCGCGCC	29087	1097.78	0.964
CATCAC	778941	627406	0.554	TGGCAGA	289275	128399	0.693	AGGAGGTG	109244	26269.5	0.806	CGCCTCCCA	35384	3715.68	0.905	AGCAAGACTC	60582	2288.56	0.964
CTTCAT	1128112	908593	0.554	AAAGCAG	416536	185100	0.692	CAAGTGAT	227062	54812.3	0.806	CTCCCTCTC	51289	5379.47	0.905	AGGAGAATCG	60598	2289.83	0.964
GCATGA	778805	627753	0.554	AGCCGGG	138441	61502.6	0.692	CAGAGCCC	75597	18150.5	0.806	CTTTCTTTC	155707	16268.5	0.905	AGGAGAATGG	60846	2290.46	0.964
GGACAC	538769	434096	0.554	AGCCTCA	288487	128328	0.692	CAGGGGCC	52352	12576.1	0.806	GACGGAGTC	50886	5370.11	0.905	AGGAGGCGGA	29433	1097.12	0.964
GTGATG	781975	628821	0.554	CACAGAA	414993	185049	0.692	CCACTGCC	75665	18171.4	0.806	GAGAGGGAG	51350	5365.43	0.905	AGGCAGGCGG	20405	759.752	0.964
GTGTCC	541779	435334	0.554	CCCGGCT	138624	61556.2	0.692	CCCCACCA	75557	18140.5	0.806	GATCCTCCC	51334	5373.3	0.905	AGTAGAGATG	87504	3311.35	0.964
TTGTTG	1131364	910390	0.554	CTTTTCC	417563	186054	0.692	CCCCAGTG	75369	18176.4	0.806	GCAGGCAGA	51020	5362.47	0.905	AGTGCAATGG	60911	2293.09	0.964
ACACAA	1117386	904721	0.553	GAAGAGA	415920	185151	0.692	CCGCCCGC	36091	8704.04	0.806	GCCAGGCGC	24401	2571.56	0.905	ATGGTGGCTC	42903	1590.21	0.964
AGACAA	1119413	904971	0.553	GCAGGAA	287596	128216	0.692	CCTCTTCC	109163	26308	0.806	GCCAGGTGC	35254	3718.77	0.905	CACTTGAACC	61687	2291.19	0.964
ATGTGC	777071	628647	0.553	GCTGGCA	199778	88915.2	0.692	CCTTTCCC	109051	26308	0.806	GCTGAGGCG	35367	3719.79	0.905	CAGGAGAATG	60703	2289.83	0.964
CAACAA	1118661	904721	0.553	GGGAGTG	199610	88964.3	0.692	CTGGGGGA	75427	18191.5	0.806	GGAGTTCAA	106268	11211.1	0.905	CATCTCTACT	87736	3317.12	0.964
CATCTT	1122115	908593	0.553	GGTGTGA	288775	128617	0.692	GCTGCCTG	75863	18207.3	0.806	GGAGTTTGA	107169	11230.2	0.905	CATTCTCCTG	61057	2297.72	0.964
CCGGCC	257634	208170	0.553	GTGCAGG	200050	88939.8	0.692	GGCAGTGG	75463	18191.5	0.806	GGGAGGATC	51334	5371.59	0.905	CCATTCTCCT	61397	2297.09	0.964
CTTCAC	776710	628300	0.553	GTGGCCC	138338	61573.2	0.692	GGGAAAGG	108976	26232.1	0.806	GTGGGGAGG	35256	3721.85	0.905	CCATTGCACT	61200	2294.45	0.964
GCACAT	776162	627579	0.553	GTGTGGG	200601	89091.1	0.692	GGGCTCTG	75543	18212.3	0.806	TCTGCCTGC	51134	5382.44	0.905	CCCCCGCCCC	9805	363.834	0.964
GGATTA	1121190	907802	0.553	TACAAAA	868238	386325	0.692	GGGTGAGG	75638	18196.5	0.806	TGAACTCCT	106750	11220.9	0.905	CCCTGCCCCC	13942	526.146	0.964
GTGAAG	777114	627926	0.553	TCACACC	288361	128292	0.692	GTGGGGTG	75910	18222.4	0.806	TGGGAGGCG	35259	3720.82	0.905	CCGCCTGCCT	20604	761.077	0.964
GTGATC	777524	628647	0.553	TGAGGCT	289377	128581	0.692	TCCCCCAG	75452	18171.4	0.806	TTGAACTCC	106781	11220.9	0.905	CCTCCCCTCC	20474	760.657	0.964
TCAAGG	775714	627753	0.553	TGGGCAC	200144	88915.2	0.692	TGGTGGGG	75587	18222.4	0.806	TTTTTGTAT	324404	33982.4	0.905	CGATTCTCCT	60976	2297.72	0.964
TCATGC	776974	628473	0.553	TTCTGTG	418140	186157	0.692	AAATACAA	469747	114074	0.805	AGAGCAAGA	104770	11179.3	0.904	CGCCTGGCTA	29191	1099.34	0.964
TGCCAA	777076	627579	0.553	AACCTGG	286469	128363	0.691	AATTAGCC	225947	54797.2	0.805	CAGGGCAGG	34828	3714.5	0.904	CTCCATCTCA	62071	2293.82	0.964
TTGGCA	776903	628647	0.553	AGAAGGG	286917	128251	0.691	ACACCTGT	156594	37946.7	0.805	CAGGGTCTC	50847	5376.27	0.904	CTCGTGATCC	41965	1589.33	0.964
TTGTGT	1124953	910390	0.553	CCAGGTT	286920	128546	0.691	AGCTCACT	156307	37946.7	0.805	CCAGGCAGG	35003	3713.48	0.904	GAGTCTTGCT	60757	2298.99	0.964
AAGATG	1118425	906510	0.552	CCCATCC	198957	88841.5	0.691	ATCACCTG	156569	37946.7	0.805	CCCGCCTCA	35129	3715.68	0.904	GAGTTCAAGA	89431	3310.44	0.964
AATATT	2333162	1.89469e+06	0.552	CCTGTAG	287185	128546	0.691	ATCACTTG	226084	54875.2	0.805	CCTGCCTGG	35132	3723.03	0.904	GAGTTTGAGA	88768	3316.07	0.964
AGTCTG	773512	628647	0.552	CTACAGG	287704	128363	0.691	CACTCTGT	157171	38000.8	0.805	CGGGCGCCT	24344	2575.22	0.904	GATCGAGACC	42268	1585.25	0.964
CCTTGA	775249	628473	0.552	CTGCTTT	417016	186105	0.691	CACTGGGG	74940	18186.4	0.805	CTGAGGCGG	35217	3719.79	0.904	GATCGCGCCA	29132	1097.78	0.964
GACCCA	534955	433976	0.552	GGATGGG	198927	88964.3	0.691	CAGAGCAG	108310	26217.6	0.805	GACTCCATC	73002	7759.35	0.904	GCACCACCAC	29110	1095.61	0.964
GATCAC	773426	627579	0.552	GGCAGCT	199263	88915.2	0.691	CAGCCACC	74914	18145.5	0.805	GACTCCGTC	50763	5374.79	0.904	GCACCTGGCC	20264	760.204	0.964
GGCCGG	256889	208285	0.552	GGGCCAC	137791	61485.6	0.691	CAGCTCCC	75228	18171.4	0.805	GAGACCCTG	50568	5368.62	0.904	GGAGGGGAGG	20518	760.172	0.964
TAATCC	1119586	907300	0.552	GGTGCCC	137495	61573.2	0.691	CAGCTGCC	75043	18176.4	0.805	GAGTCTCAC	73163	7761.5	0.904	GGCCAGGTGC	20226	760.625	0.964
TGGGTC	537117	435454	0.552	TCTCTTC	416601	186054	0.691	CAGGAAGG	108047	26224.9	0.805	GATGGAGTC	73395	7765.79	0.904	GGCGCGATCT	29710	1099.65	0.964
TTGTCT	1122623	910139	0.552	TCTGCCA	287433	128510	0.691	CAGGTGAT	156610	37967.7	0.805	GCACCTGGC	34992	3717.74	0.904	GGCGGAGCTT	29235	1099.95	0.964
CAGACT	771105	627579	0.551	TGAGACA	415413	185364	0.691	CCACCAGG	74705	18150.5	0.805	GGCAGGGGC	24146	2572.98	0.904	GGGAGGGGGG	14219	526.56	0.964
CCAACC	532011	433857	0.551	TGAGGAG	287140	128434	0.691	CCAGCTAA	156267	37892.7	0.805	GGGCACCTG	35068	3718.77	0.904	GGGGCGGGGG	9679	364.64	0.964
CTTTGA	1116591	908844	0.551	TGGGCCT	199082	89041.8	0.691	CCCAGGAA	108470	26210.4	0.805	GGTGGGCGG	24388	2577.36	0.904	GGGGGCAGGG	13987	526.415	0.964
GATTTT	1614954	1.31429e+06	0.551	TTCCTGC	287929	128693	0.691	CCTCACCC	75218	18166.3	0.805	GTGGGGTGG	35162	3727.15	0.904	GGGTGCAGTG	29667	1100.25	0.964
GGTTGG	534928	435575	0.551	TTTCCAG	416196	185841	0.691	CCTGGTGG	74982	18212.3	0.805	TCTTTCTTT	220677	23526.1	0.904	GGTCTCGATC	42613	1589.77	0.964
TCAAAG	1111419	906260	0.551	AGGAAGC	285601	128216	0.69	GAGAGGGA	108489	26232.1	0.805	TGAGGCGGG	34923	3720.82	0.904	GGTTCAAGTG	61983	2296.36	0.964
AACCAG	764424	626686	0.55	AGGCCCA	197746	88764.2	0.69	GCCACTGT	108852	26285.1	0.805	TTCTTTCTT	220965	23526.1	0.904	TAGCCAGGCG	29037	1098.08	0.964
CTGGTT	770819	629543	0.55	CACACTG	286225	128328	0.69	GCGGGCGG	35948	8713.66	0.805	AGCCAGGAT	72540	7752.6	0.903	TCACTCTGTC	60902	2297.72	0.964
GAAACT	1106960	906260	0.55	CAGTGTG	286308	128581	0.69	GGAGGAGA	108405	26232.1	0.805	CACTTGAGG	71914	7763.64	0.903	TCCGCCTCCT	29568	1100.3	0.964
GCCCAA	529983	433976	0.55	CATTTTT	865483	388531	0.69	GGCGGGGG	36003	8716.07	0.805	CCCAGGCAG	34404	3712.45	0.903	TCTCAAACTC	88239	3312.41	0.964
AGTTTC	1107561	908844	0.549	CCCCCCC	94643	42543.1	0.69	GGCTAATT	226760	54890.4	0.805	CCCCTCCTC	34538	3719.95	0.903	TCTGCCCACC	29558	1098.73	0.964
CAAACT	1101216	906010	0.549	CCCTTCT	286778	128658	0.69	GGCTGAGA	108208	26262.2	0.805	CCCCTGCCT	34643	3720.98	0.903	TCTTGAACTC	89799	3318.04	0.964
CATGAA	1102450	906260	0.549	GCACAGG	197449	88788.7	0.69	GGGAGCAG	74900	18165.6	0.805	CCTCAAGTG	72193	7761.5	0.903	TGCAAGCTCC	42295	1587.07	0.964
GATGAG	763296	627926	0.549	GGAAAAG	412155	185151	0.69	GGGAGCTG	75275	18191.5	0.805	CTGCACCCA	50061	5365.66	0.903	TGCTTGAACC	62029	2295.09	0.964
TTCATG	1104141	908844	0.549	GGAAGCA	284827	128216	0.69	TCCCTCTC	108836	26308	0.805	CTGCCTGGG	34702	3724.06	0.903	TGGCGCGATC	29720	1099.65	0.964
TTGGGC	530270	435454	0.549	GGGCTGA	198243	88939.8	0.69	TTCCTGGG	109042	26329.8	0.805	GCCCCTGCC	23938	2573.8	0.903	TGGGTGTGGT	42563	1593.36	0.964
ACAAGG	761004	626860	0.548	GTCCAGG	198289	88915.2	0.69	TTGTATTT	473489	114921	0.805	GTGAGACTC	72365	7763.64	0.903	TGGTCTTGAA	88394	3319.88	0.964
AGTTTG	1104191	909095	0.548	TCACCAT	413171	185525	0.69	ACAAAAAA	465884	113912	0.804	TCTTGCTCT	104907	11252.9	0.903	TGGTGGCACA	42207	1587.95	0.964
CTCATC	761050	628300	0.548	TCAGCCC	197603	88866.1	0.69	ACAGAGTG	155410	37913.7	0.804	TGAGACAGA	103703	11195.2	0.903	TGTGCCACCA	42755	1587.07	0.964
AAGAAT	1579393	1.30869e+06	0.547	TGCTGGA	285938	128581	0.69	ACAGGTGT	155714	37967.7	0.804	TGGGGGCAG	34644	3720.82	0.903	TTCAAGACCA	88235	3308.61	0.964
AGGGTC	524570	434835	0.547	ATGGTGA	412154	185679	0.689	ACCTCCTG	107822	26277.8	0.804	TGGGTGCAG	49910	5379.24	0.903	AATACAAAAA	261201	9946.25	0.963
CAGGTC	525358	434715	0.547	ATTTTTG	860308	388638	0.689	AGAGAAAG	223914	54671.6	0.804	AAAAAAAGA	311309	33645.4	0.902	ACAGTGGCTC	40862	1587.51	0.963
CATTTA	1584237	1.31206e+06	0.547	CAAAAAT	856159	386325	0.689	AGAGCAAG	154912	37859.7	0.804	AAAAAAGAA	310852	33645.4	0.902	AGCCACCACG	28834	1095.91	0.963
CCTTGT	760964	629369	0.547	CACCTGA	283864	128328	0.689	AGCCTGGA	108005	26255	0.804	AAAGAAAAA	309708	33645.4	0.902	AGGTGGGCGG	20000	761.045	0.963
GACCCT	524464	434595	0.547	CACTCCC	196911	88841.5	0.689	AGTGAGCT	156027	37967.7	0.804	ACTCCATCT	102748	11217.8	0.902	AGTCTTGCTC	59813	2298.36	0.963
GACCTG	524983	434715	0.547	CAGCACA	283657	128145	0.689	ATACAAAA	468179	114074	0.804	AGATGGAGT	103350	11214.2	0.902	AGTTCAAGAC	86899	3309.52	0.963
GCTTCA	759107	628473	0.547	CCTGGAC	197278	88890.6	0.689	CAAACTCC	155156	37882.2	0.804	AGCCAAGAT	103001	11192.1	0.902	ATCCACCCAC	41143	1583.94	0.963
TAAATG	1581766	1.31055e+06	0.547	CCTGTGC	197480	89017.2	0.689	CACACACC	107439	26195.9	0.804	AGGCAGGGG	34374	3715.53	0.902	ATCCACCTGC	40913	1586.63	0.963
TGAAGC	759485	627753	0.547	CTCCTCA	284687	128475	0.689	CACCAGGC	74232	18150.5	0.804	ATCCTGGCT	71702	7772.55	0.902	ATCCTCCTGC	41183	1588.89	0.963
TTTGTC	1097229	910139	0.547	CTCTTTC	412258	186054	0.689	CAGAGCAA	155259	37849.3	0.804	ATCTTGGCT	103455	11240	0.902	CACACCCGGC	20009	758.913	0.963
ATTCTT	1578723	1.31393e+06	0.546	GAAAGAG	411045	185151	0.689	CAGGTGGG	74495	18191.5	0.804	CACTCTGTC	71878	7770.41	0.902	CACCTCCCGG	19819	759.994	0.963
GACAAA	1088668	904971	0.546	GGGCACC	136132	61485.6	0.689	CCCACCTG	74359	18171.4	0.804	CAGCCCCAG	34010	3711.42	0.902	CACCTCCTGG	28843	1099.04	0.963
GAGGAC	522282	434216	0.546	TCAGGTG	284654	128581	0.689	CCCTCCAG	74489	18171.4	0.804	CCAGCCCCA	34023	3710.4	0.902	CAGGTGTGGT	41198	1590.65	0.963
GTCCTC	522708	435214	0.546	TCCAGCA	284852	128328	0.689	CCTTCCTG	108229	26315.3	0.804	CTCCCCACC	34066	3714.66	0.902	CATTGCACTC	60542	2294.45	0.963
AACAGC	751073	626686	0.545	TGTGCTG	285928	128765	0.689	CCTTCTCC	107616	26308	0.804	CTCCCTCCT	49269	5379.47	0.902	CCACACCCGG	19816	758.913	0.963
ACAAAC	1084958	904721	0.545	TTTTCCA	596499	268672	0.689	CTGAGCCC	74503	18176.4	0.804	CTGCCCCCA	34322	3715.68	0.902	CCACCTCCCG	19775	759.784	0.963
AGAAGT	1086024	906510	0.545	AACAGAG	407251	185100	0.688	CTGCTCTG	108120	26322.6	0.804	GACAGAGTG	71209	7754.74	0.902	CCAGGAGGTG	28897	1098.38	0.963
ATCACA	1084095	906010	0.545	ACCTCCA	282842	128292	0.688	CTTGCTCT	155697	38054.9	0.804	GAGGAGGGG	34111	3716.56	0.902	CCGCCCACCT	19809	759.784	0.963
GCTGTT	754105	629543	0.545	AGAAATG	590241	267675	0.688	GAAGGCAG	107495	26224.9	0.804	GCAGATCAC	71154	7750.45	0.902	CCGGGAGGTG	19660	760.835	0.963
GTTTGT	1090708	910390	0.545	AGATGGA	408701	185415	0.688	GCCTGGTG	74699	18212.3	0.804	GCCCACCAC	34184	3710.4	0.902	CCGGGTGTGG	19721	761.919	0.963
TGTGAT	1087851	909095	0.545	CATTTCT	591374	268672	0.688	GGCAGCCC	51682	12572.6	0.804	GCGCAGTGG	34200	3719.79	0.902	CCTCAAGTGA	59360	2291.82	0.963
AAAGCT	1080362	906260	0.544	CCAGGGT	196458	88915.2	0.688	GGCAGCTG	74397	18186.4	0.804	GGAGCTGGG	34073	3720.82	0.902	CGAGACCATC	41345	1584.82	0.963
ACTTCT	1085042	908593	0.544	CTCTGTT	410286	186105	0.688	GGTGGCTG	74644	18217.4	0.804	GGGCCAGGG	23671	2572.98	0.902	CGGGCATGGT	29024	1099.95	0.963
AGCTTT	1082229	908844	0.544	GCTTCCT	284374	128693	0.688	TATTTTTA	679120	165907	0.804	GGTGGGGAG	34152	3721.85	0.902	CGTGGTGGCT	28995	1101.52	0.963
ATGGGC	519251	434835	0.544	TCAGGGA	283116	128399	0.688	TCCAGGCT	108013	26285.1	0.804	GTGATCTGC	71386	7774.7	0.902	GACAGAGTGA	59930	2289.83	0.963
CAGTCA	747351	627579	0.544	TCTCAGG	283790	128546	0.688	TCTCAGCC	107877	26277.8	0.804	TGGGGCTGG	34395	3726.12	0.902	GAGCAAGACT	59672	2289.2	0.963
GACAGC	517300	434096	0.544	TGCTTCC	283728	128693	0.688	TTGCTCTG	155887	38065.4	0.804	TTTTTCTTT	313720	34021.4	0.902	GAGCCACTGT	40868	1587.51	0.963
GAGAAC	748371	626860	0.544	TGGAGGT	283270	128617	0.688	TTTTGTAT	472314	114921	0.804	AGGAGGGAG	49074	5365.43	0.901	GAGTGCAATG	60319	2293.09	0.963
GCCCAT	518502	434595	0.544	TGGCTCC	195865	89017.2	0.688	AAAAACAA	464875	113912	0.803	AGGGTGGGG	33814	3721.85	0.901	GATGGTCTCG	41805	1590.21	0.963
GTTCTC	749412	629369	0.544	ACCCTGG	195281	88890.6	0.687	ACCTGCCT	107428	26277.8	0.803	ATTAGCCGG	70692	7763.64	0.901	GCAGGAGGAT	41586	1586.13	0.963
TCAAGC	749290	627579	0.544	AGCAGTG	281416	128399	0.687	AGCCTCCA	107000	26240.5	0.803	CAGCCCAGG	33967	3712.45	0.901	GCATGGTGGT	41676	1590.65	0.963
TCATTC	1081819	908593	0.544	AGCCACA	281752	128145	0.687	AGGCAGGT	107003	26262.2	0.803	CCACTGCGC	33930	3716.71	0.901	GCCGGGTGTG	19729	761.919	0.963
AAACTC	1076954	906010	0.543	CAGTGCC	194773	88890.6	0.687	CAGGAGGT	107119	26262.2	0.803	CCCAGCTGC	34002	3716.71	0.901	GGAGAATCAC	60021	2289.2	0.963
ACAAAT	1554427	1.30833e+06	0.543	CCACACA	280643	128110	0.687	CCCCTCTC	74030	18192.2	0.803	CCCCACCCT	33783	3714.66	0.901	GGAGCTTGCA	41837	1587.95	0.963
AGGGAT	744891	627926	0.543	CCGGGCG	93368	42590.2	0.687	CCCCTGGC	51276	12587	0.803	CCCTGGCCC	23510	2573.8	0.901	GGATCACGAG	41797	1585.69	0.963
ATTACA	1554668	1.31019e+06	0.543	CCTGAGA	281763	128363	0.687	CTCAAGTG	154653	37957.2	0.803	CCGGCTAAT	70793	7761.5	0.901	GGGGCAGGGG	13593	526.415	0.963
ATTTGT	1560798	1.31429e+06	0.543	CGCCCGG	93505	42578.4	0.687	CTCTCCTC	107006	26308	0.803	CCTCCAGCC	33847	3715.68	0.901	GGTGGGCAGA	28965	1098.69	0.963
GAATGA	1079229	906510	0.543	GGAGCCA	194918	88788.7	0.687	CTGCAGGC	73931	18181.4	0.803	CCTCCCTGG	33695	3722.01	0.901	GTCTTGAACT	87060	3318.96	0.963
GAGTTT	1080048	909095	0.543	GGCACTG	195097	88915.2	0.687	CTGCCTTC	107322	26315.3	0.803	CCTGCCCCA	33723	3715.68	0.901	GTGATTCTCC	60228	2298.36	0.963
GCTGTC	517837	435334	0.543	GGGGACA	194524	88813.2	0.687	CTGCTCCC	74137	18197.2	0.803	CCTGGGCTG	33778	3724.06	0.901	GTGGGTGGAT	41234	1591.09	0.963
GCTTGA	747155	628647	0.543	GTGAAAC	407098	185364	0.687	CTGGAGGG	74245	18191.5	0.803	CGCAGTGGC	33817	3718.77	0.901	GTGGTGGTGC	28749	1101.82	0.963
TAAATA	2250687	1.89199e+06	0.543	GTTTCAC	408349	185841	0.687	CTGGGAGA	107189	26262.2	0.803	GAGAATCGC	70262	7752.6	0.901	TCACTTGAGG	59030	2295.72	0.963
TATTTA	2255669	1.89739e+06	0.543	TCCATCT	407853	185789	0.687	CTGGTGGG	74078	18217.4	0.803	GCAGCCTCC	33977	3716.71	0.901	TGGAGTGCAA	60171	2293.09	0.963
ACCAGA	740871	626686	0.542	TGTCCCC	195092	88992.7	0.687	CTGTGGCC	74429	18207.3	0.803	GCAGCTGGG	33769	3719.79	0.901	TGGTCTCAAA	85282	3314.24	0.963
AGCATT	1073784	907551	0.542	TGTGTGG	282168	128800	0.687	CTTCCCCA	107169	26270.6	0.803	GCGATTCTC	70678	7772.55	0.901	TTGCACTCCA	60212	2294.45	0.963
ATCCCT	744317	628300	0.542	AAAAGGA	584398	267295	0.686	GAGAGGGG	73963	18170.6	0.803	GGAGGCTGC	33684	3719.79	0.901	TTTGAGACCA	85670	3314.24	0.963
GCAGAT	743383	627753	0.542	AAGCAGG	279560	128216	0.686	GAGGAGAG	107205	26232.1	0.803	GGCTGGAGG	33908	3720.82	0.901	TTTTTGTATT	264264	10048.6	0.963
TGACTG	745168	628647	0.542	AGACACA	404753	185049	0.686	GCCAGGGG	51414	12579.5	0.803	GTTCAAGCG	70460	7763.64	0.901	AGCCACTGCG	28155	1097.78	0.962
TGTAAT	1553511	1.31242e+06	0.542	AGCCTCT	280618	128510	0.686	GGAGTTTG	155045	38032.3	0.803	TGGGGCAGG	33791	3720.82	0.901	AGCCTGACCA	39789	1584.82	0.962
AATGCT	1071294	907551	0.541	AGGGGCA	193775	88813.2	0.686	GGCCACAG	73990	18155.5	0.803	ACCATGCCT	69968	7759.35	0.9	AGGGGAGGGG	19114	760.172	0.962
ATCTGC	741959	628473	0.541	CACTGCT	280518	128510	0.686	GGGAGGAA	106850	26232.1	0.803	AGGCATGGT	69519	7765.79	0.9	AGTTTGAGAC	83108	3315.15	0.962
ATTCAG	1071382	907551	0.541	CCAGGAC	193872	88764.2	0.686	GGGCTCAG	74354	18186.4	0.803	CCAGCCCCC	23025	2569.43	0.9	ATTGCACTCC	58201	2294.45	0.962
CAATGG	739059	627753	0.541	CCCAAGT	279845	128328	0.686	GGGCTGCC	51224	12594	0.803	CCATTGCAC	69594	7759.35	0.9	CACCACCATG	39861	1584.38	0.962
CCATTG	740871	628473	0.541	CCTGTGT	280810	128729	0.686	GTGGAGGT	106976	26306.9	0.803	CCCAGCTCC	33492	3715.68	0.9	CAGGGTTTCA	57934	2295.72	0.962
CTGAAT	1071738	907551	0.541	GAAGCCA	279858	128180	0.686	TAAAAATA	674085	164965	0.803	CCCCAGCCA	33412	3710.4	0.9	CCCCTCCCCT	19353	760.657	0.962
CTTTTA	1550160	1.31393e+06	0.541	GAAGGCA	280136	128216	0.686	TCAGGTGA	154352	37967.7	0.803	CCCTCTGCC	33504	3720.98	0.9	CCCCTGCCCC	13398	526.146	0.962
TAAAAG	1542791	1.30869e+06	0.541	GCCTGCA	194460	88890.6	0.686	TCTCCCAG	107134	26277.8	0.803	CGCCTCCTG	33359	3722.01	0.9	CCCTCCCCTC	19235	760.657	0.962
TCTGGT	741916	629543	0.541	GGGGGGG	93123	42625.5	0.686	TGGGGAAG	107111	26269.5	0.803	CGCTTGAAC	69917	7761.5	0.9	CCCTCCTCCC	19432	760.657	0.962
TCTTGA	1070449	908844	0.541	GTCCTGG	194803	89041.8	0.686	TTAGCTGG	155328	38021.8	0.803	CTCCTGCCC	33638	3720.98	0.9	CCTCCCAGGC	19385	759.994	0.962
ACCCAA	736814	626513	0.54	TAAAAAA	1220097	557875	0.686	AAAAATAC	461775	114074	0.802	CTGCCCTCC	33623	3720.98	0.9	CCTCCCCAGC	19291	759.784	0.962
AGAACT	1061825	906260	0.54	TCCCTGA	281147	128510	0.686	AAAATTAG	461525	114268	0.802	CTGGGGCTG	33648	3725.09	0.9	CGCAGTGGCT	28190	1099.65	0.962
AGTTCT	1064790	908844	0.54	TGCAGGC	194141	88915.2	0.686	ACCTCCAC	106309	26233.2	0.802	GACAGAGCA	69853	7741.57	0.9	CGGGAGGTGG	19517	761.045	0.962
CACAAG	735839	626686	0.54	TGCCCCT	194427	88992.7	0.686	AGAGGAAG	153196	37870.2	0.802	GCAAGCTCC	48316	5367.14	0.9	CTCGATCTCC	39843	1588.89	0.962
CTTGTG	738574	629543	0.54	TGCCTTC	281272	128693	0.686	CACTTGAG	153998	37957.2	0.802	GCCACTGCG	33618	3717.74	0.9	CTGGCTAACA	57655	2291.82	0.962
GGGAAC	508933	434216	0.54	TGGCATG	280273	128581	0.686	CAGCTCTG	106414	26285.1	0.802	GGAGGGCAG	33553	3715.53	0.9	GAGGCAGGCA	28082	1096.82	0.962
GTTCCC	510590	435214	0.54	TGTGGCT	281835	128765	0.686	CCCACCAG	73611	18145.5	0.802	GGGCAGGAG	33471	3715.53	0.9	GAGGGGAGGG	19226	760.172	0.962
TCAAGA	1065066	906260	0.54	TGTGTCT	407536	186157	0.686	CTAATTTT	464423	114726	0.802	GTAGAGACA	100504	11195.2	0.9	GCAGGTGGAT	40559	1588.39	0.962
ACCTTG	735446	628473	0.539	TTTTTTA	1228375	561860	0.686	CTTTCTCT	223513	55016.5	0.802	GTGGTGGGC	33548	3726.12	0.9	GCCTGGGAGG	19142	760.835	0.962
ATCTGG	735011	628647	0.539	AAAAGAG	580052	267295	0.685	GAGGGAAG	106225	26232.1	0.802	TGCTCTGTC	69914	7783.63	0.9	GCTCTGTTGC	40056	1592.04	0.962
ATGTGA	1061449	907802	0.539	ACTTGGG	280060	128581	0.685	GCACACAC	106041	26203.1	0.802	TGGCTGGGG	33634	3726.12	0.9	GCTGGGGAGG	19326	761.045	0.962
CAAGGT	733568	627753	0.539	AGACTCC	279048	128328	0.685	GCCTGCAG	73582	18181.4	0.802	TTTGAGACA	146322	16208.1	0.9	GGAGTGCAAT	57885	2293.09	0.962
CCAGAT	733675	627579	0.539	AGAGGCT	279074	128399	0.685	GGAGAAGG	106089	26232.1	0.802	ACAGAGCAA	99646	11176.2	0.899	GGCAGGCGGA	19244	759.752	0.962
GATGTG	735499	628821	0.539	AGCAAGA	403024	185100	0.685	GGGCTGGA	73818	18191.5	0.802	ACAGGGTCT	69149	7763.64	0.899	GGGGGAGGGA	19424	760.172	0.962
GTTCCT	734384	629369	0.539	AGCTCAG	279414	128363	0.685	GTGTGTGC	106673	26337.1	0.802	ACTCCTGGC	47764	5374.79	0.899	GGTGGGCGGA	19268	761.045	0.962
TCACAT	1059297	907300	0.539	CAGGCGC	133413	61485.6	0.685	TCACCTGA	154184	37946.7	0.802	AGACCCTGT	69173	7761.5	0.899	GTCTCAAACT	82791	3313.32	0.962
TGTTGT	1062702	910390	0.539	CATGCCA	279624	128328	0.685	TCCAGCCC	73596	18171.4	0.802	AGCTCCGCC	33099	3716.71	0.899	TCCCTCCCCC	19314	760.657	0.962
TTGGGT	736580	629717	0.539	CCCAGAC	192639	88739.6	0.685	TCCTGGGG	73831	18212.3	0.802	CACCTCCTG	48005	5373.3	0.899	TCCGCCCACC	19201	759.784	0.962
AAGACC	730093	626686	0.538	CCCTCAC	192806	88841.5	0.685	TGGAGGCT	106530	26299.6	0.802	CAGGAGGCG	33048	3714.5	0.899	TCCGCCTGCC	19430	761.077	0.962
ACAACA	1052000	904721	0.538	CCTGCTT	279407	128693	0.685	TTCCTCCC	106837	26308	0.802	CAGGAGGTG	47819	5371.59	0.899	TCTCAAAAAA	173475	6897.53	0.962
AGGAAC	729879	626860	0.538	CCTTGCC	193227	88992.7	0.685	AACCCCAT	152743	37882.2	0.801	CAGGCACCC	32934	3711.42	0.899	TGAAACCCTG	57554	2291.82	0.962
CAACCC	505315	433857	0.538	CTGAGCT	280000	128546	0.685	AGAAGAAA	317891	78927	0.801	CCAGGGAGG	32945	3714.5	0.899	TGCACCACCA	39579	1584.38	0.962
CACATC	730564	627406	0.538	GAGAAGA	402765	185151	0.685	ATGGGGTT	152858	38032.3	0.801	CCCAGCCAG	33089	3711.42	0.899	TGCCTGCCTC	28223	1100.6	0.962
CCAAAC	730174	626513	0.538	GAGTCTC	279704	128546	0.685	CAAGACCA	152414	37838.8	0.801	CTCAAAAAA	208483	23326	0.899	TGGTCAGGCT	40062	1590.21	0.962
GTTTGG	732964	629717	0.538	GGAGTCT	279293	128581	0.685	CACAGCCA	105327	26203.1	0.801	CTGGCTGGG	33205	3725.09	0.899	TGTTAGCCAG	58241	2295.72	0.962
TGCAAG	729959	627753	0.538	GTGAGGG	193613	88964.3	0.685	CAGAGCTG	105996	26255	0.801	GCTCCGCCT	32984	3722.01	0.899	TTTTGAGACA	122875	4792.76	0.962
ACATGC	729219	627579	0.537	TGGCTTC	279539	128729	0.685	CCCCAGGA	73157	18150.5	0.801	GCTCTGTCA	69403	7772.55	0.899	ACCACCACGC	26798	1095.61	0.961
AGAATT	1521079	1.31055e+06	0.537	TGTGCCC	193170	89017.2	0.685	CCTCCTTC	105692	26308	0.801	GGAGCTTGC	47822	5377.76	0.899	ACCTCCCGGG	18648	760.204	0.961
CAAATA	1516654	1.30833e+06	0.537	AAAACAG	578336	267221	0.684	CTCAAAAA	318620	78995.8	0.801	GGCAGAGGG	33176	3715.53	0.899	ACCTCGTGAT	55820	2295.09	0.961
CTTGCA	728301	628473	0.537	ACACAGG	277845	128180	0.684	CTGTGCCT	105681	26322.6	0.801	GGCCAGGCC	22907	2571.56	0.899	AGAAAGAAAG	116267	4766.87	0.961
GCATGT	730379	628647	0.537	ACCCCAT	278108	128292	0.684	CTTCCTCT	152708	38044.4	0.801	GGCCCCACC	22863	2570.14	0.899	AGGGTTTCAC	56885	2295.72	0.961
GGCTAA	726742	627753	0.537	AGCTCCC	192704	88866.1	0.684	GAGAGGAG	105625	26232.1	0.801	GGCCTGGCC	22956	2575.22	0.899	ATGTTGCCCA	56479	2295.09	0.961
GGGTCA	503558	434835	0.537	ATCCTGG	277979	128546	0.684	GCCAGCCC	50557	12569.1	0.801	GGGCTGGAG	32938	3720.82	0.899	CACTGCGCCC	18641	759.994	0.961
GGGTTG	504433	435575	0.537	ATGGGGT	278496	128617	0.684	GGCCTCTG	73360	18207.3	0.801	GGGGGCTGG	22889	2577.36	0.899	CAGGAGATCG	38828	1585.69	0.961
GGTCTT	730290	629543	0.537	CAGAAGA	400543	185100	0.684	GGGCTGGC	50701	12597.5	0.801	GGGTCTCAC	48092	5376.27	0.899	CAGGCACCTG	27001	1097.78	0.961
TATTTG	1523184	1.31429e+06	0.537	CAGCATG	278334	128363	0.684	GGTGTGTG	106085	26344.4	0.801	GGGTGCCTG	33221	3725.09	0.899	CAGGTGCCTG	27052	1099.65	0.961
TGATCC	728745	628473	0.537	CATGCTG	278537	128546	0.684	TCCACCCA	105771	26233.2	0.801	GTGAGACCC	47926	5368.62	0.899	CATGGTGGTG	39676	1590.65	0.961
AATTCT	1514827	1.31206e+06	0.536	CCAGGAT	277368	128363	0.684	TGGCTGTG	105857	26337.1	0.801	GTGCAATGG	69471	7765.79	0.899	CCCTCCCCCA	18718	759.574	0.961
ACATGT	1050217	907551	0.536	GAGACTC	277369	128363	0.684	TGGGTGGA	105982	26306.9	0.801	TGACAGAGC	69192	7752.6	0.899	CGATCTCCTG	39228	1589.33	0.961
ATCCCC	501448	434475	0.536	GAGGAGC	191873	88813.2	0.684	TGGTCTTG	153022	38075.9	0.801	TGAGACAGG	69187	7754.74	0.899	CTCCCCAGCC	18523	759.784	0.961
GGATCA	725831	627753	0.536	GCCTCGG	133350	61573.2	0.684	TTCTGCCT	152944	38054.9	0.801	TGTCTCTAC	99708	11236.9	0.899	CTCCCTCCCC	18708	760.657	0.961
TTAGCC	724742	628473	0.536	GCGCCTG	133176	61573.2	0.684	AACCTCTG	152031	37946.7	0.8	TTGCTCTGT	100266	11256	0.899	CTCTGTCTCC	39066	1591.16	0.961
AAGTCA	1044734	906260	0.535	GGCAAGG	191800	88813.2	0.684	AGGCACAG	105025	26217.6	0.8	AACCTCCAC	68565	7746.17	0.898	CTGCCACCAC	27179	1097.17	0.961
GGGGAT	500972	434955	0.535	GGGAGCT	192744	88939.8	0.684	AGGCAGAA	151718	37859.7	0.8	AGGCGGAGC	32546	3714.5	0.898	GCAACAGAGC	39357	1583	0.961
TGACCC	500431	434595	0.535	TCCCCCT	192412	88968.1	0.684	CAGAGAGA	151850	37859.7	0.8	CAGCCAGGC	32524	3712.45	0.898	GCACCCAGCC	18549	758.913	0.961
TGACTT	1044130	908844	0.535	TCTTCTC	403000	186054	0.684	CAGAGGCC	72609	18155.5	0.8	CAGCCTCTG	47267	5374.79	0.898	GCACCCGGCC	13083	525.688	0.961
CAGTTC	720210	628473	0.534	TCTTCTG	402711	186105	0.684	CAGAGGTT	151673	37967.7	0.8	CAGGCATGC	47230	5368.62	0.898	GCCTGACCAA	38945	1584.82	0.961
TGAACA	1038938	906260	0.534	TCTTGCT	403692	186105	0.684	CAGGGAAG	105112	26224.9	0.8	CCACCGCAC	32530	3710.4	0.898	GGAGATCGAG	39577	1586.13	0.961
TGTTCA	1041321	908844	0.534	AAAATAC	834235	386325	0.683	CCATCTCC	104861	26270.6	0.8	CCACCTTGG	47137	5374.79	0.898	GGCCGGGTGC	12915	526.873	0.961
ACCATC	715938	627406	0.533	AAGCTGG	276955	128399	0.683	CCCATCCC	72577	18166.3	0.8	CCAGCCAGG	32677	3712.45	0.898	GGCTGGGGAG	18526	761.045	0.961
AGCAAT	1032665	906260	0.533	ACACAGA	398384	185049	0.683	CTCCTCTC	105465	26308	0.8	CCCTCCCAC	32754	3714.66	0.898	GGCTGGGTGC	18591	761.919	0.961
ATTCCC	718061	628300	0.533	AGACTGG	276640	128399	0.683	CTCCTGCT	104985	26315.3	0.8	CCCTCTCTC	47221	5379.47	0.898	GGGAGGAGGG	18904	760.172	0.961
CACATA	1034598	906010	0.533	ATGGCTG	276649	128581	0.683	CTGGGGCA	72548	18186.4	0.8	CGCTCTGTC	47232	5382.44	0.898	GGGCGCAGTG	18639	760.835	0.961
GAACTG	716799	627753	0.533	CAGCCAT	276071	128328	0.683	CTTCCCTC	105475	26308	0.8	CTACAGGCG	47170	5368.62	0.898	GGGCTGGGGG	12891	527.165	0.961
GATCTC	717755	628473	0.533	CCAGCTT	276568	128510	0.683	GCCCAGAG	72847	18155.5	0.8	CTCCAGCCC	32830	3715.68	0.898	GGGGAGGGAG	18583	760.172	0.961
GATGGT	716289	628821	0.533	CCCCCTG	132841	61539.2	0.683	GGAGTGGG	72679	18196.5	0.8	GCCAGGAGT	47493	5370.11	0.898	GTGAAACCCT	56151	2291.82	0.961
GGGAAT	715935	627926	0.533	CCGAGGC	132258	61485.6	0.683	GGAGTTCA	151458	37967.7	0.8	GCGCCCAGC	22539	2570.85	0.898	GTGGTGGCAG	27284	1100.25	0.961
TATGTG	1037664	909095	0.533	CCTGTCC	191809	88992.7	0.683	GGCCCCAC	50369	12569.1	0.8	GCTGGAGGC	32696	3719.79	0.898	TAAAAATACA	242793	9960.42	0.961
TTGGTT	1037216	910390	0.533	CTGAGAG	276438	128399	0.683	GTATTTTT	460369	114921	0.8	GGCAGGGAG	32641	3715.53	0.898	TGGGCAACAT	56588	2292.46	0.961
AAAGAT	1487464	1.30869e+06	0.532	CTTGGGG	191816	89066.5	0.683	GTGGGGCC	50252	12597.5	0.8	GGCGGAGCT	32774	3719.79	0.898	TGGGGGAGGG	18987	761.255	0.961
AACCAA	1027231	904721	0.532	GCTCCTC	191928	88992.7	0.683	TCTCTCTG	152093	38054.9	0.8	GGTCAGGCT	47256	5377.76	0.898	TGGTGGTGCA	39284	1590.65	0.961
AATAAT	2151903	1.89199e+06	0.532	GGGCACA	191543	88788.7	0.683	TGAACTCC	151640	37946.7	0.8	GGTGGGGCC	22655	2576.65	0.898	TGTATTTTTA	246272	10034.3	0.961
ATTATT	2153203	1.89739e+06	0.532	GGGCGGG	91696	42613.7	0.683	TGCAGCCA	105127	26247.7	0.8	GTGGAGGTT	68781	7779	0.898	TTAGCCAGGA	56413	2292.46	0.961
ATTGCT	1033754	908844	0.532	GTCTGGG	191987	89066.5	0.683	TGCCCCAG	72704	18176.4	0.8	TACAGGTGC	68610	7763.64	0.898	TTGGTCAGGC	39161	1590.21	0.961
GAGATC	714281	627753	0.532	TTCTCAG	401277	185841	0.683	TGGCTGCA	105298	26292.4	0.8	TCTCGCTCT	68419	7781.48	0.898	AAATTAGCCA	113562	4777.82	0.96
GGCATT	714496	628647	0.532	AAGAAGA	574204	267295	0.682	TTTCTTCT	318637	79560.1	0.8	ACCTGTAAT	140831	16203.6	0.897	AAGGAAGGAA	78628	3301.94	0.96
TACAGA	1029402	906260	0.532	ACCAGGC	190362	88764.2	0.682	AATACAAA	453633	114074	0.799	AGAGCGAGA	67744	7743.71	0.897	ACTAAAAATA	240650	9960.42	0.96
TCTGTA	1034056	908844	0.532	AGCCTGA	275349	128363	0.682	AGCAAGAC	150081	37849.3	0.799	AGCCTGACC	46852	5367.14	0.897	ACTACAGGCA	55031	2288.56	0.96
AACATT	1485531	1.31019e+06	0.531	AGGGGGA	190850	88837.8	0.682	AGCAGGAG	104129	26224.9	0.799	ATGCCCGGC	32264	3717.74	0.897	AGCCAAGATC	54442	2288.56	0.96
AATGCC	711733	627579	0.531	CACAGGA	274633	128180	0.682	AGGCCCCA	72348	18150.5	0.799	ATTACAGGT	141548	16208.1	0.897	AGTGAGACCC	37741	1585.25	0.96
AATGTT	1488207	1.31242e+06	0.531	CATGGCA	275214	128363	0.682	AGGGGTGG	72150	18196.5	0.799	CAGAGGCTG	46649	5370.11	0.897	ATCACGAGGT	55607	2292.46	0.96
ATCACC	709696	627406	0.531	CCAGTCT	275438	128510	0.682	CACTGTGC	104744	26285.1	0.799	CCATGCCCG	32200	3716.71	0.897	CACCACCACG	26119	1095.61	0.96
ATCTTT	1489981	1.31393e+06	0.531	CCCGCCC	91473	42554.9	0.682	CCACCCCT	72080	18166.3	0.799	CCCACAGCC	32192	3710.4	0.897	CACTGTGCCC	26465	1099.04	0.96
GAAGAC	708726	626860	0.531	CTCTCAG	275446	128510	0.682	CCCACTCC	72212	18166.3	0.799	CCCAGCCAC	32173	3710.4	0.897	CAGTGGCATG	38213	1587.95	0.96
GTCTTC	711306	629369	0.531	CTGAGAA	397900	185364	0.682	CCCTGCTC	72385	18197.2	0.799	CCCCAGGGC	22403	2570.85	0.897	CATGCCACTG	37750	1587.07	0.96
GTGGTT	712655	629717	0.531	CTGTTTT	577209	269130	0.682	CTCTGGGC	72557	18207.3	0.799	CCTGGCCCA	32278	3716.71	0.897	CCAGGCACAG	26006	1096.22	0.96
AACCAC	707548	626513	0.53	GAGCCAA	274635	128180	0.682	CTGGCCCA	72031	18176.4	0.799	CCTGGCTGG	32474	3724.06	0.897	CCCACCTCCC	18372	759.574	0.96
CAAACC	707530	626513	0.53	GCCTGGT	191318	89041.8	0.682	CTTCCCTG	104717	26315.3	0.799	CTCCCTGCC	32458	3720.98	0.897	CCCCCAGCCC	12768	525.397	0.96
GGTGAT	709460	628821	0.53	GTATTTT	835046	388638	0.682	GAAGGAGG	104276	26232.1	0.799	GACAGAGCG	46796	5362.47	0.897	CCCGGGAGGT	18471	760.625	0.96
TCTTTA	1481033	1.31393e+06	0.53	GTGCCAG	191050	88915.2	0.682	GAGGAGGC	72377	18165.6	0.799	GAGACCATC	67216	7750.45	0.897	CGCCCGGCCA	12560	525.688	0.96
AGGTTT	1022739	909095	0.529	TCCTGTG	275632	128729	0.682	GCACAGTG	104639	26255	0.799	GAGAGAGGG	46576	5365.43	0.897	CTGTGCCTGG	26234	1101.21	0.96
GGTTTG	706729	629717	0.529	TGAGATG	397639	185679	0.682	GGAAAAAA	313550	78927	0.799	GAGGGAGGA	46526	5365.43	0.897	GAAAGAAAGA	115378	4766.87	0.96
TAAAGA	1469927	1.30869e+06	0.529	AAAAGCA	571324	267221	0.681	GGGATGGG	72205	18196.5	0.799	GAGTCTTGC	68005	7774.7	0.897	GACAGAGCAA	55251	2285.94	0.96
TCAGTT	1021739	908844	0.529	AGGAGCC	189610	88788.7	0.681	TCAGGAGA	150262	37913.7	0.799	GATGGTCTC	67737	7774.7	0.897	GAGGCTGAGA	38243	1586.13	0.96
TCATCC	705343	628300	0.529	CAAAACA	570867	267147	0.681	TGGGCCAG	72118	18186.4	0.799	GCAAGACTC	67718	7750.45	0.897	GATCCACCTG	37895	1587.07	0.96
TTGAAC	1017840	907551	0.529	CAAGACC	273506	128145	0.681	TGGGGCCT	72598	18212.3	0.799	GCACCTGTA	67702	7761.5	0.897	GATCCTCCCA	37680	1586.63	0.96
AAACCT	1015346	906010	0.528	CAGGGGG	131519	61519.6	0.681	TTCTTCCT	218057	55016.5	0.799	GCATGCCTG	46918	5376.27	0.897	GATCTCCTGA	54489	2295.09	0.96
AACTGA	1015026	906260	0.528	CATGGGG	190045	88939.8	0.681	TTGTTTTT	458850	115085	0.799	GCCCAGGGC	22411	2571.56	0.897	GCAATTCTCC	54501	2294.45	0.96
ATTAAA	2120662	1.89199e+06	0.528	CCAGAAA	394971	185049	0.681	TTTAGTAG	315700	79377.8	0.799	GCCCTGGGC	22376	2575.22	0.897	GCGTGGTGGT	26763	1101.82	0.96
CATTGC	703273	628473	0.528	CCCCAAG	189821	88739.6	0.681	TTTGTATT	457027	114921	0.799	GCCTCCAGC	32495	3716.71	0.897	GGCAGGCGCC	12499	525.978	0.96
GCAATG	702423	627753	0.528	CCCCATG	190095	88866.1	0.681	AAAAATAA	650017	164730	0.798	GCCTGACCA	46498	5367.14	0.897	GGCGCCTGCC	12711	526.582	0.96
GGATGA	701845	627926	0.528	CTCATGC	273817	128510	0.681	AGGAAGAA	216530	54671.6	0.798	GCTGGGCGC	22350	2575.93	0.897	GGGCACAGTG	26385	1098.38	0.96
GTGCAC	487128	434715	0.528	CTCCAAA	396100	185261	0.681	AGTGGCAC	103620	26255	0.798	GGTGGTGCA	46691	5379.24	0.897	GGGTCTCACT	37915	1589.77	0.96
GTTCAA	1016846	907551	0.528	CTCTTTT	574023	269055	0.681	CACCCCAG	71785	18145.5	0.798	GTGCGGTGG	32322	3726.12	0.897	TATTTTTAGT	242751	10034.3	0.96
GTTGCA	701913	628647	0.528	CTGGCAC	189847	88890.6	0.681	CCCCACTG	71891	18171.4	0.798	GTGGGAGGG	32398	3721.85	0.897	TCCTGGCTAA	55654	2295.09	0.96
TGCAAC	701773	627579	0.528	GAGACCC	189119	88764.2	0.681	CCCTGCCA	71566	18171.4	0.798	GTTAGCCAG	67472	7763.64	0.897	TCTCAGCCTC	37984	1588.89	0.96
TTGAAG	1013810	907802	0.528	GCATGAG	273828	128399	0.681	CTACTAAA	313201	79108.4	0.798	TGCACCACC	46820	5365.66	0.897	TCTTTCTTTC	114912	4810.62	0.96
TTTAAT	2124053	1.89739e+06	0.528	GGACAGG	190029	88813.2	0.681	CTACTCAG	149504	37946.7	0.798	TGCCACCAT	67463	7759.35	0.897	TGCCACCACA	37966	1584.38	0.96
AACCCT	700055	627406	0.527	GGCTCCT	190203	89017.2	0.681	CTGAGTAG	149896	37967.7	0.798	TGGTCAGGC	46805	5377.76	0.897	TGCCTGTAGT	54665	2298.99	0.96
ACCAAG	698549	626686	0.527	GGGGCGG	91178	42613.7	0.681	CTGGCCCT	71690	18202.3	0.798	TTTGAGACC	97257	11224	0.897	TGGCTAATTT	114153	4799.59	0.96
AGGGTT	701631	628821	0.527	GGTCTTG	274593	128765	0.681	CTGGGGTG	72141	18217.4	0.798	ACCTGCCTC	46279	5373.3	0.896	TTCCTTCCTT	79083	3326.58	0.96
ATGAGC	698192	627753	0.527	TCCAGAG	273713	128363	0.681	GAGCAGGG	71656	18165.6	0.798	ATGGTGGCA	66903	7765.79	0.896	TTGCTCTGTC	55234	2301.63	0.96
CAAGCT	698359	627579	0.527	TCCCTTT	396877	186054	0.681	GCCTCCTC	71667	18197.2	0.798	CAGGCCCAG	31986	3712.45	0.896	TTTGAGACGG	54534	2296.36	0.96
CTTCAA	1011805	907300	0.527	TCTGTGT	398016	186157	0.681	GGCAGATC	103469	26255	0.798	CATGCCCGG	32106	3717.74	0.896	AAAGAAAGAA	160416	6881.72	0.959
CTTGGT	701755	629543	0.527	TCTTCTT	573309	269055	0.681	GGCCCCCA	49541	12569.1	0.798	CCAAGGTGG	46438	5370.11	0.896	AAATTAGCTG	113105	4785.94	0.959
GCTCAT	699831	628473	0.527	TGCCATG	274823	128546	0.681	GGGGGCGG	34333	8716.07	0.798	CCTGCCCTC	32172	3720.98	0.896	AAGAAAGAAA	162053	6881.72	0.959
GTCCTT	700215	629369	0.527	TGTTTTG	575674	269204	0.681	GTCTTGCT	150224	38065.4	0.798	CCTGCCTGC	31920	3722.01	0.896	ACAGGCATGC	37029	1585.25	0.959
TTGTGA	1011379	909095	0.527	TTGGCTC	274548	128729	0.681	TCTCCTGA	150235	38000.8	0.798	CCTGGGGCC	22215	2575.22	0.896	AGCTGAGATC	53280	2292.46	0.959
ACAGAT	1007165	906260	0.526	TTTCTGG	397454	186157	0.681	TGGGGGCC	49657	12597.5	0.798	CCTTTTTTT	202002	23526.1	0.896	ATCCTGGCTA	53437	2295.09	0.959
AGCTTG	698948	628647	0.526	ACAGGAG	272133	128216	0.68	AAACCCCG	102902	26203.1	0.797	CGCCTGTAG	46545	5376.27	0.896	ATTTTTAGTA	236600	10020.1	0.959
AGTAGA	1005287	906510	0.526	ACCACAG	272377	128145	0.68	ACTCGGGA	102964	26255	0.797	CGGGCATGG	31948	3719.79	0.896	CAGCCTCCCC	17841	759.784	0.959
AGTCCT	696710	628473	0.526	AGGGGGC	130516	61519.6	0.68	AGCCTCAG	103078	26247.7	0.797	CTCCCAGCC	31843	3715.68	0.896	CAGCTAATTT	112301	4791.44	0.959
AGTGAT	1007116	907802	0.526	CAGAAGC	271798	128180	0.68	AGGAAGAG	148767	37870.2	0.797	CTGGCCTGG	31917	3724.06	0.896	CAGGTGGATC	37610	1587.95	0.959
ATCTGT	1010155	908844	0.526	CCGCCCC	90460	42554.9	0.68	CAGTGGGG	71632	18191.5	0.797	CTGGCTAAC	66852	7761.5	0.896	CAGTGGCACG	25423	1098.08	0.959
TCACAA	1003660	906010	0.526	CTCCTGT	273532	128693	0.68	CATGCCAC	102839	26240.5	0.797	CTGGGCCTG	32044	3724.06	0.896	CCACCAGGCC	17859	758.913	0.959
TCATCA	1006086	907300	0.526	CTCTGGA	272996	128546	0.68	CCACCCGC	49464	12565.6	0.797	GAGGGCAGG	32159	3715.53	0.896	CCTTTTTTTT	161361	6956.7	0.959
AAATCT	1448970	1.31019e+06	0.525	GACTGGG	188654	88939.8	0.68	CCATCCCC	71251	18166.3	0.797	GCACCCAGC	31904	3711.42	0.896	CGCCCGGCCT	12174	526.437	0.959
AAGGAC	693395	626860	0.525	GCCCCCT	131047	61539.2	0.68	CCTCAGGG	71341	18181.4	0.797	GCCCTGGGG	22265	2575.93	0.896	CGTGCCACTG	25491	1099.34	0.959
AGACAT	1002917	906260	0.525	GGGTCTC	188955	89041.8	0.68	CGGGGTTT	103190	26337.1	0.797	GCCGGGCAT	31945	3718.77	0.896	CGTGGTGGTG	25934	1101.82	0.959
AGATCA	1000412	906260	0.525	GTGGCCA	189162	88915.2	0.68	CTCTTCCT	149468	38044.4	0.797	GCCTGGCTG	32064	3724.06	0.896	CTTTCTTTCT	113467	4810.62	0.959
AGATTT	1450257	1.31242e+06	0.525	GTGGGAA	272386	128434	0.68	CTGAGGCT	103121	26292.4	0.797	GCTGGGTGC	32115	3725.09	0.896	GATCCACCCA	36797	1584.38	0.959
AGGACT	692797	627753	0.525	TCAGGCT	273622	128546	0.68	GATCTGCC	103337	26285.1	0.797	GGAGGGAGA	46263	5365.43	0.896	GATCTCAGCT	53677	2295.09	0.959
ATCACT	1002756	907300	0.525	TCCCGGG	130953	61573.2	0.68	GCCCACCC	49353	12565.6	0.797	GGAGTGCAA	66704	7754.74	0.896	GATCTTGGCT	54447	2298.99	0.959
ATGTCT	1003408	908844	0.525	TGGCCAC	188919	88890.6	0.68	GGGAGTGG	71402	18196.5	0.797	GGCCCCAGG	22080	2571.56	0.896	GCATGCCTGT	37079	1589.77	0.959
GCTCAA	693831	627579	0.525	TGTCTCA	394426	185841	0.68	GGTCAGGC	71598	18186.4	0.797	GGGAGAGAG	46081	5365.43	0.896	GCGTGAACCC	25586	1097.78	0.959
TACACA	1001916	906010	0.525	ACCTCCT	271868	128475	0.679	GTGCCACT	103286	26285.1	0.797	GGTCTCAAA	96120	11208	0.896	GGAGAATTGC	54260	2293.09	0.959
TCTACT	1005019	908593	0.525	AGCAGGC	187944	88788.7	0.679	GTGGCATG	103201	26299.6	0.797	GGTCTTGAA	96882	11227.1	0.896	GGCCTGGTGG	17823	761.919	0.959
TGATCT	1003254	908844	0.525	AGGGCCT	187996	88915.2	0.679	TCCCGAGT	103152	26285.1	0.797	GTGGCTGGG	32158	3726.12	0.896	GGGAGGTGGG	17954	761.255	0.959
TGATGA	1004939	907802	0.525	ATGGGAG	271742	128434	0.679	TGGCAGGG	71532	18191.5	0.797	TAGCCAGGA	66935	7752.6	0.896	GGGTTCACGC	26010	1099.65	0.959
TGTGTA	1004712	909095	0.525	CACCCCT	187847	88841.5	0.679	TGGCCCTG	71604	18207.3	0.797	TCAAGCGAT	96367	11208	0.896	TACTAAAAAT	235296	9974.61	0.959
TTGAGC	696128	628647	0.525	CAGAGAC	270862	128180	0.679	TGGGGAAA	149160	37924.1	0.797	TCTCCCTCC	46108	5379.47	0.896	TAGCCAGGAT	54001	2292.46	0.959
CGCCTC	331965	300954	0.524	CATTTTC	567244	268672	0.679	TTCCTTTT	312191	79560.1	0.797	TGGGCCAGG	32210	3719.79	0.896	TCACTGCAAG	53218	2291.82	0.959
GAAATT	1441553	1.31055e+06	0.524	CCAAAAA	566228	267147	0.679	AGGGCCAG	70821	18160.6	0.796	TTCAAGACC	96656	11204.9	0.896	TCAGGAGATC	53984	2292.46	0.959
GAGGCG	331071	300775	0.524	CCCAGTC	187953	88866.1	0.679	CAGGGCCA	70626	18155.5	0.796	TTGCACTCC	66717	7770.41	0.896	TGGCCGGGCG	12379	526.873	0.959
GCAGAC	477409	434096	0.524	CCCGGGA	129800	61485.6	0.679	CATGTGCC	102599	26285.1	0.796	TTTTTTTCT	293745	34021.4	0.896	TGGGAGGATC	37551	1588.39	0.959
GTCTGC	480047	435334	0.524	CTCCCAT	272357	128475	0.679	CCCACTGC	70911	18171.4	0.796	AGACGGAGT	65813	7754.74	0.895	TGTGGTGGCA	36974	1590.65	0.959
AATTTC	1435923	1.31206e+06	0.523	CTGTGGT	272967	128765	0.679	CCCAGAGC	70886	18150.5	0.796	AGCCTGGGG	31557	3719.79	0.895	TTGAGACAGA	77861	3310.44	0.959
ACAAGA	991262	904971	0.523	GAAAATG	566632	267675	0.679	CCCTCACC	70822	18166.3	0.796	ATCGCTTGA	95410	11224	0.895	TTGAGACGGA	53452	2293.09	0.959
AGTTCA	996753	907551	0.523	GAGCAAG	270789	128216	0.679	CCCTGAGG	70845	18181.4	0.796	CCAGGCCAG	31648	3712.45	0.895	TTTGAGATGG	78223	3320.79	0.959
ATTTAA	2078460	1.89469e+06	0.523	GCAGAAA	391089	185100	0.679	CCGCCCCC	33904	8701.63	0.796	CCAGGCTGA	45920	5368.62	0.895	ACAGGGTCTC	36049	1587.51	0.958
GAGTAG	687990	627926	0.523	GCCTGCT	187878	89017.2	0.679	CTCTTCCC	102624	26308	0.796	CCAGGGCCC	21981	2570.85	0.895	ACCTTGGCCT	36482	1589.33	0.958
GGCGCC	228240	208227	0.523	GCTGTGC	188282	89041.8	0.679	GATCCGCC	70959	18176.4	0.796	CCCCCCTCC	21811	2572.38	0.895	ACGGAGTCTC	36428	1587.51	0.958
TCTTGT	997320	910139	0.523	GTCTCTG	271939	128729	0.679	GCAGTGGG	70899	18191.5	0.796	CCGGGCATG	31863	3718.77	0.895	ACTGCAAGCT	52733	2291.82	0.958
TGAACT	995552	907551	0.523	TCCCCTT	272009	128658	0.679	GCCTGACC	71029	18176.4	0.796	CCTCCCTGC	31643	3720.98	0.895	AGCTTGCAGT	52034	2295.72	0.958
TTAAAT	2073263	1.89469e+06	0.523	TGCAGCA	271035	128363	0.679	GCTCTGGG	70882	18212.3	0.796	CGATTCTCC	66561	7770.41	0.895	AGGCCAAGGT	35876	1585.69	0.958
CTACTC	686962	628300	0.522	TGCTGCA	272213	128546	0.679	GGAGGGAA	102476	26232.1	0.796	CTGCAAGCT	66260	7761.5	0.895	AGGCCGGGCG	12052	526.124	0.958
TAGGAA	990022	906510	0.522	TGCTTTT	569151	269130	0.679	GGCGGATC	70767	18186.4	0.796	GAGGCAGGT	45745	5371.59	0.895	ATGCCACTGC	36014	1587.07	0.958
TGAAGT	990593	907802	0.522	TGGCCCT	188427	89017.2	0.679	GGGAAGAG	102406	26232.1	0.796	GCAGGCAGG	31677	3714.5	0.895	CACCACCACA	36293	1581.69	0.958
TTGCAT	992924	908844	0.522	TGTTTTC	568041	269130	0.679	GGGGATGG	71175	18196.5	0.796	GCAGGGAGG	31747	3715.53	0.895	CACTTGAGCC	36276	1587.07	0.958
AACTCA	983721	906010	0.521	TTCCCAC	271590	128475	0.679	GTGGTGCA	102323	26299.6	0.796	GCCGGGCAC	21927	2571.56	0.895	CAGTGGCACA	36487	1585.25	0.958
ACTTCA	986498	907300	0.521	TTTCTGC	392863	186105	0.679	TCTCCCCA	102236	26270.6	0.796	GGAGAATCG	66125	7754.74	0.895	CCAACATGGC	35706	1584.82	0.958
AGAATC	986605	906260	0.521	TTTTTGA	823411	388638	0.679	TGCACCAC	102478	26240.5	0.796	GGAGGAAGG	45786	5365.43	0.895	CCAGCCTGAG	24861	1097.78	0.958
ATGCAA	986370	906260	0.521	AAACAGA	563683	267221	0.678	TGGTGGGA	102814	26306.9	0.796	GGCTGGGAG	31852	3720.82	0.895	CCCCAGCCTC	17305	759.784	0.958
GAGCAC	471655	434096	0.521	AAAGGGA	389882	185151	0.678	TTATTTTT	649454	166143	0.796	GGCTGTGGG	31912	3726.12	0.895	CCCCCCGCCC	8277	363.834	0.958
GATTCT	987388	908844	0.521	AAGGGGA	270637	128251	0.678	TTCCCTCC	102585	26308	0.796	GGGCCCTGG	21987	2575.93	0.895	CCTGACCAAC	36560	1584.38	0.958
TACCCA	682419	627406	0.521	AGGAGGT	270026	128434	0.678	TTTCCCCA	148281	37990.3	0.796	GGTGGGGGC	22060	2577.36	0.895	CGAGGCAGGC	17405	759.543	0.958
TATAAA	2059874	1.89199e+06	0.521	AGGCCCT	186889	88890.6	0.678	AGCAGAGG	101696	26224.9	0.795	GTCTCAAAC	95352	11204.9	0.895	CGAGGTGGGC	17238	760.835	0.958
TGACCA	681880	627579	0.521	AGGGGTG	187441	88964.3	0.678	AGCTGAGG	101684	26262.2	0.795	GTCTTGAAC	95339	11224	0.895	CTGGCCTCAA	36340	1587.07	0.958
TGGTCA	682460	628647	0.521	CAGCAAA	389479	185049	0.678	CAGCCAGC	70420	18150.5	0.795	GTGCCCGGC	22026	2575.22	0.895	CTTGCAGTGA	52659	2295.72	0.958
TGTAAA	1422760	1.31055e+06	0.521	CTTGCTC	271245	128693	0.678	CCACAGGC	70174	18150.5	0.795	GTTCAAGAC	95140	11208	0.895	GAGACCCTGT	35884	1587.51	0.958
TTCCTA	987638	908593	0.521	GAAAACA	562787	267221	0.678	CCACTCCC	70562	18166.3	0.795	GTTTGAGAC	95726	11227.1	0.895	GAGACTCCGT	36232	1587.51	0.958
TTGTAT	1426996	1.31429e+06	0.521	GCACAGC	186926	88764.2	0.678	CCCCATCC	70475	18166.3	0.795	TACTAAAAA	286897	33732	0.895	GAGGCTGGGG	17535	761.045	0.958
TTTACA	1426320	1.31206e+06	0.521	GCTCAAG	270643	128363	0.678	CCTCAGCT	101878	26277.8	0.795	TCCTCCCTC	46006	5379.47	0.895	GCAGTGGCAT	36384	1587.95	0.958
TTTATA	2067180	1.89739e+06	0.521	GCTTCTG	271665	128729	0.678	CGCCTGCC	48840	12587	0.795	TCCTGGCTA	66227	7772.55	0.895	GCCATGTTGG	35868	1590.21	0.958
AAATAG	1416825	1.30869e+06	0.52	GGAGACA	270312	128216	0.678	CTGTCGCC	70690	18202.3	0.795	TTTTTAGTA	289476	33934	0.895	GCCCACCTCG	17317	759.994	0.958
ATACAA	1419739	1.30833e+06	0.52	TTTGCTG	391300	186157	0.678	GCCTCTGG	70515	18207.3	0.795	ACCTTGGCC	45158	5374.79	0.894	GCCTGCCTCG	17519	761.287	0.958
ATCCAC	679153	627406	0.52	AAAATGT	812040	386982	0.677	GCCTGAGC	70298	18181.4	0.795	ACTCCGTCT	65564	7770.41	0.894	GGCACCCGCC	11852	525.688	0.958
CATGTC	681163	628473	0.52	ACAGCCA	268717	128145	0.677	GCGGGTGG	48783	12600.9	0.795	AGCTTGCAG	65752	7763.64	0.894	GGCGCCCACC	11915	525.688	0.958
GAATTT	1424430	1.31242e+06	0.52	AGCTCAC	269329	128328	0.677	GGAGGATC	101748	26262.2	0.795	AGGCCCAGG	31434	3713.48	0.894	GGCTCAAGTG	36493	1587.95	0.958
GTGCTC	471402	435334	0.52	AGGGCCA	186290	88788.7	0.677	GGCACATG	102119	26255	0.795	CACCCGGCC	21601	2570.14	0.894	GGGGAGGCTG	17492	761.045	0.958
GTGGAT	681296	628821	0.52	CATGTGC	269351	128546	0.677	GGCAGGCG	48887	12579.5	0.795	CAGAGTCTC	65503	7761.5	0.894	GGGGAGGGGC	12022	526.415	0.958
TGAGTT	985071	909095	0.52	CCCTTTC	269483	128658	0.677	GGCCTCCT	70569	18202.3	0.795	CAGGCCCCA	31257	3711.42	0.894	GGTGCCCGCC	12104	526.582	0.958
TGGAAC	680887	627753	0.52	CCTCAAG	268484	128328	0.677	GGGGCAGC	48656	12579.5	0.795	CCAGGGCTG	31350	3718.77	0.894	GTTGGTCAGG	36627	1590.65	0.958
TGGGTA	680046	628821	0.52	CTGCACA	268927	128328	0.677	GGTGAGGG	70427	18196.5	0.795	CCCCAGGCT	31500	3716.71	0.894	TGGGTGGATC	36602	1590.65	0.958
GACATG	678563	627753	0.519	CTTGAGC	269713	128546	0.677	GTCGCCCA	70353	18176.4	0.795	CCCCTCCCA	31221	3714.66	0.894	TGTGCCACTG	36093	1589.77	0.958
GATGAA	979571	906510	0.519	GCACATG	268480	128363	0.677	TCCCACCA	102023	26233.2	0.795	CCTCTCCCT	45203	5379.47	0.894	TGTGGTGGTG	36085	1593.36	0.958
GTTCCA	679307	628473	0.519	GTGAGCT	269528	128581	0.677	TGGGGAGA	101901	26269.5	0.795	CCTGAGGCC	31298	3717.74	0.894	TTGAGATGGA	75159	3316.07	0.958
TCAACA	975837	906010	0.519	TCTGTTT	563817	269130	0.677	TTAGTAGA	307347	79264.8	0.795	CCTGGGCCT	31418	3723.03	0.894	TTGAGGCCAG	36149	1587.95	0.958
TGTTGA	980051	909095	0.519	TGAGGAA	388699	185415	0.677	AGGAGGCC	70178	18160.6	0.794	CCTGTCTCA	65527	7770.41	0.894	TTTCTTTCTT	157605	6956.7	0.958
TTCATC	982174	908593	0.519	TGGTTTT	565123	269204	0.677	CCACCGCG	48390	12569.1	0.794	CTAAAAATA	284244	33732	0.894	AACTCCTGGC	35233	1587.07	0.957
AAATTC	1405662	1.31019e+06	0.518	TGTGCAG	269463	128581	0.677	CCAGAGGC	70006	18155.5	0.794	CTCTCTCCC	45184	5379.47	0.894	AAGCGATTCT	72995	3314.24	0.957
AGGACC	465790	434096	0.518	AAAGACA	557072	267221	0.676	CCTCTGCT	101697	26315.3	0.794	GCCCCCACC	21778	2569.43	0.894	AATCGCTTGA	73813	3314.24	0.957
ATTTGC	975802	908844	0.518	ACATTTT	808920	387978	0.676	CTGGCAGG	70149	18186.4	0.794	GGAAGGGGA	45027	5365.43	0.894	ACACCCAGCT	35158	1584.38	0.957
CTATTT	1412802	1.31393e+06	0.518	AGCCTGC	185461	88890.6	0.676	GATCCTCC	101369	26277.8	0.794	GGCAGGGCC	21604	2572.27	0.894	ACACCTGGCT	35417	1587.07	0.957
GATGCC	467193	434715	0.518	AGGCACC	185616	88764.2	0.676	GCCCAGCA	69922	18150.5	0.794	GGCCCTGCC	21611	2574.51	0.894	ACAGAGTCTC	51076	2291.82	0.957
GCAAAT	974440	906260	0.518	AGGTGCC	185369	88915.2	0.676	GCCTGTGG	70176	18212.3	0.794	GGCCTCAGG	31486	3718.77	0.894	ACCACCACAC	35145	1581.69	0.957
GGCATC	466428	434715	0.518	ATCTCAG	387122	185576	0.676	GCTGCCCC	48490	12587	0.794	GGGCAGGGA	31227	3715.53	0.894	AGCCACCGCA	24385	1095.91	0.957
GGTCCT	467419	435334	0.518	ATGCCCA	267561	128328	0.676	GGAGGCCT	70012	18186.4	0.794	TATTTTTAG	287158	33934	0.894	CAAAAATTAG	155089	6899.44	0.957
AAGAAC	970130	904971	0.517	ATGTGTG	387783	185943	0.676	GGATGGGG	70057	18196.5	0.794	TCAGCCTGG	45550	5376.27	0.894	CAGCCTCCAG	24302	1097.47	0.957
AAGCAC	671692	626686	0.517	ATGTTGG	387086	185943	0.676	GGCGACAG	69928	18160.6	0.794	TCCCCTTCC	45261	5379.47	0.894	CCGAGATCGC	24455	1097.78	0.957
AATCTC	969232	907300	0.517	CACATGC	268266	128328	0.676	GGGTGGGC	48628	12600.9	0.794	AGCCGGGCA	30864	3713.48	0.893	CGCCCGGCCC	8027	364.036	0.957
ACAATG	970677	906260	0.517	CATGAGC	267753	128363	0.676	TCTACTAA	305524	79221	0.794	AGCGAGACT	64760	7752.6	0.893	CTAATTTTTG	155668	6938.84	0.957
ACATGA	971275	906260	0.517	CCAACAT	386201	185261	0.676	TGAGCCAA	146509	37903.2	0.794	AGGAAGGGG	44970	5365.43	0.893	CTCAAAAAAA	151764	6887.72	0.957
ATAAAG	1400469	1.30869e+06	0.517	CCATGTG	268231	128546	0.676	TGCTGGGC	70215	18212.3	0.794	AGGGAGAGG	44998	5365.43	0.893	CTCAGGCTGG	24540	1099.65	0.957
CATTGT	973762	908844	0.517	CTGAGAC	267874	128363	0.676	TTGGCTCA	146383	38011.3	0.794	AGGGGCTGG	30926	3720.82	0.893	CTGACCTCAA	50613	2291.19	0.957
CTTTAT	1406347	1.31393e+06	0.517	CTGAGAT	386729	185628	0.676	ACACCCAG	100127	26203.1	0.793	AGTCTCGCT	65171	7772.55	0.893	CTGGAGGCTG	24395	1099.95	0.957
GAGATT	971992	907802	0.517	CTTGAGG	268363	128581	0.676	AGAAGGAA	209427	54671.6	0.793	CAGCCCTGG	31190	3717.74	0.893	GAGACTCTGT	50646	2295.72	0.957
GTGCTT	673704	629543	0.517	CTTGCCT	268232	128693	0.676	AGGAGCTG	100306	26262.2	0.793	CAGGCACAG	44703	5360.99	0.893	GCAAGACTCC	35414	1584.82	0.957
GTTCTT	974263	910139	0.517	CTTGGGC	185585	89041.8	0.676	AGGCCTCC	69773	18176.4	0.793	CCAGCCCCT	31009	3715.68	0.893	GCCAGGAGTT	34991	1587.95	0.957
TCATGT	973037	908844	0.517	GAAAGGG	267905	128251	0.676	CACACCAC	100549	26195.9	0.793	CCCACCTTG	44663	5373.3	0.893	GCCCCTCCCC	11739	526.146	0.957
AACAAG	963094	904971	0.516	GCATGTG	268577	128581	0.676	CAGCATGG	100408	26255	0.793	CCCCTTCCT	45024	5379.47	0.893	GCGATCTCGG	24640	1099.65	0.957
AAGACT	965713	906260	0.516	GCTCATG	268073	128546	0.676	CAGCTTCC	100616	26277.8	0.793	CCTTCCTCC	45127	5379.47	0.893	GGAGTCTCAC	35492	1587.51	0.957
AGTCTT	969236	908844	0.516	GGTGCCT	186194	89041.8	0.676	CAGGCCCA	69418	18150.5	0.793	CTCCACCCC	30962	3714.66	0.893	GGAGTCTTGC	35334	1590.21	0.957
ATGATG	967256	907802	0.516	GTCTCAG	268811	128546	0.676	CAGGTGGA	100780	26262.2	0.793	CTGCTGCTG	45135	5383.93	0.893	GGCCTCCCCA	17119	759.994	0.957
CATCAT	967677	907300	0.516	TCAGCAG	268312	128363	0.676	CCACACCT	100254	26233.2	0.793	CTGTGCCTG	45098	5383.93	0.893	GGCGGGCACC	11780	525.978	0.957
CTAGAA	965092	906260	0.516	TGGAGCC	185785	88915.2	0.676	CCTGCCAG	69494	18176.4	0.793	GAGACTCTG	64966	7763.64	0.893	GGCGGGTGCC	11854	526.873	0.957
TGAATT	1397913	1.31242e+06	0.516	TGGCTGT	268546	128765	0.676	CGCGGTGG	48227	12597.5	0.793	GCATGTGCC	44722	5376.27	0.893	GTGAGACTCC	35366	1587.51	0.957
AAGCTC	667171	627579	0.515	TGGGCAT	268850	128581	0.676	CTCTGGCC	69573	18202.3	0.793	GCCACCGCA	30987	3711.42	0.893	GTGGCGCGAT	24530	1099.95	0.957
AATTCA	1388683	1.31019e+06	0.515	TTCCTCA	387960	185789	0.676	CTGGAGAG	100610	26262.2	0.793	GGAGGGGGG	21412	2574.4	0.893	TCAAGCGATT	74646	3314.24	0.957
AATTTG	1391917	1.31242e+06	0.515	AACAGAA	555422	267221	0.675	CTGGCTCC	69682	18202.3	0.793	GGCCAAGGT	44655	5370.11	0.893	TGGGGAGGCC	17067	760.835	0.957
AGATGC	666332	627753	0.515	AGGACAG	266161	128216	0.675	CTGGGAGC	69519	18186.4	0.793	GGCCGGGTG	21447	2576.65	0.893	TGTGCCTGGC	24302	1101.21	0.957
ATTTGA	1392697	1.31242e+06	0.515	AGTGGGA	266443	128434	0.675	GCTCAGGC	69670	18181.4	0.793	GGCGCGATC	30913	3718.77	0.893	TTCTTTCTTT	155438	6956.7	0.957
CAAATT	1393336	1.31019e+06	0.515	CACACAT	384699	185261	0.675	GGAAGCTG	100371	26262.2	0.793	GGGCCTGGC	21415	2575.93	0.893	ACAGGTGCCC	24032	1097.78	0.956
CACAAT	960852	906010	0.515	CACATGG	266961	128363	0.675	GGAGCCAG	69468	18160.6	0.793	GGGGTGGAG	30941	3721.85	0.893	AGAATCGCTT	72360	3314.24	0.956
CTCCTA	668244	628300	0.515	CACTGGC	184929	88890.6	0.675	GGAGGGCA	69538	18165.6	0.793	GTGGGTGGG	31157	3727.15	0.893	AGCCACCACA	33992	1582.12	0.956
CTTGTT	967859	910139	0.515	CTGCTGA	267417	128546	0.675	GGCAGCCA	69369	18155.5	0.793	TCCCTGCCC	31141	3720.98	0.893	AGCCAGGTGT	34558	1587.95	0.956
GAGCTT	667851	628647	0.515	GCAGGCT	184486	88915.2	0.675	GGCCAGAG	69543	18160.6	0.793	TGAGATGGA	94080	11214.2	0.893	AGCTGGGTGT	34810	1590.65	0.956
GCATCT	667852	628473	0.515	GCCCAAG	184769	88764.2	0.675	GGGAGAAA	144943	37870.2	0.793	TGCCCGGCT	31145	3723.03	0.893	AGTGGCGCGA	24090	1098.38	0.956
GGATGC	461307	434835	0.515	GCTGTGT	267240	128765	0.675	TCCACCTG	100703	26277.8	0.793	TGCCTCCCG	30989	3722.01	0.893	ATCGCGCCAC	23977	1097.47	0.956
TAGGAG	667359	627926	0.515	GGCACCT	184703	88890.6	0.675	TCTGCCCA	100912	26277.8	0.793	TGCGGTGGC	30979	3725.09	0.893	ATCGCTTGAA	72242	3314.24	0.956
TCAAAT	1391437	1.31019e+06	0.515	GGCTCCA	184824	88890.6	0.675	TGGGTTCA	145469	38021.8	0.793	TGGGAGGGG	31118	3721.85	0.893	CAAGTGATTC	72529	3314.24	0.956
TCATGA	961974	907551	0.515	GGGACCC	127468	61485.6	0.675	TGTCGCCC	69658	18202.3	0.793	TGGGGCCTG	31171	3725.09	0.893	CAGGCTGGGC	16573	760.625	0.956
TGTCAT	964224	908844	0.515	TGCCTTT	386129	186105	0.675	AACCCCGT	99866	26240.5	0.792	TGGGTTCAA	93797	11227.1	0.893	CCCAGGCTAG	23997	1097.78	0.956
TTCTAG	966993	908844	0.515	TGTCTTT	558212	269130	0.675	AAGAAAAG	300294	78927	0.792	TTGAACCCA	93073	11204.9	0.893	CCGCGCCTGG	11307	526.582	0.956
ACTTTC	960729	908593	0.514	TTCTGTT	558907	269130	0.675	AAGGAAAA	300491	78927	0.792	ACTAAAAAT	277766	33732	0.892	CTAGCCTGGG	23806	1099.65	0.956
AGAGTC	664138	627753	0.514	AAAGAGG	382476	185151	0.674	ACGGGGTT	99916	26299.6	0.792	AGGGAGGAG	44196	5365.43	0.892	GAATCACTTG	72121	3314.24	0.956
ATCAGA	957468	906260	0.514	AAAGCAA	551809	267221	0.674	AGAAAAGA	300681	78927	0.792	ATTTTTAGT	279537	33934	0.892	GAGGCGGGCA	16660	759.752	0.956
ATGACA	960335	906260	0.514	AAATGAA	800068	386432	0.674	AGGAGGAA	144205	37870.2	0.792	CACTGCGCC	30706	3716.71	0.892	GCCAGGCACA	24068	1096.22	0.956
ATTGTG	962898	909095	0.514	AACCCTG	265183	128328	0.674	CAGCTCCT	100055	26277.8	0.792	CAGCAGCAG	44114	5360.99	0.892	GCCCAGCCTG	16489	760.204	0.956
GAAAGT	959953	906510	0.514	ACACAGC	265538	128145	0.674	CAGGGGAG	69278	18165.6	0.792	CCACCCTCC	30604	3714.66	0.892	GCCCTGCCCC	11431	526.291	0.956
GCATCC	460303	434595	0.514	AGAAAAC	552915	267221	0.674	CCACCTGG	69089	18176.4	0.792	CCCCCAGGC	21317	2570.14	0.892	GGGCACCTGT	23684	1099.65	0.956
GACTCT	661861	628473	0.513	AGAATGG	383305	185415	0.674	CCATGCTG	100333	26285.1	0.792	CCTCCTTCC	44219	5379.47	0.892	GGGCCGGGCG	7915	364.438	0.956
TCTGAC	660916	628473	0.513	AGCAGAA	382839	185100	0.674	CTCCCCTG	69283	18197.2	0.792	CCTGGCCCT	30628	3722.01	0.892	GGGCGGGGGG	7907	364.64	0.956
TCTGAT	958413	908844	0.513	AGGCAAG	265323	128216	0.674	CTGCTGTG	100062	26329.8	0.792	CGGGAGGCA	30680	3714.5	0.892	GGGGCAGGGC	11559	526.269	0.956
TGGATT	956190	909095	0.513	ATCCACC	265712	128292	0.674	CTGTCCCC	69119	18197.2	0.792	CTACAGGCA	64054	7750.45	0.892	GGTGGGCGCC	11552	526.873	0.956
AAAGTT	1376009	1.31055e+06	0.512	ATGGGGA	265295	128434	0.674	GCAGCTGC	69059	18181.4	0.792	CTCCTCCCT	44390	5379.47	0.892	GTGTGGTGGT	34762	1593.36	0.956
AACACT	949220	906010	0.512	CAAGTGA	382927	185364	0.674	GCTGGCTG	69459	18212.3	0.792	CTGCCTGGC	30657	3723.03	0.892	TCCCCCCACC	16334	759.574	0.956
AAGCAT	950336	906260	0.512	CAGCCAA	264500	128145	0.674	GGGCGACA	69056	18160.6	0.792	GCCAGGCCC	21211	2570.85	0.892	TGAGACAGGG	34373	1586.13	0.956
AATCCA	951700	906010	0.512	CAGGGTT	266244	128581	0.674	GTGCCAGG	69370	18186.4	0.792	GCCTGGGGG	21211	2576.65	0.892	TGCCCGCCTC	16400	761.077	0.956
AATCCT	952793	907300	0.512	CCTCAGA	265412	128328	0.674	GTGGTGTG	100121	26344.4	0.792	GGCACATGC	44466	5368.62	0.892	TGCGGTGGCT	24193	1101.52	0.956
AGACCT	659241	627579	0.512	CTGTCCT	266015	128693	0.674	TGAACCCA	144108	37892.7	0.792	GGCGCAGTG	30876	3719.79	0.892	TTCAAGCGAT	72737	3314.24	0.956
CAATTT	1377946	1.31206e+06	0.512	GCCAGTG	184235	88915.2	0.674	TGATCCAC	144081	37946.7	0.792	GGGAGGCCT	30674	3719.79	0.892	TTGAGGTCAG	50355	2296.36	0.956
CAGGTA	659220	627753	0.512	GGTGGAT	265823	128617	0.674	TGCCCTCC	69115	18197.2	0.792	GGGCTGAGG	30583	3720.82	0.892	AAACAAACAA	144774	6877.92	0.955
CATAAA	1372523	1.30833e+06	0.512	GTTTTCT	556608	269130	0.674	TGGGCAGA	99934	26262.2	0.792	GTATTTTTA	279434	33934	0.892	AAATTAGCCG	71003	3309.52	0.955
GTCAGA	659307	627753	0.512	TCTGAGG	266208	128581	0.674	TGGGCCTG	69458	18212.3	0.792	TTGAGATGG	92533	11230.2	0.892	ACCAGGCTGG	23049	1098.08	0.955
TACCTG	660322	628473	0.512	AAAATAT	1148691	558670	0.673	TGGGCGAC	69365	18186.4	0.792	AAAAACAAA	273670	33636.1	0.891	AGAGGCTGAG	33638	1586.13	0.955
TTTATG	1380114	1.31429e+06	0.512	AAGAGGA	380301	185151	0.673	TTCCCAGG	99863	26285.1	0.792	ACCACCATG	63122	7748.31	0.891	CACCCAGCTA	33564	1584.38	0.955
AAATTG	1368805	1.31055e+06	0.511	ACAAACA	548795	267147	0.673	TTCCTCCT	144450	38044.4	0.792	AGGCCTCCC	30483	3716.71	0.891	CACCGCACCC	16207	758.704	0.955
AACTTT	1370320	1.31206e+06	0.511	ACAGGGA	263648	128216	0.673	TTCCTGCC	100162	26315.3	0.792	CAAGGTGGG	44036	5371.59	0.891	CCAGCCTGGT	23372	1099.34	0.955
AGAGTT	947462	907802	0.511	AGAGCCA	263426	128180	0.673	TTTCTCCC	144692	38044.4	0.792	CAGGAGATC	63071	7752.6	0.891	CCAGGCTGGC	16192	760.414	0.955
AGGATT	950227	907802	0.511	ATGCTGG	264664	128581	0.673	TTTTCCTT	303366	79560.1	0.792	CAGGCCCTG	30409	3717.74	0.891	CCCCAGGCTG	15949	760.204	0.955
AGGTCT	657984	628647	0.511	CAGAGTC	264483	128363	0.673	ACAGGCGC	68686	18155.5	0.791	CAGGGCCTG	30455	3718.77	0.891	CCTCCCACCC	16062	759.574	0.955
AGTGTT	949931	909095	0.511	CATCTCC	264432	128475	0.673	ACCATGTT	207175	54875.2	0.791	CCCACCCAC	30383	3709.37	0.891	CCTCCTCCCC	16088	760.657	0.955
ATGCTT	948336	908844	0.511	CCAGCAT	264112	128328	0.673	AGGCCGGG	47572	12579.5	0.791	CCCCCTGCC	20937	2573.09	0.891	CGCGCCTGGC	11144	526.582	0.955
CAACCA	653398	626513	0.511	CCATTCT	382262	185789	0.673	AGGGCCTG	68753	18186.4	0.791	CCCGGCCCC	14531	1779.8	0.891	CGGCTAATTT	71062	3318.96	0.955
CTAGGA	654962	627753	0.511	GAGCAGA	263603	128216	0.673	AGTGGGAG	99350	26269.5	0.791	CCTCAGCCC	30411	3715.68	0.891	CTCAGCCTCT	33833	1588.89	0.955
GAACCA	655652	626686	0.511	GAGCAGC	182409	88788.7	0.673	CACAGCAG	99263	26210.4	0.791	CCTCCCAGC	30348	3715.68	0.891	GAGGTGGGGG	16055	761.255	0.955
TAAACA	1367796	1.30833e+06	0.511	GGGTCCC	126944	61573.2	0.673	CAGGCCCT	68617	18176.4	0.791	CCTGGGCAG	30535	3718.77	0.891	GCCAGCCTGG	15985	760.414	0.955
TAGGCA	656223	627753	0.511	GGGTGCC	126904	61590.2	0.673	CAGGCTGA	99221	26255	0.791	CTGCCCAGG	30318	3717.74	0.891	GCGCGATCTC	23371	1099.34	0.955
TGCCTA	656876	628473	0.511	TCACTTG	382539	185841	0.673	CCAAGGCA	99161	26210.4	0.791	CTGCCCCAG	30402	3716.71	0.891	GCGGCGGCGG	7687	364.438	0.955
TGTGAC	657805	628647	0.511	TCAGAGA	381266	185364	0.673	CCAGGTGG	68693	18186.4	0.791	CTGCCTCTG	44150	5382.44	0.891	GGAGGGAGAG	23188	1097.43	0.955
TGTTTA	1376159	1.31429e+06	0.511	TCAGGAA	381578	185364	0.673	CCCCCTGC	47522	12583.6	0.791	CTGGGGCAG	30300	3719.79	0.891	GGCACCTGCC	16058	760.204	0.955
AACTCT	943597	907300	0.51	TCCCACT	264963	128475	0.673	CCTGGCAC	68975	18176.4	0.791	GATCGCGCC	30328	3717.74	0.891	GGCACCTGTA	33605	1587.51	0.955
AACTGC	652671	627579	0.51	TCCCCAT	264520	128475	0.673	CCTGGGAA	99607	26255	0.791	GATCTCCTG	63711	7772.55	0.891	GGCAGGTGCC	16192	760.625	0.955
ACTCTC	654168	628300	0.51	TCCCTGT	264502	128693	0.673	CCTTTTTT	300775	79560.1	0.791	GCCAGGCAG	30310	3713.48	0.891	GGCTCAAGCA	33975	1585.25	0.955
ATGTCC	653461	628473	0.51	TCTCCAC	264659	128475	0.673	CTCTCCAG	99657	26277.8	0.791	GCTGGGAGG	30402	3720.82	0.891	GGGAGGCCTC	16059	760.625	0.955
GAGAGT	653181	627926	0.51	TGAGAAA	550836	267675	0.673	CTGGGTGT	99579	26337.1	0.791	GGAGGGTGG	30307	3721.85	0.891	GGGGCGGGGC	7822	364.539	0.955
GCAAGC	452590	434096	0.51	TGTTTGT	553015	269204	0.673	GAGCAAGA	143400	37859.7	0.791	GGAGTCTCG	43742	5377.76	0.891	GGGTGGGGAC	16008	761.045	0.955
GCAGTT	654235	628647	0.51	TTCATTT	801342	388531	0.673	GAGTGGGG	68833	18196.5	0.791	GGTGCCTGT	43916	5385.42	0.891	GGTGCCTGTA	33537	1590.21	0.955
GCCTAG	452896	434715	0.51	TTCTGCT	383723	186105	0.673	GCTCCCAG	68951	18176.4	0.791	TAAAAATAC	277116	33732	0.891	GGTGGGGGGA	16323	761.255	0.955
GCTTGC	452320	435334	0.51	TTGCTTT	553397	269130	0.673	GGCAGGAA	99420	26224.9	0.791	TCGCTCTGT	63444	7783.63	0.891	GGTTTCACCG	33654	1589.77	0.955
GGACAT	652290	627753	0.51	AAAGGCA	378903	185100	0.672	GGGGACAG	68751	18165.6	0.791	TGCCTGTAG	63748	7774.7	0.891	TACAGGTGCC	33879	1587.51	0.955
GGACCA	452100	434096	0.51	ACCCCTG	182415	88866.1	0.672	GGGGCAGA	68627	18165.6	0.791	TTCTTTTTT	277467	34021.4	0.891	TCGCGCCACT	23528	1099.04	0.955
GTCACA	654405	627579	0.51	AGAAACA	548206	267221	0.672	TCTCCCTG	99295	26315.3	0.791	AAACAAACA	187677	23292.8	0.89	TGCTTGAGCC	33751	1589.77	0.955
GTGTTG	656596	629717	0.51	AGAGCCC	181450	88764.2	0.672	TGCCTTGG	99494	26329.8	0.791	AAGTGATCC	90441	11208	0.89	TGTCTCAAAA	101117	4784.62	0.955
GTTTTA	1365738	1.31429e+06	0.51	ATATTTT	1148115	561061	0.672	TGGCTGCC	68762	18207.3	0.791	ACAGAGCGA	62817	7741.57	0.89	TGTGGTGGCT	34050	1592.92	0.955
TAAAAC	1359159	1.30833e+06	0.51	CAGACAC	262194	128145	0.672	TGGGAAGG	99207	26269.5	0.791	ACAGAGTCT	90350	11208	0.89	TTGTTTGTTT	146173	6960.54	0.955
TAAGAA	1359887	1.30869e+06	0.51	CAGGGGT	182100	88939.8	0.672	TGGGGGCA	68688	18191.5	0.791	ACAGGCACC	43554	5359.51	0.89	AAAAAAAAGA	206289	9934.85	0.954
TCAAGT	943353	907551	0.51	CATCTCA	379386	185525	0.672	TTCCTTCT	208588	55016.5	0.791	AGGGCCAGG	30112	3714.5	0.89	ACAGGCACCC	22890	1095.91	0.954
TCCTAG	653512	628473	0.51	CCTCTTT	380684	186054	0.672	AACATGGT	206627	54812.3	0.79	ATGTTGCCC	62824	7772.55	0.89	AGCCGGGCAT	22774	1098.08	0.954
TGGTTC	655846	629543	0.51	CTCCTTT	381597	186054	0.672	AGCCACAG	98770	26210.4	0.79	CACCAGGCC	29898	3711.42	0.89	AGGTTCAAGC	47118	2292.46	0.954
TGGTTG	655304	629717	0.51	GAAAAAG	547232	267295	0.672	AGGTGTGG	99218	26306.9	0.79	CACCTTGGC	43662	5374.79	0.89	AGTAGAGACA	68892	3305.73	0.954
AAACTT	1359906	1.31019e+06	0.509	GACTCTG	262828	128546	0.672	CAACCTCT	142688	37936.2	0.79	CAGAGGCAG	43272	5362.47	0.89	ATGCCCGGCT	22959	1099.34	0.954
AAGTTT	1359900	1.31242e+06	0.509	GCTCACA	262745	128328	0.672	CACCGCGC	47164	12569.1	0.79	CAGGCAGGG	29954	3714.5	0.89	CAAGCAATTC	68349	3308.61	0.954
ACTTGA	942222	907551	0.509	GCTGCTC	182354	89017.2	0.672	CAGGAGAG	98444	26224.9	0.79	CATGGTGGT	62744	7776.85	0.89	CACGCCATTC	32559	1586.63	0.954
AGAATA	1359359	1.30869e+06	0.509	GGCACCC	125993	61468.6	0.672	CAGGGAGA	98820	26224.9	0.79	CCCCATCCC	29938	3714.66	0.89	CAGCCTGGGG	15928	760.625	0.954
ATATGT	1360497	1.31242e+06	0.509	GTCTCAC	263499	128510	0.672	CCAGGAGA	98577	26217.6	0.79	CCCTGCCTG	30176	3722.01	0.89	CAGTGGCGTG	22674	1099.95	0.954
CAACAC	650352	626513	0.509	GTGGAGA	263265	128434	0.672	CCCCACTC	68215	18166.3	0.79	CCTCCACCC	29940	3714.66	0.89	CATGGTGGCG	22726	1099.95	0.954
CTAGGC	451277	434715	0.509	TCCCACA	263231	128292	0.672	CCCGGCCT	47463	12587	0.79	CGAGACTCC	43547	5367.14	0.89	CCAAAAAAAA	142878	6877.92	0.954
TATTCT	1361932	1.31393e+06	0.509	TCCCCAA	262829	128292	0.672	CCTTCCCA	99017	26270.6	0.79	GAAAAAAAA	272412	33645.4	0.89	CCAGGCCTGG	15889	760.414	0.954
TGGTCC	451089	435334	0.509	TCTCTGA	380815	185841	0.672	CTCCCACT	98970	26270.6	0.79	GCACATGCC	43540	5367.14	0.89	CCAGGCGCGG	10917	525.978	0.954
TTCTTA	1364689	1.31393e+06	0.509	TGCCTTG	263333	128729	0.672	CTCTCCTG	98923	26315.3	0.79	GGAAGGAGG	43425	5365.43	0.89	CCCAGCCCCC	10834	525.397	0.954
AATCTG	936670	907551	0.508	TGGCTCT	264036	128729	0.672	GGGAAGCC	68501	18160.6	0.79	GGCATGTGC	43529	5377.76	0.89	CCCAGGCTCA	22588	1097.47	0.954
ACATAT	1354468	1.31019e+06	0.508	TGTGGGA	263964	128617	0.672	GTGGATCA	143181	37967.7	0.79	GGGCAACAT	63007	7752.6	0.89	CCCCCACCTC	15898	759.574	0.954
ATCAGG	646902	627753	0.508	TGTTTCT	552114	269130	0.672	TCAGCTCA	142927	37946.7	0.79	GGGGCCGGG	14459	1782.27	0.89	CCCCTCCCCA	15725	759.574	0.954
CAGATT	938457	907551	0.508	TTCCTGA	380228	185841	0.672	TCTGCCCC	68599	18197.2	0.79	GGGTGGAGG	29990	3721.85	0.89	CCCCTCCTCC	15751	760.657	0.954
ATGAAT	1345748	1.31055e+06	0.507	TTGGCTG	263886	128765	0.672	TCTTGCTC	143470	38054.9	0.79	TCTGCCCAC	43662	5373.3	0.89	CCGCCGCCGC	7565	364.036	0.954
ATTCAT	1346758	1.31206e+06	0.507	TTTCTCA	550033	268672	0.672	TGAGCTGA	142447	37967.7	0.79	TCTGTCTCA	90892	11236.9	0.89	CGCCACCATG	22914	1097.47	0.954
CCTGAT	647073	628473	0.507	AAAACCA	545605	267147	0.671	TGCCCCCA	68229	18171.4	0.79	TCTGTCTCC	63167	7781.48	0.89	CGCCATTCTC	32702	1588.89	0.954
GAACAA	929953	904971	0.507	AAAATGA	788365	386432	0.671	TGCCCGCC	47257	12587	0.79	TGCCCACCT	43300	5373.3	0.89	CGCCTGCCTC	15668	761.077	0.954
GACTGC	446582	434715	0.507	AAGACAG	377388	185100	0.671	TGGAGAGG	98676	26269.5	0.79	TTTTTTTTC	275028	34021.4	0.89	CGGTGAAACC	33243	1585.25	0.954
GCAGTC	447217	434715	0.507	ACCCCAC	181195	88715.1	0.671	TTTTTGTT	433731	115085	0.79	ACAGGTGCC	43179	5368.62	0.889	CTACAGGCAC	32718	1584.82	0.954
TGACAA	930488	906260	0.507	AGAGCAA	376670	185100	0.671	AACAAAAA	425683	113912	0.789	AGAAAAAAA	268897	33645.4	0.889	CTCCATCTCC	32651	1588.46	0.954
TTGTCA	933290	908844	0.507	AGAGTGA	377858	185415	0.671	ACCTCCGC	67970	18171.4	0.789	AGACTCTGT	89541	11224	0.889	CTCTCCCTCC	22675	1100	0.954
TTGTTC	936904	910139	0.507	CAAGGCA	261359	128180	0.671	AGAGGTTG	142089	37978.2	0.789	AGGTGGGCA	43027	5371.59	0.889	GAGATCGCGC	22913	1098.08	0.954
AAAGTA	1338659	1.30869e+06	0.506	CCATGGC	181383	88890.6	0.671	AGGGGAAG	97860	26232.1	0.789	CAGCCTGAG	42976	5368.62	0.889	GAGGCAGGCG	15672	759.752	0.954
AATATA	1936451	1.89199e+06	0.506	CTGTCTG	262048	128729	0.671	CACCCGGC	46936	12569.1	0.789	CCCCAACCC	29684	3709.37	0.889	GAGGCCTCCC	15880	760.204	0.954
AGCATC	643332	627579	0.506	CTTTTTC	548573	269055	0.671	CAGCCTTG	98200	26285.1	0.789	CCCCTCTCC	29707	3719.95	0.889	GCCAGGCGCG	10809	525.978	0.954
AGTTCC	644531	628473	0.506	GCCATGG	180944	88915.2	0.671	CAGGAGCC	67829	18155.5	0.789	GCCAAGGTG	43089	5370.11	0.889	GCCCCGCCCC	7487	363.935	0.954
ATTGCA	928078	907551	0.506	GGGAGCA	181525	88813.2	0.671	CCTCTCCA	98355	26270.6	0.789	GCCCCAGGC	20488	2570.85	0.889	GCTTGAACCT	47358	2295.09	0.954
CCCCGC	212777	208112	0.506	GGGCTCT	181427	89041.8	0.671	CCTGAGTA	142113	37957.2	0.789	GGAGAGGGG	29636	3716.56	0.889	GGCGCATGCC	15631	760.414	0.954
GCGGGG	213404	208342	0.506	GGGTGCA	181445	88939.8	0.671	CTGTGGCT	98551	26329.8	0.789	GGATCACTT	90115	11224	0.889	GGGAGGATCA	33016	1586.13	0.954
GGAACT	642982	627753	0.506	GTGAGAC	262391	128399	0.671	GCAGGGCA	67874	18160.6	0.789	GGCACCTGT	42951	5376.27	0.889	GGGGAGGAGG	15648	760.172	0.954
TATATT	1939680	1.89739e+06	0.506	GTGGGGT	181444	89091.1	0.671	GCGCCTGT	68098	18207.3	0.789	GGCAGGGGG	20556	2573.69	0.889	GGGTGCCTGT	23067	1101.52	0.954
TGCAAT	928283	907551	0.506	GTGTCTG	262875	128765	0.671	GCGCGGTG	46992	12597.5	0.789	GGCCTGGTG	29803	3725.09	0.889	GGGTGCGGTG	15818	762.129	0.954
AAATCC	923915	906010	0.505	TAGAGAC	378060	185364	0.671	GCGGAGGT	67923	18191.5	0.789	GGGATGGGG	29840	3721.85	0.889	GGGTGGGAGG	15831	761.255	0.954
AATCAG	925801	906260	0.505	TCACTCT	378092	185789	0.671	GCTGCAGC	67962	18181.4	0.789	GGGCGGGGC	14257	1782.27	0.889	GTCCCCACCC	15885	759.784	0.954
AATTTA	1930113	1.89469e+06	0.505	TCCTCTT	379854	186054	0.671	GGAAGCAG	98355	26224.9	0.789	GGGTTGGGG	29835	3727.15	0.889	GTGCCTGTAG	32724	1590.21	0.954
AGTCCA	640621	627579	0.505	TCTGCTC	262263	128693	0.671	GGCGGGCA	46900	12579.5	0.789	GTGGGCAGA	43162	5371.59	0.889	TACAGGCACC	33187	1584.82	0.954
CAATGA	922885	906260	0.505	TGCACCC	181128	88866.1	0.671	GGCTCCTG	68201	18207.3	0.789	TGTTTGTTT	189429	23539.1	0.889	TAGCTGGGTG	33092	1590.65	0.954
GAAGTC	640560	627753	0.505	TGTGAGC	262580	128581	0.671	GGCTTCCC	67874	18202.3	0.789	AAAATAAAA	383864	48641.6	0.888	TCCACCTCCT	32577	1588.46	0.954
GACTTC	640445	628473	0.505	TTGGGGA	262494	128617	0.671	GGGCTGTG	68152	18217.4	0.789	AAACCCTGT	88931	11204.9	0.888	TGATCCTCCC	33086	1588.89	0.954
GATGCT	642615	628647	0.505	TTTTTAT	1147522	561860	0.671	TACTCAGG	141975	37957.2	0.789	ACAGGGTTT	89453	11227.1	0.888	TGGGGAGGGG	15672	761.255	0.954
GGAACC	442867	434096	0.505	CAGACAG	259690	128180	0.67	TCAGCCTG	98583	26285.1	0.789	AGAGGCAGG	42648	5363.95	0.888	TGTCTCTACT	68451	3322.77	0.954
GTCAGC	442967	434715	0.505	CTGTCTT	378285	186105	0.67	TCTCCTGG	98433	26322.6	0.789	AGCCACCAT	61446	7748.31	0.888	TTTTTTTTGA	210521	10048.6	0.954
TAAATT	1936075	1.89469e+06	0.505	GAGGGCC	124701	61502.6	0.67	TCTTTTCT	297813	79560.1	0.789	CACCACCAT	61277	7746.17	0.888	AGGAGGTGGA	32497	1586.57	0.953
TACTTT	1340154	1.31393e+06	0.505	GCTCCCT	180555	88992.7	0.67	TGCCCTGC	68068	18202.3	0.789	CACTGCAAG	61676	7750.45	0.888	AGGTGATCCA	46228	2292.46	0.953
TCATTG	927968	908844	0.505	GGCCCTC	125109	61556.2	0.67	TGCCTCTG	98246	26322.6	0.789	CAGGCTGGC	29350	3718.77	0.888	AGTGATTCTC	67945	3318.96	0.953
TGGACT	642591	628647	0.505	GTCTCCA	260948	128510	0.67	TTTTCTCT	297010	79560.1	0.789	CCCACCCCT	29322	3714.66	0.888	CAAGGCAGGC	22081	1096.52	0.953
ACCTTC	638480	628300	0.504	TCATTTT	787266	388531	0.67	AAGACCAG	140423	37849.3	0.788	CCTGAGCTC	42474	5374.79	0.888	CACCTGGCTA	32371	1587.07	0.953
ATCATG	922959	907551	0.504	TGCTCCC	180438	88992.7	0.67	ACAAAAAT	424216	114074	0.788	CCTGCCTCT	42623	5380.96	0.888	CACGCCACTG	22243	1097.47	0.953
ATCCTT	921731	908593	0.504	TTGCTCT	377761	186105	0.67	AGAGAAAA	292621	78927	0.788	CTCAGGCTG	42667	5376.27	0.888	CAGCCTGGAC	22220	1097.78	0.953
CATGAT	921248	907551	0.504	AGCAGCT	259170	128363	0.669	AGCAGCTG	97782	26255	0.788	GAGCTCAGG	42558	5370.11	0.888	CCCCAACCCC	15213	758.494	0.953
CGGCCT	305378	301037	0.504	AGCTGCT	260253	128546	0.669	AGGCTGGC	67498	18186.4	0.788	GCCTGGGGC	20525	2575.93	0.888	CCCCTTCCCC	15571	760.657	0.953
CTGATT	925273	908844	0.504	AGGGAGC	179549	88813.2	0.669	ATTTTTGT	426849	114921	0.788	GGAGGATCA	61334	7754.74	0.888	CCGGGTTCAC	22180	1099.34	0.953
GAAGGT	639324	627926	0.504	CAAAGGA	374149	185100	0.669	CAAGGCTG	97511	26255	0.788	GGGAGGAAG	42460	5365.43	0.888	CCTGCCTGCC	15331	761.077	0.953
GCTGAC	441657	434715	0.504	CAGATGG	259603	128399	0.669	CACAGCCC	67409	18145.5	0.788	TGATCCTCC	61389	7770.41	0.888	CGCCCACCTC	15389	759.784	0.953
GGAATT	921529	907802	0.504	CAGTCTC	260178	128510	0.669	CAGAGGCA	97617	26217.6	0.788	TGGCCAGGG	29504	3719.79	0.888	CGGAGTCTCG	22088	1099.65	0.953
GGATTT	922657	909095	0.504	CCATCTG	260244	128510	0.669	CAGAGGGA	97309	26224.9	0.788	TGGCCCAGG	29555	3718.77	0.888	CTTGAGGTCA	46397	2295.72	0.953
GGTTCC	442086	435334	0.504	CTGAGCA	259965	128363	0.669	CAGCTGCT	97586	26285.1	0.788	TTTGTTTTT	270229	34030.8	0.888	GAATGGCGTG	32077	1588.39	0.953
ACTCAC	635720	627406	0.503	GAAAAGG	373761	185151	0.669	CAGGGTTT	140926	38021.8	0.788	TTTTTTCTT	268427	34021.4	0.888	GAATTGCTTG	67913	3319.88	0.953
ATCTGA	918271	907551	0.503	GAGACTG	259537	128399	0.669	CCCACCTT	97547	26270.6	0.788	TTTTTTTGA	269250	33982.4	0.888	GACTACAGGT	46279	2292.46	0.953
ATCTTG	921564	908844	0.503	GGACACA	259094	128180	0.669	CCCTCCAC	67553	18166.3	0.788	ACAGTGGCT	60928	7763.64	0.887	GAGAATCACT	67363	3309.52	0.953
CAAGAT	918284	906260	0.503	GTCTCTA	376303	185841	0.669	CGCCCACC	46585	12565.6	0.788	ACCCGCCTC	29294	3715.68	0.887	GAGAATGGCG	32216	1586.13	0.953
CCTACC	440495	434475	0.503	TCCTTTG	375442	186105	0.669	CTGCTTCC	98071	26315.3	0.788	AGGGAAGGG	42049	5365.43	0.887	GAGGTGGGCG	15496	761.045	0.953
CTTTAA	1329624	1.31206e+06	0.503	TGTCTGT	375667	186157	0.669	CTTCCCCT	97923	26308	0.788	AGGGGTGGG	29218	3721.85	0.887	GATCGTGCCA	32130	1587.51	0.953
GACCAC	438811	433976	0.503	TGTGTCC	260563	128729	0.669	CTTTTCTT	294863	79560.1	0.788	ATGGTGGCT	60901	7776.85	0.887	GCAGCCTGGG	15329	760.625	0.953
GGTAGG	440358	434955	0.503	TTCTGCA	374836	185841	0.669	GAGGAAGA	140869	37870.2	0.788	ATGGTGGTG	61017	7779	0.887	GCCGAGATCA	31813	1585.25	0.953
GTGAGT	636931	628821	0.503	AAAGGAG	371946	185151	0.668	GCAGGGGG	46640	12583	0.788	CCAGGCACA	41975	5359.51	0.887	GCCTGCCTTG	22440	1100.91	0.953
GTGGTC	440825	435454	0.503	ACAGACA	372911	185049	0.668	GCCAGCCT	67741	18176.4	0.788	CCCCCCGCC	13906	1779.31	0.887	GCGGGCAGAT	22167	1098.38	0.953
TCAGAT	920254	907551	0.503	ACTGAGG	257964	128399	0.668	GCTGGGAA	97763	26262.2	0.788	CCCTGGCCA	29172	3716.71	0.887	GCTGCACCCA	22184	1097.47	0.953
TTGCAA	919573	907551	0.503	AGGTGGC	179048	88939.8	0.668	GGGAGCCC	46753	12576.1	0.788	CCTGCTGCC	29346	3722.01	0.887	GGAGGAGGGG	15267	760.172	0.953
AAAGTC	913672	906260	0.502	ATAAAAA	1124314	557875	0.668	GGGCTCCC	46709	12590.5	0.788	CCTGGGCCA	29107	3717.74	0.887	GGCACGTGCC	15573	760.414	0.953
AAGGAT	913716	906510	0.502	ATGAGCC	258602	128363	0.668	GTGGAGGG	67712	18196.5	0.788	CTCTGCCCC	29129	3720.98	0.887	GGCAGGCAGG	15290	759.752	0.953
AATTCC	915902	907300	0.502	CCACCTT	258906	128475	0.668	TTCCCAGC	97733	26277.8	0.788	CTTCCTCCC	42183	5379.47	0.887	GGCATGCGCC	15415	760.414	0.953
AGGCCG	303546	300692	0.502	CCTCAGT	258732	128510	0.668	AAACCCTG	139924	37892.7	0.787	CTTCTGCCT	60897	7781.48	0.887	GGCGGCGGCG	7324	364.438	0.953
ATGCAT	915448	907551	0.502	CCTTTTC	374354	186054	0.668	ACACCTGG	96798	26247.7	0.787	CTTGCAGTG	61308	7774.7	0.887	GGGGCTGGGC	10624	527.019	0.953
CAGTTG	633854	628647	0.502	CTTCCAC	258209	128475	0.668	ACCGCGCC	46537	12569.1	0.787	GAGAATGGC	60623	7754.74	0.887	GGGGGCTGGG	10764	527.165	0.953
CGCCCA	302376	300526	0.502	GCCACCT	178967	88866.1	0.668	CACTGCCC	67249	18171.4	0.787	GAGGCCCAG	29281	3713.48	0.887	GGGGTGGGGA	15317	761.255	0.953
CTTAAA	1320834	1.31019e+06	0.502	GGCTCAT	258933	128546	0.668	CAGAGGAG	97067	26224.9	0.787	GATCTCAGC	60872	7761.5	0.887	GTCCAGGCTG	22343	1099.65	0.953
GAGTCA	632015	627753	0.502	GGGACTG	178725	88939.8	0.668	CAGAGTCT	140077	37957.2	0.787	GCCAGCCTG	29185	3717.74	0.887	GTTCAAGTGA	67377	3315.15	0.953
TTAAAG	1322038	1.31055e+06	0.502	GGGCAAG	178329	88813.2	0.668	CCAGAGCC	66913	18150.5	0.787	GCCATTCTC	61238	7770.41	0.887	GTTCACGCCA	32294	1587.07	0.953
TTTAAG	1321331	1.31242e+06	0.502	TCTTCCA	373860	185789	0.668	CCCCTCTG	67141	18197.2	0.787	GCCCCGCCC	13912	1779.8	0.887	TACACACACA	66396	3302.99	0.953
AGATGT	909645	907802	0.501	TGCAGAA	373485	185364	0.668	CTCCTCTG	97247	26315.3	0.787	GCTGCACCC	29090	3716.71	0.887	TAGCCGGGCA	22292	1098.08	0.953
AGTCAC	630002	627579	0.501	TGCTCAG	259143	128546	0.668	CTCTGCTG	97492	26322.6	0.787	GGGGCAGAG	29060	3715.53	0.887	TCACTTGAAC	67107	3313.32	0.953
ATACAT	1315341	1.31019e+06	0.501	TGGGTTC	259195	128765	0.668	CTCTGGGA	97121	26292.4	0.787	GGGGCTGAG	29264	3720.82	0.887	TCCCCACCCC	15338	759.574	0.953
ATGTAT	1315873	1.31242e+06	0.501	ACCCTCC	178146	88841.5	0.667	CTGCAGCT	96917	26285.1	0.787	GGGTGCAGC	29068	3719.79	0.887	TCCTCCTCCT	32466	1590.72	0.953
CAACTG	630594	627579	0.501	ATGGCAG	257405	128399	0.667	CTGGTCTT	140482	38065.4	0.787	TCTCTCTCC	60842	7779.33	0.887	TGACCTCAAG	46566	2291.82	0.953
CAGATC	628842	627579	0.501	CCCCTCA	177623	88841.5	0.667	CTTCCCCC	67114	18192.2	0.787	TGCAAGCTC	60747	7761.5	0.887	TGAGCCTGGG	22329	1099.95	0.953
CTGCTA	629957	628473	0.501	CCTCTCA	256763	128475	0.667	GAAGGAAA	201483	54671.6	0.787	TGTGCCTGG	42165	5385.42	0.887	TGATCTCGGC	32407	1589.77	0.953
GAGTCC	436905	434715	0.501	CTGCCAT	257396	128510	0.667	GCGCCCGC	32110	8706.44	0.787	TTTTATTTT	387177	49128.8	0.887	TGCCCACCTC	22379	1098.73	0.953
GCACAA	629727	626686	0.501	CTTGCCC	178589	88992.7	0.667	GCGGGCGC	32143	8711.26	0.787	AATTAGCCA	125970	16180.6	0.886	TGCCCGGCTA	22541	1099.34	0.953
GGACTC	436699	434715	0.501	GAACCCA	256986	128145	0.667	GGAAAGGA	139983	37870.2	0.787	AATTAGCTG	125649	16208.1	0.886	TGGATCACCT	46228	2295.09	0.953
TAGCAG	629675	627753	0.501	GCCCTCA	177662	88866.1	0.667	GGCGCGGT	46413	12597.5	0.787	AGCCACTGT	60440	7761.5	0.886	TGGCCTCAAG	32214	1587.51	0.953
TGACTC	631746	628473	0.501	GGAGGGT	178125	88964.3	0.667	GGGCAGTG	67281	18191.5	0.787	AGGCAGAAG	60416	7743.71	0.886	ACCCGCCTCG	15147	759.994	0.952
TTGTGC	632175	629543	0.501	GTGGAAG	257746	128434	0.667	GGGGGGAG	46639	12586.5	0.787	AGGGGCAGG	28894	3715.53	0.886	ACCTGTAGTC	45585	2295.09	0.952
ACATCT	907400	907300	0.5	TGAGAGG	257208	128434	0.667	TCCCAGAG	96913	26247.7	0.787	AGGTGGGGG	28790	3721.85	0.886	ACTACAGGTG	45026	2292.46	0.952
AGTTGG	628645	628821	0.5	TGAGGGC	178131	88939.8	0.667	TCCCTCTG	96952	26315.3	0.787	CACACACAT	86521	11185.9	0.886	AGGAGGAGGA	31717	1584.31	0.952
GACTTT	909024	908844	0.5	TGGAAGA	371871	185415	0.667	TCTCCAGC	96946	26277.8	0.787	CCCACCCTC	28791	3714.66	0.886	ATCTGCCCGC	21886	1099.04	0.952
GATCTG	629597	628647	0.5	AAACACA	533401	267147	0.666	TCTTCCTC	140759	38044.4	0.787	CCCCCACCT	28793	3714.66	0.886	ATGGAGTCTC	45907	2295.72	0.952
GATTAC	908641	907551	0.5	AAGAAAT	769610	386432	0.666	TGGCAGAG	96833	26262.2	0.787	CCCTGCCCA	28814	3715.68	0.886	CAGTGGTGCA	31265	1587.95	0.952
GTAATC	906273	907551	0.5	AAGGTGG	256308	128434	0.666	AAGGTGGG	96315	26269.5	0.786	CCCTTCCCT	41684	5379.47	0.886	CCCAGCCCCA	15118	758.704	0.952
GTGACC	434447	434715	0.5	AATAAAT	1113903	558670	0.666	AGACTCTG	139041	37957.2	0.786	CCTGCCCCT	28904	3720.98	0.886	CCCAGCCCTG	15116	759.994	0.952
GTGACT	629748	628647	0.5	ACCCAGA	255750	128145	0.666	AGCCCCTG	66851	18176.4	0.786	CTCAGCCCC	28963	3715.68	0.886	CCCAGGCTGC	15196	760.204	0.952
TGGGCG	301002	301204	0.5	AGAAATA	770186	386432	0.666	AGCCTCTG	96534	26285.1	0.786	CTGGCCCTG	28866	3723.03	0.886	CGAGACTCCG	21908	1097.78	0.952
TTAATT	1895844	1.89739e+06	0.5	ATACAAA	768684	386325	0.666	AGCTGCAG	96475	26255	0.786	CTGGGCCTC	29002	3723.03	0.886	CGAGGCGGGT	14928	760.835	0.952
TTGAAT	1310972	1.31242e+06	0.5	CAGTCCC	177529	88866.1	0.666	AGGAAAAA	290470	78927	0.786	GAGCTTGCA	60317	7763.64	0.886	CGCCGCCGCC	7297	364.036	0.952
AAGTCT	904197	907551	0.499	CATCCCC	177297	88841.5	0.666	CAGAGGGG	66711	18165.6	0.786	GAGGCGGGT	28931	3720.82	0.886	CGGGCAGATC	21634	1098.08	0.952
AAGTGT	905565	907802	0.499	CCACCGC	122450	61451.6	0.666	CAGGGGCT	66995	18186.4	0.786	GAGGGTGGG	29008	3721.85	0.886	CGTGATCCGC	21954	1099.34	0.952
AATTAA	1887628	1.89199e+06	0.499	GAAGAAG	369136	185151	0.666	CCGAGTAG	96342	26255	0.786	GATCTTGGC	60435	7774.7	0.886	CTTGAGGCCA	31831	1587.51	0.952
ACTAAA	1301103	1.30833e+06	0.499	GCTGAAG	255471	128399	0.666	CGAGTAGC	96718	26255	0.786	GCCAAGATC	60257	7750.45	0.886	GAGACTCCAT	45600	2291.82	0.952
ATTCAA	1305603	1.31019e+06	0.499	GGGGATG	177008	88964.3	0.666	CTCCCTTC	96446	26308	0.786	GCCCCAGGG	20058	2571.56	0.886	GAGGTGGGCA	21928	1098.69	0.952
CCAACT	623823	627406	0.499	TCTGGGT	256277	128765	0.666	CTCCTGGA	96354	26285.1	0.786	GCCCCCTCC	20011	2573.09	0.886	GCAGTGGCGT	21647	1099.95	0.952
GCCCGC	207251	208170	0.499	TGACAGA	369074	185364	0.666	CTTTCCCC	96459	26308	0.786	GCTGAGATC	60364	7763.64	0.886	GCCCAGCCCC	10528	525.543	0.952
GCGGGC	207241	208285	0.499	TGAGGGG	177313	88964.3	0.666	GAAGGGAG	96313	26232.1	0.786	GGAGGGAAG	41692	5365.43	0.886	GCCCCTGCCC	10338	526.291	0.952
GGTCAC	433181	434715	0.499	TTCTGAG	370235	185892	0.666	GCCAGGGA	66600	18160.6	0.786	GGAGGGGGC	19968	2573.69	0.886	GCGGATCACG	21950	1098.08	0.952
TTAGAA	1305425	1.31055e+06	0.499	TTTGTAT	773571	388638	0.666	GCCGGGTG	46344	12597.5	0.786	GGCAGCAGG	28872	3714.5	0.886	GGGCAGGGGC	10542	526.269	0.952
TTCTAA	1304218	1.31206e+06	0.499	AAAATGG	532008	267675	0.665	GGCTCTGG	67055	18212.3	0.786	GGGAAGGGA	41644	5365.43	0.886	GGGGAAGGGG	15188	760.172	0.952
TTTAGT	1308862	1.31429e+06	0.499	AAGCAGA	367126	185100	0.665	GGGAGAAG	96067	26232.1	0.786	GGGCTGGGA	28952	3720.82	0.886	GGGGTTGGGG	15091	762.34	0.952
AAGAGT	900104	906510	0.498	ACAGGCC	176004	88764.2	0.665	GGGGAAAG	96240	26232.1	0.786	TCCCAGCCC	28776	3715.68	0.886	GGGTGGGGGC	10460	527.165	0.952
ACACTT	901074	907300	0.498	AGAGGTG	254741	128434	0.665	TCCCTGGC	66990	18202.3	0.786	TCCCTTCCC	41923	5379.47	0.886	GTGAACCCGG	21986	1098.08	0.952
AGACTT	902067	907551	0.498	ATTTATT	1114710	561061	0.665	TCTCTCCT	139733	38044.4	0.786	TGGCTAATT	126555	16231.2	0.886	TAGCCAGGTG	31636	1587.95	0.952
GTTGTT	902354	910390	0.498	ATTTCTT	769577	388531	0.665	TTTTTTGA	422158	114921	0.786	TGGGCAGGG	28959	3720.82	0.886	TCCCAGGCTG	21622	1099.34	0.952
TGATGT	902872	909095	0.498	CCTTCAG	255571	128510	0.665	AGGAGAGA	138065	37870.2	0.785	ACCCACCTC	41276	5364.18	0.885	TGGCACGATC	31814	1587.51	0.952
AACAAC	894744	904721	0.497	CTCAGAA	368326	185312	0.665	ATCTTGGC	138921	38011.3	0.785	AGAGGGAGG	41349	5365.43	0.885	TGGCGTGAAC	31742	1587.95	0.952
ACATCA	896949	906010	0.497	CTTCAGC	255069	128510	0.665	CAGCAGAG	95824	26217.6	0.785	AGCCCAGGC	28705	3712.45	0.885	TGGGGCTGGG	15175	762.129	0.952
ACCTTT	896904	908593	0.497	CTTCAGG	255010	128546	0.665	CCAAGTAG	138348	37903.2	0.785	AGGCCCCAG	28681	3712.45	0.885	TGGGTGCAGC	22049	1099.95	0.952
ACTCTT	898304	908593	0.497	GCTCAGC	176235	88890.6	0.665	CCACTGGG	66501	18181.4	0.785	ATGTGTGTG	86618	11246.2	0.885	TGTGTGTGTA	65447	3325.52	0.952
AGTGAC	619621	627753	0.497	GGCCTGT	176524	89041.8	0.665	CCAGGTGT	96174	26292.4	0.785	CAACATGGC	59428	7750.45	0.885	AAAAAAGAAA	193311	9934.85	0.951
CTTGTC	620724	629369	0.497	TATTTCT	771371	388531	0.665	CCCAGTGG	66561	18181.4	0.785	CAGCTAATT	124654	16203.6	0.885	ACGCCACTGC	21293	1097.47	0.951
GACAAG	619328	626860	0.497	TCAAGTG	368163	185628	0.665	CCCGAGTA	95741	26247.7	0.785	CCAAAAAAA	179649	23292.8	0.885	AGGAGGGAGG	21413	1097.43	0.951
GTCACT	620414	628473	0.497	TCAGGCC	176471	88890.6	0.665	CCGCCTCG	46009	12587	0.785	CGACAGAGC	41320	5360.99	0.885	AGGCCAGGCA	21115	1096.52	0.951
GTTCAG	621275	628647	0.497	TCTGTCA	369586	185841	0.665	CGAGGCGG	46017	12579.5	0.785	CTCCCTTCC	41411	5379.47	0.885	CACCTGTAGT	44536	2295.09	0.951
TCAGTC	620063	628473	0.497	TGTGTTT	534125	269204	0.665	CTACTCGG	95742	26285.1	0.785	CTGGCCTCC	28775	3722.01	0.885	CAGCCTGGGA	21426	1098.08	0.951
ACATTC	892112	907300	0.496	AGCTCCT	254399	128510	0.664	CTCTGCCA	95680	26277.8	0.785	CTGGGGCCT	28664	3724.06	0.885	CAGGGAGGGG	14704	759.962	0.951
CATATG	892028	907551	0.496	AGGAGCA	253204	128216	0.664	CTCTGTTG	138770	38065.4	0.785	CTTCCCTCC	41545	5379.47	0.885	CAGGGCTGGG	14924	760.835	0.951
CTACCA	617906	627406	0.496	ATTTCTG	530662	268747	0.664	GAGCAGAG	95645	26224.9	0.785	GCCATGTTG	59681	7774.7	0.885	CAGGGTCTCA	30502	1587.51	0.951
CTGAAC	618803	627579	0.496	CACCACG	175425	88739.6	0.664	GATGGAGT	138787	37978.2	0.785	GCTCTGTCG	41444	5383.93	0.885	CATCCTGGCC	21169	1099.04	0.951
GAATGT	892999	907802	0.496	CACCTCT	254294	128475	0.664	GCCTCTCC	66264	18197.2	0.785	GGAAGGGAG	41125	5365.43	0.885	CCATCTCAAA	63642	3307.69	0.951
GACTGA	618903	627753	0.496	CACTTGA	366750	185576	0.664	GCTACTCG	96029	26285.1	0.785	GGAGAGAGA	59505	7745.85	0.885	CCCAGCCCAG	14746	758.913	0.951
GTGCAT	617435	628647	0.496	CAGAAAT	529965	267601	0.664	GCTGGAGA	96139	26262.2	0.785	GGAGGCCAG	28666	3714.5	0.885	CCCTCCCCAC	14745	759.574	0.951
ATGCAC	614584	627579	0.495	CAGGCAA	253225	128180	0.664	GCTGGGGT	66417	18217.4	0.785	GGGAGGGTG	28542	3721.85	0.885	CCCTGCCTCC	14661	760.867	0.951
TAGGGA	615403	627926	0.495	CTCACCA	253200	128292	0.664	GGAGCCCC	45817	12572.6	0.785	TCAAGCAAT	124181	16180.6	0.885	CCCTGTCTCA	30982	1588.89	0.951
TGGTAG	616587	628821	0.495	CTGAAGG	254015	128399	0.664	GGAGCCTG	66461	18186.4	0.785	TGTCTCAAA	124225	16203.6	0.885	CCGCGCCCAG	10189	525.688	0.951
ATCAAA	1276020	1.30833e+06	0.494	CTTCTTC	368359	186054	0.664	GGCGCCCG	31802	8708.85	0.785	AAAAAAAAT	370246	48641.6	0.884	CCGGGCACGG	10164	525.978	0.951
ATGGAT	884899	907802	0.494	GCAGCAC	175342	88764.2	0.664	GGGGCTCC	45851	12594	0.785	AAGAAAAAA	257552	33645.4	0.884	CCGTCTCAAA	44074	2291.19	0.951
ATGTCA	885363	907551	0.494	GCCCACA	174978	88739.6	0.664	GGGGGAAG	66253	18170.6	0.785	ACTGCAAGC	58918	7750.45	0.884	CCGTGCCCGG	10289	526.582	0.951
GCAAAC	612604	626686	0.494	GCGGTGG	121987	61607.2	0.664	GGTCTTGA	138649	38021.8	0.785	AGCCTCCAG	41015	5367.14	0.884	CCTCCCTCCT	21527	1100	0.951
GCATTC	612349	628473	0.494	GCTGAGC	176028	88915.2	0.664	GGTGGGCG	45966	12600.9	0.785	ATTGCTTGA	123736	16231.2	0.884	CCTGCCCCCA	14646	759.784	0.951
GCGCCC	203440	208170	0.494	GGCCCAC	121742	61468.6	0.664	TCAAGACC	138038	37892.7	0.785	CACCCTCCC	28433	3714.66	0.884	CGACAGAGCG	21115	1096.52	0.951
GTTTGC	613909	629543	0.494	GGCCTGA	175346	88915.2	0.664	TCCAGGAG	96140	26255	0.785	CAGCCCCCA	28333	3710.4	0.884	CGCTCTGTCG	21386	1100.91	0.951
TCCCTA	613233	628300	0.494	GTGGGCC	121749	61590.2	0.664	TCCTTTCC	139269	38044.4	0.785	CAGCCTCAG	40943	5367.14	0.884	CGTGCCCGGC	10263	526.582	0.951
TGACAT	886758	907551	0.494	TCCCCCC	121632	61522.2	0.664	TGAGTAGC	138246	37967.7	0.785	CAGGGCCAG	28302	3713.48	0.884	CTACAGGTGC	30492	1587.51	0.951
TGAGTC	613405	628647	0.494	TCTGCTT	367325	186105	0.664	TTAAAAAA	603373	164965	0.785	CATGTGCCA	59359	7761.5	0.884	CTCCCCACCC	14708	759.574	0.951
TTTGAT	1283350	1.31429e+06	0.494	TGCTCCT	253981	128693	0.664	ACCCAGCT	95098	26240.5	0.784	CCACCAGGC	28286	3711.42	0.884	CTGGCCAGGC	14776	760.414	0.951
AAACTA	1269697	1.30833e+06	0.493	TGTGGCA	253554	128581	0.664	ACCCCAGC	65785	18145.5	0.784	CCAGGGCAG	28359	3713.48	0.884	CTGGCCGGGC	10208	526.728	0.951
AACAGT	880785	906260	0.493	TTGCCTG	254775	128729	0.664	ACTCCATC	137831	37936.2	0.784	CCCTGGGGC	19620	2575.22	0.884	CTGGGCGCGG	10210	526.873	0.951
AATGGT	882072	907802	0.493	AGGAGCT	252812	128399	0.663	AGGCGCCC	45700	12572.6	0.784	CTCTGCCTG	40882	5382.44	0.884	CTTGTTGCCC	30942	1591.6	0.951
ACCATT	883788	907300	0.493	AGGGACA	251912	128216	0.663	CAGAGGCT	95494	26255	0.784	CTGAGGCTG	40939	5377.76	0.884	GAGCCTGGGA	21371	1098.38	0.951
ACTGTT	884814	908844	0.493	CAAAGAA	526896	267221	0.663	CAGGAAGC	95421	26217.6	0.784	CTGCCCTGG	28353	3723.03	0.884	GATCTGCCCG	21298	1099.34	0.951
AGGTCC	422978	434715	0.493	CCATTTT	529198	268672	0.663	CAGGCTCC	66125	18176.4	0.784	CTGGAGGCT	40862	5377.76	0.884	GCCCCCACCC	10296	525.397	0.951
CAGTAG	610541	627753	0.493	CCTGAAG	252544	128363	0.663	CATTCTCC	138018	37990.3	0.784	CTGGGCAGG	28310	3719.79	0.884	GCCCGGCCAG	10226	525.833	0.951
CTAGGG	423224	434835	0.493	CGTGGTG	175500	89066.5	0.663	CCCAAGTA	137782	37892.7	0.784	GAGGATCAC	59064	7752.6	0.884	GCCGGGCACG	10127	525.978	0.951
GACTCA	610894	627579	0.493	CTCCTTG	253276	128693	0.663	CCCGGCCA	45523	12569.1	0.784	GAGGTGGGT	41191	5380.73	0.884	GCCTCTGCCT	21202	1100.6	0.951
GGACCT	422632	434715	0.493	GGGGGGA	121247	61536.6	0.663	CCCTCAGC	65802	18171.4	0.784	GCCTGGGCT	28303	3724.06	0.884	GCCTGGCCAG	14771	760.414	0.951
GGGCGC	202490	208285	0.493	GTGCTGC	175190	89041.8	0.663	CGGGCGCC	31688	8708.85	0.784	GCCTGGTGG	28401	3725.09	0.884	GCGGCCGGGC	7051	364.337	0.951
GTGCAA	610263	627753	0.493	TCAGAGG	252144	128399	0.663	CTCCCCCC	45752	12580.1	0.784	GGAGGGGGA	28209	3716.56	0.884	GGAGGGAGGA	21508	1097.43	0.951
TAGAAG	879958	906510	0.493	TGGAAAG	364819	185415	0.663	CTCTGCAG	95238	26285.1	0.784	GGCCCAGCC	19564	2570.85	0.884	GGGCAACAAG	30901	1583.44	0.951
TTGCAC	610756	628473	0.493	TGTCCCT	253113	128693	0.663	CTTCTCCC	95533	26308	0.784	GGCTGGGCC	19646	2575.93	0.884	GGGTGGGGAG	14881	761.255	0.951
TTGTCC	612731	629369	0.493	TGTGGGC	175562	89066.5	0.663	GAAGAAAA	286669	78927	0.784	GTGATCCTC	59013	7772.55	0.884	GTGGGGAGGG	14869	761.255	0.951
AACTGT	879935	907551	0.492	TTCTTTG	530540	269130	0.663	GCCAAGAT	137845	37903.2	0.784	TCCCCCTCC	28297	3719.95	0.884	TCCCAGGCTC	21429	1099.04	0.951
ACAGTT	880718	907551	0.492	AAGTGGG	251632	128434	0.662	GCCCGCCA	45589	12569.1	0.784	TGGCACATG	59118	7763.64	0.884	TCCTCCCTCC	21123	1100	0.951
AGCAAC	607909	626686	0.492	ACAGCTG	251569	128363	0.662	GGAGAATG	137304	37924.1	0.784	AAACAAAAA	253167	33636.1	0.883	TCTGTCTCAA	65018	3318.04	0.951
AGGTAG	608782	627926	0.492	ATCTGCC	251255	128510	0.662	GGGGAAAA	137121	37870.2	0.784	AGCAAGACT	84344	11192.1	0.883	TGCACCACTG	31121	1587.07	0.951
ATCCAT	880410	907300	0.492	CAAGGAG	251267	128216	0.662	GGTGGGAA	95433	26269.5	0.784	AGTCTCACT	84430	11220.9	0.883	TGCCTGGCCT	21150	1100.91	0.951
CCCTAG	420968	434595	0.492	CACTGAG	251691	128363	0.662	TACTCGGG	95278	26292.4	0.784	AGTTCGAGA	84658	11211.1	0.883	AAAAAAAGAA	188775	9934.85	0.95
CTACCT	609482	628300	0.492	CAGCTGT	251640	128546	0.662	TTCCCACC	95453	26270.6	0.784	ATTTTTTTT	371671	49128.8	0.883	AAAAAGAAAA	190769	9934.85	0.95
CTACTG	609504	628473	0.492	CCAGCAA	250989	128145	0.662	TTTCCTTC	200205	55016.5	0.784	CAGCCCCTG	27977	3716.71	0.883	AACAAACAAA	130929	6877.92	0.95
CTTCTA	879675	908593	0.492	CCCACTT	251163	128475	0.662	TTTCTCTC	199548	55016.5	0.784	CAGGCAGAG	40615	5362.47	0.883	ACCAACATGG	43545	2288.56	0.95
GAATGC	607366	627753	0.492	CCTCTGA	252075	128510	0.662	TTTTCTTC	289430	79560.1	0.784	CCACCACCC	27893	3709.37	0.883	ACTTGAGCCC	29925	1587.07	0.95
GACACC	421120	433976	0.492	CTCAGTG	252242	128546	0.662	AAAAGGAA	284401	78927	0.783	CCAGGCCCA	28082	3711.42	0.883	AGATCGAGAC	43689	2289.2	0.95
GGTGTC	421292	435454	0.492	CTTTCCA	364302	185789	0.662	AATTTTTT	599409	165907	0.783	CCTCCCTCT	40758	5379.47	0.883	AGATCGTGCC	30390	1587.51	0.95
GTTGCT	610212	629543	0.492	GGCAGAT	251269	128399	0.662	ACCTGGCT	94785	26285.1	0.783	CCTGCCCAG	28056	3716.71	0.883	AGCAATTCTC	63579	3313.32	0.95
AAAGGT	874826	906510	0.491	TCAGCCA	251468	128328	0.662	AGGTGTGA	137043	37978.2	0.783	CGGCCGGGC	13439	1781.28	0.883	AGGCAGAGGC	20644	1096.82	0.95
AATGTA	1264409	1.31055e+06	0.491	TGAGCAG	251134	128399	0.662	CAACAGAG	136709	37849.3	0.783	GAGGGAAGG	40510	5365.43	0.883	AGGCTGGGCA	20919	1098.38	0.95
ACCCAT	605296	627406	0.491	TGCCACA	251679	128328	0.662	CAGAGCCA	94545	26210.4	0.783	TCTCGAACT	84899	11220.9	0.883	AGTGATCCTC	43597	2295.09	0.95
ATGGGT	607724	628821	0.491	TGGTGAG	252228	128617	0.662	CAGGCCTC	65526	18176.4	0.783	TGGGGGCTG	28198	3726.12	0.883	ATCGAGACCA	43320	2288.56	0.95
GACATT	873935	907551	0.491	TTGCTGG	252293	128765	0.662	CCCTGTGG	65543	18207.3	0.783	TTTTAAAAA	366967	48849.8	0.883	CCAGCCTAGG	20644	1097.78	0.95
GGACAA	605722	626860	0.491	AAAGCCA	360420	185049	0.661	CCCTTCTC	94652	26308	0.783	TTTTTGTTT	256951	34030.8	0.883	CCATGTTGGT	43674	2298.99	0.95
TACATT	1265483	1.31206e+06	0.491	AGCCCTC	173134	88866.1	0.661	CTACTTGG	136966	38011.3	0.783	ACAAACAAA	173788	23292.8	0.882	CCCACCCCCC	9930	525.252	0.95
TAGTTT	1269504	1.31429e+06	0.491	CTGCTCA	250930	128510	0.661	CTCCTCCA	94650	26270.6	0.783	ACCACGCCT	39980	5365.66	0.882	CCCAGGCTGA	20660	1097.78	0.95
TCTAGG	605401	628647	0.491	GAGGGCT	173213	88939.8	0.661	CTCTGCTC	95026	26315.3	0.783	ACCTCGTGA	58042	7761.5	0.882	CCCCCCCACC	9877	525.252	0.95
TTTACT	1266225	1.31393e+06	0.491	TCCAGAA	361932	185312	0.661	CTGGAGCC	65495	18181.4	0.783	ACGAGGTCA	57715	7752.6	0.882	CCCCTCCCTG	14564	760.867	0.95
TTTTAC	1268210	1.31393e+06	0.491	TCTCCAA	362547	185525	0.661	CTGTGGGG	65553	18217.4	0.783	AGGCTGAGA	58135	7754.74	0.882	CCCCTGCCTC	14598	760.867	0.95
AATGTC	870885	907551	0.49	TGGCTGA	250621	128581	0.661	GAAGGGGA	94457	26232.1	0.783	AGGGGGAGG	27731	3716.56	0.882	CCTCAGCCCC	14305	759.784	0.95
ACTGTC	604123	628473	0.49	TTCTGGA	362024	185892	0.661	GAGAAAGA	196833	54671.6	0.783	AGTCTTGCT	84376	11240	0.882	CCTGCCTCCC	14495	760.867	0.95
AGAACC	602879	626686	0.49	TTGAGCC	250122	128546	0.661	GAGAAGGG	94745	26232.1	0.783	AGTGAGACT	83576	11211.1	0.882	CGCGCCCAGC	9995	525.688	0.95
AGTAAA	1259630	1.30869e+06	0.49	AGGTGAG	249284	128434	0.66	GAGAGAAA	197793	54671.6	0.783	ATCACGAGG	57982	7752.6	0.882	CTGGGCTGGG	14519	761.919	0.95
ATCTTC	874041	908593	0.49	CAGCAAG	248445	128180	0.66	GCTACTCA	137049	37946.7	0.783	CAGCCCTGC	27884	3716.71	0.882	CTGTGCCCAG	20730	1099.34	0.95
CCTAGA	602662	627579	0.49	CAGCAGT	248897	128363	0.66	GCTCAAGC	94906	26247.7	0.783	CAGCCTCTC	40187	5373.3	0.882	CTTCTGCCTC	30196	1591.16	0.95
CCTCGG	289147	301037	0.49	CATTCTC	361203	185789	0.66	GCTGAGGG	65779	18191.5	0.783	CAGGGGCTG	27919	3719.79	0.882	GAGAATTGCT	63331	3315.15	0.95
GAACAC	602150	626686	0.49	CATTTCC	360779	185789	0.66	GCTGGCCT	65717	18207.3	0.783	CCAGGGCCT	27657	3717.74	0.882	GAGATCGAGA	43697	2289.83	0.95
GAAGAT	869849	906510	0.49	CCAAGCC	172096	88739.6	0.66	GCTTCCTG	94970	26322.6	0.783	CCCAGGCCT	27823	3716.71	0.882	GAGGATCACT	43555	2292.46	0.95
GACAGT	603088	627753	0.49	CCTCCAA	249115	128292	0.66	GGAGAGGC	65620	18165.6	0.783	CCCCACTCC	27643	3714.66	0.882	GAGGCAGGGG	14470	759.962	0.95
GATGCA	602569	627753	0.49	GAGAATG	359615	185415	0.66	GGAGGCCC	45497	12576.1	0.783	CCTCCCCCT	27875	3719.95	0.882	GCAATCCTCC	29878	1586.63	0.95
GGTTCT	604625	629543	0.49	GGAAATG	359749	185415	0.66	GGCCTGGA	65734	18186.4	0.783	CCTCGTGAT	58192	7772.55	0.882	GCACCTGTAG	30111	1587.51	0.95
GTAAAA	1255404	1.30869e+06	0.49	GGAGATG	249404	128434	0.66	GGCTCCAG	65645	18181.4	0.783	CCTCTCTCC	40154	5379.47	0.882	GCCCCACCCC	10019	525.397	0.95
GTTTGA	872524	909095	0.49	GGCTCAA	249241	128363	0.66	GGCTGAAG	94493	26262.2	0.783	CCTTCCCTC	40352	5379.47	0.882	GCCCGGCCGC	6903	364.136	0.95
TATTCA	1260703	1.31206e+06	0.49	TCAAAAA	749152	386325	0.66	GGGCCTCC	45399	12590.5	0.783	CTCCTCTCC	40086	5379.47	0.882	GCTGGGCGCG	10015	526.873	0.95
TCAAAC	869864	906010	0.49	AAACTCC	357825	185261	0.659	TACTTGGG	137319	38021.8	0.783	CTCCTTCCC	40399	5379.47	0.882	GGAGGATTGC	30054	1588.39	0.95
TGAATA	1259417	1.31055e+06	0.49	ACCATGT	358540	185576	0.659	TCACACCT	136711	37936.2	0.783	CTCGTGATC	57827	7772.55	0.882	GGAGGCAGGG	14317	759.962	0.95
TGCATC	604068	628473	0.49	ACTGCTG	248259	128546	0.659	TCCAGGCC	65755	18176.4	0.783	GAGACTCCA	57803	7750.45	0.882	GGCACGATCT	30029	1587.51	0.95
AAGTCC	600451	627579	0.489	AGCATGG	247890	128399	0.659	TCCCCTTC	94716	26308	0.783	GATCACGAG	57770	7752.6	0.882	GGCAGGCACC	14572	759.333	0.95
AATTAG	1251813	1.31055e+06	0.489	CAGCTGA	247839	128363	0.659	TCTCTGGG	94865	26329.8	0.783	GCAGGGCTG	27848	3719.79	0.882	GGCCAGGATG	21084	1098.38	0.95
CCGAGG	287535	300692	0.489	CTCACCT	248762	128475	0.659	TGGAGGAG	94857	26269.5	0.783	GCTTGCAGT	58346	7774.7	0.882	GGCGGCCGGG	6874	364.438	0.95
CTAATT	1255063	1.31206e+06	0.489	CTTGCTG	249230	128729	0.659	TGGCTCTG	94782	26329.8	0.783	GGAGAGAGG	40018	5365.43	0.882	GGGAGGCAGG	14592	759.962	0.95
GAAGTT	867003	907802	0.489	GCCAGCT	171905	88890.6	0.659	TGGGAGAA	137080	37924.1	0.783	GGAGTGGGG	27880	3721.85	0.882	GGGCTCAAGT	30058	1587.95	0.95
GTGTTC	601757	629543	0.489	GCCCTCT	172216	88992.7	0.659	TTCTCCCA	137015	37990.3	0.783	GGGAAGGAG	40083	5365.43	0.882	GGGGCTGAGG	14489	761.045	0.95
AACACC	598241	626513	0.488	GTGGCCT	171759	89041.8	0.659	AAGGGAGG	94029	26232.1	0.782	GGGAGTGGG	27745	3721.85	0.882	GGGGGGTGGG	10053	527.31	0.95
AACTTC	865963	907300	0.488	TCAGCTG	247888	128546	0.659	AGCCAGGT	94277	26255	0.782	GGGGGGTGG	19242	2578.07	0.882	GGGGTGGGGC	9936	527.165	0.95
AATCAA	1245390	1.30833e+06	0.488	TGGCTTT	359227	186157	0.659	AGCTGGGT	94319	26299.6	0.782	GGGTGGTGG	27851	3727.15	0.882	GGTGCCTGCC	14432	761.498	0.95
ATCAGC	598188	627579	0.488	TGGGGTC	172489	89066.5	0.659	AGGCCAGC	65049	18155.5	0.782	TCACGAGGT	57936	7763.64	0.882	GGTGCTGGGA	20974	1100.25	0.95
CAGTAA	862551	906260	0.488	TTGGAGG	248188	128617	0.659	CCAAAAAA	283569	78883.4	0.782	TCCCTCCTC	40076	5379.47	0.882	GGTGGTGGTG	20757	1102.13	0.95
CCTCTA	599265	628300	0.488	AACACAG	355394	185049	0.658	CCAGGGTG	65079	18186.4	0.782	TCTCAGCCT	58066	7770.41	0.882	GTCTCGATCT	44053	2298.36	0.95
GCTAGG	413741	434835	0.488	AAGAAGG	356921	185151	0.658	CCCAGAGA	93946	26210.4	0.782	TCTTTTTTT	254806	34021.4	0.882	GTTCAAGCAA	63278	3309.52	0.95
GCTGAT	598158	628647	0.488	ACAGGAA	355866	185100	0.658	CCCCACAG	65021	18145.5	0.782	TGACCTCGT	57980	7772.55	0.882	TCCCAGCACC	21067	1097.17	0.95
GGACTT	600325	628647	0.488	ACATGGT	356972	185628	0.658	CGCCTCGG	45268	12590.5	0.782	TGGAGTCTC	57932	7774.7	0.882	TCCGTCTCAA	43481	2294.45	0.95
TAGAGG	598571	627926	0.488	ACTGGGA	246567	128399	0.658	CTGCAGAG	94366	26255	0.782	TGGGCCTGG	27938	3725.09	0.882	TCTCGATCTC	43991	2297.72	0.95
TTACTG	865512	908844	0.488	AGAAGCA	356552	185100	0.658	CTGCCAGC	65285	18176.4	0.782	TTGAGACGG	57934	7765.79	0.882	TGAGACCCTG	30252	1587.51	0.95
TTGATT	1250982	1.31429e+06	0.488	AGAGGGC	170913	88813.2	0.658	CTTCAGCC	94273	26277.8	0.782	TTTGTTTGT	175156	23539.1	0.882	TGCCCAGCCT	20948	1099.04	0.95
AATCAC	859022	906010	0.487	AGCTGCA	247339	128363	0.658	GAAGCCAG	94306	26217.6	0.782	AGGAGCTGG	39681	5371.59	0.881	TGGGGGCAGG	14541	761.045	0.95
ATAGAA	1242803	1.30869e+06	0.487	AGGCCAC	171026	88764.2	0.658	GCAGGGGA	65187	18165.6	0.782	AGGCCTGGG	27645	3719.79	0.881	TGGTCTCGAT	43718	2298.99	0.95
CAAATC	858791	906010	0.487	CCATGCT	246733	128510	0.658	GCTGGCAG	65186	18186.4	0.782	AGGCGTGGT	39920	5379.24	0.881	TTGCTTGAAC	62766	3318.96	0.95
CATACA	858657	906010	0.487	CCTCACA	246777	128292	0.658	GCTTGAGC	94115	26292.4	0.782	AGTGAGACC	57325	7752.6	0.881	TTTGTTTGTT	132483	6960.54	0.95
CATGTA	862211	907551	0.487	CTCCACA	246324	128292	0.658	GGAAGAAA	196435	54671.6	0.782	CCAGACTGG	39780	5368.62	0.881	ACTCTGTCAC	42751	2294.45	0.949
CCTAGC	413025	434595	0.487	GACCCCA	171048	88739.6	0.658	GGGCCCCA	45031	12572.6	0.782	CCAGCTCCT	39880	5373.3	0.881	AGGCCTCCCC	14083	759.994	0.949
GAATCA	859987	906260	0.487	GGAGTTT	358323	185943	0.658	GGGCGCCT	45109	12594	0.782	CCTTTCCCC	39710	5379.47	0.881	AGGGGCTGGG	14231	761.045	0.949
GATTTG	863390	909095	0.487	GGATGGA	246620	128434	0.658	GGGGCCCC	31177	8708.85	0.782	GAGAGGCTG	39841	5371.59	0.881	AGGGTCTCAC	29449	1587.51	0.949
GGTGTT	598805	629717	0.487	GGCTGAA	246812	128399	0.658	GTGATCCA	136048	37957.2	0.782	GAGGAGGGA	39562	5365.43	0.881	ATCTGCCTGC	29793	1589.33	0.949
GTCTGA	596154	628647	0.487	GGCTTGG	171107	89066.5	0.658	TCCCCTGC	65184	18197.2	0.782	GCCCGGCCG	13186	1780.79	0.881	ATGGTCTCGA	42789	2295.72	0.949
TACATG	861711	907551	0.487	GGTTCAA	357260	185628	0.658	TCTTTCTC	197089	55016.5	0.782	GCTGGGACC	27421	3718.77	0.881	CACACCACTG	29520	1584.38	0.949
TCAGAC	594635	627579	0.487	TCCCAGT	246707	128510	0.658	TGGAGGGG	65293	18196.5	0.782	GGAAAAAAA	171970	23305.7	0.881	CACCACCACC	20458	1095.31	0.949
TGATTC	862583	908844	0.487	TCTGTTG	358366	186157	0.658	TGGCGGGC	45244	12597.5	0.782	GGAGAGGAG	39601	5365.43	0.881	CAGGCCAGGC	14094	759.333	0.949
TGTATG	862068	909095	0.487	TGCAGCT	247397	128546	0.658	TTCCCCAG	93995	26277.8	0.782	GGCCTCAAG	39712	5368.62	0.881	CAGTGGTGCG	20334	1099.95	0.949
TTCTAT	1246385	1.31393e+06	0.487	TGGCTAA	356693	185628	0.658	TTGAGACC	136371	37957.2	0.782	GGGGAAAGG	39709	5365.43	0.881	CAGTGGTGTG	29687	1590.65	0.949
AACATA	1239026	1.30833e+06	0.486	TGTGAGG	247993	128617	0.658	TTTCTTCC	197885	55016.5	0.782	GGGGCCCAG	19011	2572.27	0.881	CCAGCCTCCC	13996	759.784	0.949
CCTTTA	858050	908593	0.486	TGTGGAG	247757	128617	0.658	ACAGGGTC	93492	26255	0.781	GGTCTCACT	57593	7772.55	0.881	CCAGGCCCAG	14131	759.123	0.949
CTAGAG	593115	627753	0.486	TTTTTCA	748893	388531	0.658	CACCCTGG	64795	18176.4	0.781	TGAGACGGA	57572	7754.74	0.881	CCCAGCCCCT	14184	759.784	0.949
CTCTAG	594374	628473	0.486	AAAAAGG	511273	267295	0.657	CCACAGGG	64926	18155.5	0.781	AACAAACAA	170827	23292.8	0.88	CCCGGCCGCC	6782	364.036	0.949
GAAATC	856724	906260	0.486	AATGGAA	513545	267675	0.657	CCCCTCCA	64933	18166.3	0.781	AGAGGGAGA	56764	7745.85	0.88	CCCTCTCCCC	14063	760.657	0.949
GAACAT	856340	906260	0.486	AGCAAAG	355200	185100	0.657	CCGAGGCG	44940	12576.1	0.781	AGGCCAGGG	27273	3714.5	0.88	CCTAGGCTGG	20450	1099.65	0.949
GATTTC	858279	908844	0.486	AGCTGGC	170618	88915.2	0.657	CCTCCCTT	93844	26308	0.781	AGGCCCTGG	27380	3718.77	0.88	CGGCGGCGGC	6728	364.337	0.949
GTGATT	860602	909095	0.486	CAACAGA	355028	185049	0.657	CCTGGAGC	64954	18181.4	0.781	ATCTCCTGA	81915	11220.9	0.88	CTGGGCACAG	20242	1098.08	0.949
TAAAGG	855651	906510	0.486	CCCTGAC	170233	88866.1	0.657	CTGCTGGC	64832	18207.3	0.781	CAGGAGGAT	57102	7754.74	0.88	GAGGCAGAAG	29759	1583.87	0.949
TATGTT	1244821	1.31429e+06	0.486	CTGTGTT	356311	186157	0.657	CTGGCTTC	93956	26322.6	0.781	CATTCTCCT	82004	11233.8	0.88	GATCATGCCA	42835	2291.82	0.949
ACTACA	853565	906010	0.485	CTTTGCT	355759	186105	0.657	CTGGGGAC	64907	18186.4	0.781	CCACCCCCC	18800	2568.72	0.88	GCACACACAC	29393	1582.12	0.949
ATAATT	1782558	1.89469e+06	0.485	GAGCTGC	170691	88915.2	0.657	GACCCTGT	93465	26285.1	0.781	CCACCCTGG	27213	3716.71	0.88	GCAGGCAGAT	29471	1585.69	0.949
ATACAG	854663	906260	0.485	GCAGCTC	169930	88890.6	0.657	GAGGCCTG	64857	18186.4	0.781	CCAGGCTAG	39439	5368.62	0.88	GCCTGGCCTG	14301	761.498	0.949
ATGTTC	856341	908844	0.485	GTCAGGG	170611	88939.8	0.657	GCTCCCTG	64924	18202.3	0.781	CCAGGGTGG	27332	3719.79	0.88	GCTCAAGTGA	42227	2292.46	0.949
CGCCAC	283123	300526	0.485	TCCATCC	246211	128475	0.657	GGAAAGGG	93528	26232.1	0.781	CCAGTCTGG	39507	5376.27	0.88	GGGGAGGCCT	14194	760.835	0.949
CTGTAT	857357	908844	0.485	TGCTTCT	356586	186105	0.657	GGGGTGGC	44886	12600.9	0.781	CCCACTCCC	27240	3714.66	0.88	GGTGCCCACC	14159	760.204	0.949
GATCCA	590565	627579	0.485	TGTTTCC	356407	186105	0.657	GGTCTCAA	135384	37957.2	0.781	CTGGCCCAG	27280	3717.74	0.88	GGTGGGCACC	14039	760.625	0.949
GTGGCG	283239	301204	0.485	TTAGCCA	355596	185576	0.657	GTCCCCAG	64659	18176.4	0.781	CTGGGCCAG	27168	3718.77	0.88	GTGACAGAGT	42370	2293.09	0.949
TGTAGT	856162	909095	0.485	TTCAGCC	246011	128510	0.657	TCTTTCCT	196138	55016.5	0.781	CTGGGCCCC	18957	2574.51	0.88	GTGAGACCCT	29255	1587.51	0.949
AATTAT	1779098	1.89469e+06	0.484	TTGAACC	356222	185576	0.657	TGGCCGGG	45014	12597.5	0.781	CTTGAACCT	82101	11220.9	0.88	GTGTGTGTGC	29473	1592.92	0.949
GGCGGA	282005	300775	0.484	ACAGGGC	169000	88788.7	0.656	TGGGGCCC	45020	12594	0.781	CTTGAGGCC	39383	5376.27	0.88	TCCATCTCAA	61738	3312.41	0.949
GTGTCA	589997	628647	0.484	AGGGCTC	169660	88915.2	0.656	TTTTCCCC	135938	38044.4	0.781	GCACCTGCC	27236	3716.71	0.88	TCGAGACCAT	42279	2291.82	0.949
TCCGCC	282598	300954	0.484	ATGGGGG	169595	88964.3	0.656	AGCCCCCA	64151	18145.5	0.78	GCCCAGCTG	27234	3717.74	0.88	TCTGCCTCAG	29416	1589.33	0.949
TGACAC	589224	627579	0.484	CAAGGCC	169397	88764.2	0.656	AGCTCAGG	93101	26255	0.78	GGCAGGTGC	27250	3719.79	0.88	TGGCATGATC	43039	2295.72	0.949
TGGATC	589661	628647	0.484	CACGCCC	117143	61451.6	0.656	AGGAGAAA	193338	54671.6	0.78	GGCGGGGGG	13122	1782.76	0.88	ACAAAAATTA	181890	9960.42	0.948
AAGTAG	846185	906510	0.483	CCCATCA	244916	128292	0.656	AGGGGGAG	64406	18170.6	0.78	GGTCCCAGC	27163	3717.74	0.88	ACCACACCCG	20055	1095.61	0.948
AATAGA	1220546	1.30869e+06	0.483	CCCCCAT	169784	88841.5	0.656	ATCTGCCC	93201	26277.8	0.78	GGTGGGGAC	27312	3720.82	0.88	ACCTCAAGTG	41847	2291.82	0.948
ACATCC	585853	627406	0.483	CCTTCTT	355543	186054	0.656	CAGGGAGC	64500	18160.6	0.78	GTGCATGCC	39261	5376.27	0.88	ACTTGAGGTC	41746	2295.72	0.948
ATAATA	1769806	1.89199e+06	0.483	CGCCACC	117379	61451.6	0.656	CCACCAGC	64350	18145.5	0.78	TCCCTCTCC	39546	5379.47	0.88	AGCTGGAGGC	19885	1098.38	0.948
GAGCAT	585855	627753	0.483	CTGCAAG	244506	128363	0.656	CCAGAGAG	92900	26217.6	0.78	TCTCCCTCT	56813	7779.33	0.88	AGGAGAATCA	60734	3305.73	0.948
GCATCA	585763	627579	0.483	CTGTGGA	245371	128581	0.656	CCCCTGCT	64411	18197.2	0.78	TTGTTTGTT	172694	23539.1	0.88	ATACAAAAAT	181172	9960.42	0.948
GGATGT	587222	628821	0.483	CTTTGCC	245370	128693	0.656	CCTGAGCT	93310	26285.1	0.78	TTTTTAAAA	357874	48919.4	0.88	ATCTCTACTA	87063	4790.12	0.948
TATTAT	1772496	1.89739e+06	0.483	GAGCCCT	169515	88890.6	0.656	CCTGTGGG	64736	18212.3	0.78	AAAAATAAA	352840	48641.6	0.879	CAATCTCGGC	29091	1587.07	0.948
TGATGC	586524	628647	0.483	GCAAAGG	244223	128216	0.656	CTCAGGCC	64433	18176.4	0.78	AGCCTCCCC	27013	3715.68	0.879	CACTTGAGGT	41894	2295.72	0.948
AATGAT	1219480	1.31055e+06	0.482	GCCCTGT	169714	89017.2	0.656	CTCCCCCT	64581	18192.2	0.78	AGCTGGAGG	38988	5371.59	0.879	CCACCCCACC	13701	758.494	0.948
ATCATT	1221780	1.31206e+06	0.482	GCTGTGA	244826	128581	0.656	CTGGGGAA	93098	26262.2	0.78	AGGAGAATG	81404	11198.3	0.879	CCTCCCCACC	13950	759.574	0.948
ATGCTC	583792	628473	0.482	GGAAACA	353573	185100	0.656	GAAAAGAA	279697	78927	0.78	AGGTTCAAG	81827	11211.1	0.879	CCTCTCCAGC	19855	1098.73	0.948
CTACTT	844726	908593	0.482	GGCCTTG	169889	89041.8	0.656	GAGGCAGC	64509	18160.6	0.78	ATCCTCCTG	56671	7770.41	0.879	CCTCTCCCTC	20132	1100	0.948
TAATAA	1757440	1.89199e+06	0.482	GGGACTA	244657	128399	0.656	GCCACCCC	44630	12565.6	0.78	CACCGCACC	27020	3710.4	0.879	CGCACCACTG	20184	1097.47	0.948
TCTATT	1223849	1.31393e+06	0.482	GGGCGTG	117739	61607.2	0.656	GCCAGCAG	64324	18155.5	0.78	CAGCTGGGC	27085	3718.77	0.879	CGGGTGTGGT	19907	1101.82	0.948
TTATTA	1763590	1.89739e+06	0.482	GGGCTGT	169485	89066.5	0.656	GCCCACCA	64393	18145.5	0.78	CAGGCAGGC	26886	3713.48	0.879	CTGAGGCAGA	28851	1585.69	0.948
ACAGTC	580971	627579	0.481	GTGAGGA	244895	128434	0.656	GCTGCCTC	64586	18202.3	0.78	CAGGTTCAA	81160	11208	0.879	CTGCCCGGCC	9629	526.437	0.948
ATGTAA	1214467	1.31055e+06	0.481	TCACAGC	245026	128328	0.656	GGATGGTC	93027	26299.6	0.78	CCAGGCTCA	38985	5367.14	0.879	CTGGGCCTGG	13861	761.708	0.948
CAACTC	580552	627406	0.481	TCAGAAA	510050	267601	0.656	GGGCAGAT	93316	26262.2	0.78	CCCAGGGAG	26929	3713.48	0.879	CTTCAGCCTC	29100	1588.89	0.948
CATTGG	581565	628647	0.481	TGAAAAA	735563	386432	0.656	GGTTGGGG	64651	18222.4	0.78	CCCTCCACC	27093	3714.66	0.879	GACCTCAAGT	41943	2291.82	0.948
GAGTTG	582974	628821	0.481	TGATGGG	245690	128617	0.656	TGGATCAC	134641	37957.2	0.78	CCCTGGCCT	27017	3722.01	0.879	GAGGCTGAAG	28829	1586.13	0.948
GTTGGA	583924	628821	0.481	TTCCTGT	355205	186105	0.656	TTCTTTTC	281752	79560.1	0.78	CCTCCAGCT	38941	5373.3	0.879	GAGGGAGAGG	20051	1097.43	0.948
TTACAT	1215485	1.31206e+06	0.481	TTTCTGA	512478	268747	0.656	TTTCTCCT	194708	55016.5	0.78	CGGAGTCTC	39217	5376.27	0.879	GCCGCCGCCG	6649	364.136	0.948
AATATG	1209141	1.31055e+06	0.48	AATGAAA	732872	386432	0.655	TTTGTTTG	281787	79604.1	0.78	CTAGCCTGG	39181	5376.27	0.879	GCTGGAGAGG	20006	1098.69	0.948
ACACTC	578595	627406	0.48	ACAGCCC	168481	88739.6	0.655	AAATAAAT	582595	164965	0.779	CTCCCTGGG	27166	3723.03	0.879	GGCCGGGCAG	9657	526.124	0.948
ATTAGC	836376	907551	0.48	AGCTTCC	243922	128510	0.655	AAGAGAAA	277494	78927	0.779	CTGCCCTGC	26965	3722.01	0.879	GGGAGGCTGG	13975	761.045	0.948
CATATT	1209333	1.31206e+06	0.48	ATGGAAA	507125	267675	0.655	AAGAGAGA	192899	54671.6	0.779	GAGACTCCG	38971	5368.62	0.879	GGGCCAGGCA	13833	759.543	0.948
GACTGT	579515	628647	0.48	CCTTTGC	244809	128693	0.655	AGCCTGAG	92734	26255	0.779	GCAGGGCAG	26983	3714.5	0.879	GGGGAGAGGG	13998	760.172	0.948
GAGTGT	579351	628821	0.48	CTGTGCA	243980	128546	0.655	ATCTCCTG	133996	38000.8	0.779	GGAGAGGGA	39101	5365.43	0.879	GGGTTCAAGT	41457	2296.36	0.948
GCTAAT	837628	907551	0.48	CTTGCAG	244039	128546	0.655	CAAACAAA	278696	78883.4	0.779	GGAGGCCTC	27125	3718.77	0.879	GGTGGGGAGG	13865	761.255	0.948
TATACA	1207077	1.31019e+06	0.48	GGAAGCT	243715	128399	0.655	CAGGAGAT	133482	37913.7	0.779	GGCATGCAC	39163	5368.62	0.879	TAATTTTTGT	182879	10034.3	0.948
TCCAAC	579825	627406	0.48	GGCAAAG	243680	128216	0.655	CCATTCTC	134060	37990.3	0.779	GGGGTGGGA	27074	3721.85	0.879	TAGTAGAGAT	87356	4787.27	0.948
TGTAGA	838727	907802	0.48	GTGTGCA	243914	128581	0.655	CCCACAGG	63898	18150.5	0.779	GGTGGAGGG	27018	3721.85	0.879	TCACTTGAGC	42213	2295.09	0.948
TTGATG	838786	909095	0.48	GTTGGGG	168850	89091.1	0.655	CCCTTTCC	92917	26308	0.779	GTCCCCACC	26986	3715.68	0.879	TCAGCCTGGG	20158	1099.65	0.948
TTTAGA	1213024	1.31242e+06	0.48	TCCACAG	243387	128328	0.655	CCTCAGGC	64014	18176.4	0.779	TCAGGAGAT	81771	11211.1	0.879	TCCCCCTCCC	13831	760.657	0.948
ACCAAC	575576	626513	0.479	TCCTCAC	244080	128475	0.655	CCTGCTTC	92721	26315.3	0.779	TCCCACCCC	26985	3714.66	0.879	TGATTCTCCT	60533	3322.77	0.948
ACCCTT	578712	628300	0.479	TCTGGAA	352939	185628	0.655	CCTGTCCC	64325	18197.2	0.779	TCCCCCACC	27062	3714.66	0.879	TGCAGCCTCC	19976	1099.04	0.948
CAGATA	834505	906260	0.479	TGGCCTT	244769	128729	0.655	CTGCAAGC	92457	26247.7	0.779	TCCTGCCCC	26912	3720.98	0.879	TGCCTGGCCC	13813	761.287	0.948
CATCAA	834196	906010	0.479	TTCCAGA	351723	185576	0.655	GAAGCAGG	92235	26224.9	0.779	TCCTGGCCA	39099	5374.79	0.879	TTTTCTTTTT	182526	10060.2	0.948
CCAATG	575932	627579	0.479	TTTCATT	737815	388531	0.655	GACCATCC	92663	26240.5	0.779	TGGCCAGGA	38986	5370.11	0.879	ACACACACAT	59504	3302.99	0.947
CCAGTA	576583	627579	0.479	TTTTCAG	511144	268747	0.655	GAGAATGG	133529	37924.1	0.779	TTGAACCTG	81438	11224	0.879	ACTTGAACCC	40940	2291.19	0.947
CTAGCC	399274	434595	0.479	TTTTTAG	738170	388638	0.655	GCAGAGAG	92243	26224.9	0.779	ATCCACCCA	55756	7746.17	0.878	ATCTGCCCAC	28194	1586.63	0.947
GGCTAG	399150	434835	0.479	AAATGGA	505135	267675	0.654	GCTGGTGG	64225	18217.4	0.779	CCACCCCAG	26642	3710.4	0.878	ATGTGTGTGT	59783	3325.52	0.947
GTTGGT	579862	629717	0.479	AAGCAAA	505482	267221	0.654	GGCCTGAG	64041	18186.4	0.779	CCACTGCCC	26844	3715.68	0.878	ATTTTTGTAT	180701	10034.3	0.947
TACTGG	577894	628647	0.479	AAGGCCA	242503	128180	0.654	GGGGTGGA	64267	18196.5	0.779	CCAGCCTGC	26843	3716.71	0.878	CACTCTGTCA	41248	2294.45	0.947
TATCTG	835113	908844	0.479	AGAAGGC	242132	128216	0.654	TCCACCCC	64148	18166.3	0.779	CCCAGCTGG	26655	3717.74	0.878	CAGGAGGATC	28298	1585.69	0.947
TCTACA	833129	907300	0.479	CATGGAG	243046	128399	0.654	TGGGGGCT	64381	18217.4	0.779	CCTCTCCTC	38566	5379.47	0.878	CAGGCTGGGG	13528	760.835	0.947
TGTATA	1206923	1.31242e+06	0.479	CATGGCC	167839	88890.6	0.654	TTTTTCCT	279705	79560.1	0.779	CCTGCAGCC	26667	3716.71	0.878	CCACCCCCAC	13445	758.494	0.947
TTGTAG	836515	909095	0.479	CCAGTGC	168034	88890.6	0.654	AGCAGGGC	63491	18160.6	0.778	CCTGCTGGG	26823	3724.06	0.878	CCAGGCACGG	13512	759.333	0.947
AACAAT	1196232	1.30833e+06	0.478	CCATGGG	167775	88915.2	0.654	AGCAGGGG	63724	18165.6	0.778	CTGCAGCCC	26645	3716.71	0.878	CCCCACCCCT	13531	759.574	0.947
AAGCTT	831945	907551	0.478	CCCATGG	168277	88890.6	0.654	AGGCAGCC	63797	18155.5	0.778	CTGCCCCTG	26662	3722.01	0.878	CCCCAGCCTG	13536	759.994	0.947
AAGGGT	575592	627926	0.478	CTCCATG	243015	128510	0.654	ATTTATTT	583035	165907	0.778	CTGGAGAGG	38741	5371.59	0.878	CCGGGCGCAG	9347	525.978	0.947
ATTGTT	1203928	1.31429e+06	0.478	CTGAAAA	506604	267601	0.654	CAGCAGGC	63508	18155.5	0.778	CTGGGCTCC	26758	3723.03	0.878	CCTTCCCTCC	19584	1100	0.947
CAAGTC	573937	627579	0.478	GCACTGG	168339	88915.2	0.654	CCCAGGAC	63468	18150.5	0.778	CTGGGGTGG	26714	3726.12	0.878	CTCCCTCTCC	19728	1100	0.947
CTACAA	828123	906010	0.478	GGTGGCG	116577	61607.2	0.654	CCCCAACC	63579	18140.5	0.778	GAGGCCTCC	26819	3717.74	0.878	CTGCGCCCGG	9401	526.582	0.947
GAACCT	574038	627579	0.478	TAGTCCC	242688	128510	0.654	CTCAGGCT	92090	26285.1	0.778	GCATGCACC	38571	5367.14	0.878	CTGGCCAGGG	13579	760.625	0.947
GACTTG	575467	628647	0.478	TCTGTGC	242863	128729	0.654	CTCTCTGC	92297	26315.3	0.778	GCCTCCCTG	26898	3722.01	0.878	GAGGGAGGGG	13706	760.172	0.947
TACAGT	829966	907551	0.478	TGCACAG	243124	128363	0.654	CTCTCTGG	92178	26322.6	0.778	GCCTGCCTG	26721	3723.03	0.878	GCCAGGCACG	13487	759.333	0.947
[truncated: 1,046,576+ more rows]

## Sheet: stats
k	mean	stdev	n	cutoff value
6	0.439	0.187	24	0.814
7	0.424	0.203	120	0.83
8	0.408	0.215	778	0.837
9	0.391	0.223	3806	0.838
10	0.376	0.23	18492	0.836
