# Supplementary material for: Motifome comparison between modern human, Neanderthal and Denisovan
Source: BMC Genomics. 2018 Jun 18;19:472. doi: 10.1186/s12864-018-4710-1 (PMC6006668; doi:10.1186/s12864-018-4710-1)
Supplement: Supplementary file 6 — List of statistically significant motifs in 49 HAR regions studied by Pollard et al., 2006 [23]. List of statistically significant genomic motifs found in 26 HARs in modern human, Neanderthal and Denisovan and in 20 intronic HARs in modern human, Neanderthal and Denisovan, as well as a list of the 82 intronic motifs unique to modern humans. (XLSX 36 kb) [file 12864_2018_4710_MOESM6_ESM.xlsx]

## Sheet: intergenic (human)
motif	HAR id	occurrence	score
GGCAGCCCC	HAR19	12174	0.912
GCCCACCCTC	HAR29	3001	0.895
GGGGCTGCGG	HAR26	2023	0.894
GCCCAGCC	HAR42	46252	0.888
GGGGCACTGG	HAR32	2771	0.887
GGAAGGGGC	HAR26	13167	0.883
CCCTCTGGG	HAR29	12799	0.88
TCCCCTGGG	HAR14	12692	0.879
CCCCAGCTCA	HAR42	3742	0.878
CCTCTGGGC	HAR29	12441	0.877
CCCCTGGG	HAR14	41270	0.876
AGGGGCTGC	HAR26	12359	0.876
CCTCTGGGCA	HAR29	3641	0.875
GCAGCCCC	HAR19	40576	0.874
GGGGCTGC	HAR26	39929	0.872
GGCTGGG	HAR37	195137	0.871
CCCAGCC	HAR42	194329	0.871
GAGGCTGCC	HAR14	11734	0.871
AGGCAGCCC	HAR19	11737	0.871
TTCCCCTGGG	HAR14	3422	0.868
TCCCCTGGGA	HAR14	3415	0.868
GAGGCTGCCA	HAR14	3421	0.868
GCCTGAGGGG	HAR26	2289	0.867
CCAGCCCT	HAR42	55754	0.866
CTGCAGCC	HAR35	55039	0.865
GGCTGCAG	HAR4	54689	0.864
CCCTGCAG	HAR35	54591	0.864
GGAAGGGG	HAR26	54297	0.863
GGCAGCCCCG	HAR19	1504	0.863
GTGCTGCTGC	HAR36	3272	0.863
CCAGCCC	HAR42	179900	0.862
CCAGGCCT	HAR16	53694	0.862
CCCCTGGGA	HAR14	10881	0.862
CCCAGCTC	HAR42	53365	0.861
TGAGGCTGG	HAR37	15902	0.861
CCTGGGAGAA	HAR14	4737	0.861
TGAGGCTGCC	HAR14	3197	0.86
GGCAGCCC	HAR19	35471	0.859
AGGGGCTG	HAR26	52569	0.859
GCAGCCCCGC	HAR19	1445	0.859
CTCCCAGC	HAR42	51628	0.857
CCCAGGC	HAR29	172101	0.856
GGGCACTGG	HAR32	10405	0.856
CCCACCCT	HAR29	50739	0.855
TCCCAGCC	HAR42	50653	0.855
AAGAAAAAA	HAR46	105503	0.855
GGAAGGCCTG	HAR41	3057	0.855
CAGCCCC	HAR19	169100	0.854
CAGCCCC	HAR42	169100	0.854
CCCCAGC	HAR42	169139	0.854
CCTCTGGG	HAR29	50619	0.854
GGCAGCTG	HAR32	50388	0.854
GGCTGGGA	HAR37	50588	0.854
CTTTTAAAAA	HAR14	31339	0.854
GGAGAAGAAA	HAR14	9711	0.854
CCAGGCC	HAR16	168325	0.853
GGGGCTG	HAR26	168921	0.853
CCAGGCC	HAR29	168325	0.853
CCTGCAGC	HAR35	50099	0.853
CCAGCCCA	HAR42	49906	0.853
TCCCCAGC	HAR42	49972	0.853
CAGCCCACC	HAR29	10107	0.853
GGGGAAAGAA	HAR46	6529	0.853
CCCTGGGA	HAR14	49558	0.852
CAGGCAGC	HAR19	49441	0.852
CCCAGGCCGG	HAR29	1373	0.852
CTCCTCACCT	HAR19	4363	0.851
CATCCCAGGC	HAR29	2958	0.851
GCTCTGGG	HAR41	48949	0.85
AAAGAAAAAT	HAR26	30251	0.85
CCCCAGAG	HAR30	48335	0.849
CCACCAGGCA	HAR19	2900	0.849
TCCCCAGCT	HAR42	14380	0.848
GGAGGCCTCT	HAR19	2903	0.848
CTCTGGGAG	HAR41	14218	0.847
GGCCTCTG	HAR19	47398	0.846
CCCCAGCT	HAR42	47284	0.846
CCACCAGGC	HAR19	9454	0.845
TTCCCCAGC	HAR42	14018	0.845
CTCTGGGCA	HAR29	13772	0.843
AGAAGAAAA	HAR30	65250	0.843
TCCCAGGC	HAR29	45879	0.842
GCAGCTGG	HAR32	46112	0.842
AGGCCTCTG	HAR19	13735	0.842
GCCCACCCT	HAR29	9274	0.842
CCAGAGCC	HAR30	45616	0.841
GGCTCTGG	HAR41	45575	0.841
GCCCACCC	HAR29	30660	0.84
CTCTGGGC	HAR29	45309	0.84
CCACCCTC	HAR29	44470	0.838
AGCCCAGC	HAR42	44573	0.838
TTTTAAAA	HAR14	454968	0.836
GCAGCCTG	HAR25	43854	0.836
AAAGAAAA	HAR18	302006	0.834
AAAGAAAA	HAR26	302006	0.834
AAAGAAAA	HAR46	302006	0.834
AAAGAAAA	HAR48	302006	0.834
CAGGCAG	HAR19	203725	0.827
GGGAAGG	HAR26	204078	0.827
CCTGGG	HAR14	674922	0.825
CCCAGG	HAR29	675182	0.825
GCCCAGC	HAR42	135025	0.824
CCCCAG	HAR30	613745	0.811
CCCCAG	HAR42	613745	0.811

## Sheet: intergenic (Neanderthal)
motif	HAR id	occurrence	score
GCTGGGATT	HAR37	446792	0.983
CCCTGTCTC	HAR26	135033	0.962
GTGTGGTGG	HAR13	120393	0.957
GTGTGGTGGT	HAR13	34762	0.956
AGGCTGAG	HAR49	537543	0.953
GAGGCTGA	HAR49	523867	0.952
GCTGGGAT	HAR37	499397	0.95
CTGAGGCA	HAR32	388979	0.937
TGAGGCAG	HAR32	378676	0.935
CTGGGATT	HAR37	526198	0.933
CTGCAGCCTT	HAR35	21888	0.932
AGGCACAGTG	HAR49	21388	0.931
TTTGTAGAGA	HAR15	54573	0.919
CCCAGGCCGG	HAR29	5988	0.919
ACTGAGGCAG	HAR32	17706	0.918
CCCAGGC	HAR29	669056	0.916
CTTTGGGA	HAR48	401976	0.914
AGGCTGG	HAR37	937487	0.913
AAAAATACA	HAR41	354222	0.913
CAGCCTG	HAR25	907084	0.911
GCTGGGA	HAR37	904873	0.911
GGCACAGTG	HAR49	54982	0.911
TCCCAGC	HAR42	901292	0.91
GCCCAGCC	HAR42	126979	0.91
TGCACATGTA	HAR34	33549	0.91
GCCAGGCA	HAR26	172808	0.905
CCTGTAAT	HAR27	520726	0.905
AGGATGTGGA	HAR14	21958	0.905
GAGGCTG	HAR14	828149	0.903
GAGGCTG	HAR37	828149	0.903
GAGGCTG	HAR49	828149	0.903
AAGTGCTG	HAR17	354251	0.903
GTAGAGACA	HAR15	100504	0.9
GTGGTGGGC	HAR34	33548	0.9
GCCAGGC	HAR26	545716	0.899
AGTGTGGTGG	HAR13	14102	0.899
ACAGAGTCTT	HAR7	29527	0.899
GAGGCAG	HAR32	781464	0.898
TGCATGTGTC	HAR48	20329	0.898
GCATGTGTCT	HAR48	20239	0.898
ACCTGTAAT	HAR27	140831	0.897
CTGCAGCC	HAR35	156053	0.896
AGAAAATGTG	HAR35	41259	0.896
GGCTGCAG	HAR4	155370	0.895
CCTGTCTC	HAR26	221255	0.894
CACTGCAA	HAR41	316807	0.893
CCCAGCT	HAR42	731025	0.892
AGCTGGG	HAR4	732581	0.892
ACAGAGTCT	HAR7	90350	0.89
TTGTAGAGAC	HAR15	26838	0.89
GGCTGAG	HAR49	713806	0.889
CAGCCTGAG	HAR25	42976	0.889
TGCTAGGATT	HAR17	25929	0.886
CCACCAGGC	HAR19	28286	0.884
AAGAAAAAA	HAR46	257552	0.884
CCCTGTCT	HAR26	196561	0.882
CAAGAGCAAA	HAR36	24494	0.881
GGAGGCCTC	HAR19	27125	0.879
TGTGGTGG	HAR13	187117	0.877
TGTGGTGG	HAR34	187117	0.877
CTGAGGC	HAR32	625935	0.876
GGCTGGG	HAR37	436076	0.876
CCCAGCC	HAR42	435601	0.876
TGAGGCTGG	HAR37	37995	0.876
GGAGGCC	HAR19	430781	0.875
CACTGCA	HAR41	887840	0.874
AAAGAAAAG	HAR48	162139	0.874
TGAGGCTGC	HAR14	36974	0.873
GGCAGCCCC	HAR19	17467	0.872
GCCATAAAAA	HAR14	32505	0.872
GTTGCCAGGC	HAR26	7505	0.872
TCAGGAGG	HAR42	178005	0.871
TGTGGTGGT	HAR13	52451	0.871
TGATTCTCC	HAR14	75556	0.871
CAGCCTGAGT	HAR25	10761	0.871
GTGTGGTG	HAR13	176739	0.87
GAAAAGAAA	HAR26	154019	0.869
TGTAGAGACA	HAR15	21982	0.869
CAGTCTCCTG	HAR15	10383	0.867
CAGGAGG	HAR42	564936	0.864
AAAGAAAA	HAR18	715720	0.863
AAAGAAAA	HAR26	715720	0.863
AAAGAAAA	HAR46	715720	0.863
AAAGAAAA	HAR48	715720	0.863
TGCCAGGCA	HAR26	33855	0.863
CTGGGCACA	HAR7	33820	0.863
AAAAGAAA	HAR26	706215	0.861
AAAAGAAA	HAR48	706215	0.861
CTGGGCA	HAR29	546179	0.86
CTGGGCA	HAR7	546179	0.86
GAGGCTGC	HAR14	111555	0.86
GCTGGG	HAR37	1829043	0.859
CCCAGC	HAR42	1824580	0.859
GCTGGG	HAR4	1829043	0.859
TGCAGCCTG	HAR25	32235	0.857
CTCCTCACCT	HAR19	9502	0.857
AGAAGAAAA	HAR30	138530	0.856
TTTTTATTT	HAR35	291226	0.856
AGGCTGA	HAR49	754213	0.855
GTAGAGAC	HAR15	222871	0.855
GGAAGGGG	HAR26	106728	0.855
GGCTGGGATT	HAR37	9385	0.855
CCTGGG	HAR14	1758338	0.854
CCCAGG	HAR29	1760011	0.854
GCCCAGC	HAR42	358430	0.854
GTGCTGG	HAR42	520651	0.854
CTCTGGGAG	HAR41	31098	0.853
GCTTCCCCTT	HAR34	9200	0.853
GTGGTGG	HAR13	514801	0.852
GTGGTGG	HAR34	514801	0.852
TGACCTCA	HAR14	218641	0.852
TGAGGTCA	HAR27	218295	0.852
GTGGTGGG	HAR34	104806	0.852
CTGAGCTCA	HAR16	44667	0.852
AAAAAATTA	HAR46	279743	0.852
CTGAGCTCA	HAR48	44667	0.852
TGAGCTCAG	HAR48	44342	0.851
CAGAAAAGGC	HAR18	13017	0.851
TCAGAGCAGA	HAR41	13100	0.851
GGAAGGGGC	HAR26	20980	0.85
TGCAGCCT	HAR25	148345	0.849
TCCCAGGC	HAR29	102540	0.849
TGCAGCCT	HAR35	148345	0.849
AGAAAAAGA	HAR48	131164	0.849
AAAGAAAAAT	HAR26	55970	0.849
ACAAAACAA	HAR35	129469	0.848
TGTGGTGGGC	HAR34	6124	0.848
CCAGGC	HAR16	1670561	0.847
CCAGGC	HAR19	1670561	0.847
CCAGGC	HAR26	1670561	0.847
CCAGGC	HAR29	1670561	0.847
ATCCCAG	HAR29	708585	0.847
GGAGGC	HAR19	1648571	0.846
GGAGGC	HAR39	1648571	0.846
CTGGGAT	HAR37	709015	0.846
GGGACTGTTG	HAR15	8768	0.846
ACAAGAGCAA	HAR36	18140	0.846
AAAGAAAAGG	HAR48	25946	0.845
GGCTGG	HAR37	1626568	0.844
CCAGCC	HAR42	1623616	0.844
GGCTGGGA	HAR37	98315	0.844
TCCCAGCC	HAR42	98373	0.844
TCAGTCTCCT	HAR15	12307	0.843
CTCCCAGC	HAR42	97182	0.842
AAAAAGAA	HAR48	602546	0.841
CCCTCTGGG	HAR29	19751	0.841
TTTTTT	HAR14	9963567	0.84
TTTTTT	HAR15	9963567	0.84
TTTTTT	HAR34	9963567	0.84
AAAAAA	HAR46	9907574	0.84
AAAACAAA	HAR16	596416	0.84
AAAACAAA	HAR35	596416	0.84
AAGGAAGG	HAR41	199399	0.84
CTTTTAAAAA	HAR14	52431	0.84
CGCTCCTCAC	HAR19	5786	0.84
GTGCTGCTG	HAR36	28151	0.839
GCCCACCCTC	HAR29	3947	0.839
TGGGGCACTG	HAR32	5750	0.839
GTGGTGGGCT	HAR34	5758	0.839
CCCCAGCTCA	HAR42	5731	0.839
GTGGTGGT	HAR13	136165	0.838
CCCAGCTC	HAR42	93830	0.838
GAAAGAAA	HAR46	408922	0.838
GCACATGTA	HAR34	58182	0.838
GGTTGCCAGG	HAR26	5691	0.838
ACAGGCTCTG	HAR41	8211	0.838
CAGCCT	HAR25	2224236	0.837
CAGCCT	HAR35	2224236	0.837
CCAGGCCT	HAR16	93074	0.837
AGGCTG	HAR14	2223026	0.836
AGGCTG	HAR37	2223026	0.836
AGGCTG	HAR49	2223026	0.836
CTGGGAG	HAR14	445536	0.834
TCTCCTG	HAR15	648049	0.834
CTGGGAG	HAR41	445536	0.834
CTCCCAG	HAR42	444779	0.833
CCAGCCC	HAR42	300592	0.83
GCCAGG	HAR26	1363399	0.819
CTGGGC	HAR29	1362168	0.819
GCCCAG	HAR42	1364591	0.819
CTGGGC	HAR7	1362168	0.819
CTCCTG	HAR15	1956829	0.818
CAGGAG	HAR42	1950255	0.818

## Sheet: intergenic (Denisova)
motif	HAR id	occurrence	score
GCTGGGATT	HAR37	446856	0.983
CCCTGTCTC	HAR26	135034	0.962
GTGTGGTGG	HAR13	120283	0.957
GTGTGGTGGT	HAR13	34738	0.956
AGGCTGAG	HAR49	537356	0.953
GAGGCTGA	HAR49	523695	0.952
GCTGGGAT	HAR37	499413	0.95
CTGAGGCA	HAR32	388941	0.937
TGAGGCAG	HAR32	378572	0.935
CTGGGATT	HAR37	526269	0.933
CTGCAGCCTT	HAR35	21846	0.932
AGGCACAGTG	HAR49	21367	0.931
TTTGTAGAGA	HAR15	54532	0.919
ACTGAGGCAG	HAR32	17695	0.918
CCCAGGC	HAR29	668411	0.916
AAAAATACA	HAR41	356263	0.914
AGGCTGG	HAR37	936744	0.913
CAGCCTG	HAR25	906612	0.911
GCTGGGA	HAR37	904441	0.911
GGCACAGTG	HAR49	54942	0.911
TCCCAGC	HAR42	900945	0.91
GCCCAGCC	HAR42	126687	0.91
TGCACATGTA	HAR34	33505	0.91
GCCAGGCA	HAR26	172651	0.905
CCTGTAAT	HAR27	520517	0.905
AGGATGTGGA	HAR14	21939	0.905
GAGGCTG	HAR14	827645	0.903
GAGGCTG	HAR37	827645	0.903
GAGGCTG	HAR49	827645	0.903
GTAGAGACA	HAR15	100476	0.9
GTGGTGGGC	HAR34	33502	0.9
GCCAGGC	HAR26	545230	0.899
AGTGTGGTGG	HAR13	14077	0.899
ACAGAGTCTT	HAR7	29562	0.899
GAGGCAG	HAR32	781014	0.898
TGCATGTGTC	HAR48	20310	0.898
GCATGTGTCT	HAR48	20223	0.898
ACCTGTAAT	HAR27	140744	0.897
CTGCAGCC	HAR35	155833	0.896
GGCTGCAG	HAR4	155237	0.895
CCTGTCTC	HAR26	221158	0.894
CACTGCAA	HAR41	316699	0.893
CCCAGCT	HAR42	730660	0.892
AGCTGGG	HAR4	732043	0.892
AAGAAAAAA	HAR46	271303	0.89
ACAGAGTCT	HAR7	90455	0.89
TTGTAGAGAC	HAR15	26805	0.89
GGCTGAG	HAR49	713347	0.889
CAGCCTGAG	HAR25	42915	0.889
TGCTAGGATT	HAR17	25930	0.887
CCACCAGGC	HAR19	28261	0.884
CCCTGTCT	HAR26	196470	0.882
CAAGAGCAAA	HAR36	24510	0.882
GGAGGCCTC	HAR19	27108	0.88
CTGAGGC	HAR32	625504	0.876
GGCTGGG	HAR37	435398	0.876
CCCAGCC	HAR42	434622	0.876
TGTGGTGG	HAR13	186724	0.876
TGTGGTGG	HAR34	186724	0.876
TGAGGCTGG	HAR37	37926	0.876
GGAGGCC	HAR19	430138	0.875
CACTGCA	HAR41	887455	0.874
AAAGAAAAG	HAR48	161505	0.874
TGAGGCTGC	HAR14	36941	0.873
GCCATAAAAA	HAR14	32666	0.873
TCAGGAGG	HAR42	177865	0.872
CAGCCTGAGT	HAR25	10747	0.872
GTTGCCAGGC	HAR26	7506	0.872
TGATTCTCC	HAR14	75498	0.871
GGCAGCCCC	HAR19	17404	0.871
GTGTGGTG	HAR13	176250	0.87
TGTGGTGGT	HAR13	52260	0.87
GAAAAGAAA	HAR26	154284	0.869
TGTAGAGACA	HAR15	21959	0.869
CAGTCTCCTG	HAR15	10380	0.867
CAGGAGG	HAR42	564206	0.864
AAAGAAAA	HAR26	724151	0.864
AAAGAAAA	HAR46	724151	0.864
AAAGAAAA	HAR48	724151	0.864
TGCCAGGCA	HAR26	33829	0.863
CTGGGCACA	HAR7	33783	0.863
AAAAGAAA	HAR26	712224	0.862
AAAAGAAA	HAR48	712224	0.862
CTGGGCA	HAR29	545748	0.86
CTGGGCA	HAR7	545748	0.86
GAGGCTGC	HAR14	111433	0.86
GCTGGG	HAR37	1827295	0.859
CCCAGC	HAR42	1822747	0.859
CCCAGC	HAR42	1822747	0.859
GCTGGG	HAR4	1827295	0.859
TGCAGCCTG	HAR25	32176	0.857
AGAAGAAAA	HAR30	138798	0.857
CTCCTCACCT	HAR19	9493	0.857
TTTTTATTT	HAR35	290851	0.856
AGGCTGA	HAR49	753763	0.855
GTAGAGAC	HAR15	222740	0.855
GGCTGGGATT	HAR37	9370	0.855
CCTGGG	HAR14	1756333	0.854
CCCAGG	HAR29	1757446	0.854
GCCCAGC	HAR42	357851	0.854
GTGCTGG	HAR42	520243	0.854
GGAAGGGG	HAR26	105639	0.853
GCTTCCCCTT	HAR34	9193	0.853
GTGGTGG	HAR13	513672	0.852
GTGGTGG	HAR34	513672	0.852
TGACCTCA	HAR14	218546	0.852
TGAGGTCA	HAR27	218191	0.852
GTGGTGGG	HAR34	104538	0.852
CTGAGCTCA	HAR16	44646	0.852
CTGAGCTCA	HAR48	44646	0.852
AAAAAATTA	HAR46	277347	0.851
TGAGCTCAG	HAR48	44325	0.851
CAGAAAAGGC	HAR18	12994	0.851
TCAGAGCAGA	HAR41	13083	0.851
TGCAGCCT	HAR25	148147	0.85
TCCCAGGC	HAR29	102405	0.85
TGCAGCCT	HAR35	148147	0.85
AGAAAAAGA	HAR48	131658	0.85
AAAGAAAAAT	HAR26	55892	0.849
CCAGGC	HAR16	1668684	0.848
CCAGGC	HAR19	1668684	0.848
CCAGGC	HAR26	1668684	0.848
CCAGGC	HAR29	1668684	0.848
ACAAAACAA	HAR35	129737	0.848
ATCCCAG	HAR29	708251	0.847
CTGGGAT	HAR37	708837	0.847
TGTGGTGGGC	HAR34	6108	0.847
GGAGGC	HAR19	1646906	0.846
GGAGGC	HAR39	1646906	0.846
GGGACTGTTG	HAR15	8756	0.846
ACAAGAGCAA	HAR36	18141	0.846
GGCTGG	HAR37	1624506	0.844
CCAGCC	HAR42	1621020	0.844
GGCTGGGA	HAR37	98154	0.844
TCCCAGCC	HAR42	98151	0.844
CTCCCAGC	HAR42	97087	0.843
TCAGTCTCCT	HAR15	12295	0.843
AAAAAGAA	HAR48	606194	0.842
AAAGAAAAGG	HAR48	25364	0.842
CCCTCTGGG	HAR29	19706	0.841
CGCTCCTCAC	HAR19	5781	0.841
AAAACAAA	HAR16	598654	0.84
AAAACAAA	HAR35	598654	0.84
AAGGAAGG	HAR41	198591	0.84
GCACATGTA	HAR34	58132	0.839
GTGCTGCTG	HAR36	28104	0.839
GCCCACCCTC	HAR29	3944	0.839
TGGGGCACTG	HAR32	5743	0.839
GTGGTGGGCT	HAR34	5751	0.839
CCCCAGCTCA	HAR42	5722	0.839
GTGGTGGT	HAR13	135653	0.838
CCCAGCTC	HAR42	93668	0.838
GAAAGAAA	HAR46	408714	0.838
GGTTGCCAGG	HAR26	5685	0.838
TTTTTT	HAR14	9745273	0.837
AGGCTG	HAR14	2221269	0.837
TTTTTT	HAR15	9745273	0.837
CAGCCT	HAR25	2221769	0.837
TTTTTT	HAR34	9745273	0.837
CAGCCT	HAR35	2221769	0.837
AGGCTG	HAR37	2221269	0.837
AAAAAA	HAR46	9684548	0.837
AGGCTG	HAR49	2221269	0.837
CTGGGAG	HAR14	445034	0.834
TCTCCTG	HAR15	647300	0.834
CTGGGAG	HAR41	445034	0.834
CTCCCAG	HAR42	444325	0.834
CCAGCCC	HAR42	299673	0.83
GCCCAG	HAR42	1362814	0.82
GCCAGG	HAR26	1361583	0.819
CTGGGC	HAR29	1360592	0.819
CTGGGC	HAR7	1360592	0.819
CTCCTG	HAR15	1954389	0.818
CAGGAG	HAR42	1948567	0.818

## Sheet: intronic (human)
motif	HAR id	occurrence	score
CACCCCAGGG	HAR3	2325	0.918
CCTGGCCC	HAR43	34937	0.91
CCTGGCCC	HAR47	34937	0.91
GTCCTGGCCC	HAR43	1930	0.902
GCCCTGCC	HAR47	31508	0.901
GGCAGGGC	HAR9	30969	0.899
CCCTGCCCGC	HAR47	1252	0.899
CTGGCCCCC	HAR43	5776	0.892
TGGCCCTGC	HAR47	8546	0.892
CCCCACCGCC	HAR5	1170	0.892
GGCCCTGC	HAR47	26911	0.886
CTGGCCCC	HAR43	26620	0.885
CCTGCCC	HAR47	130630	0.884
GGTGCCTGG	HAR24	7884	0.884
CACCCCAGG	HAR3	7759	0.883
CCCTGCC	HAR47	127474	0.881
GCCCAGAGG	HAR43	7599	0.88
GGCAGGG	HAR9	124782	0.879
GGCTTGGGG	HAR24	7471	0.879
CTGCCCTC	HAR3	36022	0.876
GCCTGGG	HAR3	119920	0.875
TGGGGGAG	HAR45	35229	0.873
CCCAGGG	HAR3	117413	0.872
GCTCCAGCCT	HAR5	2093	0.872
GGCAGGGCAC	HAR9	1404	0.871
TTTCCTCCTT	HAR11	6648	0.871
ACCCCAGGG	HAR3	6917	0.87
TGGCAGGGC	HAR9	6896	0.87
TGTCCTGGCC	HAR43	2050	0.87
GCCCTGCCCG	HAR47	938	0.869
CCCCAGG	HAR3	113213	0.868
GAAGGGGAG	HAR21	9984	0.868
CAGGGCTGTC	HAR43	2015	0.868
GCAGCCTTGG	HAR2	2008	0.867
TTTGGGGGAG	HAR45	2961	0.867
TCCAGCCTGC	HAR5	1995	0.866
CTTCCACCCC	HAR5	1968	0.865
CTGCCCC	HAR5	108981	0.864
GGCCAGTGG	HAR31	6576	0.864
TTTCCTTTT	HAR40	45802	0.864
TCCACCCCAC	HAR5	1957	0.864
TGCCTTCCC	HAR5	9572	0.863
TGGCTTGGGG	HAR24	1938	0.863
GGGAGCTG	HAR47	31892	0.862
CCTGGCC	HAR43	106284	0.861
CCTGGCC	HAR47	106284	0.861
ACCAGGGCTG	HAR43	1912	0.861
CCCAGCTC	HAR3	31395	0.86
ACCCCAGGGA	HAR3	1897	0.86
TGTCCTGCCT	HAR5	2780	0.86
ACCTGGCCCT	HAR47	1890	0.86
CTCCCAGCT	HAR3	9314	0.859
CTCCCAGC	HAR3	30976	0.858
TTCTCCCAGC	HAR3	2733	0.858
GGCCCTG	HAR47	102647	0.857
AAGGGGAGG	HAR21	9162	0.857
CAGGGCTGT	HAR43	9149	0.857
GTGTCCTGCC	HAR5	1841	0.857
GGAAAGAAAA	HAR6	8704	0.857
TGGCAGGGCA	HAR9	1837	0.857
GCTTTGGGGG	HAR45	1846	0.857
TGGCCCCCA	HAR43	6162	0.856
CCCAGAGG	HAR43	30127	0.855
GCTCCAGCC	HAR5	6075	0.855
GCCTTCCCT	HAR5	8989	0.855
GCTGCAGCTC	HAR20	1807	0.855
TTTCCTCCT	HAR11	19379	0.854
TCTCCCAGCT	HAR3	2660	0.854
TGGCAGGG	HAR9	29421	0.852
TCCCAGCTC	HAR3	8767	0.852
ATTTTGTTTT	HAR5	18274	0.852
GCAGCCTG	HAR3	29201	0.851
CTGGCCCT	HAR47	29125	0.851
AAGGGGAGGA	HAR21	2594	0.851
GCTGCTTTCC	HAR24	2583	0.851
GCTGGCTG	HAR40	29051	0.85
GGGCAGTG	HAR43	28879	0.85
AGCAGCCTG	HAR3	8652	0.85
GCCTCTCAGC	HAR5	1738	0.85
TCTCCCAGC	HAR3	8567	0.849
CTGGCTGC	HAR40	28560	0.848
GTCCTGGCC	HAR43	5760	0.848
TTGGGGGAG	HAR45	8462	0.847
CCAGCTCAG	HAR3	8371	0.846
GGAGAGGTG	HAR6	8361	0.846
GCTTTGGGG	HAR45	8281	0.845
GGCTTTGGG	HAR45	8320	0.845
CAGCCTTCC	HAR9	8272	0.844
GGGCAGTGC	HAR43	5589	0.844
TCCTGGCC	HAR43	27378	0.843
CCTGGG	HAR3	449365	0.841
GCCCAGAG	HAR43	27077	0.841
CCTTCCC	HAR5	131999	0.839
GCCTGGC	HAR40	89589	0.839
GGCCCCCA	HAR43	18084	0.839
GTGCCTGG	HAR24	26534	0.838
GGGAGG	HAR21	436486	0.837
GGGAGG	HAR45	436486	0.837
CAGCCTGC	HAR5	26138	0.836
CTTCCCTC	HAR5	38215	0.835
GGAGAGG	HAR6	127518	0.834
GCCCTGC	HAR47	86407	0.834
CTGCCCT	HAR3	126679	0.833
CTGGCCC	HAR43	85136	0.832
CTGGCCC	HAR47	85136	0.832
GCAGGGC	HAR9	82942	0.828
GGGGGTG	HAR9	82737	0.828
GGGAGGA	HAR21	120247	0.826
GGGAGGA	HAR45	120247	0.826
CCCTCCT	HAR5	119354	0.825
CCCAGG	HAR3	394711	0.823
CCCCAG	HAR3	379681	0.817
CCTGCC	HAR5	379027	0.817
CCTGCC	HAR47	379027	0.817
GGCAGG	HAR9	369202	0.813
CCCTCC	HAR5	366093	0.812
CCCTCC	HAR6	366093	0.812
GGGCAG	HAR33	366774	0.812
GGGCAG	HAR43	366774	0.812
GGGCTG	HAR43	360260	0.809

## Sheet: intronic (Denisova)
motif	HAR id	occurrence	score
AGGCGGGCAG	HAR43	109681	0.969
AGCCTGGGT	HAR3	618983	0.962
GGAGAATTGC	HAR8	267909	0.962
CAGGAGAAT	HAR8	1168208	0.958
AGGAGAATTG	HAR8	265348	0.946
CAGGAGAATT	HAR8	265015	0.946
GAGGCGGGAG	HAR47	59448	0.944
TCCCAGCT	HAR3	1931566	0.941
TCCAGCCT	HAR5	1921160	0.941
GTGCAGTG	HAR20	1778355	0.937
TGGAGTGC	HAR31	1718224	0.935
ACCAGCCT	HAR9	1465109	0.924
CGCCTGGCT	HAR40	198748	0.921
GGCAGAGGCG	HAR47	39864	0.919
GCCTGGG	HAR3	3189631	0.918
GGCGGGCAG	HAR43	132223	0.917
GCTCCAGCCT	HAR5	56040	0.917
TAATCTCAGC	HAR11	153226	0.911
GCCTGGGT	HAR3	831043	0.909
CAGCCTTCCA	HAR9	69559	0.905
GCCTGGC	HAR40	2681313	0.904
CCTGGCC	HAR43	2652016	0.903
CCTGGCC	HAR47	2652016	0.903
CAGGAGAA	HAR8	1582274	0.901
CCCAGCT	HAR3	3486376	0.895
ATGAGGCCAG	HAR31	61408	0.894
ATGGGAGAAA	HAR31	124060	0.892
CCTGGCCC	HAR43	470455	0.89
CCTGGCCC	HAR47	470455	0.89
GAGGCGGG	HAR47	463615	0.889
TGCAGTG	HAR20	4399292	0.882
GCTGGAG	HAR2	3015625	0.881
GAGTAGCT	HAR40	1281591	0.881
AATGGGAGAA	HAR31	111238	0.881
AATCTCAGCA	HAR11	110348	0.88
CAGGGATGCC	HAR3	36941	0.88
GGCAGGGCAC	HAR9	25816	0.88
CTTGGCCT	HAR12	877250	0.879
TGGTGGCA	HAR11	864958	0.878
AGGCGGGCA	HAR43	123607	0.878
GAAGCTGCAG	HAR20	52449	0.878
CTGGGTGA	HAR10	853341	0.876
TCCTGGCC	HAR43	583321	0.875
TCCAGCCTGC	HAR5	34922	0.874
CTCCAGC	HAR5	2814074	0.873
AAAAATAAA	HAR24	1501431	0.873
GAGAATTGC	HAR8	350398	0.873
GGGAGG	HAR21	9350770	0.871
GGGAGG	HAR45	9350770	0.871
ACCTGGCCCT	HAR47	34179	0.871
CGCCTGGC	HAR40	387165	0.87
CGCTCCAGCC	HAR5	23437	0.87
TCCTGCC	HAR5	2700598	0.869
GAGTGCAAT	HAR6	338451	0.869
GCTCCAGCC	HAR5	113030	0.868
AAGGCGGGCA	HAR43	33176	0.868
TCCAGCC	HAR5	2658456	0.867
CCTGGGTT	HAR3	780991	0.867
GTCTCAAA	HAR40	1618865	0.867
GGAGAATTG	HAR8	333879	0.867
CTGGGTTC	HAR3	768631	0.865
AAAGAAAAG	HAR6	679756	0.865
CAGCCTTCC	HAR9	157341	0.865
AAAATAAATA	HAR10	413036	0.865
AAAATAAATA	HAR24	413036	0.865
CTGGGCA	HAR40	2593888	0.864
ATTCTCCT	HAR24	1580489	0.864
AATCTCAGC	HAR11	325249	0.864
TCCCAGCTC	HAR3	155150	0.863
AAAAATAAAT	HAR24	407598	0.863
GTGCCTGG	HAR24	524138	0.862
CACCCCAGGG	HAR3	21919	0.862
AGAAAAGAA	HAR6	652492	0.861
CCCAGC	HAR3	8487860	0.86
CCTGCCTT	HAR5	739536	0.86
GCGGAGCTT	HAR28	149673	0.859
TTCTCCCAGC	HAR3	44204	0.859
CCTGGG	HAR3	8362037	0.858
GCCCTGCC	HAR47	351701	0.858
AGGAGAAT	HAR8	1503866	0.858
AAGAAAAGA	HAR6	641180	0.858
CAGTGGTTTG	HAR31	62974	0.858
CCCAGG	HAR3	8260675	0.857
AAATAAATA	HAR10	1308163	0.857
AAATAAATA	HAR24	1308163	0.857
GCAGCCTTG	HAR2	147643	0.857
AAACCAGCCT	HAR9	62723	0.857
TTTCCTTTT	HAR40	626949	0.856
AAAGAAAA	HAR6	3047531	0.855
GGCAGGGC	HAR9	341986	0.855
CGCCTGGCTG	HAR40	20585	0.854
GCCTGG	HAR24	7981490	0.852
GCCTGG	HAR3	7981490	0.852
GCCTGG	HAR40	7981490	0.852
TGCAAATCAA	HAR11	124491	0.852
TTTTCCATTT	HAR43	179614	0.852
GGCTGG	HAR40	7920784	0.851
TGGTGGC	HAR11	2329680	0.851
TGGTGGCAT	HAR11	201144	0.85
CGTCTCAAA	HAR40	288614	0.85
ACCTGGCCC	HAR47	97312	0.85
GGAAAGAAAA	HAR6	122637	0.85
CTCCCAGCT	HAR3	138552	0.849
GAAAGAAAA	HAR6	596318	0.849
AGGCGGGAG	HAR47	95729	0.848
TCACACCATT	HAR9	83909	0.848
ACAGGAGAAT	HAR8	83377	0.847
CCAGCC	HAR5	7472041	0.844
CCAGCC	HAR9	7472041	0.844
GGTGCCTG	HAR24	452685	0.844
TTTCCTCCTT	HAR11	81352	0.844
CCTGGGT	HAR3	2195588	0.843
GGCACCCAC	HAR2	91666	0.843
TTTCTCCCA	HAR3	275075	0.843
TGTCCTGCCT	HAR5	39010	0.843
CAGCCT	HAR2	10617968	0.842
CAGCCT	HAR3	10617968	0.842
CAGCCT	HAR5	10617968	0.842
CAGCCT	HAR9	10617968	0.842
CTGGCCCCC	HAR43	63445	0.842
CTGGCCCC	HAR43	307030	0.841
ATTTCTCTGA	HAR31	113521	0.84
CACACCAGGG	HAR43	26512	0.84
CCCTGCC	HAR47	1476533	0.839
TCGGCTCA	HAR11	627468	0.839
TGGCCCCCA	HAR43	89084	0.839
AAGGGGAGGA	HAR21	37786	0.839
GGCAGGG	HAR9	1460987	0.838
CTGCCCTC	HAR3	432584	0.838
CTCCCAG	HAR3	2089019	0.837
CTCCCAG	HAR5	2089019	0.837
CCCAGCTC	HAR3	428710	0.837
CTCCCAGC	HAR3	429985	0.837
CTGTTGCC	HAR5	618046	0.837
TTTATTTT	HAR6	3804190	0.837
AAGGGGAGG	HAR21	126733	0.837
CTGGGTG	HAR10	2074946	0.836
GGAGTGC	HAR31	2072159	0.836
AAATGGAAAA	HAR6	159424	0.836
AAAAAA	HAR8	43157264	0.835
GTCCTGGCCC	HAR43	17825	0.835
CCTGCCC	HAR47	1419165	0.834
CAGGAGA	HAR8	2942420	0.834
AGGAGAAAAA	HAR31	108783	0.834
TCCCAGCTCA	HAR3	36563	0.834
CCCCACCGCC	HAR5	12288	0.834
CCCAAAG	HAR43	2902264	0.832
CTTTGGG	HAR45	2909400	0.832
CCTGGC	HAR40	6541573	0.826
CCTGGC	HAR43	6541573	0.826
CCTGGC	HAR47	6541573	0.826
CCTGCC	HAR47	6566618	0.826
CCTGCC	HAR5	6566618	0.826
CTGGGC	HAR40	6473385	0.824
GCCCAG	HAR43	6474708	0.824
GGCAGG	HAR9	6379567	0.822
CAGGAG	HAR8	8971001	0.819
TCCCAG	HAR3	8800338	0.816
TCCCAG	HAR5	8800338	0.816

## Sheet: 82 unique human intronic motifs
motif	occurrence	expected occurrence	score
CCCCAG	379681	85025.1	0.817
CCCTCC	366093	85025.1	0.812
GGGCAG	366774	85025.1	0.812
GGGCTG	360260	85025.1	0.809
CCCAGGG	117413	17169.2	0.872
CCCCAGG	113213	17169.2	0.868
CCCTCCT	119354	25328.8	0.825
CCTTCCC	131999	25328.8	0.839
CTGCCCC	108981	17169.2	0.864
CTGCCCT	126679	25328.8	0.833
CTGGCCC	85136	17169.2	0.832
GCAGGGC	82942	17169.2	0.828
GCCCTGC	86407	17169.2	0.834
GGAGAGG	127518	25328.8	0.834
GGCCCTG	102647	17169.2	0.857
GGGAGGA	120247	25328.8	0.826
GGGGGTG	82737	17169.2	0.828
CAGCCTGC	26138	5114.66	0.836
CCCAGAGG	30127	5114.66	0.855
CCTGGCCC	34937	3466.99	0.91
CTGCCCTC	36022	5114.66	0.876
CTGGCCCT	29125	5114.66	0.851
CTGGCTGC	28560	5114.66	0.848
CTTCCCTC	38215	7545.39	0.835
GCAGCCTG	29201	5114.66	0.851
GCCCAGAG	27077	5114.66	0.841
GCCCTGCC	31508	3466.99	0.901
GCTGGCTG	29051	5114.66	0.85
GGCAGGGC	30969	3466.99	0.899
GGCCCCCA	18084	3466.99	0.839
GGCCCTGC	26911	3466.99	0.886
GGGAGCTG	31892	5114.66	0.862
GGGCAGTG	28879	5114.66	0.85
TGGCAGGG	29421	5114.66	0.852
TGGGGGAG	35229	5114.66	0.873
ACCCCAGGG	6917	1032.81	0.87
AGCAGCCTG	8652	1523.65	0.85
CACCCCAGG	7759	1032.81	0.883
CAGGGCTGT	9149	1523.65	0.857
CCAGCTCAG	8371	1523.65	0.846
GAAGGGGAG	9984	1523.65	0.868
GCCCAGAGG	7599	1032.81	0.88
GCCTTCCCT	8989	1523.65	0.855
GCTTTGGGG	8281	1523.65	0.845
GGAGAGGTG	8361	1523.65	0.846
GGCCAGTGG	6576	1032.81	0.864
GGCTTGGGG	7471	1032.81	0.879
GGCTTTGGG	8320	1523.65	0.845
GGGCAGTGC	5589	1032.81	0.844
GGTGCCTGG	7884	1032.81	0.884
GTCCTGGCC	5760	1032.81	0.848
TCTCCCAGC	8567	1523.65	0.849
TGCCTTCCC	9572	1523.65	0.863
TGGCAGGGC	6896	1032.81	0.87
TGGCCCTGC	8546	1032.81	0.892
TTGGGGGAG	8462	1523.65	0.847
TTTCCTCCT	19379	3316	0.854
ACCAGGGCTG	1912	307.671	0.861
ACCCCAGGGA	1897	307.671	0.86
ATTTTGTTTT	18274	3171.58	0.852
CACCCCAGGG	2325	208.556	0.918
CAGGGCTGTC	2015	307.671	0.868
CCCTGCCCGC	1252	141.37	0.899
CTTCCACCCC	1968	307.671	0.865
GCAGCCTTGG	2008	307.671	0.867
GCCCTGCCCG	938	141.37	0.869
GCCTCTCAGC	1738	307.671	0.85
GCTCCAGCCT	2093	307.671	0.872
GCTGCAGCTC	1807	307.671	0.855
GCTGCTTTCC	2583	453.891	0.851
GCTTTGGGGG	1846	307.671	0.857
GGAAAGAAAA	8704	1457.29	0.857
GTCCTGGCCC	1930	208.556	0.902
GTGTCCTGCC	1841	307.671	0.857
TCCACCCCAC	1957	307.671	0.864
TCTCCCAGCT	2660	453.891	0.854
TGGCAGGGCA	1837	307.671	0.857
TGGCTTGGGG	1938	307.671	0.863
TGTCCTGCCT	2780	453.891	0.86
TGTCCTGGCC	2050	307.671	0.87
TTTCCTCCTT	6648	987.828	0.871
TTTGGGGGAG	2961	453.891	0.867
