# Supplementary material for: Motifome comparison between modern human, Neanderthal and Denisovan
Source: BMC Genomics. 2018 Jun 18;19:472. doi: 10.1186/s12864-018-4710-1 (PMC6006668; doi:10.1186/s12864-018-4710-1)
Supplement: Supplementary file 7 — Results of GO analysis. A list of 82 statistically significant intron motifs from 20 intron HARs unique to human is provided. The list of 135 Uniprot IDs is listed as well as the 261 human genes that they correspond to. The results of the GO analysis for biological processes and cellular components are listed. (XLSX 27 kb) [file 12864_2018_4710_MOESM7_ESM.xlsx]

## Sheet: 82 human only introns HAR
Motif	Occurrence	Score
CCCCAG	379681	0.817
CCCTCC	366093	0.812
GGGCAG	366774	0.812
GGGCTG	360260	0.809
CCCAGGG	117413	0.872
CCCCAGG	113213	0.868
CCCTCCT	119354	0.825
CCTTCCC	131999	0.839
CTGCCCC	108981	0.864
CTGCCCT	126679	0.833
CTGGCCC	85136	0.832
GCAGGGC	82942	0.828
GCCCTGC	86407	0.834
GGAGAGG	127518	0.834
GGCCCTG	102647	0.857
GGGAGGA	120247	0.826
GGGGGTG	82737	0.828
CAGCCTGC	26138	0.836
CCCAGAGG	30127	0.855
CCTGGCCC	34937	0.91
CTGCCCTC	36022	0.876
CTGGCCCT	29125	0.851
CTGGCTGC	28560	0.848
CTTCCCTC	38215	0.835
GCAGCCTG	29201	0.851
GCCCAGAG	27077	0.841
GCCCTGCC	31508	0.901
GCTGGCTG	29051	0.85
GGCAGGGC	30969	0.899
GGCCCCCA	18084	0.839
GGCCCTGC	26911	0.886
GGGAGCTG	31892	0.862
GGGCAGTG	28879	0.85
TGGCAGGG	29421	0.852
TGGGGGAG	35229	0.873
ACCCCAGGG	6917	0.87
AGCAGCCTG	8652	0.85
CACCCCAGG	7759	0.883
CAGGGCTGT	9149	0.857
CCAGCTCAG	8371	0.846
GAAGGGGAG	9984	0.868
GCCCAGAGG	7599	0.88
GCCTTCCCT	8989	0.855
GCTTTGGGG	8281	0.845
GGAGAGGTG	8361	0.846
GGCCAGTGG	6576	0.864
GGCTTGGGG	7471	0.879
GGCTTTGGG	8320	0.845
GGGCAGTGC	5589	0.844
GGTGCCTGG	7884	0.884
GTCCTGGCC	5760	0.848
TCTCCCAGC	8567	0.849
TGCCTTCCC	9572	0.863
TGGCAGGGC	6896	0.87
TGGCCCTGC	8546	0.892
TTGGGGGAG	8462	0.847
TTTCCTCCT	19379	0.854
ACCAGGGCTG	1912	0.861

## Sheet: Uniprot analysis
Entry	Entry name	Status	Protein names	Gene names	Organism	Length
Q6PIF1	Q6PIF1_HUMAN	unreviewed	TTC7B protein (Tetratricopeptide repeat protein 7B) (Fragment)	TTC7B	Homo sapiens (Human)	417
Q86TV6	TTC7B_HUMAN	reviewed	Tetratricopeptide repeat protein 7B (TPR repeat protein 7B) (Tetratricopeptide repeat protein 7-like-1) (TPR repeat protein 7-like-1)	TTC7B TTC7L1	Homo sapiens (Human)	843
Q6N022	TEN4_HUMAN	reviewed	Teneurin-4 (Ten-4) (Protein Odd Oz/ten-m homolog 4) (Tenascin-M4) (Ten-m4) (Teneurin transmembrane protein 4)	TENM4 KIAA1302 ODZ4 TNM4	Homo sapiens (Human)	2769
Q5TAT6	CODA1_HUMAN	reviewed	Collagen alpha-1(XIII) chain (COLXIIIA1)	COL13A1	Homo sapiens (Human)	717
Q15700	DLG2_HUMAN	reviewed	Disks large homolog 2 (Channel-associated protein of synapse-110) (Chapsyn-110) (Postsynaptic density protein PSD-93)	DLG2	Homo sapiens (Human)	870
B4DU63	B4DU63_HUMAN	unreviewed	cDNA FLJ59051, highly similar to Homo sapiens acyl-Coenzyme A oxidase-like (ACOXL), mRNA		Homo sapiens (Human)	432
Q9NUZ1	ACOXL_HUMAN	reviewed	Acyl-coenzyme A oxidase-like protein (Acyl-CoA oxidase-like protein) (EC 1.3.3.-)	ACOXL	Homo sapiens (Human)	547
A4D2J9	A4D2J9_HUMAN	unreviewed	Calcium/calmodulin-dependent protein kinase (CaM kinase) II beta	CAMK2B tcag7.799	Homo sapiens (Human)	666
P17252	KPCA_HUMAN	reviewed	Protein kinase C alpha type (PKC-A) (PKC-alpha) (EC 2.7.11.13)	PRKCA PKCA PRKACA	Homo sapiens (Human)	672
Q7Z727	Q7Z727_HUMAN	unreviewed	PRKCA protein (Fragment)	PRKCA	Homo sapiens (Human)	380
Q9HDB5	NRX3B_HUMAN	reviewed	Neurexin-3-beta (Neurexin III-beta) [Cleaved into: Neurexin-3-beta, soluble form; Neurexin-3-beta, C-terminal fragment (NRXN3-CTF)]	NRXN3 KIAA0743	Homo sapiens (Human)	637
Q9Y4C0	NRX3A_HUMAN	reviewed	Neurexin-3 (Neurexin III-alpha) (Neurexin-3-alpha)	NRXN3 C14orf60 KIAA0743	Homo sapiens (Human)	1643
F8W9F9	F8W9F9_HUMAN	unreviewed	Serine/threonine-protein kinase WNK2	WNK2	Homo sapiens (Human)	2217
A0A140VK49	A0A140VK49_HUMAN	unreviewed	Staphylococcal nuclease domain containing 1, isoform CRA_b (Testis tissue sperm-binding protein Li 82P)	SND1 hCG_32326	Homo sapiens (Human)	910
Q7KZF4	SND1_HUMAN	reviewed	Staphylococcal nuclease domain-containing protein 1 (100 kDa coactivator) (EBNA2 coactivator p100) (Tudor domain-containing protein 11) (p100 co-activator)	SND1 TDRD11	Homo sapiens (Human)	910
Q16099	GRIK4_HUMAN	reviewed	Glutamate receptor ionotropic, kainate 4 (GluK4) (Excitatory amino acid receptor 1) (EAA1) (Glutamate receptor KA-1) (KA1)	GRIK4 GRIK	Homo sapiens (Human)	956
Q9NZC7	WWOX_HUMAN	reviewed	WW domain-containing oxidoreductase (EC 1.1.1.-) (Fragile site FRA16D oxidoreductase) (Short chain dehydrogenase/reductase family 41C member 1)	WWOX FOR SDR41C1 WOX1	Homo sapiens (Human)	414
Q8IZS8	CA2D3_HUMAN	reviewed	Voltage-dependent calcium channel subunit alpha-2/delta-3 (Voltage-gated calcium channel subunit alpha-2/delta-3) [Cleaved into: Voltage-dependent calcium channel subunit alpha-2-3; Voltage-dependent calcium channel subunit delta-3]	CACNA2D3	Homo sapiens (Human)	1091
P57772	SELB_HUMAN	reviewed	Selenocysteine-specific elongation factor (Elongation factor sec) (Eukaryotic elongation factor, selenocysteine-tRNA-specific)	EEFSEC SELB	Homo sapiens (Human)	596
Q2V2M9	FHOD3_HUMAN	reviewed	FH1/FH2 domain-containing protein 3 (Formactin-2) (Formin homolog overexpressed in spleen 2) (hFHOS2)	FHOD3 FHOS2 KIAA1695	Homo sapiens (Human)	1422
Q5VU57	CBPC6_HUMAN	reviewed	Cytosolic carboxypeptidase 6 (EC 3.4.17.-) (ATP/GTP-binding protein-like 4)	AGBL4 CCP6	Homo sapiens (Human)	503
Q99928	GBRG3_HUMAN	reviewed	Gamma-aminobutyric acid receptor subunit gamma-3 (GABA(A) receptor subunit gamma-3)	GABRG3	Homo sapiens (Human)	467
Q8NBI6	XXLT1_HUMAN	reviewed	Xyloside xylosyltransferase 1 (EC 2.4.2.n3) (UDP-xylose:alpha-xyloside alpha-1,3-xylosyltransferase)	XXYLT1 C3orf21 PSEC0251	Homo sapiens (Human)	393
Q13554	KCC2B_HUMAN	reviewed	Calcium/calmodulin-dependent protein kinase type II subunit beta (CaM kinase II subunit beta) (CaMK-II subunit beta) (EC 2.7.11.17)	CAMK2B CAM2 CAMK2 CAMKB	Homo sapiens (Human)	666
O15165	LRAD4_HUMAN	reviewed	Low-density lipoprotein receptor class A domain-containing protein 4	LDLRAD4 C18orf1	Homo sapiens (Human)	306
A0A024R8E5	A0A024R8E5_HUMAN	unreviewed	Collagen, type V, alpha 1, isoform CRA_a	COL5A1 hCG_2021790	Homo sapiens (Human)	1838
B2ZZ86	B2ZZ86_HUMAN	unreviewed	Collagen type V alpha 1	COL5A1	Homo sapiens (Human)	1838
P20908	CO5A1_HUMAN	reviewed	Collagen alpha-1(V) chain	COL5A1	Homo sapiens (Human)	1838
Q59EE7	Q59EE7_HUMAN	unreviewed	Pro-alpha-1 type V collagen variant (Fragment)		Homo sapiens (Human)	1792
Q8WW10	Q8WW10_HUMAN	unreviewed	CTNNA3 protein	CTNNA3	Homo sapiens (Human)	376
Q58EX2	SDK2_HUMAN	reviewed	Protein sidekick-2	SDK2 KIAA1514	Homo sapiens (Human)	2172
A1L306	A1L306_HUMAN	unreviewed	TNR protein	TNR	Homo sapiens (Human)	1257
Q92752	TENR_HUMAN	reviewed	Tenascin-R (TN-R) (Janusin) (Restrictin)	TNR	Homo sapiens (Human)	1358
Q9NY47	CA2D2_HUMAN	reviewed	Voltage-dependent calcium channel subunit alpha-2/delta-2 (Voltage-gated calcium channel subunit alpha-2/delta-2) [Cleaved into: Voltage-dependent calcium channel subunit alpha-2-2; Voltage-dependent calcium channel subunit delta-2]	CACNA2D2 KIAA0558	Homo sapiens (Human)	1150
A8K141	A8K141_HUMAN	unreviewed	Catenin (Cadherin-associated protein), alpha 3, isoform CRA_a (cDNA FLJ78082, highly similar to Homo sapiens alphaT-catenin (CTNNA3) mRNA) (cDNA, FLJ94516, highly similar to Homo sapiens catenin (cadherin-associated protein), alpha 3 (CTNNA3), mRNA)	CTNNA3 hCG_1810899	Homo sapiens (Human)	895
Q9UI47	CTNA3_HUMAN	reviewed	Catenin alpha-3 (Alpha T-catenin) (Cadherin-associated protein)	CTNNA3	Homo sapiens (Human)	895
A0A024R6H3	A0A024R6H3_HUMAN	unreviewed	Inositol 1,3,4-triphosphate 5/6 kinase, isoform CRA_a	ITPK1 hCG_20056	Homo sapiens (Human)	414
Q13572	ITPK1_HUMAN	reviewed	Inositol-tetrakisphosphate 1-kinase (EC 2.7.1.134) (Inositol 1,3,4-trisphosphate 5/6-kinase) (Inositol-triphosphate 5/6-kinase) (Ins(1,3,4)P(3) 5/6-kinase) (EC 2.7.1.159)	ITPK1	Homo sapiens (Human)	414
O95450	ATS2_HUMAN	reviewed	A disintegrin and metalloproteinase with thrombospondin motifs 2 (ADAM-TS 2) (ADAM-TS2) (ADAMTS-2) (EC 3.4.24.14) (Procollagen I N-proteinase) (PC I-NP) (Procollagen I/II amino propeptide-processing enzyme) (Procollagen N-endopeptidase) (pNPI)	ADAMTS2 PCINP PCPNI	Homo sapiens (Human)	1211
Q59HD3	Q59HD3_HUMAN	unreviewed	Ataxin 2-binding protein 1 isoform 4 variant (Fragment)		Homo sapiens (Human)	303
Q9NWB1	RFOX1_HUMAN	reviewed	RNA binding protein fox-1 homolog 1 (Ataxin-2-binding protein 1) (Fox-1 homolog A) (Hexaribonucleotide-binding protein 1)	RBFOX1 A2BP A2BP1 FOX1 HRNBP1	Homo sapiens (Human)	397
Q9HCG4	Q9HCG4_HUMAN	unreviewed	KIAA1608 protein (Fragment)	KIAA1608	Homo sapiens (Human)	872
Q9H4D0	CSTN2_HUMAN	reviewed	Calsyntenin-2 (Alcadein-gamma) (Alc-gamma)	CLSTN2 CS2	Homo sapiens (Human)	955
Q6ZMP0	THSD4_HUMAN	reviewed	Thrombospondin type-1 domain-containing protein 4 (A disintegrin and metalloproteinase with thrombospondin motifs-like protein 6) (ADAMTS-like protein 6) (ADAMTSL-6)	THSD4 UNQ9334/PRO34005	Homo sapiens (Human)	1018
Q8TEH3	DEN1A_HUMAN	reviewed	DENN domain-containing protein 1A (Connecdenn 1) (Connecdenn) (Protein FAM31A)	DENND1A FAM31A KIAA1608	Homo sapiens (Human)	1009
O95644	NFAC1_HUMAN	reviewed	Nuclear factor of activated T-cells, cytoplasmic 1 (NF-ATc1) (NFATc1) (NFAT transcription complex cytosolic component) (NF-ATc) (NFATc)	NFATC1 NFAT2 NFATC	Homo sapiens (Human)	943
Q86Y22	CONA1_HUMAN	reviewed	Collagen alpha-1(XXIII) chain	COL23A1	Homo sapiens (Human)	540
Q8TEW8	PAR3L_HUMAN	reviewed	Partitioning defective 3 homolog B (Amyotrophic lateral sclerosis 2 chromosomal region candidate gene 19 protein) (PAR3-beta) (Partitioning defective 3-like protein) (PAR3-L protein)	PARD3B ALS2CR19 PAR3B PAR3L	Homo sapiens (Human)	1205
Q7Z5A7	F19A5_HUMAN	reviewed	Protein FAM19A5 (Chemokine-like protein TAFA-5)	FAM19A5 TAFA5 UNQ5208/PRO34524	Homo sapiens (Human)	132
Q9UHD8	SEPT9_HUMAN	reviewed	Septin-9 (MLL septin-like fusion protein MSF-A) (MLL septin-like fusion protein) (Ovarian/Breast septin) (Ov/Br septin) (Septin D1)	SEPT9 KIAA0991 MSF	Homo sapiens (Human)	586
Q17R54	Q17R54_HUMAN	unreviewed	Synapsin III	SYN3	Homo sapiens (Human)	579
Q59EX7	Q59EX7_HUMAN	unreviewed	Synapsin-3 variant (Fragment)		Homo sapiens (Human)	611
P16157	ANK1_HUMAN	reviewed	Ankyrin-1 (ANK-1) (Ankyrin-R) (Erythrocyte ankyrin)	ANK1 ANK	Homo sapiens (Human)	1881
P55290	CAD13_HUMAN	reviewed	Cadherin-13 (Heart cadherin) (H-cadherin) (P105) (Truncated cadherin) (T-cad) (T-cadherin)	CDH13 CDHH	Homo sapiens (Human)	713
O60547	GMDS_HUMAN	reviewed	GDP-mannose 4,6 dehydratase (EC 4.2.1.47) (GDP-D-mannose dehydratase) (GMD)	GMDS	Homo sapiens (Human)	372
A0A024R1I8	A0A024R1I8_HUMAN	unreviewed	Synapsin III, isoform CRA_f	SYN3 hCG_1811993	Homo sapiens (Human)	580
Q08629	TICN1_HUMAN	reviewed	Testican-1 (Protein SPOCK)	SPOCK1 SPOCK TIC1 TICN1	Homo sapiens (Human)	439
P56524	HDAC4_HUMAN	reviewed	Histone deacetylase 4 (HD4) (EC 3.5.1.98)	HDAC4 KIAA0288	Homo sapiens (Human)	1084
O75129	ASTN2_HUMAN	reviewed	Astrotactin-2	ASTN2 KIAA0634	Homo sapiens (Human)	1339
A0A090N7T7	A0A090N7T7_HUMAN	unreviewed	Contactin associated protein-like 2 (Contactin associated protein-like 2, isoform CRA_b)	CNTNAP2 hCG_15499 tcag7.496	Homo sapiens (Human)	1331
B2RCH4	B2RCH4_HUMAN	unreviewed	cDNA, FLJ96073, highly similar to Homo sapiens contactin associated protein-like 2 (CNTNAP2), mRNA		Homo sapiens (Human)	1331
Q9UHC6	CNTP2_HUMAN	reviewed	Contactin-associated protein-like 2 (Cell recognition molecule Caspr2)	CNTNAP2 CASPR2 KIAA0868	Homo sapiens (Human)	1331
Q86XV3	Q86XV3_HUMAN	unreviewed	DIP2C protein (Fragment)	DIP2C	Homo sapiens (Human)	481
Q9Y2E4	DIP2C_HUMAN	reviewed	Disco-interacting protein 2 homolog C (DIP2 homolog C)	DIP2C KIAA0934	Homo sapiens (Human)	1556
Q8TD84	DSCL1_HUMAN	reviewed	Down syndrome cell adhesion molecule-like protein 1 (Down syndrome cell adhesion molecule 2)	DSCAML1 DSCAM2 KIAA1132	Homo sapiens (Human)	2053
Q68CZ2	TENS3_HUMAN	reviewed	Tensin-3 (Tensin-like SH2 domain-containing protein 1) (Tumor endothelial marker 6)	TNS3 TEM6 TENS1 TPP	Homo sapiens (Human)	1445
O14994	SYN3_HUMAN	reviewed	Synapsin-3 (Synapsin III)	SYN3	Homo sapiens (Human)	580
P35398	RORA_HUMAN	reviewed	Nuclear receptor ROR-alpha (Nuclear receptor RZR-alpha) (Nuclear receptor subfamily 1 group F member 1) (RAR-related orphan receptor A) (Retinoid-related orphan receptor-alpha)	RORA NR1F1 RZRA	Homo sapiens (Human)	523
Q96DH6	MSI2H_HUMAN	reviewed	RNA-binding protein Musashi homolog 2 (Musashi-2)	MSI2	Homo sapiens (Human)	328
Q674X7	KAZRN_HUMAN	reviewed	Kazrin	KAZN KAZ KIAA1026 HRIHFB2003	Homo sapiens (Human)	775
Q13936	CAC1C_HUMAN	reviewed	Voltage-dependent L-type calcium channel subunit alpha-1C (Calcium channel, L type, alpha-1 polypeptide, isoform 1, cardiac muscle) (Voltage-gated calcium channel subunit alpha Cav1.2)	CACNA1C CACH2 CACN2 CACNL1A1 CCHL1A1	Homo sapiens (Human)	2221
B2RUU3	B2RUU3_HUMAN	unreviewed	Dedicator of cytokinesis 1	DOCK1	Homo sapiens (Human)	1865
Q14185	DOCK1_HUMAN	reviewed	Dedicator of cytokinesis protein 1 (180 kDa protein downstream of CRK) (DOCK180)	DOCK1	Homo sapiens (Human)	1865
O75095	MEGF6_HUMAN	reviewed	Multiple epidermal growth factor-like domains protein 6 (Multiple EGF-like domains protein 6) (Epidermal growth factor-like protein 3) (EGF-like protein 3)	MEGF6 EGFL3 KIAA0815	Homo sapiens (Human)	1541
B6D4Y2	B6D4Y2_HUMAN	unreviewed	Tyrosine-protein kinase receptor (EC 2.7.10.1)	ALK	Homo sapiens (Human)	1620
Q9UM73	ALK_HUMAN	reviewed	ALK tyrosine kinase receptor (EC 2.7.10.1) (Anaplastic lymphoma kinase) (CD antigen CD246)	ALK	Homo sapiens (Human)	1620
P54762	EPHB1_HUMAN	reviewed	Ephrin type-B receptor 1 (EC 2.7.10.1) (ELK) (EPH tyrosine kinase 2) (EPH-like kinase 6) (EK6) (hEK6) (Neuronally-expressed EPH-related tyrosine kinase) (NET) (Tyrosine-protein kinase receptor EPH-2)	EPHB1 ELK EPHT2 HEK6 NET	Homo sapiens (Human)	984
X5DR79	X5DR79_HUMAN	unreviewed	Parkinson protein 2 isoform A (Fragment)	PARK2	Homo sapiens (Human)	465
Q9Y625	GPC6_HUMAN	reviewed	Glypican-6 [Cleaved into: Secreted glypican-6]	GPC6 UNQ369/PRO705	Homo sapiens (Human)	555
Q86UL8	MAGI2_HUMAN	reviewed	Membrane-associated guanylate kinase, WW and PDZ domain-containing protein 2 (Atrophin-1-interacting protein 1) (AIP-1) (Atrophin-1-interacting protein A) (Membrane-associated guanylate kinase inverted 2) (MAGI-2)	MAGI2 ACVRINP1 AIP1 KIAA0705	Homo sapiens (Human)	1455
O60260	PRKN2_HUMAN	reviewed	E3 ubiquitin-protein ligase parkin (Parkin) (EC 2.3.2.-) (Parkinson juvenile disease protein 2) (Parkinson disease protein 2)	PARK2 PRKN	Homo sapiens (Human)	465
Q8WUA7	TB22A_HUMAN	reviewed	TBC1 domain family member 22A	TBC1D22A C22orf4	Homo sapiens (Human)	517
Q9UL68	MYT1L_HUMAN	reviewed	Myelin transcription factor 1-like protein (MyT1-L) (MyT1L)	MYT1L KIAA1106	Homo sapiens (Human)	1186
B3KNG7	B3KNG7_HUMAN	unreviewed	cDNA FLJ14573 fis, clone NT2RM4000734, highly similar to Homo sapiens zinc finger protein 423 (ZNF423), mRNA		Homo sapiens (Human)	599
Q2M1K9	ZN423_HUMAN	reviewed	Zinc finger protein 423 (Olf1/EBF-associated zinc finger protein) (hOAZ) (Smad- and Olf-interacting zinc finger protein)	ZNF423 KIAA0760 NPHP14 OAZ	Homo sapiens (Human)	1284
Q6MZW2	FSTL4_HUMAN	reviewed	Follistatin-related protein 4 (Follistatin-like protein 4)	FSTL4 KIAA1061	Homo sapiens (Human)	842
Q9P2Q2	FRM4A_HUMAN	reviewed	FERM domain-containing protein 4A	FRMD4A FRMD4 KIAA1294	Homo sapiens (Human)	1039
Q6DKI0	Q6DKI0_HUMAN	unreviewed	Raptor protein (Fragment)	raptor	Homo sapiens (Human)	130
Q8N122	RPTOR_HUMAN	reviewed	Regulatory-associated protein of mTOR (Raptor) (p150 target of rapamycin (TOR)-scaffold protein)	RPTOR KIAA1303 RAPTOR	Homo sapiens (Human)	1335
A1Z1Q3	MACD2_HUMAN	reviewed	O-acetyl-ADP-ribose deacetylase MACROD2 (EC 3.2.2.-) (EC 3.5.1.-) (MACRO domain-containing protein 2) ([Protein ADP-ribosylglutamate] hydrolase)	MACROD2 C20orf133	Homo sapiens (Human)	448
P42658	DPP6_HUMAN	reviewed	Dipeptidyl aminopeptidase-like protein 6 (DPPX) (Dipeptidyl aminopeptidase-related protein) (Dipeptidyl peptidase 6) (Dipeptidyl peptidase IV-like protein) (Dipeptidyl peptidase VI) (DPP VI)	DPP6	Homo sapiens (Human)	865
Q8IYG9	Q8IYG9_HUMAN	unreviewed	DPP6 protein (Dipeptidyl aminopeptidase-like protein 6)	DPP6	Homo sapiens (Human)	353
A0A075B6H0	A0A075B6H0_HUMAN	unreviewed	Receptor-type tyrosine-protein phosphatase T	PTPRT	Homo sapiens (Human)	1460
O14522	PTPRT_HUMAN	reviewed	Receptor-type tyrosine-protein phosphatase T (R-PTP-T) (EC 3.1.3.48) (Receptor-type tyrosine-protein phosphatase rho) (RPTP-rho)	PTPRT KIAA0283	Homo sapiens (Human)	1441
Q14982	OPCM_HUMAN	reviewed	Opioid-binding protein/cell adhesion molecule (OBCAM) (OPCML) (Opioid-binding cell adhesion molecule) (IgLON family member 1)	OPCML IGLON1 OBCAM	Homo sapiens (Human)	345
Q59FH2	Q59FH2_HUMAN	unreviewed	Large conductance calcium-activated potassium channel subfamily M alpha member 1 variant (Fragment)		Homo sapiens (Human)	590
A7E2E4	A7E2E4_HUMAN	unreviewed	Dipeptidyl-peptidase 6	DPP6	Homo sapiens (Human)	801
E9PF59	E9PF59_HUMAN	unreviewed	Dipeptidyl aminopeptidase-like protein 6	DPP6	Homo sapiens (Human)	801
Q8TEJ3	SH3R3_HUMAN	reviewed	SH3 domain-containing RING finger protein 3 (Plenty of SH3s 2) (SH3 multiple domains protein 4)	SH3RF3 POSH2 SH3MD4	Homo sapiens (Human)	882
Q12791	KCMA1_HUMAN	reviewed	Calcium-activated potassium channel subunit alpha-1 (BK channel) (BKCA alpha) (Calcium-activated potassium channel, subfamily M subunit alpha-1) (K(VCA)alpha) (KCa1.1) (Maxi K channel) (MaxiK) (Slo-alpha) (Slo1) (Slowpoke homolog) (Slo homolog) (hSlo)	KCNMA1 KCNMA SLO	Homo sapiens (Human)	1236
Q9Y6D9	MD1L1_HUMAN	reviewed	Mitotic spindle assembly checkpoint protein MAD1 (Mitotic arrest deficient 1-like protein 1) (MAD1-like protein 1) (Mitotic checkpoint MAD1 protein homolog) (HsMAD1) (hMAD1) (Tax-binding protein 181)	MAD1L1 MAD1 TXBP181	Homo sapiens (Human)	718
P49758	RGS6_HUMAN	reviewed	Regulator of G-protein signaling 6 (RGS6) (S914)	RGS6	Homo sapiens (Human)	472
Q2M3K2	Q2M3K2_HUMAN	unreviewed	Regulator of G-protein signaling 6 (Regulator of G-protein signalling 6, isoform CRA_i)	RGS6 hCG_20660	Homo sapiens (Human)	472
Q8WXX7	AUTS2_HUMAN	reviewed	Autism susceptibility gene 2 protein	AUTS2 KIAA0442	Homo sapiens (Human)	1259
Q9NS39	RED2_HUMAN	reviewed	Double-stranded RNA-specific editase B2 (EC 3.5.-.-) (RNA-dependent adenosine deaminase 3) (RNA-editing deaminase 2) (RNA-editing enzyme 2) (dsRNA adenosine deaminase B2)	ADARB2 ADAR3 RED2	Homo sapiens (Human)	739
A0JLS3	A0JLS3_HUMAN	unreviewed	ZMIZ1 protein (Fragment)	ZMIZ1	Homo sapiens (Human)	534
Q9ULJ6	ZMIZ1_HUMAN	reviewed	Zinc finger MIZ domain-containing protein 1 (PIAS-like protein Zimp10) (Retinoic acid-induced protein 17)	ZMIZ1 KIAA1224 RAI17 ZIMP10	Homo sapiens (Human)	1067
A0A024R7A6	A0A024R7A6_HUMAN	unreviewed	Plexin A4, B, isoform CRA_b	PLXNA4B hCG_2014152	Homo sapiens (Human)	1894
Q9HCM2	PLXA4_HUMAN	reviewed	Plexin-A4	PLXNA4 KIAA1550 PLXNA4A PLXNA4B UNQ2820/PRO34003	Homo sapiens (Human)	1894
Q5T1R4	ZEP3_HUMAN	reviewed	Transcription factor HIVEP3 (Human immunodeficiency virus type I enhancer-binding protein 3) (Kappa-B and V(D)J recombination signal sequences-binding protein) (Kappa-binding protein 1) (KBP-1) (Zinc finger protein ZAS3)	HIVEP3 KBP1 KIAA1555 KRC ZAS3	Homo sapiens (Human)	2406
Q8IZU9	KIRR3_HUMAN	reviewed	Kin of IRRE-like protein 3 (Kin of irregular chiasm-like protein 3) (Nephrin-like protein 2) [Cleaved into: Processed kin of IRRE-like protein 3]	KIRREL3 KIAA1867 NEPH2 UNQ5923/PRO4502/PRO19814	Homo sapiens (Human)	778
Q7Z408	CSMD2_HUMAN	reviewed	CUB and sushi domain-containing protein 2 (CUB and sushi multiple domains protein 2)	CSMD2 KIAA1884	Homo sapiens (Human)	3487
Q96AI9	Q96AI9_HUMAN	unreviewed	Similar to potassium voltage-gated channel, KQT-like subfamily, member 1 (Fragment)		Homo sapiens (Human)	392
Q9P121	NTRI_HUMAN	reviewed	Neurotrimin (hNT) (IgLON family member 2)	NTM IGLON2 NT UNQ297/PRO337	Homo sapiens (Human)	344
Q9BZC1	CELF4_HUMAN	reviewed	CUGBP Elav-like family member 4 (CELF-4) (Bruno-like protein 4) (CUG-BP- and ETR-3-like factor 4) (RNA-binding protein BRUNOL-4)	CELF4 BRUNOL4	Homo sapiens (Human)	486
Q9H2I8	CJ011_HUMAN	reviewed	Leucine-rich repeat-containing protein C10orf11	C10orf11 CDA017	Homo sapiens (Human)	198
P51787	KCNQ1_HUMAN	reviewed	Potassium voltage-gated channel subfamily KQT member 1 (IKs producing slow voltage-gated potassium channel subunit alpha KvLQT1) (KQT-like 1) (Voltage-gated potassium channel subunit Kv7.1)	KCNQ1 KCNA8 KCNA9 KVLQT1	Homo sapiens (Human)	676
B2RZG9	B2RZG9_HUMAN	unreviewed	ArfGAP with GTPase domain, ankyrin repeat and PH domain 1	AGAP1	Homo sapiens (Human)	804
Q16515	ASIC2_HUMAN	reviewed	Acid-sensing ion channel 2 (ASIC2) (Amiloride-sensitive brain sodium channel) (Amiloride-sensitive cation channel 1, neuronal) (Amiloride-sensitive cation channel neuronal 1) (Brain sodium channel 1) (BNC1) (BNaC1) (Mammalian degenerin homolog)	ASIC2 ACCN ACCN1 BNAC1 MDEG	Homo sapiens (Human)	512
P52735	VAV2_HUMAN	reviewed	Guanine nucleotide exchange factor VAV2 (VAV-2)	VAV2	Homo sapiens (Human)	878
Q9UPQ3	AGAP1_HUMAN	reviewed	Arf-GAP with GTPase, ANK repeat and PH domain-containing protein 1 (AGAP-1) (Centaurin-gamma-2) (Cnt-g2) (GTP-binding and GTPase-activating protein 1) (GGAP1)	AGAP1 CENTG2 KIAA1099	Homo sapiens (Human)	857
A8KAN9	A8KAN9_HUMAN	unreviewed	cDNA FLJ78030		Homo sapiens (Human)	1009
Q9ULK0	GRID1_HUMAN	reviewed	Glutamate receptor ionotropic, delta-1 (GluD1) (GluR delta-1 subunit)	GRID1 KIAA1220	Homo sapiens (Human)	1009
Q96PQ0	SORC2_HUMAN	reviewed	VPS10 domain-containing receptor SorCS2	SORCS2 KIAA1329	Homo sapiens (Human)	1159
Q6P152	Q6P152_HUMAN	unreviewed	CDH23 protein	CDH23	Homo sapiens (Human)	1381
Q9H251	CAD23_HUMAN	reviewed	Cadherin-23 (Otocadherin)	CDH23 KIAA1774 KIAA1812 UNQ1894/PRO4340	Homo sapiens (Human)	3354
A6BM72	MEG11_HUMAN	reviewed	Multiple epidermal growth factor-like domains protein 11 (Multiple EGF-like domains protein 11)	MEGF11 KIAA1781 UNQ1949/PRO4432	Homo sapiens (Human)	1044
A6NFN3	RFOX3_HUMAN	reviewed	RNA binding protein fox-1 homolog 3 (Fox-1 homolog C) (Neuronal nuclei antigen) (NeuN antigen)	RBFOX3	Homo sapiens (Human)	312
Q7Z5N4	SDK1_HUMAN	reviewed	Protein sidekick-1	SDK1	Homo sapiens (Human)	2213
A7E2D6	A7E2D6_HUMAN	unreviewed	NAV2 protein	NAV2	Homo sapiens (Human)	2432
Q8IVL1	NAV2_HUMAN	reviewed	Neuron navigator 2 (EC 3.6.4.12) (Helicase APC down-regulated 1) (Pore membrane and/or filament-interacting-like protein 2) (Retinoic acid inducible in neuroblastoma 1) (Steerin-2) (Unc-53 homolog 2) (unc53H2)	NAV2 HELAD1 KIAA1419 POMFIL2 RAINB1 STEERIN2	Homo sapiens (Human)	2488
Q9Y6Y1	CMTA1_HUMAN	reviewed	Calmodulin-binding transcription activator 1	CAMTA1 KIAA0833 MSTP023	Homo sapiens (Human)	1673
P55283	CADH4_HUMAN	reviewed	Cadherin-4 (Retinal cadherin) (R-CAD) (R-cadherin)	CDH4	Homo sapiens (Human)	916
I6L9F8	I6L9F8_HUMAN	unreviewed	PTPRN2 protein	PTPRN2	Homo sapiens (Human)	633
Q92932	PTPR2_HUMAN	reviewed	Receptor-type tyrosine-protein phosphatase N2 (R-PTP-N2) (EC 3.1.3.-) (EC 3.1.3.48) (Islet cell autoantigen-related protein) (IAR) (ICAAR) (Phogrin) [Cleaved into: IA-2beta60]	PTPRN2 KIAA0387	Homo sapiens (Human)	1015

## Sheet: GO terms biol. 261 genes
GO biological process complete	genes in database	genes found	expected	Fold Enrichment	+/-	P value
single-organism developmental process	5316	61	27.63	2.21	+	8.94e-08
developmental process	5402	61	28.08	2.17	+	1.84e-07
system development	4138	52	21.51	2.42	+	3.96e-07
single-multicellular organism process	5509	61	28.63	2.13	+	4.41e-07
anatomical structure development	5059	58	26.29	2.21	+	5.19e-07
cell adhesion	1103	25	5.73	4.36	+	3.16e-06
biological adhesion	1108	25	5.76	4.34	+	3.47e-06
multicellular organism development	4733	54	24.6	2.2	+	5.41e-06
single-organism process	12622	94	65.6	1.43	+	2.04e-05
multicellular organismal process	6584	64	34.22	1.87	+	3.08e-05
nervous system development	2200	33	11.43	2.89	+	0.000104
cell-cell adhesion	680	18	3.53	5.09	+	0.000127
cellular developmental process	3501	42	18.2	2.31	+	0.00036
cell differentiation	3425	41	17.8	2.3	+	0.000609
regulation of multicellular organismal process	2656	35	13.8	2.54	+	0.00085
homophilic cell adhesion via plasma membrane adhesion molecules	155	9	0.81	11.17	+	0.00118
generation of neurons	1391	24	7.23	3.32	+	0.00137
cell-cell adhesion via plasma-membrane adhesion molecules	212	10	1.1	9.08	+	0.00157
regulation of cellular component organization	2292	31	11.91	2.6	+	0.0034
neurogenesis	1487	24	7.73	3.11	+	0.00457
regulation of developmental process	2263	30	11.76	2.55	+	0.00848
neuron differentiation	937	18	4.87	3.7	+	0.0138
cell development	1476	23	7.67	3	+	0.015
regulation of biological quality	3560	39	18.5	2.11	+	0.0151
regulation of multicellular organismal development	1714	25	8.91	2.81	+	0.016
anatomical structure morphogenesis	1959	27	10.18	2.65	+	0.0166
single organism signaling	5262	50	27.35	1.83	+	0.0169
signaling	5266	50	27.37	1.83	+	0.0173
regulation of cell projection organization	586	14	3.05	4.6	+	0.0192
single-organism cellular process	9804	75	50.96	1.47	+	0.0222
regulation of nervous system development	782	16	4.06	3.94	+	0.0252
multicellular organismal signaling	129	7	0.67	10.44	+	0.0471

## Sheet: GO terms cell. 261 genes
GO cellular component complete	genes in database	genes found	expected	Fold Enrichment	+/-	P value
synapse	793	21	4.12	5.1	+	1.05e-06
cell periphery	5394	56	28.03	2	+	1.2e-05
cell junction	1374	25	7.14	3.5	+	4e-05
synapse part	656	17	3.41	4.99	+	7.04e-05
neuron part	1310	24	6.81	3.52	+	7.04e-05
plasma membrane	5285	53	27.47	1.93	+	0.000151
cation channel complex	207	10	1.08	9.29	+	0.000197
ion channel complex	283	11	1.47	7.48	+	0.000393
transmembrane transporter complex	321	11	1.67	6.59	+	0.00134
plasma membrane part	2671	33	13.88	2.38	+	0.00155
transporter complex	328	11	1.7	6.45	+	0.00164
postsynapse	402	12	2.09	5.74	+	0.00176
neuron projection	974	18	5.06	3.56	+	0.00369
cell projection	1862	25	9.68	2.58	+	0.0108
potassium channel complex	92	6	0.48	12.55	+	0.0125
