# Supplementary material for: Motifome comparison between modern human, Neanderthal and Denisovan
Source: BMC Genomics. 2018 Jun 18;19:472. doi: 10.1186/s12864-018-4710-1 (PMC6006668; doi:10.1186/s12864-018-4710-1)
Supplement: Supplementary file 8 — Intergenic motifs in nCONDELs and dCONDELs. List of statistically significant motifs in nCONDELS and dCONDELs in Neanderthal and Denisovan. These are statistically significant whole genome motifs which were found in regions of the Neanderthal and Denisovan genomes which are missing from the genome of modern human. (XLSX 191 kb) [file 12864_2018_4710_MOESM8_ESM.xlsx]

## Sheet: Neanderthal
hexamers	heptamers	octamers	nonamers	decamers
AAAAAA	ACCCAGG	AAAAAAAG	AAAAAAAGA	AAAAAAAAGC
AGGCTG	AGCCAGG	AAAAAGAA	AAAAAAATT	AAAAAAAAGG
CAGCCT	AGCCTCC	AAAACAAA	AAAAAACAA	AAAAAAAAGT
CAGGAG	AGCCTGG	AAAAGAAA	AAAAAAGAA	AAAAAAAATA
CCAGCC	AGCTGGG	AAAGAAAA	AAAAAATAA	AAAAAAAATT
CCAGGC	AGGCAGG	AAAGTGCT	AAAAAATTA	AAAAAAACAA
CCCAGC	AGGCTGA	AACCCAGG	AAAAATAAA	AAAAAAAGAG
CCCAGG	AGGCTGG	AACCTGGG	AAAAATACA	AAAAAAAGGA
CCTCCC	ATCCCAG	AACTCCTG	AAAAATTAG	AAAAAAATTA
CCTGCC	CACCCAG	AAGGAAGG	AAAAGAAAG	AAAAAAGAAG
CCTGGC	CACTGCA	AAGGCAGG	AAAAGGAAA	AAAAAAGAAT
CCTGGG	CAGCCTC	AAGTGCTG	AAAATAAAA	AAAAAAGAGA
CTCCTG	CAGCCTG	AATCCCAG	AAAATACAA	AAAAAATACA
CTGGGC	CAGGAGA	ACAGGCAT	AAAATTAGC	AAAAAATTAG
GCCAGG	CAGGAGG	ACAGGCGT	AAACCCCAT	AAAAACAGAA
GCCCAG	CAGGCTG	ACATGGTG	AAACCCCGT	AAAAACCAAA
GCCTCC	CAGTGGC	ACCACACC	AAACCCTGT	AAAAAGAAGA
GCCTGG	CCACCAC	ACCACCAC	AAACTCCTG	AAAAAGAGAA
GCTGGG	CCACCTC	ACCACGCC	AAAGAAAAG	AAAAAGAGAG
GGAGGC	CCACTGC	ACCACTGC	AAAGAAAGA	AAAAAGTGGG
GGCAGG	CCAGCAC	ACCAGCCT	AAAGAGAGA	AAAAATACAA
GGCTGG	CCAGCCC	ACCATGCC	AAAGGAAAA	AAAAATTAGC
GGGAGG	CCAGCCT	ACCCAGGA	AAAGTGCTG	AAAACACAAA
TTTTTT	CCAGGAG	ACCCAGGC	AAATAAAAA	AAAACCAAAC
	CCAGGCT	ACCCCATC	AAATAAATA	AAAACCACAA
	CCCAGCA	ACCCCGTC	AAATACAAA	AAAACCCCAT
	CCCAGCC	ACCCTGTC	AAATTAGCC	AAAAGAAAAC
	CCCAGCT	ACCTCAGC	AAATTAGCT	AAAAGAAAAT
	CCCAGGA	ACCTCAGG	AACAAAAAA	AAAAGAACAA
	CCCAGGC	ACCTCTGC	AACATGGTG	AAAAGAAGAA
	CCCTGCC	ACCTGAGG	AACCCAGGA	AAAAGAAGAC
	CCTCAGC	ACCTGGGA	AACCCCATC	AAAAGAGAGA
	CCTCCCA	ACGCCTGT	AACCCCGTC	AAAAGAGGAA
	CCTCCTG	ACTCCAGC	AACCCGGGA	AAAAGCAAAA
	CCTGCCC	ACTCCTGA	AACCCTGTC	AAAAGGAAAG
	CCTGCCT	ACTCCTGG	AACCTCCAC	AAAAGTCAGG
	CCTGGCC	ACTCTGTC	AACCTCCGC	AAAAGTGGGC
	CCTGGCT	ACTGCAAC	AACCTCTGC	AAAATAAAAT
	CCTGGGC	ACTGCACT	AACCTGGGA	AAAATAAATA
	CCTGGGT	ACTTTGGG	AACTCCTGA	AAAATAATAA
	CTCAGCC	AGAAAGAA	AACTCCTGG	AAAATACAAA
	CTCCAGC	AGACAGAG	AAGAAAAAA	AAAATATTTT
	CTCCCAA	AGACAGGG	AAGAAAAGA	AAAATGCTGG
	CTCCCAG	AGACCAGC	AAGAAAGAA	AAAATGGCCA
	CTCCTGC	AGACGGGG	AAGACCAGC	AAAATGTGGC
	CTCCTGG	AGAGACAG	AAGAGAGAG	AAAATTAAAA
	CTCTGCC	AGAGATGG	AAGCAATTC	AAAATTAGCC
	CTGAGGC	AGAGGGAG	AAGCCCAGG	AAAATTAGCT
	CTGCCTC	AGATGGGG	AAGCGATTC	AAACAACCCC
	CTGGCCA	AGCACTTT	AAGCTCCGC	AAACAGAAAA
	CTGGGAG	AGCCACCA	AAGCTGGAG	AAACAGCATG
	CTGGGAT	AGCCACCG	AAGGAAAAA	AAACCAAACA
	CTGGGCA	AGCCACTG	AAGGAAGGG	AAACCACAAT
	CTGGGTG	AGCCAGGA	AAGGCAGGA	AAACCACTGC
	GAGCCAC	AGCCAGGC	AAGGCAGGC	AAACCAGCCT
	GAGGCAG	AGCCGGGC	AAGGCCAGG	AAACCCACAG
	GAGGCTG	AGCCTCCC	AAGGCTGAG	AAACCCCATC
	GAGGTGG	AGCCTCCT	AAGGGGAGG	AAACCCCGTC
	GCAGGAG	AGCCTGGC	AAGTAGCTG	AAACCCTGTC
	GCAGTGG	AGCTACTC	AAGTGATCC	AAACCTAGGC
	GCCACCA	AGCTGGGA	AAGTGATTC	AAACCTGCAC
	GCCACTG	AGCTGGGC	AAGTGCTGG	AAACTCCATC
	GCCAGGC	AGGAAGGA	AATAAATAA	AAACTCCTGA
	GCCCAGC	AGGAAGGG	AATACAAAA	AAACTCTGTC
	GCCCAGG	AGGAGAAT	AATCACTTG	AAAGAAAAAT
	GCCTCAG	AGGAGGCT	AATCCCAGC	AAAGAAAAGG
	GCCTCCC	AGGAGTTC	AATCGCTTG	AAAGAAAATG
	GCCTCCT	AGGCAGGA	AATCTCAGC	AAAGAAAGAG
	GCCTGGC	AGGCAGGC	AATGGCGTG	AAAGAAAGGA
	GCCTGGG	AGGCCAAG	AATTAGCCA	AAAGAACAAA
	GCTGAGG	AGGCCAGG	AATTAGCCG	AAAGAAGACA
	GCTGGAG	AGGCCGAG	AATTAGCTG	AAAGAAGGAA
	GCTGGGA	AGGCGGAG	AATTTTTGT	AAAGACAAAA
	GCTGGGC	AGGCTGAG	AATTTTTTT	AAAGACACAT
	GGAGGCC	AGGCTGCA	ACAAAAAAA	AAAGACTTGG
	GGAGGCT	AGGCTGGA	ACAAAAATT	AAAGAGAGAA
	GGCAGAG	AGGCTGGT	ACAAAACAA	AAAGAGCTTC
	GGCAGGA	AGGTCAGG	ACAACAACA	AAAGAGGAAG
	GGCAGGG	AGGTGGAG	ACACACATA	AAAGAGGGAA
	GGCCAGG	AGGTGGGA	ACACCACTG	AAAGCTGGAG
	GGCCTCC	AGGTGGGG	ACACCCAGC	AAAGGACATG
	GGCTCAC	AGGTTGCA	ACACCCGGC	AAAGGCAGGG
	GGCTGAG	AGTAGAGA	ACACCTGGC	AAAGGGAAAA
	GGCTGGA	AGTAGCTG	ACACCTGTA	AAAGGGAAGC
	GGCTGGG	AGTCCCAG	ACAGAGCAA	AAAGGGGAGG
	GGGAGGC	AGTGAGCC	ACAGAGCGA	AAAGTCAGGA
	GGGCAGG	AGTGCAGT	ACAGAGTCT	AAAGTGCTAG
	GGGCTGG	AGTGCTGG	ACAGAGTGA	AAAGTGCTGA
	GTGAGCC	AGTGGCTC	ACAGCCTGG	AAAGTGCTGG
	GTGCTGG	ATATATAT	ACAGGCACA	AAAGTGGGCA
	GTGGCTC	ATCCCAGC	ACAGGCACC	AAATAAAAAA
	GTGGTGG	ATGCCTGT	ACAGGCATG	AAATAAAATA
	TCAGCCT	ATGGTGGC	ACAGGCCCC	AAATACAAAA
	TCCAGCC	ATTACAGG	ACAGGCGCC	AAATATATAT
	TCCCAGC	ATTCTCCT	ACAGGCGTG	AAATCAAAAC
	TCCTGCC	CAAAAAAA	ACAGGGTCT	AAATGCAAAT
	TCCTGGG	CAAAGTGC	ACAGGGTTT	AAATGCTGGG
	TCTCCTG	CAACATGG	ACAGGTGCC	AAATGGAAAA
	TGAGCCA	CAACCTCC	ACAGGTGTG	AAATGGTGCT
	TGCAGTG	CACACCTG	ACAGTGGCT	AAATGTGGCA
	TGCCCAG	CACCACAC	ACATGCCTG	AAATTAAAAA
	TGCTGGG	CACCACCA	ACATGGTGA	AAATTAGCCA
	TGGCCAG	CACCACGC	ACCACACCC	AAATTAGCCG
	TGGCTCA	CACCACTG	ACCACACCT	AAATTAGCTG
	TGGGAGG	CACCATGC	ACCACCACA	AAATTTAAAA
	TGGTGGC	CACCATGT	ACCACCACG	AAATTTTTTT
	TTGGGAG	CACCCACC	ACCACCATG	AACAAAAAAA
		CACCCAGC	ACCACGCCC	AACAAAAAAC
		CACCCAGG	ACCACGCCT	AACAAACCTG
		CACCTCAG	ACCACTGCA	AACAAAGCTG
		CACCTCCC	ACCAGCCTG	AACAACCCCA
		CACCTGAG	ACCAGGCCC	AACAATGAGA
		CACCTGCC	ACCAGGCTG	AACACAGTGA
		CACCTGGC	ACCATCCTG	AACACATGGA
		CACCTGTA	ACCATGCCC	AACACGGTGA
		CACGCCTG	ACCATGCCT	AACAGAAAAC
		CACTCCAG	ACCATGTTG	AACAGAACAG
		CACTGCAA	ACCCACCTC	AACAGACACT
		CACTGCAC	ACCCAGCCA	AACAGAGCAA
		CACTGCAG	ACCCAGCCC	AACAGAGCCC
		CACTTTGG	ACCCAGCCT	AACAGAGCGA
		CAGCACTT	ACCCAGCTA	AACAGAGTGA
		CAGCCCCC	ACCCAGGAG	AACAGCATGG
		CAGCTACT	ACCCAGGCT	AACAGCCTGG
		CAGCTCAC	ACCCCATCT	AACAGGCAAC
		CAGCTGGG	ACCCCGTCT	AACAGGCCCC
		CAGGAGAA	ACCCCTGCC	AACAGGTGCT
		CAGGAGGA	ACCCGCCTC	AACAGTCCCC
		CAGGAGGC	ACCCGGGAG	AACATCACAC
		CAGGAGTT	ACCCTGTCT	AACATGGAGA
		CAGGATGG	ACCGCGCCC	AACATGGCAA
		CAGGCACC	ACCGTGCCC	AACATGGCGA
		CAGGCATG	ACCTCAGCC	AACATGGTGA
		CAGGCCCC	ACCTCAGGT	AACCAAAAAA
		CAGGCCTG	ACCTCCACC	AACCAAACAC
		CAGGCGCC	ACCTCCCAG	AACCAACCCA
		CAGGCGTG	ACCTCCCGG	AACCACAATG
		CAGGTGCC	ACCTCCGCC	AACCACCATG
		CAGGTGTG	ACCTCCTGG	AACCACTGCT
		CAGTGAGC	ACCTCGGCC	AACCAGCCTG
		CAGTGGCA	ACCTCGTGA	AACCAGGAAG
		CAGTGGCT	ACCTCTGCC	AACCAGGGAG
		CAGTGGTG	ACCTGAGGT	AACCCAAATG
		CATGAGCC	ACCTGCCTC	AACCCACAGC
		CATGCCTG	ACCTGGCCA	AACCCAGGAG
		CATGGTGA	ACCTGGCTA	AACCCCAGCA
		CATGGTGG	ACCTGGGAG	AACCCCATCA
		CATGTTGG	ACCTGTAAT	AACCCCATCT
		CCAAAGTG	ACCTTGGCC	AACCCCGTCT
		CCAACATG	ACGAGGTCA	AACCCCTGCC
		CCACACCC	ACGCCCAGC	AACCCGGGAG
		CCACCACA	ACGCCCGGC	AACCCTGTCT
		CCACCACC	ACGCCTGGC	AACCTAGGCA
		CCACCACG	ACGCCTGTA	AACCTCCACC
		CCACCATG	ACGGAGTCT	AACCTCCGCC
		CCACCCAC	ACGGGGTTT	AACCTCTGCC
		CCACCTCA	ACGGTGGCT	AACCTGCACA
		CCACCTCC	ACTAAAAAT	AACCTGCTCC
		CCACCTGC	ACTACAGGC	AACCTGGGAG
		CCACGCCC	ACTCAGGAG	AACCTGGGCA
		CCACTGCA	ACTCCAGCC	AACTCCATCT
		CCAGCACT	ACTCCATCT	AACTCCCGAC
		CCAGCCAG	ACTCCGTCT	AACTCCTGAC
		CCAGCTAC	ACTCCTGAC	AACTCCTGGG
		CCAGCTCC	ACTCCTGGG	AACTCTGTCT
		CCAGGAGG	ACTCGGGAG	AACTGGCTAG
		CCAGGAGT	ACTCTGTCA	AACTGGTGTG
		CCAGGATG	ACTCTGTCT	AAGAAAAGAG
		CCAGGCAC	ACTGCAACC	AAGAAAAGGA
		CCAGGCCT	ACTGCAAGC	AAGAAAATGT
		CCATCCTG	ACTGCACCC	AAGAACAAAG
		CCATCTCT	ACTGCACTC	AAGAAGACAT
		CCATGCCC	ACTGCAGCC	AAGAAGCCAG
		CCATGTTG	ACTGCGCCC	AAGAAGGAAA
		CCCAAAGT	ACTGGGGAG	AAGACACAGA
		CCCACCAC	ACTGTGCCC	AAGACACATG
		CCCACCCA	ACTTGAACC	AAGACAGGGA
		CCCACCTC	ACTTGAGCC	AAGACCAGCC
		CCCAGCAC	ACTTGGGAG	AAGACCATCC
		CCCAGCCA	ACTTTGGGA	AAGACCCTGT
		CCCAGCTA	AGAAAAAGA	AAGACTCCAT
		CCCAGCTC	AGAAAAGAA	AAGACTCCGT
		CCCAGCTG	AGAAAGAGA	AAGACTCTGT
		CCCAGGTT	AGAAGAAAA	AAGACTTGGA
		CCCATCTC	AGAAGGAAA	AAGAGAAAAA
		CCCCACCT	AGAATCACT	AAGAGAGAAG
		CCCCATCT	AGAATCGCT	AAGAGCAAAA
		CCCCCAGC	AGAATTGCT	AAGAGCTTCT
		CCCCCAGG	AGACAGAGT	AAGAGGCTGA
		CCCCGTCT	AGACAGGGT	AAGAGTGAAA
		CCCCTTCC	AGACCAGCC	AAGCAATCCT
		CCCGCCTC	AGACCATCC	AAGCAATGGC
		CCCGGGAG	AGACCCTGT	AAGCAATTCT
		CCCGTCTC	AGACGGAGT	AAGCAGCCAG
		CCCTCCCA	AGACGGGGT	AAGCAGGAGA
		CCCTGTCT	AGACTCCAT	AAGCATTCCC
		CCGCCTCC	AGACTCCGT	AAGCCACTGC
		CCGGGAGG	AGACTCTGT	AAGCCAGAAG
		CCTCAGCC	AGAGAAAGA	AAGCCAGGCA
		CCTCAGGT	AGAGACAGG	AAGCCCAGCC
		CCTCCACC	AGAGACGGG	AAGCCCAGCT
		CCTCCAGC	AGAGAGAAG	AAGCCCAGGA
		CCTCCCAA	AGAGATGGG	AAGCGATTCT
		CCTCCCAC	AGAGCAAGA	AAGCTCCACC
		CCTCCCGA	AGAGCGAGA	AAGCTCCGCC
		CCTCCCGG	AGAGGCTGA	AAGCTCTGCC
		CCTCCGCC	AGAGGCTGC	AAGCTGGAAA
		CCTCCTGA	AGAGGTTGC	AAGCTGGAGG
		CCTCCTGC	AGAGTGAGA	AAGGAAAAGA
		CCTCCTGG	AGATCGCGC	AAGGACATGA
		CCTCGGCC	AGATGGAGT	AAGGAGAAAA
		CCTGACCT	AGATGGGGT	AAGGAGAAGG
		CCTGAGGT	AGCAAGACC	AAGGAGGAGC
		CCTGCCAC	AGCAAGACT	AAGGCAGAAA
		CCTGCCTT	AGCAATTCT	AAGGCAGGCC
		CCTGGCCA	AGCACTTTG	AAGGCAGGTG
		CCTGGCCT	AGCCAAGAT	AAGGCGGGCG
		CCTGGCTA	AGCCACCAC	AAGGCGGGTG
		CCTGGGCA	AGCCACCAT	AAGGCTACAG
		CCTGGGCG	AGCCACCGC	AAGGCTGAGG
		CCTGGGTG	AGCCACCGT	AAGGCTGGAG
		CCTGGGTT	AGCCACTGC	AAGGGAAGCC
		CCTGTAAT	AGCCACTGT	AAGGGAGAAA
		CCTGTCTC	AGCCAGGAT	AAGGGAGGAA
		CCTTCCTT	AGCCAGGCG	AAGGGCAGCC
		CCTTGGCC	AGCCAGGTG	AAGGGGAACA
		CGAGACCA	AGCCCAGGA	AAGGGGAGAG
		CGCCCAGC	AGCCCCCAG	AAGGTCAGGA
		CGCCCAGG	AGCCGAGAT	AAGGTGGGCG
		CGCCCGCC	AGCCGGGCA	AAGGTGGGTG
		CGCCCGGC	AGCCGGGCG	AAGTAGCTGG
		CGCCTCCC	AGCCGGGTG	AAGTCAGGAA
		CGCCTGGC	AGCCTCAGC	AAGTCAGGAG
		CGCCTGTA	AGCCTCCAG	AAGTCTCAGG
		CGGCCTCC	AGCCTCCCA	AAGTCTTTGC
		CGGCTCAC	AGCCTCCCC	AAGTGATCCA
		CGGGAGGC	AGCCTCCCG	AAGTGATCCT
		CGGTGGCT	AGCCTCCCT	AAGTGATTCT
		CGTGAGCC	AGCCTCCTG	AAGTGCAGTG
		CGTGGTGG	AGCCTCTGC	AAGTGCTAGG
		CTCACACC	AGCCTGACC	AAGTGCTGAG
		CTCACGCC	AGCCTGAGC	AAGTGCTGGG
		CTCACTGC	AGCCTGGAC	AAGTGGGAGC
		CTCAGCCT	AGCCTGGCA	AAGTGGGAGG
		CTCAGCTC	AGCCTGGGT	AAGTGGGCAA
		CTCAGGAG	AGCGAGACT	AAGTGTCTGT
		CTCAGGTG	AGCGATTCT	AAGTTCTGGG
		CTCATGCC	AGCTAATTT	AATAAAATAA
		CTCCACCT	AGCTACTCA	AATAAATAAA
		CTCCAGCC	AGCTACTCG	AATAATAATA
		CTCCCAAA	AGCTACTTG	AATACAAAAA
		CTCCCAAG	AGCTCACTG	AATAGCAAAG
		CTCCCACC	AGCTCCGCC	AATCAAAACC
		CTCCCAGC	AGCTCCTGG	AATCACTTGA
		CTCCCGAG	AGCTCTGCC	AATCCAGCAG
		CTCCCGGG	AGCTGAGAT	AATCCAGGAG
		CTCCGCCT	AGCTGGAGG	AATCCCAACA
		CTCCTGAC	AGCTGGGAC	AATCCCAGCA
		CTCCTGAG	AGCTGGGAG	AATCCCAGCC
		CTCCTGGC	AGCTGGGAT	AATCCCAGCT
		CTCGGCCT	AGCTGGGCA	AATCCTAGCA
		CTCGGCTC	AGCTGGGCC	AATCCTCCTG
		CTCGGGAG	AGCTGGGCG	AATCGCTTGA
		CTCTACTA	AGCTGGGTG	AATCTCAGCT
		CTCTGTCT	AGCTTGCAG	AATCTCGGCT
		CTGACCTC	AGGAAAAAA	AATCTTGGCT
		CTGAGGCA	AGGAGAAGG	AATGAATGAA
		CTGAGGTC	AGGAGAATC	AATGAGAACA
		CTGAGGTG	AGGAGAATG	AATGCAAATC
		CTGCAACC	AGGAGATCG	AATGCAGTGG
		CTGCACCC	AGGAGGCGG	AATGCTATCC
		CTGCACTC	AGGAGGGGA	AATGCTGGGA
		CTGCAGCC	AGGAGGTGG	AATGGAACAG
		CTGCAGTG	AGGAGTTCA	AATGGCATGA
		CTGCCACC	AGGAGTTCG	AATGGCGTGA
		CTGCCTCA	AGGAGTTTG	AATGGGAGAA
		CTGGAGGC	AGGATGGTC	AATGGGATGG
		CTGGAGTG	AGGCAAGAG	AATGGGCAAA
		CTGGCCAA	AGGCACCTG	AATGGGGAAA
		CTGGCCAG	AGGCAGAAG	AATGGGTGCA
		CTGGCCCC	AGGCAGGAA	AATGGTGCTG
		CTGGCCTC	AGGCAGGCC	AATGGTGTGA
		CTGGCTAA	AGGCAGGCG	AATGTGGCAC
		CTGGGACT	AGGCAGGTG	AATTAGCCAG
		CTGGGATT	AGGCATGAG	AATTAGCCGG
		CTGGGCAA	AGGCATGGT	AATTAGCTGG
		CTGGGCTC	AGGCATGTG	AATTCCCACC
		CTGGGGCC	AGGCCAAGG	AATTCCTGGG
		CTGGGTGA	AGGCCAGGA	AATTCTCCTG
		CTGGGTTC	AGGCCCAGC	AATTGCTTGA
		CTGGTCTC	AGGCCCCAC	AATTTAAAAA
		CTGTAATC	AGGCCGAGG	AATTTTAAAA
		CTGTCACC	AGGCCTCAG	AATTTTTGTA
		CTGTCTCT	AGGCCTCCC	AATTTTTTGT
		CTTCCTTC	AGGCCTGCC	AATTTTTTTT
		CTTGAACC	AGGCGCCCG	ACAAAAAAAA
		CTTGAGCC	AGGCGCCTG	ACAAAAAAAT
		CTTGGCCT	AGGCGGAGC	ACAAAAAATT
		CTTGGCTC	AGGCGGAGG	ACAAAAATTA
		CTTGGGAG	AGGCGGGAG	ACAAACCCAC
		CTTTGGGA	AGGCGGGCA	ACAAACCTGC
		CTTTTTTT	AGGCGGGCG	ACAAAGCTGG
		GAAACCCC	AGGCGGGTG	ACAAAGGACA
		GAAAGAAA	AGGCGTGAG	ACAAAGGGCT
		GAACCCAG	AGGCGTGGT	ACAAATGGGA
		GAACTCCT	AGGCTGAAG	ACAACAAAAA
		GAAGGAAG	AGGCTGAGA	ACAACCCCAT
		GACAGAGC	AGGCTGGAA	ACAAGAGCAA
		GACAGAGT	AGGCTGGCC	ACAAGAGTGA
		GACAGGGT	AGGCTGGTC	ACAAGGTCAG
		GACCAGCC	AGGGAGGAA	ACAATAGCAA
		GACCTCAG	AGGGAGGCT	ACAATGAGAA
		GACGGGGT	AGGGAGGTG	ACAATGAGAT
		GAGACAGA	AGGGCAGCC	ACACAAACAC
		GAGACAGG	AGGGCAGGC	ACACACAAAA
		GAGACCAG	AGGGCCCAG	ACACACCTGT
		GAGACGGG	AGGGGCCAG	ACACACTGGG
		GAGATGGG	AGGGGGCTG	ACACAGCAAG
		GAGCCAAG	AGGGTTTCA	ACACAGGGAG
		GAGCCACC	AGGTCAGGA	ACACAGTGAA
		GAGCCACT	AGGTGATCC	ACACAGTGAG
		GAGCCCAG	AGGTGCCTG	ACACATGGAC
		GAGCCGAG	AGGTGCTGG	ACACCAAAAG
		GAGCTGAG	AGGTGGAGG	ACACCACACA
		GAGCTGGG	AGGTGGATC	ACACCACCAC
		GAGGAGGA	AGGTGGGAA	ACACCACTGC
		GAGGCAGA	AGGTGGGCA	ACACCAGGGC
		GAGGCCAA	AGGTGGGCG	ACACCATGGA
		GAGGCCAG	AGGTGGGGC	ACACCCAGCC
		GAGGCCGA	AGGTGGGTG	ACACCCAGCT
		GAGGCGGA	AGGTGTGAG	ACACCCCACT
		GAGGCGGG	AGGTGTGGT	ACACCCGGCT
		GAGGCTGA	AGGTTCAAG	ACACCCTCCC
		GAGGCTGC	AGGTTGCAG	ACACCTGGCC
		GAGGGGAG	AGTAGAGAC	ACACCTGGCT
		GAGGTCAG	AGTAGAGAT	ACACCTGTAA
		GAGGTGGA	AGTAGCTGG	ACACCTGTAG
		GAGGTGGG	AGTCCCAGC	ACACGGTGAA
		GAGGTTGC	AGTCTCACT	ACACTCCAGC
		GAGTAGCT	AGTCTCGCT	ACACTCCCAC
		GAGTGCAG	AGTCTTGCT	ACACTCTGGG
		GATCCACC	AGTGAGACC	ACACTGGGGC
		GATGGGGT	AGTGAGACT	ACACTGTTGG
		GATTACAG	AGTGAGCCA	ACACTTCTCA
		GCAACCTC	AGTGAGCCG	ACAGAAAACC
		GCACTCCA	AGTGAGCTG	ACAGAACAGA
		GCACTTTG	AGTGATTCT	ACAGAATGGG
		GCAGAGGT	AGTGCAATG	ACAGACACTT
		GCAGCCTC	AGTGCAGTG	ACAGAGAGCC
		GCAGGAGA	AGTGCTGGG	ACAGAGCAAG
		GCAGGAGG	AGTGGCACA	ACAGAGCCCT
		GCAGGTGG	AGTGGCACG	ACAGAGCGAG
		GCAGTGAG	AGTGGCATG	ACAGAGTCTC
		GCAGTGGC	AGTGGCGCG	ACAGAGTCTT
		GCAGTGGT	AGTGGCTCA	ACAGAGTGAG
		GCATGAGC	AGTGGCTGG	ACAGAGTTTC
		GCATGGTG	AGTGGGAGG	ACAGATGAGG
		GCCAAGGC	AGTGGTGCA	ACAGATGCTG
		GCCACCAC	AGTGGTGTG	ACAGATGGGG
		GCCACCAT	AGTTCAAGA	ACAGCAAAAG
		GCCACCGC	AGTTCGAGA	ACAGCATGGT
		GCCACTGC	AGTTTGAGA	ACAGGAGAAT
		GCCAGGAG	ATAAATAAA	ACAGGAGCAC
		GCCAGGCA	ATACAAAAA	ACAGGCAACC
		GCCAGGCC	ATATATATA	ACAGGCACAT
		GCCAGGCG	ATCACCTGA	ACAGGCACCC
		GCCAGGCT	ATCACGAGG	ACAGGCACCT
		GCCAGGGC	ATCACTTGA	ACAGGCACGT
		GCCAGGTG	ATCCACCCA	ACAGGCATGA
		GCCCAGCC	ATCCACCCG	ACAGGCATGC
		GCCCAGCT	ATCCACCTG	ACAGGCATGT
		GCCCAGGA	ATCCCAGCA	ACAGGCCCAG
		GCCCCTCC	ATCCCAGCT	ACAGGCCCTG
		GCCCGGCC	ATCCCTCCC	ACAGGCCTGA
		GCCCGGCT	ATCCGCCCG	ACAGGCGCCC
		GCCCTGGC	ATCCTCCCA	ACAGGCGCCT
		GCCGAGGC	ATCCTCCTG	ACAGGCGTGA
		GCCGGGCA	ATCCTGGCC	ACAGGCTCTG
		GCCGGGCG	ATCCTGGCT	ACAGGGATGC
		GCCTCAGC	ATCGAGACC	ACAGGGCCAG
		GCCTCCAG	ATCGCGCCA	ACAGGGTCTG
		GCCTCCCA	ATCGCTTGA	ACAGGGTCTT
		GCCTCCCC	ATCTCAGCT	ACAGGGTTTC
		GCCTCCCG	ATCTCCTGA	ACAGGTGCAC
		GCCTCCTG	ATCTCGGCT	ACAGGTGCAT
		GCCTCGGC	ATCTCTACT	ACAGGTGCCC
		GCCTGCCT	ATCTGCCCA	ACAGGTGCCT
		GCCTGGCC	ATCTGCCTG	ACAGGTGCTG
		GCCTGGCT	ATCTTGGCT	ACAGGTGTGA
		GCCTGGGA	ATGAGCCAC	ACAGGTGTGC
		GCCTGGGC	ATGCAGCCA	ACAGGTGTGT
		GCCTGGGT	ATGCCACCA	ACAGTCCCAC
		GCCTGTAA	ATGCCACTG	ACAGTCCCCA
		GCCTTGGC	ATGCCCAGC	ACAGTGAAAC
		GCGGTGGC	ATGCCCGGC	ACAGTGAGAC
		GCGTGAGC	ATGCCTGGC	ACAGTGAGCC
		GCGTGGTG	ATGCCTGTA	ACAGTGGCTC
		GCTCACGC	ATGGAGTCT	ACAGTGGCTG
		GCTCACTG	ATGGCGTGA	ACAGTGGGGT
		GCTCATGC	ATGGCTGGG	ACAGTGTGGC
		GCTCTGTC	ATGGGGTTT	ACATATACAC
		GCTGAGGC	ATGGTCTCG	ACATATATAT
		GCTGAGGT	ATGGTGAAA	ACATCACACA
		GCTGGAGG	ATGGTGGCA	ACATCCTCTC
		GCTGGAGT	ATGGTGGCT	ACATGAACTC
		GCTGGGAC	ATGGTGGTG	ACATGCCACC
		GCTGGGAG	ATGTGCCAC	ACATGCCTGT
		GCTGGGAT	ATGTTGCCC	ACATGGACAC
		GCTGGGCA	ATGTTGGCC	ACATGGAGAA
		GCTGGGCG	ATTACAGGC	ACATGGATGA
		GCTGGGGC	ATTACAGGT	ACATGGCACA
		GCTGGGGG	ATTAGCCAG	ACATGGCGAA
		GCTGGGTG	ATTAGCCGG	ACATGGCTGG
		GCTGGTCT	ATTAGCTGG	ACATGGTGAA
		GGAAGGAA	ATTCTCCTG	ACATGTACCC
		GGAAGGGG	ATTGCACTC	ACATGTGCAC
		GGAGCTGG	ATTGCTTGA	ACATGTGCAG
		GGAGGCCA	ATTTTTAGT	ACATGTGCCA
		GGAGGCCG	ATTTTTGTA	ACATTTGGGT
		GGAGGCGG	CAAAAAAAA	ACATTTTCTT
		GGAGGGGC	CAAAAATTA	ACCAAAAAAA
		GGAGGTGG	CAAACTCCT	ACCAAAACAG
		GGAGGTTG	CAAAGTGCT	ACCAAAAGCA
		GGAGTGCA	CAACAGAGC	ACCAAACACC
		GGATTACA	CAACATGGC	ACCAACAGTG
		GGCACCTG	CAACATGGT	ACCAACATGG
		GGCAGGCA	CAACCTCCA	ACCAACCCAA
		GGCAGGTG	CAACCTCCG	ACCACAATGA
		GGCATGAG	CAACCTCTG	ACCACACCCA
		GGCATGGT	CAAGACCAG	ACCACACCCG
		GGCCAACA	CAAGACTCC	ACCACACCTG
		GGCCAAGG	CAAGCAATT	ACCACAGGCA
		GGCCAGGA	CAAGCGATT	ACCACAGGTG
		GGCCAGGC	CAAGCTCCG	ACCACAGTGC
		GGCCGAGG	CAAGGCAGG	ACCACCACAC
		GGCCGGGC	CAAGGCGGG	ACCACCACGC
		GGCCTCCC	CAAGGCTGG	ACCACCAGGC
		GGCCTGGC	CAAGGTGGG	ACCACCATGC
		GGCGCCTG	CAAGTAGCT	ACCACCATGG
		GGCGGAGG	CAAGTGATC	ACCACCCCCA
		GGCGGGCG	CAAGTGATT	ACCACGCCCA
		GGCGTGAG	CAATTCTCC	ACCACGCCCG
		GGCGTGGT	CACACCACC	ACCACGCCTG
		GGCTCAAG	CACACCACT	ACCACTGCAC
		GGCTCACA	CACACCCAG	ACCACTGCTC
		GGCTCACG	CACACCCGG	ACCAGCATGG
		GGCTCACT	CACACCTGG	ACCAGCCTGA
		GGCTCATG	CACACCTGT	ACCAGCCTGG
		GGCTGAGG	CACAGGGAG	ACCAGCCTTG
		GGCTGCAG	CACAGTGGC	ACCAGCTCCT
		GGCTGGAG	CACATGCAC	ACCAGGAAGA
		GGCTGGGC	CACATGCCT	ACCAGGCCCA
		GGCTGGTC	CACCACACC	ACCAGGCCTG
		GGGACTAC	CACCACCAT	ACCAGGCTGG
		GGGAGGCA	CACCACCCC	ACCAGGGAGG
		GGGAGGCC	CACCACGCC	ACCAGGGCCT
		GGGAGGCG	CACCACTCC	ACCAGTACCA
		GGGAGGCT	CACCACTGC	ACCATCAGAG
		GGGAGGTG	CACCAGGCC	ACCATCCTGG
		GGGATTAC	CACCATGCC	ACCATCTCAC
		GGGCAACA	CACCATGTT	ACCATCTTGG
		GGGCATGG	CACCCACCA	ACCATGCCCA
		GGGCCCAG	CACCCACCT	ACCATGCCCG
		GGGCGTGG	CACCCAGCC	ACCATGCCTG
		GGGGAGGC	CACCCAGCT	ACCATGCTGT
		GGGGCCAG	CACCCAGGC	ACCATGGAAT
		GGGGCCTG	CACCCGCCT	ACCATGGCAC
		GGGGGCTG	CACCCGGCT	ACCATGTTAG
		GGGGTTTC	CACCGCACC	ACCATGTTGC
		GGGTGACA	CACCGCGCC	ACCATGTTGG
		GGGTGCAG	CACCGTGCC	ACCATTCAGG
		GGGTGTGG	CACCTCAGC	ACCATTCTCC
		GGGTTTCA	CACCTCCCA	ACCATTGCAC
		GGTCAGGA	CACCTCCCG	ACCATTGTGG
		GGTGAAAC	CACCTCCCT	ACCATTTGAC
		GGTGACAG	CACCTCCTG	ACCCAAAGGA
		GGTGCCTG	CACCTCGGC	ACCCAAATCT
		GGTGGAGG	CACCTGAGG	ACCCAAATGT
		GGTGGATC	CACCTGCCA	ACCCACAGCC
		GGTGGCAG	CACCTGCCT	ACCCACCACC
		GGTGGCTC	CACCTGGCC	ACCCACCTCA
		GGTGGGAG	CACCTGGCT	ACCCACCTCG
		GGTGGGGA	CACCTGTAA	ACCCACCTTG
		GGTGGGTG	CACCTGTAG	ACCCAGCAAT
		GGTGGTGG	CACCTTGGC	ACCCAGCCAT
		GGTGTGAG	CACGAGGTC	ACCCAGCCCT
		GGTGTGGT	CACGCCATT	ACCCAGCTAA
		GGTTCAAG	CACGCCCAG	ACCCAGGAGA
		GGTTGCAG	CACGCCCGG	ACCCAGGAGG
		GGTTTCAC	CACGCCTGG	ACCCAGTAAT
		GTAATCCC	CACGCCTGT	ACCCAGTGGG
		GTAGAGAC	CACGGTGGC	ACCCCACAAC
		GTAGCTGG	CACTCCAGC	ACCCCACTGT
		GTAGTCCC	CACTCTGGG	ACCCCAGCAC
		GTCACCCA	CACTCTGTC	ACCCCATCAA
		GTCAGGAG	CACTGCAAC	ACCCCATCTC
		GTCCCAGC	CACTGCAAG	ACCCCCATCT
		GTCTCAAA	CACTGCACC	ACCCCCTGCC
		GTCTCTAC	CACTGCACT	ACCCCGTCTC
		GTGAAACC	CACTGCAGC	ACCCCTGACC
		GTGAGCCA	CACTGCGCC	ACCCCTGCCT
		GTGAGCCG	CACTGGGGC	ACCCCTGGGC
		GTGAGCTG	CACTGTGCC	ACCCCTTCCT
		GTGCAGTG	CACTTGAAC	ACCCGCCACC
		GTGCCTGG	CACTTGAGC	ACCCGCCTCA
		GTGCTGGG	CACTTGAGG	ACCCGCCTCG
		GTGGCACA	CACTTTGGG	ACCCGCCTTG
		GTGGCAGG	CAGAGCAAG	ACCCGGCTAA
		GTGGCTCA	CAGAGCGAG	ACCCGGGAGG
		GTGGGAGG	CAGAGGGGC	ACCCTAGAAG
		GTGGGTGG	CAGAGGTGG	ACCCTCCCAA
		GTGGTGGC	CAGAGGTTG	ACCCTCCCAC
		GTGGTGGG	CAGAGTCTC	ACCCTGTCTC
		GTGGTGGT	CAGAGTGAG	ACCGCACCCG
		GTGTGGTG	CAGCACCTG	ACCGCGCCCA
		GTTGCAGT	CAGCACTTT	ACCGCGCCCG
		GTTGCCCA	CAGCAGCAC	ACCGCGCCTG
		GTTGGCCA	CAGCCACCC	ACCGTGCCCA
		GTTTCACC	CAGCCACTG	ACCGTGCCCG
		TAATCCCA	CAGCCCCCC	ACCGTGCCTG
		TACAGGCA	CAGCCCCCT	ACCGTGTTAG
		TACAGGCG	CAGCCTAGG	ACCTCAAGTG
		TACAGGTG	CAGCCTGAC	ACCTCAGCCT
		TAGCCAGG	CAGCCTGAG	ACCTCAGGTG
		TAGCTGGG	CAGCCTGGA	ACCTCATGAT
		TAGTAGAG	CAGCCTGGT	ACCTCCACCT
		TATATATA	CAGCCTTCC	ACCTCCCAAG
		TCACCATG	CAGCTAATT	ACCTCCCAGA
		TCACCCAG	CAGCTACTC	ACCTCCCAGG
		TCACTGCA	CAGCTACTT	ACCTCCCCAG
		TCAGCCTC	CAGCTCACT	ACCTCCCGGG
		TCAGGAGG	CAGCTCCCA	ACCTCCGCCT
		TCAGGAGT	CAGCTCCTC	ACCTCCTGGG
		TCCACCTC	CAGCTGGAG	ACCTCGGCCT
		TCCAGCCT	CAGCTGGGA	ACCTCGTCTC
		TCCCAAAG	CAGCTTCCC	ACCTCGTGAT
		TCCCACCT	CAGGAGAAT	ACCTCTGCCT
		TCCCAGCA	CAGGAGATC	ACCTGACTTC
		TCCCAGCC	CAGGAGGAT	ACCTGAGACT
		TCCCAGCT	CAGGAGGCG	ACCTGAGGTC
		TCCCAGGC	CAGGAGGCT	ACCTGCACAT
		TCCCAGGT	CAGGAGGGG	ACCTGCACGT
		TCCCCACC	CAGGAGGTG	ACCTGCAGCC
		TCCGCCTC	CAGGAGTTC	ACCTGCCACC
		TCCTCCCA	CAGGAGTTT	ACCTGCCTCA
		TCCTCCTC	CAGGATGGT	ACCTGCCTCG
		TCCTCCTG	CAGGCACCC	ACCTGCTCCT
		TCCTGACC	CAGGCACCT	ACCTGGCCAG
		TCCTGCCT	CAGGCACTG	ACCTGGCTAA
		TCCTGGCC	CAGGCAGAT	ACCTGGGAAG
		TCCTGGCT	CAGGCATGA	ACCTGGGAGG
		TCCTGGGC	CAGGCATGC	ACCTGGGCAA
		TCCTGGGT	CAGGCATGG	ACCTGGTGGG
		TCCTTCCT	CAGGCATGT	ACCTGTAATC
		TCGGCCTC	CAGGCCTCC	ACCTGTAGTC
		TCGGGAGG	CAGGCCTGC	ACCTTGGCCT
		TCTCCTGC	CAGGCGCCC	ACCTTGGGCA
		TCTCTACT	CAGGCGCCT	ACCTTGTGAT
		TCTGCCTC	CAGGCGTGA	ACGAGGTCAG
		TCTGTCTC	CAGGCGTGG	ACGATCTCGG
		TGAAACCC	CAGGCTCCC	ACGCCACTGC
		TGACCTCA	CAGGCTGGA	ACGCCATTCT
		TGAGACAG	CAGGCTGGT	ACGCCCAGCT
		TGAGCCAC	CAGGGACCC	ACGCCCGGCT
		TGAGCCCA	CAGGGCCCA	ACGCCTGGCT
		TGAGGCAG	CAGGGCCCT	ACGCCTGTAA
		TGAGGTCA	CAGGGGCCC	ACGGAGTCTC
		TGAGGTGG	CAGGGTTTC	ACGGAGTCTT
		TGCAACCT	CAGGTGATC	ACGGAGTTTC
		TGCACTCC	CAGGTGCAG	ACGGGGTTTC
		TGCAGCCT	CAGGTGCCC	ACGGTGAAAC
		TGCAGTGA	CAGGTGCCT	ACGGTGGCTC
		TGCAGTGG	CAGGTGCTG	ACGTGCAGGT
		TGCCACCA	CAGGTGGAT	ACGTGCCACC
		TGCCACTG	CAGGTGTGA	ACGTGCCTGT
		TGCCCAGC	CAGGTGTGG	ACTAAAAATA
		TGCCCAGG	CAGGTTCAA	ACTACAGGCA
		TGCCCGGC	CAGTCTCCC	ACTACAGGCG
		TGCCTCAG	CAGTCTGGG	ACTACAGGTG
		TGCCTCCC	CAGTGAGCC	ACTATGCAGC
		TGCCTGCC	CAGTGAGCT	ACTCAGGAGG
		TGCCTGGC	CAGTGGCAC	ACTCAGGCTG
		TGCCTGTA	CAGTGGCAT	ACTCCAGCCC
		TGCTGGGA	CAGTGGCGC	ACTCCAGCCT
		TGGAGTGC	CAGTGGCTC	ACTCCAGGCT
		TGGCCAAC	CAGTGGCTG	ACTCCAGTCT
		TGGCCAGG	CAGTGGTGC	ACTCCATCTC
		TGGCCTCC	CAGTGGTGT	ACTCCCACCA
		TGGCTCAC	CAGTGTGGC	ACTCCCACCC
		TGGCTGGG	CATCCTGGC	ACTCCCAGCT
		TGGGAGGA	CATCTCAAA	ACTCCCAGGC
		TGGGAGGC	CATCTCTAC	ACTCCCGACC
		TGGGAGGG	CATGAGCCA	ACTCCCTCCC
		TGGGATTA	CATGCCACC	ACTCCGTCTC
		TGGGCAAC	CATGCCACT	ACTCCTGACC
		TGGGCTCA	CATGCCCAG	ACTCCTGAGC
		TGGGTGAC	CATGCCCGG	ACTCCTGCCT
		TGGGTGGG	CATGCCTGG	ACTCCTGGGC
		TGGTCTCG	CATGCCTGT	ACTCCTGGGT
		TGGTGGCA	CATGGCTGG	ACTCGGGAGG
		TGGTGGCT	CATGGTGAA	ACTCTAGCCT
		TGGTGGTG	CATGGTGGC	ACTCTCCACC
		TGTAATCC	CATGGTGGT	ACTCTGGGAG
		TGTCACCC	CATGTGCCA	ACTCTGGGGA
		TGTGAGCC	CATGTTGGC	ACTCTGTCAC
		TGTGCCAC	CATTCTCCT	ACTCTGTCGC
		TGTGGTGG	CATTGCACT	ACTCTGTCTC
		TGTTGCCC	CCAAAAAAA	ACTCTGTTGC
		TGTTGGCC	CCAAAGTGC	ACTGAGGCCC
		TTACAGGC	CCAACATGG	ACTGCAACCT
		TTAGCCAG	CCAAGGCAG	ACTGCAAGCT
		TTCCTTCC	CCAAGGCGG	ACTGCACCCA
		TTCTCCTG	CCAAGGTGG	ACTGCACCTG
		TTCTTTCT	CCAAGTAGC	ACTGCACTCC
		TTGCAGTG	CCACACCCA	ACTGCACTCT
		TTGCCCAG	CCACACCCG	ACTGCAGCCT
		TTGGCCAG	CCACACCTG	ACTGCAGTGG
		TTGGCCTC	CCACCACAC	ACTGCATTCC
		TTGGGAGG	CCACCACGC	ACTGCCCAAG
		TTTCTTTC	CCACCAGCC	ACTGCCTCCT
		TTTCTTTT	CCACCAGGC	ACTGCGCCCA
		TTTGAGAC	CCACCATGC	ACTGCGCCCG
		TTTGGGAG	CCACCCGCC	ACTGGATCCC
		TTTGTTTT	CCACCCTGC	ACTGGCCAGG
		TTTTCTTT	CCACCCTGG	ACTGGCCATC
		TTTTGAGA	CCACCGCAC	ACTGGCTAGC
		TTTTTTTG	CCACCGCGC	ACTGGCTGGG
			CCACCGTGC	ACTGGGATTA
			CCACCTCAG	ACTGGGGCCT
			CCACCTCCT	ACTGGGGCTG
			CCACCTCGG	ACTGGGTATA
			CCACCTCTG	ACTGGTACCA
			CCACCTTGG	ACTGGTGTGA
			CCACGCCCA	ACTGTACTCC
			CCACGCCCG	ACTGTAGCCT
			CCACGCCTG	ACTGTCTTCC
			CCACTGCAC	ACTGTGCCCA
			CCACTGCGC	ACTGTGCCCG
			CCACTGCTC	ACTGTGCCTG
			CCACTGTGC	ACTGTGGGAG
			CCAGCACCA	ACTGTTGGTG
			CCAGCACCT	ACTTCCTGGG
			CCAGCACTT	ACTTGAACCC
			CCAGCATGG	ACTTGAACCT
			CCAGCCACC	ACTTGAGCCC
			CCAGCCACT	ACTTGAGGTC
			CCAGCCATG	ACTTGGAACC
			CCAGCCCAC	ACTTGGGAGG
			CCAGCCTAG	ACTTTGAGAG
			CCAGCCTCA	ACTTTGGGAA
			CCAGCCTGA	ACTTTGGGAG
			CCAGCCTTG	ACTTTTTTTT
			CCAGCTAAT	AGAAAAAAAG
			CCAGCTACT	AGAAAAACAA
			CCAGCTCCA	AGAAAAAGAG
			CCAGCTTGG	AGAAAACCAA
			CCAGGAGCT	AGAAAACCCC
			CCAGGAGGT	AGAAAAGAGA
			CCAGGAGTT	AGAAAAGAGG
			CCAGGATGG	AGAAAATAAA
			CCAGGCACA	AGAAAATGTG
			CCAGGCACT	AGAAACAGAA
			CCAGGCATG	AGAAACCCCA
			CCAGGCGTG	AGAAAGAAAT
			CCAGGCTAG	AGAAAGAAGA
			CCAGGCTCA	AGAAAGAAGG
			CCAGGCTGA	AGAAAGGGAG
			CCAGGCTGT	AGAAATAAAA
			CCAGGGTGG	AGAAATGCAA
			CCAGGTGCA	AGAAATGGGG
			CCAGGTGGG	AGAACAAAGC
			CCAGGTGTG	AGAACACATG
			CCAGGTTCA	AGAAGAAAAC
			CCAGGTTGG	AGAAGCTCTT
			CCAGTCTGG	AGAAGGCAAG
			CCATCCCCA	AGAATCACTT
			CCATCCTGG	AGAATCGCTT
			CCATCTCAA	AGAATGATGG
			CCATCTCCA	AGAATGGCGT
			CCATCTCTA	AGAATGGGAG
			CCATGCCCA	AGAATTGCTT
			CCATGCCCG	AGACAAGGTC
			CCATGCCTG	AGACACAGAC
			CCATGCTGG	AGACACAGGG
			CCATGTCCC	AGACACATGC
			CCATGTTGC	AGACAGAAAG
			CCATGTTGG	AGACAGAGTC
			CCATTCTCC	AGACAGAGTT
			CCATTGCAC	AGACAGGAGA
			CCCAAAGTG	AGACAGGGTC
			CCCAAGTAG	AGACAGGGTT
			CCCACCAAC	AGACAGTGTG
			CCCACCAGG	AGACCAGCCT
			CCCACCTCA	AGACCATCCT
			CCCACCTCG	AGACCCCATC
			CCCACCTGG	AGACCCTGTC
			CCCACCTTG	AGACGGAGTC
			CCCAGAGGG	AGACGGAGTT
			CCCAGAGTG	AGACGGGGTT
			CCCAGCACT	AGACTCCATC
			CCCAGCCAA	AGACTCCGTC
			CCCAGCCAT	AGACTCTGTC
			CCCAGCTAA	AGACTGGGTA
			CCCAGCTAC	AGACTTGGAA
			CCCAGGAGT	AGAGAAAAGA
			CCCAGGGTG	AGAGAAATGC
			CCCAGGTTC	AGAGACAAAG
			CCCAGTCTC	AGAGACAAGG
			CCCAGTGGG	AGAGACACAA
			CCCATCTCT	AGAGACGGGG
			CCCCACTGC	AGAGACTGGG
			CCCCAGGCA	AGAGAGCCAA
			CCCCAGGTG	AGAGAGGGCA
			CCCCATCTC	AGAGAGTGGG
			CCCCGTCTC	AGAGATAGGG
			CCCCTGGGC	AGAGATGAGG
			CCCCTTCTC	AGAGATGGAG
			CCCGAGTAG	AGAGATGGGA
			CCCGCCACC	AGAGCAAAAC
			CCCGCCTCA	AGAGCAAGAC
			CCCGCCTCG	AGAGCAGCCT
			CCCGCCTTG	AGAGCCCTCA
			CCCGGCCTC	AGAGCGAAAC
			CCCGGCTAA	AGAGCGAGAC
			CCCGGGAGG	AGAGCTCCTG
			CCCGGGTTC	AGAGCTTCTG
			CCCGTCTCT	AGAGCTTGCA
			CCCTCCAGC	AGAGGAAAAG
			CCCTCCCTT	AGAGGAAGTC
			CCCTCCTTC	AGAGGATGTG
			CCCTGACCC	AGAGGCCAAG
			CCCTGCCAC	AGAGGCCGAG
			CCCTGGCCA	AGAGGCCTCA
			CCCTGTCTC	AGAGGCTGCA
			CCCTTCCTT	AGAGGGAGAC
			CCGAGATCG	AGAGGGCATC
			CCGAGGCAG	AGAGGTGAGG
			CCGAGGCGG	AGAGGTGGAG
			CCGAGGTGG	AGAGGTTGCA
			CCGAGTAGC	AGAGTAGCTG
			CCGCCACCA	AGAGTCTCAC
			CCGCCCACC	AGAGTCTCGC
			CCGCCCGCC	AGAGTCTTGC
			CCGCCTCAG	AGAGTGAAAC
			CCGCCTCCC	AGAGTGAGAC
			CCGCCTCCT	AGAGTGCTGG
			CCGCCTCGG	AGAGTGGGGG
			CCGCCTGCC	AGATCACACC
			CCGCCTTGG	AGATCACCTG
			CCGCGCCCG	AGATCACGAG
			CCGGCTAAT	AGATCACGCC
			CCGGGAGGC	AGATCACTTG
			CCGGGAGGT	AGATCAGCCT
			CCGGGCATG	AGATCATGCC
			CCGGGCGCG	AGATCGAGAC
			CCGGGCGTG	AGATCGCACC
			CCGGGTGTG	AGATCGCGCC
			CCGGGTTCA	AGATCGTGCC
			CCGTCTCTA	AGATGCAGAA
			CCTAGGCTG	AGATGGAGTC
			CCTCAAGTG	AGATGGAGTT
			CCTCAGCTT	AGATGGCACC
			CCTCAGGGA	AGATGGCGCC
			CCTCAGGTG	AGATGGGGAA
			CCTCCACCT	AGATGGGGTT
			CCTCCAGAG	AGATGGTGCC
			CCTCCAGCT	AGATTACAGG
			CCTCCCAAA	AGATTCTGGA
			CCTCCCAAG	AGATTGCACC
			CCTCCCAGA	AGATTGCGCC
			CCTCCCCTT	AGATTGTGCC
			CCTCCCGAG	AGCAAAACTC
			CCTCCCGCC	AGCAAAAGAA
			CCTCCCGGG	AGCAAAGACT
			CCTCCCTCA	AGCAAGACCC
			CCTCCGCCT	AGCAAGACTC
			CCTCCTCAG	AGCAAGGCAG
			CCTCCTGAG	AGCAATCCCA
			CCTCGGCCT	AGCAATCCTC
			CCTCGTGAT	AGCAATGGCA
			CCTCTCCAG	AGCAATGGGG
			CCTGACCAA	AGCAATTCTC
			CCTGACCCC	AGCACCATTT
			CCTGACCTC	AGCACCCAGA
			CCTGACCTT	AGCACCTGTT
			CCTGAGCTC	AGCACTTTGA
			CCTGAGGTC	AGCACTTTGG
			CCTGAGTAG	AGCAGAAGGC
			CCTGCCTCG	AGCAGCATGA
			CCTGCCTTG	AGCAGGAAAG
			CCTGGCACA	AGCAGGAGAA
			CCTGGCCAA	AGCAGGGGGC
			CCTGGCCCA	AGCAGTGGTT
			CCTGGCCTT	AGCATGGCAC
			CCTGGCTAA	AGCATGGTAC
			CCTGGCTCA	AGCATTAGGA
			CCTGGGCAA	AGCATTCCCT
			CCTGGGCGA	AGCATTTTGG
			CCTGGGTGA	AGCCAAGATC
			CCTGGGTTC	AGCCAAGATG
			CCTGGTGGG	AGCCAAGATT
			CCTGTAATC	AGCCACCACA
			CCTGTAGTC	AGCCACCACG
			CCTGTCTCA	AGCCACCATG
			CCTGTCTCT	AGCCACCGCA
			CCTGTGGTC	AGCCACCGCG
			CCTGTGTCC	AGCCACCGTG
			CCTTCCACC	AGCCACTGCA
			CCTTCTCCT	AGCCACTGCG
			CCTTCTGCC	AGCCAGAAGA
			CCTTGGCCT	AGCCAGGATG
			CCTTGGGCA	AGCCAGGCAC
			CCTTTTTTT	AGCCAGGCAT
			CGAACTCCT	AGCCAGGCGT
			CGACAGAGC	AGCCAGGTGC
			CGAGACCAG	AGCCAGGTGG
			CGAGACCAT	AGCCAGGTGT
			CGAGACTCC	AGCCATAAAA
			CGAGGCAGG	AGCCATCCCA
			CGAGGCGGG	AGCCATGTGG
			CGAGGTCAG	AGCCCACTGC
			CGAGGTGGG	AGCCCAGAAG
			CGAGTAGCT	AGCCCGGGAG
			CGATCTCCT	AGCCCTCAGA
			CGATCTCGG	AGCCCTTTGT
			CGATTCTCC	AGCCGAGATC
			CGCAGTGGC	AGCCGAGATT
			CGCCACCAC	AGCCGGGCAT
			CGCCACTGC	AGCCGGGCGC
			CGCCCACCT	AGCCGGGCGT
			CGCCCAGCC	AGCCGGGTGT
			CGCCCAGCT	AGCCTAGGTG
			CGCCCAGGC	AGCCTCAACC
			CGCCCGCCA	AGCCTCAGGA
			CGCCCGCCT	AGCCTCCAAG
			CGCCCGGCC	AGCCTCCACC
			CGCCCGGCT	AGCCTCCAGA
			CGCCTCAGC	AGCCTCCCAA
			CGCCTCCCA	AGCCTCCCAC
			CGCCTCCCG	AGCCTCCCCA
			CGCCTCCTG	AGCCTCCCGA
			CGCCTCGGC	AGCCTCCCTA
			CGCCTGCCT	AGCCTCCGCC
			CGCCTGGCC	AGCCTCCTGA
			CGCCTGGCT	AGCCTGACCA
			CGCCTGTAA	AGCCTGGACA
			CGCCTGTAG	AGCCTGGCAA
			CGCCTTGGC	AGCCTGGGCG
			CGCGCCACT	AGCCTGGGTA
			CGCGCCCGG	AGCCTGGGTG
			CGCGGTGGC	AGCCTGGTGA
			CGCTCTGTC	AGCCTTCCAA
			CGCTTGAAC	AGCGAAACTC
			CGGAGCTTG	AGCGAGACCC
			CGGAGGTTG	AGCGAGACTC
			CGGAGTCTC	AGCGATTCTC
			CGGCCGGGC	AGCTAATTTT
			CGGCCTCCC	AGCTACTCAG
			CGGCTAATT	AGCTACTCGG
			CGGCTCACT	AGCTACTGGG
			CGGGAGGCA	AGCTACTTGG
			CGGGAGGCG	AGCTCACTGC
			CGGGAGGCT	AGCTCCACCT
			CGGGAGGTG	AGCTCCCACT
			CGGGCATGG	AGCTCCGCCT
			CGGGCGCCT	AGCTCCTCCT
			CGGGCGCGG	AGCTCCTGGA
			CGGGCGGAT	AGCTGAGACT
			CGGGCGTGG	AGCTGAGATC
			CGGGGTTTC	AGCTGAGATT
			CGGGTGGAT	AGCTGCAGAC
			CGGGTGTGG	AGCTGCAGTG
			CGGGTTCAA	AGCTGGAAAC
			CGGTGGCTC	AGCTGGGACC
			CGTCTCTAC	AGCTGGGACT
			CGTGAGCCA	AGCTGGGAGC
			CGTGCCACT	AGCTGGGATT
			CGTGGTGGC	AGCTGGGCAT
			CGTGGTGGT	AGCTGGGCCT
			CTAAAAATA	AGCTGGGCGT
			CTAATTTTT	AGCTGGGTGT
			CTACAGGCA	AGCTTCATCC
			CTACAGGCG	AGCTTCCTGA
			CTACAGGTG	AGCTTCTGCA
			CTACTAAAA	AGCTTGCAGT
			CTACTCAGG	AGCTTTGTTC
			CTACTCGGG	AGGAAAAGAG
			CTACTTGGG	AGGAAACAAC
			CTAGCCTGG	AGGAACAGAA
			CTAGGCTGG	AGGAAGGGAT
			CTCAAAAAA	AGGAATCGCC
			CTCAAACTC	AGGACATAGG
			CTCAAGTGA	AGGACATGAA
			CTCACACCT	AGGAGAAGGA
			CTCACGCCT	AGGAGAATCA
			CTCACTCTG	AGGAGAATCG
			CTCACTGCA	AGGAGAATGG
			CTCAGCCCA	AGGAGAATTG
			CTCAGCTCA	AGGAGATCGA
			CTCAGGAGG	AGGAGATGGA
			CTCAGGCTG	AGGAGCACCC
			CTCAGGTGA	AGGAGCAGGT
			CTCAGTCTC	AGGAGCTGGT
			CTCATGCCT	AGGAGGAAAA
			CTCCACCCT	AGGAGGATCA
			CTCCACCTC	AGGAGGATGG
			CTCCAGCTG	AGGAGGATTG
			CTCCAGCTT	AGGAGGCAGT
			CTCCATCTC	AGGAGGCGGA
			CTCCCAAAG	AGGAGGCTGA
			CTCCCAAGT	AGGAGGTGGA
			CTCCCACCA	AGGAGGTTGA
			CTCCCACCT	AGGAGTGAGC
			CTCCCAGAG	AGGAGTGGTG
			CTCCCAGCA	AGGAGTTCAA
			CTCCCAGCT	AGGAGTTCGA
			CTCCCAGGT	AGGAGTTTGA
			CTCCCCAGT	AGGATCACTT
			CTCCCCTCT	AGGATGGTCT
			CTCCCGAGT	AGGATGTGGA
			CTCCCGCCT	AGGATTACAG
			CTCCCGGGT	AGGATTCCCT
			CTCCCTGTG	AGGATTGCTT
			CTCCGCCTC	AGGCAACCTA
			CTCCGTCTC	AGGCAAGAGA
			CTCCTCAGC	AGGCACAGTG
			CTCCTGACC	AGGCACATGC
			CTCCTGAGC	AGGCACCCAC
			CTCCTGAGT	AGGCACCCGC
			CTCCTGGGT	AGGCACCTGC
			CTCGAACTC	AGGCACCTGT
			CTCGATCTC	AGGCACGTGC
			CTCGCTCTG	AGGCAGAAAT
			CTCGGCCTC	AGGCAGAAGT
			CTCGGCTCA	AGGCAGAGAT
			CTCGGGAGG	AGGCAGAGGT
			CTCGTGATC	AGGCAGATCA
			CTCTACTAA	AGGCAGGAAA
			CTCTCTCTT	AGGCAGGCCA
			CTCTGGAGG	AGGCAGGCGG
			CTCTGGGAG	AGGCAGGGGT
			CTCTGTCAC	AGGCAGTCTG
			CTCTGTCGC	AGGCATGAGA
			CTCTGTTGC	AGGCATGAGC
			CTCTTGCCT	AGGCATGCAC
			CTCTTTCTC	AGGCATGCGC
			CTGACCAAC	AGGCATGGGC
			CTGACCTCA	AGGCATGGTG
			CTGACCTCG	AGGCATGTGC
			CTGAGACAG	AGGCCAAGGC
			CTGAGCCCA	AGGCCAAGGG
			CTGAGCCTC	AGGCCAAGGT
			CTGAGGCCC	AGGCCAGCAT
			CTGAGGCGG	AGGCCAGGCG
			CTGAGGTCA	AGGCCAGGTG
			CTGAGGTGG	AGGCCCACCC
			CTGAGTAGC	AGGCCCAGCT
			CTGCAACCT	AGGCCCCACC
			CTGCAAGCT	AGGCCCTGGT
			CTGCACAGC	AGGCCGAGGC
			CTGCACCCA	AGGCCGAGGT
			CTGCACCTG	AGGCCGGGTG
			CTGCACTCC	AGGCCTCAGA
			CTGCAGTGA	AGGCCTCAGG
			CTGCCACCA	AGGCCTCCCC
			CTGCCCGCC	AGGCCTGAGC
			CTGCCCGGC	AGGCCTGCCC
			CTGCCTCGG	AGGCCTGGTG
			CTGCCTTGG	AGGCCTTGGG
			CTGCTGCCA	AGGCGCAGTG
			CTGGAGAGG	AGGCGCCCAC
			CTGGAGCCC	AGGCGCCCGC
			CTGGAGGCA	AGGCGCCTGC
			CTGGAGGCT	AGGCGCCTGT
			CTGGAGGGC	AGGCGCGGTG
			CTGGAGTGC	AGGCGGAGCT
			CTGGCCAAC	AGGCGGAGGT
			CTGGCCAGA	AGGCGGATCA
			CTGGCCCCA	AGGCGGGCAG
			CTGGCCCCC	AGGCGGGCGG
			CTGGCCTCA	AGGCGGGTGG
			CTGGCTAAC	AGGCGTGAGC
			CTGGCTAAT	AGGCGTGGTG
			CTGGGACCA	AGGCGTGTGC
			CTGGGACTA	AGGCTAAGGC
			CTGGGAGGC	AGGCTACAGT
			CTGGGAGGT	AGGCTAGTCT
			CTGGGATTA	AGGCTGAAGC
			CTGGGCAAC	AGGCTGAGAC
			CTGGGCACA	AGGCTGAGGT
			CTGGGCATG	AGGCTGCAGT
			CTGGGCCAC	AGGCTGGAAT
			CTGGGCGAC	AGGCTGGAGT
			CTGGGCGTG	AGGCTGGCCA
			CTGGGCTCA	AGGCTGGTCT
			CTGGGGGCA	AGGCTGGTTC
			CTGGGGGCT	AGGGAAGCCC
			CTGGGTGAC	AGGGAATCCT
			CTGGGTGTG	AGGGAATGCT
			CTGGGTTCA	AGGGACATGG
			CTGGTCTCA	AGGGACCCAC
			CTGGTCTCG	AGGGAGACCC
			CTGGTCTTG	AGGGAGACTC
			CTGGTGGGA	AGGGAGAGCA
			CTGTAATCC	AGGGAGGCGG
			CTGTAGTCC	AGGGATAGCA
			CTGTCACCC	AGGGATCCAG
			CTGTCGCCC	AGGGATGAAG
			CTGTCTCAA	AGGGATGCCC
			CTGTCTCAG	AGGGCATCCC
			CTGTCTCTA	AGGGCCGGGC
			CTGTCTCTC	AGGGCTCTGT
			CTGTGCCCA	AGGGGAACAT
			CTGTGGCCC	AGGGGGCTGA
			CTGTGGTCC	AGGGGTCAGG
			CTGTGTCCA	AGGGTACATG
			CTGTGTCCC	AGGGTCTTGC
			CTGTTGCCC	AGGGTGAGGC
			CTTCAGCCT	AGGGTGGGCC
			CTTCCCCCA	AGGGTTTCAC
			CTTCCCCTC	AGGTAGGAGG
			CTTCCCTTC	AGGTCAAGAG
			CTTCTGCCT	AGGTCAGAAG
			CTTGAACCC	AGGTCAGGAG
			CTTGAACCT	AGGTCGGGAG
			CTTGAACTC	AGGTCTCACT
			CTTGAGCCC	AGGTGATCCA
			CTTGAGGCC	AGGTGATCCG
			CTTGAGGTC	AGGTGATCTG
			CTTGCAGTG	AGGTGCACAC
			CTTGCTCTG	AGGTGCAGTG
			CTTGGCCTC	AGGTGCATGC
			CTTGGCTCA	AGGTGCCCAC
			CTTGGGAGG	AGGTGCCCGC
			CTTTCCCCA	AGGTGCCTGC
			CTTTCTCTC	AGGTGCCTGT
			CTTTCTTTC	AGGTGCTGGA
			CTTTCTTTT	AGGTGGAGCT
			CTTTGGGAG	AGGTGGAGGT
			CTTTTCTTT	AGGTGGATCA
			GAAAAGAAA	AGGTGGCTCA
			GAAACCCCA	AGGTGGGAAG
			GAAACCCCG	AGGTGGGAAT
			GAAACCCTG	AGGTGGGCGG
			GAAAGAAAG	AGGTGGGGCC
			GAACCCAGG	AGGTGTGAGC
			GAACCCGGG	AGGTGTGGTG
			GAACCTGGG	AGGTGTGTGC
			GAACTCCTG	AGGTTCAAGC
			GAAGCTGAG	AGGTTCAAGT
			GAAGGAGGG	AGGTTGAGGC
			GAAGGCAGA	AGGTTGCAGT
			GAAGGGAAG	AGGTTGCCTG
			GAAGGGGAA	AGGTTGCGGT
			GAATCACTT	AGGTTGGAGT
			GAATCGCTT	AGGTTTCACC
			GAATTGCTT	AGTAATGGGA
			GACAGAGCA	AGTACAGTGG
			GACAGAGCG	AGTACCATGC
			GACAGAGTC	AGTAGAGACA
			GACAGAGTG	AGTAGAGACG
			GACAGGGTC	AGTAGAGATG
			GACAGGGTT	AGTAGCTAGG
			GACCACAGG	AGTAGCTGAG
			GACCAGCCT	AGTAGCTGGG
			GACCATCCT	AGTATTCCAT
			GACCCAGCC	AGTCAGGAAA
			GACCCTGTC	AGTCAGGTAG
			GACCTCAAG	AGTCCAGGAG
			GACCTCAGG	AGTCCCACCA
			GACCTCGTG	AGTCCCAGCT
			GACGGAGTC	AGTCCCCAGA
			GACGGGGTT	AGTCCTTGCC
			GACTACAGG	AGTCTCACTC
			GACTCCATC	AGTCTCAGGA
			GACTCCGTC	AGTCTCCCTC
			GACTCTGTC	AGTCTCGCTC
			GAGAAAGAG	AGTCTTGCTC
			GAGAAGGGG	AGTCTTTGCT
			GAGAATCAC	AGTGAAACCC
			GAGAATCGC	AGTGAAACTC
			GAGAATGGC	AGTGAACAGG
			GAGAATTGC	AGTGAGAACA
			GAGACAGGA	AGTGAGACCC
			GAGACAGGG	AGTGAGACTC
			GAGACCAGC	AGTGAGCAGA
			GAGACCATC	AGTGAGCCAA
			GAGACCCTG	AGTGAGCCAC
			GAGACGGAG	AGTGAGCCGA
			GAGACGGGG	AGTGAGCTGA
			GAGACTCCA	AGTGAGCTGT
			GAGACTCCG	AGTGAGTGAG
			GAGACTCTG	AGTGATCCAC
			GAGACTGAG	AGTGATCCTC
			GAGACTGGG	AGTGATTCTC
			GAGAGAAAG	AGTGCAATGG
			GAGAGACAG	AGTGCAGTGA
			GAGAGGCTG	AGTGCAGTGG
			GAGATCGAG	AGTGCGGTGG
			GAGATGGAG	AGTGCTAGGA
			GAGATGGGG	AGTGCTGAGA
			GAGCAAGAC	AGTGCTGCAA
			GAGCAGTGG	AGTGCTGGGA
			GAGCCAAGA	AGTGGCACAA
			GAGCCACCA	AGTGGCACCA
			GAGCCACCG	AGTGGCACGA
			GAGCCACTG	AGTGGCATGA
			GAGCCAGGA	AGTGGCGCAA
			GAGCCGAGA	AGTGGCGCGA
			GAGCGAGAC	AGTGGCGTGA
			GAGCTGAGA	AGTGGCTCAC
			GAGCTGGGC	AGTGGCTCAT
			GAGCTTGCA	AGTGGGAGCT
			GAGGAGCTG	AGTGGGCAAA
			GAGGAGGCA	AGTGGGGGCC
			GAGGATCAC	AGTGGGGTGT
			GAGGCAGAA	AGTGGGTCCC
			GAGGCAGGT	AGTGGGTGCA
			GAGGCCAAG	AGTGGTGAGA
			GAGGCCAGC	AGTGGTGCAA
			GAGGCCGAG	AGTGGTGCGA
			GAGGCCGGG	AGTGGTGGTG
			GAGGCCTCA	AGTGGTGTGA
			GAGGCCTCC	AGTGTCTGTT
			GAGGCGGAG	AGTGTTGGGA
			GAGGCGGGC	AGTTCAAGAC
			GAGGCGGGT	AGTTCATGTC
			GAGGCTGAA	AGTTCGAGAC
			GAGGCTGCA	AGTTCTCCTG
			GAGGTCAAG	AGTTCTGGCC
			GAGGTCAGG	AGTTCTGGGA
			GAGGTGAGG	AGTTGCAGTG
			GAGGTGGAG	AGTTTCACTC
			GAGGTGGGA	AGTTTCGCTC
			GAGGTGGGC	AGTTTGAGAC
			GAGGTGGGT	AGTTTGCTGA
			GAGGTTGCA	AGTTTTCCCA
			GAGTAGCTG	AGTTTTGCTC
			GAGTCTCAC	ATAAAATAAA
			GAGTCTCGC	ATAAAGAAAA
			GAGTCTTGC	ATAAATAAAA
			GAGTGAGAC	ATAAATAAAT
			GAGTGCAAT	ATAATAATAA
			GAGTGCAGT	ATAATCCCAG
			GAGTGGGGG	ATACAAAAAA
			GAGTTCAAG	ATACAAAAAT
			GAGTTCGAG	ATACACCATG
			GAGTTTGAG	ATACATGTGC
			GATCACCTG	ATACCCAAAG
			GATCACGAG	ATACCCAGTA
			GATCACGCC	ATAGACTGGA
			GATCACTTG	ATAGCAAAGA
			GATCATGCC	ATAGCTCACT
			GATCCACCC	ATAGGTGGGA
			GATCCACCT	ATAGTATTCC
			GATCCGCCC	ATAGTCCCAG
			GATCCTCCC	ATATACATAT
			GATCGAGAC	ATATACCCAG
			GATCGCGCC	ATATATATGT
			GATCGTGCC	ATATATATTT
			GATCTCAGC	ATATATGTGT
			GATCTCCTG	ATATGTGCCA
			GATCTCGGC	ATCAAAACCA
			GATCTGCCC	ATCACAAGGT
			GATCTTGGC	ATCACACCAC
			GATGGAGTC	ATCACCTGAG
			GATGGGGTT	ATCACGAGGT
			GATGGTCTC	ATCACGCCAC
			GATTACAGG	ATCACTGGCC
			GATTCTCCT	ATCACTTGAA
			GATTGTGCC	ATCACTTGAG
			GCAACAGAG	ATCAGCCTGG
			GCAACATGG	ATCATAGCTC
			GCAACCTCC	ATCATGAGGT
			GCAACCTCT	ATCATGCCAC
			GCAAGACCC	ATCATGCTGC
			GCAAGACTC	ATCATGGTGG
			GCAAGCTCC	ATCCACCCAC
			GCAATGGCA	ATCCACCCGC
			GCAATTCTC	ATCCACCTGC
			GCACACACC	ATCCAGAATC
			GCACAGTGG	ATCCAGCAGC
			GCACATGCC	ATCCAGGAGC
			GCACATGTA	ATCCAGGAGG
			GCACCACCA	ATCCAGTCTA
			GCACCACTG	ATCCATGTCC
			GCACCCACC	ATCCCAACAC
			GCACCCAGC	ATCCCAGAAC
			GCACCCGCC	ATCCCAGCAC
			GCACCCGGC	ATCCCAGCTA
			GCACCTGCC	ATCCCAGCTC
			GCACCTGGC	ATCCCAGGGA
			GCACCTGTA	ATCCCATTAC
			GCACGGTGG	ATCCCTCCCC
			GCACTCCAG	ATCCCTGAGG
			GCACTTTGG	ATCCCTGGGA
			GCAGAGGCT	ATCCCTTCCT
			GCAGAGGTT	ATCCGCCCAC
			GCAGATCAC	ATCCGCCCGC
			GCAGCCCCA	ATCCGCCTGC
			GCAGCCCCC	ATCCTAGCAC
			GCAGCCTCA	ATCCTCCCAC
			GCAGCCTCC	ATCCTCCCGC
			GCAGGAGAA	ATCCTCCTGC
			GCAGGAGGA	ATCCTCTCCA
			GCAGGCACC	ATCCTGGCCA
			GCAGGCCTG	ATCCTGGCTA
			GCAGGCGCC	ATCCTTTCCC
			GCAGGCGGA	ATCGAGACCA
			GCAGGGGGC	ATCGCACCAC
			GCAGGTGCC	ATCGCCACAC
			GCAGGTGGA	ATCGCGCCAC
			GCAGTGAGC	ATCGCTTGAA
			GCAGTGGCA	ATCGCTTGAG
			GCAGTGGCG	ATCGTGCCAC
			GCAGTGGCT	ATCTCAAAAA
			GCAGTGGGG	ATCTCACACC
			GCAGTGGTG	ATCTCAGCCT
			GCATGAGCC	ATCTCAGCTC
			GCATGCACC	ATCTCATTGT
			GCATGCCTG	ATCTCCAAAA
			GCATGGTGG	ATCTCCTGAC
			GCATGTGCC	ATCTCCTGGG
			GCCAACATG	ATCTCGGCTC
			GCCAAGATC	ATCTCTACTA
			GCCAAGGCA	ATCTCTCTCT
			GCCAAGGCG	ATCTCTGCTC
			GCCAAGGTG	ATCTGCCCAC
			GCCACACTG	ATCTGCCCGC
			GCCACCACA	ATCTGCCTGC
			GCCACCACG	ATCTGGGTGC
			GCCACCATG	ATCTTGGCTC
			GCCACCGCA	ATGAACAGAC
			GCCACCGCG	ATGAAGCTGG
			GCCACCGTG	ATGAAGGCAG
			GCCACTGCA	ATGAATGAAT
			GCCACTGCC	ATGAGAACAC
			GCCACTGCG	ATGAGATACC
			GCCACTGTG	ATGAGCATGG
			GCCAGGAGT	ATGAGCCACC
			GCCAGGATG	ATGAGCCACT
			GCCAGGCAC	ATGAGGCCAG
			GCCAGGCAT	ATGAGGTCAG
			GCCAGGCGC	ATGAGTGAGA
			GCCAGGCGT	ATGATCCACC
			GCCAGGGCA	ATGATCCGCC
			GCCAGGGTG	ATGATCTCGG
			GCCAGGTGC	ATGATGCTGG
			GCCAGGTGT	ATGCAAATCA
			GCCATGTTG	ATGCACCACC
			GCCATTCTC	ATGCACCTGT
			GCCATTGCA	ATGCAGAAAA
			GCCCACCAC	ATGCAGCCAA
			GCCCACCTC	ATGCAGCCAT
			GCCCAGCCA	ATGCCACCAC
			GCCCAGCTA	ATGCCACCAT
			GCCCAGGAA	ATGCCACTGC
			GCCCATGCC	ATGCCATCCC
			GCCCCACCT	ATGCCCAGCT
			GCCCCCAGC	ATGCCCGGCT
			GCCCCTCCT	ATGCCCTCTC
			GCCCCTCTG	ATGCCCTGCC
			GCCCCTGGC	ATGCCTCCAG
			GCCCCTTCC	ATGCCTGGCC
			GCCCGCCAC	ATGCCTGGCT
			GCCCGCCTC	ATGCCTGTAA
			GCCCGGCCC	ATGCCTGTAG
			GCCCGGCCG	ATGCGCCACC
			GCCCGGCCT	ATGCTATCCC
			GCCCGGCTA	ATGCTCATGG
			GCCGAGATC	ATGCTGGCCT
			GCCGAGGCA	ATGCTGGGAT
			GCCGAGGCG	ATGCTTCCAG
			GCCGAGGTG	ATGGAACAGA
			GCCGGGCAC	ATGGAACCAA
			GCCGGGCAG	ATGGAATACT
			GCCGGGCAT	ATGGACACAG
			GCCGGGCGC	ATGGAGAAAC
			GCCGGGCGT	ATGGAGCTGG
			GCCGGGTGC	ATGGAGGAAG
			GCCGGGTGT	ATGGAGGCAG
			GCCTCAGCC	ATGGAGTCTC
			GCCTCAGCT	ATGGAGTCTT
			GCCTCAGGA	ATGGCACATG
			GCCTCCACC	ATGGCAGAAG
			GCCTCCAGA	ATGGCCAGTG
			GCCTCCAGC	ATGGCGAAAC
			GCCTCCCAA	ATGGCGTGAA
			GCCTCCCAC	ATGGCTAGCC
			GCCTCCCAG	ATGGCTGCAT
			GCCTCCCCA	ATGGCTGGGC
			GCCTCCCGA	ATGGCTGGGG
			GCCTCCCGG	ATGGCTGGGT
			GCCTCCTGA	ATGGGAGAAA
			GCCTCGGCC	ATGGGATGGC
			GCCTGACCA	ATGGGCAAAA
			GCCTGAGCC	ATGGGCAAGG
			GCCTGCCAC	ATGGGGAAAA
			GCCTGCCCT	ATGGGGAAAG
			GCCTGCCTT	ATGGGGATGG
			GCCTGGAGG	ATGGGGTTGT
			GCCTGGCCA	ATGGGGTTTC
			GCCTGGCTA	ATGGGGTTTT
			GCCTGGGAA	ATGGGTGCAG
			GCCTGGGCA	ATGGTACTGG
			GCCTGGGCG	ATGGTCTCGA
			GCCTGGGTG	ATGGTGAAAC
			GCCTGGTGG	ATGGTGCTGG
			GCCTGTAAT	ATGGTGGCAC
			GCCTGTAGT	ATGGTGGCAG
			GCCTTGGCC	ATGGTGGCAT
			GCGACAGAG	ATGGTGGCGC
			GCGAGACTC	ATGGTGGCGG
			GCGATTCTC	ATGGTGGCTC
			GCGCAGTGG	ATGGTGGTGC
			GCGCCACCA	ATGGTGGTGG
			GCGCCACTG	ATGGTGGTGT
			GCGCCCACC	ATGTATACAT
			GCGCCCAGC	ATGTATATAT
			GCGCCCGCC	ATGTCCCTAC
			GCGCCCGGC	ATGTCCCTGC
			GCGCCTGCC	ATGTCCTTTG
			GCGCCTGGC	ATGTCTTCTT
			GCGCCTGTA	ATGTGCAGGT
			GCGCGATCT	ATGTGCCACA
			GCGCGGTGG	ATGTGCCACC
			GCGGAGCTT	ATGTGCCAGG
			GCGGAGGTT	ATGTGCCATG
			GCGGATCAC	ATGTGCCTGT
			GCGGGCACC	ATGTGGAGAA
			GCGGGCAGA	ATGTGGCACA
			GCGGGCGCC	ATGTGGTGGC
			GCGGGCGGA	ATGTGTCTTT
			GCGGGTGCC	ATGTGTGCAT
			GCGGGTGGA	ATGTGTGTAT
			GCGGTGGCT	ATGTGTTCTC
			GCGTGAACC	ATGTTAGCCA
			GCGTGAGCC	ATGTTCCCCT
			GCGTGGTGG	ATGTTCTCAC
			GCTAATTTT	ATGTTGCCCA
			GCTACTCAG	ATGTTGGCCA
			GCTACTCGG	ATGTTGGTCA
			GCTACTTGG	ATTAAAAAAA
			GCTCAAGCA	ATTACAGGCA
			GCTCAAGTG	ATTACAGGCG
			GCTCACACC	ATTACAGGTG
			GCTCACGCC	ATTACTGGGT
			GCTCACTGC	ATTAGCCAGG
			GCTCAGGAG	ATTAGCCGGG
			GCTCAGGCT	ATTAGCTGGG
			GCTCATGCC	ATTCCAGCCT
			GCTCCCAGC	ATTCCATGGT
			GCTCCGCCT	ATTCCCACCA
			GCTCTGTCA	ATTCCCACCT
			GCTCTGTCG	ATTCCTGGGC
			GCTCTGTTG	ATTCTCCCAC
			GCTGAGATC	ATTCTCCTGC
			GCTGAGATT	ATTCTCCTGT
			GCTGAGGAG	ATTCTTCTGC
			GCTGAGGCA	ATTGCACCAC
			GCTGAGGCG	ATTGCACTCC
			GCTGAGGCT	ATTGCCCAGG
			GCTGAGGTG	ATTGCCCTGG
			GCTGCACCC	ATTGCGCCAC
			GCTGCAGTG	ATTGCTGGGT
			GCTGGAGGC	ATTGCTTGAA
			GCTGGAGGG	ATTGCTTGAG
			GCTGGAGTG	ATTGTGCCAC
			GCTGGCCTC	ATTGTGGAAG
			GCTGGGACC	ATTGTGGTTT
			GCTGGGACT	ATTTCTCCAC
			GCTGGGAGC	ATTTCTGCCT
			GCTGGGATT	ATTTCTTTCT
			GCTGGGCAC	ATTTCTTTTT
			GCTGGGCAT	ATTTGACCCA
			GCTGGGCCT	ATTTGCATTT
			GCTGGGCGC	ATTTGGGTTG
			GCTGGGCGT	ATTTTAAAAA
			GCTGGGGCA	ATTTTATTTT
			GCTGGGGCC	ATTTTCTCCC
			GCTGGGTCA	ATTTTGGGAG
			GCTGGGTGC	ATTTTTAGTA
			GCTGGGTGT	ATTTTTCTTT
			GCTGGTCTC	ATTTTTGTAT
			GCTGGTCTT	ATTTTTTAAA
			GCTGGTGGG	ATTTTTTGTA
			GCTGTGCAG	ATTTTTTTGT
			GCTTCAGCC	CAAAAAATTA
			GCTTGAACC	CAAAAATAAA
			GCTTGAGCC	CAAAAATTAG
			GCTTGCAGT	CAAAACAGCA
			GGAAAGGAA	CAAAACCACA
			GGAAGCTGA	CAAAACCCCA
			GGAAGGAAA	CAAAACCCTG
			GGAAGGCTG	CAAAAGAAAC
			GGACACAGG	CAAAAGAAGA
			GGACCACAG	CAAAATGCTG
			GGACTACAG	CAAAATTAGC
			GGAGAAGGA	CAAACAACCC
			GGAGAATCA	CAAACACCGC
			GGAGAATCG	CAAACCACTG
			GGAGAATGG	CAAACCCACA
			GGAGAATTG	CAAACCTGCA
			GGAGATCGA	CAAACTCCTG
			GGAGCTTGC	CAAAGACTTG
			GGAGGATCA	CAAAGCCTCC
			GGAGGCCAA	CAAAGCCTGG
			GGAGGCCGA	CAAAGCTGGA
			GGAGGCCTC	CAAAGGACAT
			GGAGGCCTG	CAAAGGGAAG
			GGAGGCGGA	CAAAGGGCTA
			GGAGGCTGA	CAAAGTCTCA
			GGAGGCTGC	CAAAGTGCTA
			GGAGGGGAA	CAAAGTGCTG
			GGAGGTGAG	CAAATGGAAA
			GGAGGTGGA	CAAATGTCCA
			GGAGGTGGC	CAACAAAAGC
			GGAGGTTGC	CAACAAGAGC
			GGAGTCTCA	CAACACAGTG
			GGAGTCTCG	CAACAGAGCA
			GGAGTCTTG	CAACAGAGCG
			GGAGTGCAA	CAACAGAGTG
			GGAGTGCAG	CAACAGGCCC
			GGAGTGGTG	CAACAGGTGC
			GGAGTTCAA	CAACAGTCCC
			GGAGTTCGA	CAACAGTGTA
			GGAGTTTGA	CAACATAGTG
			GGATCACCT	CAACATGGAG
			GGATCACGA	CAACATGGCA
			GGATCACTT	CAACATGGCG
			GGATGGTCT	CAACATGGTG
			GGATTACAG	CAACCCAAAT
			GGCAACAGA	CAACCCCATC
			GGCACAATC	CAACCCCTGC
			GGCACACAC	CAACCTCCAC
			GGCACAGTG	CAACCTCCCA
			GGCACATGC	CAACCTCCGC
			GGCACCCAC	CAACCTCTGC
			GGCACCCGC	CAACTTCAGC
			GGCACCTGC	CAAGAAAAAA
			GGCACCTGT	CAAGACAGGG
			GGCACGATC	CAAGACCAGC
			GGCACGGTG	CAAGACCATC
			GGCAGAAGA	CAAGACCCCA
			GGCAGAAGG	CAAGACCCTG
			GGCAGAGAC	CAAGACTCCA
			GGCAGAGCT	CAAGACTCCG
			GGCAGAGGT	CAAGACTCTG
			GGCAGATCA	CAAGAGAAAG
			GGCAGGAGA	CAAGAGCAAA
			GGCAGGCAC	CAAGAGGCTG
			GGCAGGCCT	CAAGAGTGAA
			GGCAGGCGC	CAAGCAATCC
			GGCAGGCGG	CAAGCAATTC
			GGCAGGGGT	CAAGCCCAGC
			GGCAGGGTG	CAAGCGATCC
			GGCAGGTGC	CAAGCGATTC
			GGCAGTGGC	CAAGCTCCAC
			GGCATGAGC	CAAGCTCCGC
			GGCATGATC	CAAGCTCTGC
			GGCATGCAC	CAAGGAGAAC
			GGCATGGGC	CAAGGAGGAG
			GGCATGGTG	CAAGGAGGCC
			GGCATGTGC	CAAGGCAGGA
			GGCCAACAT	CAAGGCAGGC
			GGCCAAGGC	CAAGGCAGGT
			GGCCAAGGT	CAAGGCGGGC
			GGCCAGCCC	CAAGGCGGGT
			GGCCAGGAT	CAAGGCTACA
			GGCCAGGCA	CAAGGCTGGA
			GGCCAGGCG	CAAGGCTGGT
			GGCCAGGTG	CAAGGGGAGG
			GGCCCCACC	CAAGGTCAGG
			GGCCCCCAC	CAAGGTGGGC
			GGCCCCTCC	CAAGGTGGGT
			GGCCGAGGC	CAAGTAGCTG
			GGCCGAGGT	CAAGTCTTTG
			GGCCGGGCG	CAAGTGATCC
			GGCCGGGTG	CAAGTGATCT
			GGCCTCAAG	CAAGTGATTC
			GGCCTCAGG	CAATAGCAAA
			GGCCTCCCA	CAATCCTCCC
			GGCCTCCCC	CAATCCTCCT
			GGCCTGCCC	CAATCTCAGC
			GGCCTGCCT	CAATCTCCTG
			GGCCTGGTG	CAATCTCGGC
			GGCGACAGA	CAATCTTGGC
			GGCGCAGTG	CAATGAGAAC
			GGCGCCCAC	CAATGGAACA
			GGCGCCCGC	CAATGGCAAC
			GGCGCCTGC	CAATGGCATG
			GGCGCCTGT	CAATGGCGCG
			GGCGCGATC	CAATGGGGAA
			GGCGCGGTG	CAATTCCCAC
			GGCGGAGCT	CAATTCTCCT
			GGCGGAGGT	CACAAGGTCA
			GGCGGATCA	CACAATAGCA
			GGCGGGCAC	CACAATGAGA
			GGCGGGCAG	CACACACCAG
			GGCGGGCGC	CACACACTGG
			GGCGGGCGG	CACACCAACA
			GGCGGGTGC	CACACCACCA
			GGCGGGTGG	CACACCACTG
			GGCGTGAAC	CACACCAGGG
			GGCGTGAGC	CACACCCGGC
			GGCGTGATC	CACACCGGGG
			GGCGTGGTG	CACACCTGCA
			GGCTAACAC	CACACCTGGC
			GGCTAATTT	CACACCTGTA
			GGCTAGCCA	CACACGCCTG
			GGCTCAAGC	CACACTCTGG
			GGCTCAAGT	CACACTGGGG
			GGCTCACAC	CACACTGTCT
			GGCTCACGC	CACAGACTGG
			GGCTCACTG	CACAGCAAAA
			GGCTCATGC	CACAGCAAGA
			GGCTGAAGC	CACAGGCCCA
			GGCTGAGAC	CACAGGCCCC
			GGCTGAGGA	CACAGTGAAA
			GGCTGAGGC	CACAGTGAGA
			GGCTGAGGT	CACAGTGGCT
			GGCTGCAGT	CACAGTTCTG
			GGCTGCCCT	CACATATACA
			GGCTGGAGC	CACATCCTCT
			GGCTGGAGT	CACATGCCAC
			GGCTGGCCT	CACATGCCTG
			GGCTGGGCA	CACATGGACA
			GGCTGGGCG	CACATGGCTG
			GGCTGGGGT	CACATGTACC
			GGCTGGGTC	CACATGTATA
			GGCTGGGTG	CACATTTTCT
			GGCTGGTCT	CACCAAAAGC
			GGCTGGTGG	CACCAACAGT
			GGGAAAAAA	CACCAAGCCC
			GGGAAAGGA	CACCACAACC
			GGGAAGCTG	CACCACACCA
			GGGACATGG	CACCACACCC
			GGGACTACA	CACCACACCT
			GGGAGAAAA	CACCACACTC
			GGGAGACTG	CACCACACTG
			GGGAGGCCA	CACCACATCC
			GGGAGGCCG	CACCACCACA
			GGGAGGCCT	CACCACCACG
			GGGAGGCGG	CACCACCAGG
			GGGAGGGAC	CACCACCATG
			GGGAGGGAT	CACCACGCCC
			GGGAGGTGA	CACCACGCCT
			GGGATTACA	CACCACTCCC
			GGGCAACAA	CACCACTCCT
			GGGCAACAG	CACCACTGCA
			GGGCAACAT	CACCAGCATG
			GGGCACAGT	CACCAGGCCC
			GGGCACCTG	CACCAGGCCT
			GGGCACGGT	CACCAGGGCC
			GGGCAGATC	CACCATGCCC
			GGGCAGCCA	CACCATGCCT
			GGGCAGGCC	CACCATGCTG
			GGGCAGGTG	CACCATGGAA
			GGGCATGGT	CACCATGGCA
			GGGCCACAG	CACCATGTTA
			GGGCCAGGT	CACCATGTTG
			GGGCCGGGC	CACCATTCTC
			GGGCCGGGG	CACCATTGCA
			GGGCCTCCC	CACCCAAATC
			GGGCCTGGT	CACCCACCAC
			GGGCGACAG	CACCCACCTT
			GGGCGCAGT	CACCCAGCTA
			GGGCGCCTG	CACCCCACAA
			GGGCGCGGT	CACCCCACTG
			GGGCGGATC	CACCCCCCAG
			GGGCGTGGT	CACCCCTGGG
			GGGCTCAAG	CACCCGCCAC
			GGGCTCCAG	CACCCGCCTC
			GGGCTGGCC	CACCCGCCTT
			GGGCTGGGT	CACCCGGCTA
			GGGGAAAAA	CACCCTCCCA
			GGGGAGGCC	CACCCTCCTG
			GGGGAGGCT	CACCGCACCC
			GGGGAGTGG	CACCGCGCCC
			GGGGCCGGG	CACCGCGCCT
			GGGGCCTGT	CACCGGGGCC
			GGGGCTGCC	CACCGTGCCC
			GGGGGCCAG	CACCGTGCCT
			GGGGGCTGA	CACCGTGTTA
			GGGGGCTGC	CACCTATGAG
			GGGGGGCTG	CACCTCAGCC
			GGGGTCAGG	CACCTCCCCT
			GGGGTTTCA	CACCTCCCGG
			GGGTCAGGG	CACCTCCTGG
			GGGTCCCTG	CACCTCGGCC
			GGGTCTCAC	CACCTGAGGT
			GGGTCTTGC	CACCTGCAGG
			GGGTGACAG	CACCTGCCAC
			GGGTGCAGC	CACCTGGCCA
			GGGTGCAGT	CACCTGGCCT
			GGGTGCCTG	CACCTGGCTA
			GGGTGGATC	CACCTGTAAT
			GGGTGTGGT	CACCTGTAGT
			GGGTTCAAG	CACCTTCCCC
			GGGTTCACG	CACCTTGGCC
			GGGTTTCAC	CACGAGGTCA
			GGTCAGGAG	CACGATCTCG
			GGTCAGGCT	CACGCCACTG
			GGTCTCAAA	CACGCCATTC
			GGTCTCACT	CACGCCCAGC
			GGTCTCGAA	CACGCCCGGC
			GGTCTCGAT	CACGCCTGGC
			GGTCTTGAA	CACGCCTGTA
			GGTCTTGCT	CACGGTGAAA
			GGTGAAACC	CACGGTGGCT
			GGTGACAGA	CACGTGCCAC
			GGTGATCCA	CACGTGCCTG
			GGTGCAGTG	CACTATGTTG
			GGTGCATGC	CACTATTCAC
			GGTGCCCAC	CACTCAGGCT
			GGTGCCCGC	CACTCATAGG
			GGTGCCTGC	CACTCCAGAC
			GGTGCCTGT	CACTCCAGCC
			GGTGCGGTG	CACTCCAGTC
			GGTGGAGGT	CACTCCCACC
			GGTGGATCA	CACTCCTCAG
			GGTGGCACA	CACTCCTGCC
			GGTGGCATG	CACTCTAGCC
			GGTGGCGCA	CACTCTGATG
			GGTGGCGGG	CACTCTGGGG
			GGTGGCTCA	CACTCTGTCA
			GGTGGCTGG	CACTCTGTCG
			GGTGGGAAG	CACTCTGTTG
			GGTGGGCAC	CACTGACTTC
			GGTGGGCGC	CACTGATGGG
			GGTGGGCGG	CACTGCAACC
			GGTGGGGAC	CACTGCAAGC
			GGTGGGGCC	CACTGCACCC
			GGTGGGTGC	CACTGCACCT
			GGTGGTGCA	CACTGCACTC
			GGTGGTGGC	CACTGCACTG
			GGTGGTGTG	CACTGCACTT
			GGTGTGAGC	CACTGCAGCT
			GGTGTGGTG	CACTGCAGTC
			GGTGTGTGC	CACTGCATTC
			GGTTCAAGC	CACTGCGCCC
			GGTTCAAGT	CACTGCTCAA
			GGTTCACGC	CACTGGCCAT
			GGTTGCAGT	CACTGGGGCC
			GGTTTCACC	CACTGGGGCT
			GTAATCCCA	CACTGTACTC
			GTAGAGACA	CACTGTCTTC
			GTAGAGACG	CACTGTGCCT
			GTAGAGATG	CACTGTGGGA
			GTAGCTGGG	CACTGTGGTC
			GTAGTCCCA	CACTGTGTTG
			GTATTTTTA	CACTGTTGGT
			GTCACCCAG	CACTTCTCAA
			GTCAGGAGA	CACTTGAACC
			GTCAGGAGT	CACTTGAGCC
			GTCAGGCTG	CACTTGAGGT
			GTCCAGGCT	CACTTTGAGA
			GTCCCAGCT	CACTTTGGGA
			GTCCCCACC	CAGAAAACCA
			GTCCCTCCC	CAGAAAAGGC
			GTCGCCCAG	CAGAACAGAG
			GTCTCAAAA	CAGAACTGTG
			GTCTCAAAC	CAGAACTTCC
			GTCTCACTC	CAGAAGCTCT
			GTCTCAGCC	CAGAAGGCAA
			GTCTCCAAA	CAGAATGGGA
			GTCTCCCAG	CAGACACTTC
			GTCTCGAAC	CAGACAGGGA
			GTCTCGATC	CAGACCACAG
			GTCTCGCTC	CAGACCCTGT
			GTCTCTACT	CAGACTGCCT
			GTCTCTGCC	CAGAGAAATG
			GTCTTGAAC	CAGAGCAAGA
			GTCTTGCTC	CAGAGCGAGA
			GTGAAACCC	CAGAGCTTGC
			GTGACAGAG	CAGAGGGGCA
			GTGAGACCC	CAGAGGTGGA
			GTGAGACTC	CAGAGGTTGC
			GTGAGCCAA	CAGAGTAGCT
			GTGAGCCAC	CAGAGTCTCA
			GTGAGCCGA	CAGAGTCTCG
			GTGAGCTGA	CAGAGTCTTG
			GTGATCCAC	CAGAGTGAAC
			GTGATCCGC	CAGAGTGAGA
			GTGATCCTC	CAGAGTGCTG
			GTGATCTGC	CAGATCACCT
			GTGATTCTC	CAGATCACGA
			GTGCAATGG	CAGATGAGGA
			GTGCAGTGG	CAGATGCTGG
			GTGCATGCC	CAGCAAAAGA
			GTGCATGTG	CAGCAAACCA
			GTGCCACCA	CAGCAATCCC
			GTGCCACTG	CAGCACACCA
			GTGCCAGGC	CAGCACCACA
			GTGCCCACC	CAGCACCATT
			GTGCCCAGC	CAGCACCCTG
			GTGCCCGCC	CAGCACCTGT
			GTGCCCGGC	CAGCACTTTG
			GTGCCTGCC	CAGCAGCATG
			GTGCCTGGC	CAGCATCTGT
			GTGCCTGTA	CAGCATGGCA
			GTGCGGTGG	CAGCATGGGG
			GTGCTGCTG	CAGCATGGTA
			GTGCTGGGA	CAGCCAGAGA
			GTGGAGGGG	CAGCCATAAA
			GTGGAGGTT	CAGCCATCCC
			GTGGATCAC	CAGCCATGTG
			GTGGCACAA	CAGCCCACCT
			GTGGCACAT	CAGCCCACTG
			GTGGCACGA	CAGCCCCCTG
			GTGGCAGAG	CAGCCGGGCG
			GTGGCAGGC	CAGCCTAGGT
			GTGGCATGA	CAGCCTCAAA
			GTGGCCCAG	CAGCCTCAAC
			GTGGCGCGA	CAGCCTCCAA
			GTGGCGGGC	CAGCCTCCCG
			GTGGCTCAC	CAGCCTCCGC
			GTGGCTCAT	CAGCCTCCGG
			GTGGGAGGC	CAGCCTCGGC
			GTGGGCACC	CAGCCTGACC
			GTGGGCAGA	CAGCCTGGAA
			GTGGGCGCC	CAGCCTGGAT
			GTGGGCGGA	CAGCCTTCAG
			GTGGGGACA	CAGCCTTGCA
			GTGGGGCCT	CAGCCTTGCC
			GTGGGGGCC	CAGCTAATTT
			GTGGGTGCC	CAGCTACTCA
			GTGGGTGGA	CAGCTACTCC
			GTGGTGGCA	CAGCTACTCG
			GTGGTGGCG	CAGCTACTGG
			GTGGTGGCT	CAGCTACTTG
			GTGGTGGGC	CAGCTCACTG
			GTGTGAGCC	CAGCTCCACC
			GTGTGGTGG	CAGCTCCATC
			GTGTGTGCC	CAGCTGGGAC
			GTGTGTGTA	CAGCTTCATC
			GTGTTAGCC	CAGCTTGGGC
			GTTAGCCAG	CAGCTTTGTT
			GTTCAAGAC	CAGGAAAAAA
			GTTCAAGCA	CAGGAAACAA
			GTTCAAGCG	CAGGAACAGA
			GTTCAAGTG	CAGGACATAG
			GTTCACGCC	CAGGACCAGA
			GTTCGAGAC	CAGGACCCTC
			GTTGCAGTG	CAGGAGAACT
			GTTGCCCAG	CAGGAGAATC
			GTTGGCCAG	CAGGAGAATG
			GTTGGTCAG	CAGGAGAATT
			GTTGGTGGG	CAGGAGACCC
			GTTGTTGTT	CAGGAGATCA
			GTTTCACCA	CAGGAGATCG
			GTTTGAGAC	CAGGAGATGG
			TAAAAAAAA	CAGGAGATTG
			TAAAAATAC	CAGGAGCACC
			TAATCCCAG	CAGGAGCTCT
			TAATTTTTG	CAGGAGGATC
			TAATTTTTT	CAGGAGGATG
			TACAAAAAA	CAGGAGGATT
			TACAAAAAT	CAGGAGGCGG
			TACAGGCAC	CAGGAGGTTG
			TACAGGCAT	CAGGAGTGAG
			TACAGGCGC	CAGGAGTTCA
			TACAGGCGT	CAGGAGTTCG
			TACAGGTGC	CAGGAGTTTG
			TACAGGTGT	CAGGATGGTC
			TACTAAAAA	CAGGCAACCT
			TACTCAGGA	CAGGCAAGAG
			TACTCGGGA	CAGGCACAGT
			TACTTGGGA	CAGGCACATG
			TAGAGACAG	CAGGCACCCA
			TAGAGACGG	CAGGCACCCG
			TAGAGATGG	CAGGCACGTG
			TAGCCAGGA	CAGGCAGATC
			TAGCCAGGC	CAGGCATGAG
			TAGCCAGGT	CAGGCATGCA
			TAGCCGGGC	CAGGCATGCG
			TAGCCTGGG	CAGGCATGGT
			TAGCTGGGA	CAGGCATGTG
			TAGCTGGGC	CAGGCCAGGT
			TAGCTGGGT	CAGGCCCCGG
			TAGTAGAGA	CAGGCCTGGT
			TAGTCCCAG	CAGGCGCAGT
			TATATATAT	CAGGCGCCCA
			TATGTGTGT	CAGGCGCCCG
			TATTTATTT	CAGGCGCCTG
			TATTTTTAG	CAGGCGCGGT
			TCAAAAAAA	CAGGCGGATC
			TCAAACTCC	CAGGCGTGAG
			TCAAGACCA	CAGGCGTGGT
			TCAAGCAAT	CAGGCGTGTG
			TCAAGCGAT	CAGGCTAGAG
			TCAAGTGAT	CAGGCTAGTC
			TCACACCTG	CAGGCTCTGA
			TCACCATGT	CAGGCTGAAG
			TCACCCAGG	CAGGCTGGAA
			TCACCTCCC	CAGGCTGGTC
			TCACCTGAG	CAGGCTTTGG
			TCACGAGGT	CAGGGACATG
			TCACGCCAT	CAGGGACCCA
			TCACGCCTG	CAGGGACCCC
			TCACTCTGT	CAGGGATGCC
			TCACTGCAA	CAGGGCCTGT
			TCACTGCAG	CAGGGCTGGT
			TCACTTGAA	CAGGGGCTGA
			TCACTTGAG	CAGGGGGCTG
			TCAGCCCCC	CAGGGGTTGC
			TCAGCCTCC	CAGGGTCTTG
			TCAGCCTCT	CAGGGTGGTG
			TCAGCCTGG	CAGGGTTTCA
			TCAGCTCAC	CAGGGTTTCT
			TCAGCTTCC	CAGGGTTTTG
			TCAGGAGAT	CAGGTGATCC
			TCAGGAGGC	CAGGTGATCT
			TCAGGAGTT	CAGGTGCACA
			TCAGGCTGG	CAGGTGCAGT
			TCAGGTGAT	CAGGTGCATG
			TCATGCCAC	CAGGTGCCAG
			TCATGCCTG	CAGGTGCCCA
			TCCACCCAC	CAGGTGCCCG
			TCCACCCGC	CAGGTGGATC
			TCCACCTCC	CAGGTGGTGG
			TCCACCTGC	CAGGTGTGAG
			TCCAGCCTC	CAGGTGTGCA
			TCCAGCCTG	CAGGTGTGGT
			TCCAGCTCC	CAGGTTCAAG
			TCCAGGCAG	CAGGTTGGAG
			TCCAGGCTG	CAGGTTGGTC
			TCCATCTCA	CAGGTTTGTC
			TCCATCTCC	CAGGTTTGTT
			TCCCAAAGT	CAGTAATGGG
			TCCCAAGTA	CAGTACCATG
			TCCCACCAG	CAGTAGCTGG
			TCCCACCTC	CAGTATGGCC
			TCCCAGCAC	CAGTCCCACC
			TCCCAGCCA	CAGTCCCAGC
			TCCCAGCTA	CAGTCTATCA
			TCCCAGCTC	CAGTCTCCCA
			TCCCAGGCT	CAGTCTCCTG
			TCCCAGGGA	CAGTCTGCCC
			TCCCAGGTT	CAGTGAAACC
			TCCCCCAGC	CAGTGAGACC
			TCCCCCAGG	CAGTGAGCCA
			TCCCCTCCT	CAGTGAGCCG
			TCCCCTCTC	CAGTGAGCTG
			TCCCGAGTA	CAGTGGCACA
			TCCCGGGTT	CAGTGGCACC
			TCCCTCTCT	CAGTGGCACG
			TCCCTGAGG	CAGTGGCATG
			TCCCTGGGA	CAGTGGCGCA
			TCCGCCCAC	CAGTGGCGCG
			TCCGCCCGC	CAGTGGCGTG
			TCCGCCTCC	CAGTGGCTCA
			TCCGCCTGC	CAGTGGGCTG
			TCCTCAGCC	CAGTGGGGCC
			TCCTCCCAC	CAGTGGGGTG
			TCCTCCTGC	CAGTGGGTGC
			TCCTGACCT	CAGTGGTGCA
			TCCTGAGTA	CAGTGGTGCC
			TCCTGCCCT	CAGTGGTGCG
			TCCTGCCTT	CAGTGGTGTG
			TCCTGGCCA	CAGTGGTTTG
			TCCTGGCCC	CAGTGTGCTG
			TCCTGGCCT	CAGTGTGGCG
			TCCTGGCTA	CAGTGTGGTG
			TCCTGGGCT	CAGTTTTCCC
			TCCTGGGTT	CATACTGCCC
			TCCTGTCTC	CATAGCTCAC
			TCCTTCCTT	CATAGGCATG
			TCCTTCTCC	CATAGGTGGG
			TCCTTTCCC	CATATACACC
			TCCTTTTTT	CATATATATA
			TCGAACTCC	CATATTGGCC
			TCGAGACCA	CATCAAAAAG
			TCGATCTCC	CATCACACAC
			TCGCCCAGG	CATCACTGGC
			TCGCGCCAC	CATCAGAGAA
			TCGCTCTGT	CATCAGAGTG
			TCGCTTGAA	CATCATTCTC
			TCGGCCTCC	CATCCATGTC
			TCGGCTCAC	CATCCCAGGG
			TCGGGAGGC	CATCCCCATC
			TCGTGATCC	CATCCCTGTC
			TCGTGCCAC	CATCCTCCTG
			TCTACTAAA	CATCCTCTCC
			TCTCAAAAA	CATCCTGGCC
			TCTCAAACT	CATCCTGGCT
			TCTCACTCT	CATCTCAAAA
			TCTCAGCCT	CATCTCACAC
			TCTCAGCTC	CATCTCAGCC
			TCTCCAAAA	CATCTCTACT
			TCTCCCACC	CATCTGACAA
			TCTCCCCTC	CATCTGCAAA
			TCTCCTCCT	CATCTGGTCC
			TCTCCTGAC	CATCTTGGCC
			TCTCGAACT	CATCTTGGCT
			TCTCGCTCT	CATGAACTCA
			TCTCGGCTC	CATGAGCATG
			TCTCTACTA	CATGAGCCAC
			TCTCTCTTT	CATGAGGTCA
			TCTCTTTCT	CATGATCCAC
			TCTGCCCAC	CATGATCTCA
			TCTGCCCGC	CATGATCTCG
			TCTGCCTCA	CATGCACACG
			TCTGCCTGC	CATGCACCAC
			TCTGCCTTC	CATGCACCTG
			TCTGGCCAG	CATGCCACCA
			TCTGGGAGG	CATGCCACTG
			TCTGGGCTC	CATGCCATTC
			TCTGTCACC	CATGCCATTG
			TCTGTCGCC	CATGCCCAGC
			TCTGTCTCA	CATGCCCGGC
			TCTGTTGCC	CATGCCTATA
			TCTTCTGCC	CATGCCTATG
			TCTTGAACT	CATGCCTGGC
			TCTTGCTCT	CATGCCTGTA
			TCTTGGCTC	CATGCGCCAC
			TCTTTCCTT	CATGCTCATG
			TCTTTCTCT	CATGCTGCTA
			TCTTTCTTT	CATGCTGGTG
			TCTTTTCTT	CATGCTGTTT
			TCTTTTTCT	CATGGAATAC
			TCTTTTTTT	CATGGACACA
			TGAAACCCC	CATGGAGAAA
			TGAAACCCT	CATGGATGAA
			TGAACCCAG	CATGGCACAT
			TGAACCCGG	CATGGCAGAA
			TGAACCTGG	CATGGCGAAA
			TGAACTCCT	CATGGCTGGG
			TGACAGAGC	CATGGGCAAG
			TGACAGAGT	CATGGTACTG
			TGACCCAGC	CATGGTGAAA
			TGACCTCAA	CATGGTGGCA
			TGACCTCAG	CATGGTGGCG
			TGACCTCGT	CATGGTGGCT
			TGAGACAGA	CATGGTGGTG
			TGAGACAGG	CATGGTGGTT
			TGAGACCAG	CATGGTGTAT
			TGAGACCCT	CATGTACCCT
			TGAGACTCC	CATGTCCCTA
			TGAGATGGA	CATGTCCCTG
			TGAGCCAAG	CATGTCCTTT
			TGAGCCACC	CATGTGCCAC
			TGAGCCACT	CATGTGCCAT
			TGAGCCCAG	CATGTGTCTT
			TGAGCCGAG	CATGTGTTCT
			TGAGCTGAG	CATGTTAGCC
			TGAGGCCAG	CATGTTCTCA
			TGAGGCGGG	CATGTTGCCC
			TGAGGCTGG	CATGTTGGCC
			TGAGGGAGG	CATGTTGGTC
			TGAGGGCAG	CATTACTGGG
			TGAGGTCAG	CATTCAGGAC
			TGAGGTGGG	CATTCCAGCC
			TGAGTAGCT	CATTCCCACC
			TGATCCACC	CATTCTCAGC
			TGATCCGCC	CATTCTCCTG
			TGATCCTCC	CATTGCACTC
			TGATCTGCC	CATTGTGGAA
			TGATTCTCC	CATTGTGGTT
			TGCAACCTC	CATTTCTCTG
			TGCAAGCTC	CATTTGACCC
			TGCAATGGC	CATTTGGGTT
			TGCACCACC	CATTTTCTTT
			TGCACCACT	CCAAAAAAAA
			TGCACCTGG	CCAAAACAGC
			TGCACTCCA	CCAAAAGCAA
			TGCAGCCTC	CCAAAATGCT
			TGCAGCCTG	CCAAACACCG
			TGCAGTGAG	CCAAAGTGCC
			TGCAGTGGC	CCAAAGTGCT
			TGCAGTGGT	CCAAATCTCA
			TGCCACCAC	CCAAATGCCC
			TGCCACCAT	CCAAATGTCC
			TGCCACTGC	CCAACAGTGT
			TGCCAGGCA	CCAACATGGA
			TGCCAGGCT	CCAACATGGC
			TGCCATTGC	CCAACATGGT
			TGCCCAAGG	CCAACCCAAA
			TGCCCACCT	CCAACCCCAC
			TGCCCAGCT	CCAAGATCAC
			TGCCCAGGC	CCAAGATCGC
			TGCCCCCAG	CCAAGATGGC
			TGCCCCTGC	CCAAGATGGT
			TGCCCGCCT	CCAAGATTGC
			TGCCCGGCC	CCAAGGCGGG
			TGCCCGGCT	CCAAGGTGGG
			TGCCCTGGC	CCAAGTAGCT
			TGCCTCAGC	CCAAGTCTTT
			TGCCTCCAG	CCACAACCTC
			TGCCTCCCA	CCACAATGAG
			TGCCTCCCC	CCACAATGGT
			TGCCTCCCG	CCACACCCGG
			TGCCTCCTC	CCACACCTGG
			TGCCTCGGC	CCACACTGAC
			TGCCTGCCA	CCACACTGTC
			TGCCTGGCC	CCACAGCCAA
			TGCCTGGCT	CCACAGGTGC
			TGCCTGGGC	CCACAGTGAG
			TGCCTGTAA	CCACAGTGCA
[truncated: 4,366 more rows]

## Sheet: Denisova
hexamers	heptamers	octamers	nonamers	decamers
AAAAAA	ACCCAGG	AAAAAAAG	AAAAAAAGA	AAAAAAAAGC
AGGCTG	AGCCAGG	AAAAAGAA	AAAAAAATT	AAAAAAAAGG
CAGCCT	AGCCTCC	AAAACAAA	AAAAAACAA	AAAAAAAAGT
CAGGAG	AGCCTGG	AAAAGAAA	AAAAAAGAA	AAAAAAAATA
CCAGCC	AGCTGGG	AAAGAAAA	AAAAAATAA	AAAAAAAATT
CCAGGC	AGGCAGG	AAAGTGCT	AAAAAATTA	AAAAAAACAA
CCCAGC	AGGCTGA	AACCCAGG	AAAAATAAA	AAAAAAAGAG
CCCAGG	AGGCTGG	AACCTGGG	AAAAATACA	AAAAAAAGGA
CCTCCC	ATCCCAG	AACTCCTG	AAAAATTAG	AAAAAAATAA
CCTGCC	CACCCAG	AAGGAAGG	AAAAGAAAG	AAAAAAATTA
CCTGGC	CACTGCA	AAGGCAGG	AAAAGGAAA	AAAAAAGAAG
CCTGGG	CAGCCTC	AAGTGCTG	AAAATAAAA	AAAAAAGAAT
CTCCTG	CAGCCTG	AATCCCAG	AAAATACAA	AAAAAAGAGA
CTGGGC	CAGGAGA	ACAGGCAT	AAAATTAGC	AAAAAATACA
GCCAGG	CAGGAGG	ACAGGCGT	AAACCCCAT	AAAAAATTAG
GCCCAG	CAGGCTG	ACATGGTG	AAACCCCGT	AAAAACAGAA
GCCTCC	CAGTGGC	ACCACACC	AAACCCTGT	AAAAAGAAGA
GCCTGG	CCACCAC	ACCACCAC	AAACTCCTG	AAAAAGAGAA
GCTGGG	CCACCTC	ACCACGCC	AAAGAAAAG	AAAAAGAGAG
GGAGGC	CCACTGC	ACCACTGC	AAAGAAAGA	AAAAAGTGGG
GGCAGG	CCAGCAC	ACCAGCCT	AAAGAGAGA	AAAAATACAA
GGCTGG	CCAGCCC	ACCATGCC	AAAGGAAAA	AAAAATGAAA
GGGAGG	CCAGCCT	ACCCAGGA	AAAGTGCTG	AAAAATTAGC
TTTTTT	CCAGGAG	ACCCAGGC	AAATAAAAA	AAAACACAAA
	CCAGGCT	ACCCCATC	AAATAAATA	AAAACCAAAC
	CCCAGCA	ACCCCGTC	AAATACAAA	AAAACCACAA
	CCCAGCC	ACCCTGTC	AAATTAGCC	AAAACCCCAT
	CCCAGCT	ACCTCAGC	AAATTAGCT	AAAAGAAAAC
	CCCAGGA	ACCTCAGG	AACAAAAAA	AAAAGAAAAT
	CCCAGGC	ACCTCTGC	AACATGGTG	AAAAGAACAA
	CCCTGCC	ACCTGAGG	AACCCAGGA	AAAAGAAGAA
	CCTCAGC	ACCTGGGA	AACCCCATC	AAAAGAAGAC
	CCTCCCA	ACGCCTGT	AACCCCGTC	AAAAGACAAA
	CCTCCTG	ACTCCAGC	AACCCGGGA	AAAAGAGAGA
	CCTGCCC	ACTCCTGA	AACCCTGTC	AAAAGAGGAA
	CCTGCCT	ACTCCTGG	AACCTCCAC	AAAAGCAAAA
	CCTGGCC	ACTCTGTC	AACCTCCGC	AAAAGGAAAG
	CCTGGCT	ACTGCAAC	AACCTCTGC	AAAAGTCAGG
	CCTGGGC	ACTGCACT	AACCTGGGA	AAAAGTGGGC
	CCTGGGT	ACTTTGGG	AACTCCTGA	AAAATAAAAT
	CTCAGCC	AGAAAGAA	AACTCCTGG	AAAATAAATA
	CTCCAGC	AGACAGAG	AAGAAAAAA	AAAATAATAA
	CTCCCAA	AGACAGGG	AAGAAAAGA	AAAATACAAA
	CTCCCAG	AGACCAGC	AAGAAAGAA	AAAATATTTT
	CTCCTGC	AGACGGGG	AAGACCAGC	AAAATGCTGG
	CTCCTGG	AGAGACAG	AAGAGAGAG	AAAATGGCCA
	CTCTGCC	AGAGATGG	AAGCAATTC	AAAATGTGGC
	CTGAGGC	AGATGGGG	AAGCCCAGG	AAAATTAAAA
	CTGCCTC	AGCACTTT	AAGCGATTC	AAAATTAGCC
	CTGGCCA	AGCCACCA	AAGCTCCGC	AAAATTAGCT
	CTGGGAG	AGCCACCG	AAGCTGGAG	AAACAACCCC
	CTGGGAT	AGCCACTG	AAGGAAGGG	AAACAGAAAA
	CTGGGCA	AGCCAGGA	AAGGCAGGA	AAACAGCATG
	CTGGGTG	AGCCAGGC	AAGGCAGGC	AAACCAAACA
	GAGCCAC	AGCCGGGC	AAGGCCAGG	AAACCACAAT
	GAGGCAG	AGCCTCCC	AAGGCTGAG	AAACCACTGC
	GAGGCTG	AGCCTCCT	AAGGGGAGG	AAACCAGCCT
	GAGGTGG	AGCCTGGC	AAGTAGCTG	AAACCCACAG
	GCAGGAG	AGCTACTC	AAGTGATCC	AAACCCCATC
	GCAGTGG	AGCTGGGA	AAGTGATTC	AAACCCCGTC
	GCCACCA	AGCTGGGC	AAGTGCTGG	AAACCCTGTC
	GCCACTG	AGGAAGGA	AATAAATAA	AAACCTAGGC
	GCCAGGC	AGGAAGGG	AATACAAAA	AAACCTGCAC
	GCCCAGC	AGGAGAAT	AATCACTTG	AAACTCCATC
	GCCCAGG	AGGAGGCT	AATCCCAGC	AAACTCCTGA
	GCCTCAG	AGGAGTTC	AATCGCTTG	AAACTCTGTC
	GCCTCCC	AGGCAGGA	AATCTCAGC	AAAGAAAAAT
	GCCTCCT	AGGCAGGC	AATGGCGTG	AAAGAAAAGG
	GCCTGGC	AGGCCAAG	AATTAGCCA	AAAGAAAATG
	GCCTGGG	AGGCCAGG	AATTAGCCG	AAAGAAAGAG
	GCTGAGG	AGGCCGAG	AATTAGCTG	AAAGAAAGGA
	GCTGGAG	AGGCGGAG	AATTTTTGT	AAAGAACAAA
	GCTGGGA	AGGCTGAG	AATTTTTTT	AAAGAAGACA
	GCTGGGC	AGGCTGCA	ACAAAAAAA	AAAGAAGGAA
	GGAGGCC	AGGCTGGA	ACAAAAATT	AAAGACAAAA
	GGAGGCT	AGGCTGGT	ACAAAACAA	AAAGACACAT
	GGCAGAG	AGGTCAGG	ACAACAACA	AAAGACTTGG
	GGCAGGA	AGGTGGAG	ACACACATA	AAAGAGAGAA
	GGCAGGG	AGGTGGGA	ACACCACTG	AAAGAGCTTC
	GGCCAGG	AGGTGGGG	ACACCCAGC	AAAGAGGAAG
	GGCCTCC	AGGTTGCA	ACACCCGGC	AAAGAGGGAA
	GGCTCAC	AGTAGAGA	ACACCTGGC	AAAGCTGGAG
	GGCTGAG	AGTAGCTG	ACACCTGTA	AAAGGACATG
	GGCTGGA	AGTCCCAG	ACAGAGCAA	AAAGGCAGGG
	GGCTGGG	AGTGAGCC	ACAGAGCGA	AAAGGGAAGC
	GGGAGGC	AGTGCAGT	ACAGAGTCT	AAAGGGGAGG
	GGGCAGG	AGTGCTGG	ACAGAGTGA	AAAGTCAGGA
	GGGCTGG	AGTGGCTC	ACAGCCTGG	AAAGTGCTAG
	GTGAGCC	ATATATAT	ACAGGCACA	AAAGTGCTGA
	GTGCTGG	ATCCCAGC	ACAGGCACC	AAAGTGCTGG
	GTGGCTC	ATGCCTGT	ACAGGCATG	AAAGTGGGCA
	GTGGTGG	ATGGTGGC	ACAGGCCCC	AAATAAAAAA
	TCAGCCT	ATTACAGG	ACAGGCGCC	AAATAAAATA
	TCCAGCC	ATTCTCCT	ACAGGCGTG	AAATACAAAA
	TCCCAGC	CAAAAAAA	ACAGGGTCT	AAATATATAT
	TCCTGCC	CAAAGTGC	ACAGGGTTT	AAATCAAAAC
	TCCTGGG	CAACATGG	ACAGGTGCC	AAATGCAAAT
	TCTCCTG	CAACCTCC	ACAGGTGTG	AAATGCTGGG
	TGAGCCA	CACACCTG	ACAGTGGCT	AAATGGAAAA
	TGCAGTG	CACCACAC	ACATGCCTG	AAATGGTGCT
	TGCCCAG	CACCACCA	ACATGGTGA	AAATGTGGCA
	TGCTGGG	CACCACGC	ACCACACCC	AAATTAAAAA
	TGGCCAG	CACCACTG	ACCACACCT	AAATTAGCCA
	TGGCTCA	CACCATGC	ACCACCACA	AAATTAGCCG
	TGGGAGG	CACCATGT	ACCACCACG	AAATTAGCTG
	TGGTGGC	CACCCACC	ACCACCATG	AACAAAAAAA
	TTGGGAG	CACCCAGC	ACCACGCCC	AACAAAAAAC
		CACCCAGG	ACCACGCCT	AACAAACCTG
		CACCTCAG	ACCACTGCA	AACAAAGCTG
		CACCTCCC	ACCAGCCTG	AACAACCCCA
		CACCTGAG	ACCAGGCCC	AACAATGAGA
		CACCTGCC	ACCAGGCTG	AACACAGTGA
		CACCTGGC	ACCATCCTG	AACACATGGA
		CACCTGTA	ACCATGCCC	AACACGGTGA
		CACGCCTG	ACCATGCCT	AACAGAAAAC
		CACTCCAG	ACCATGTTG	AACAGAACAG
		CACTGCAA	ACCCACCTC	AACAGACACT
		CACTGCAC	ACCCAGCCA	AACAGAGCAA
		CACTGCAG	ACCCAGCCC	AACAGAGCCC
		CACTTTGG	ACCCAGCCT	AACAGAGCGA
		CAGCACTT	ACCCAGCTA	AACAGAGTGA
		CAGCCCCC	ACCCAGGAG	AACAGCATGG
		CAGCTACT	ACCCAGGCT	AACAGCCTGG
		CAGCTCAC	ACCCCATCT	AACAGGCAAC
		CAGCTGGG	ACCCCGTCT	AACAGGCCCC
		CAGGAGAA	ACCCCTGCC	AACAGGTGCT
		CAGGAGGA	ACCCGCCTC	AACAGTCCCC
		CAGGAGGC	ACCCGGGAG	AACATCACAC
		CAGGAGTT	ACCCTGTCT	AACATGGAGA
		CAGGATGG	ACCGCGCCC	AACATGGCAA
		CAGGCACC	ACCGTGCCC	AACATGGCGA
		CAGGCATG	ACCTCAGCC	AACATGGTGA
		CAGGCCCC	ACCTCAGGT	AACCAAAAAA
		CAGGCCTG	ACCTCCACC	AACCAAACAC
		CAGGCGCC	ACCTCCCAG	AACCAACCCA
		CAGGCGTG	ACCTCCCGG	AACCACAATG
		CAGGTGCC	ACCTCCGCC	AACCACCATG
		CAGGTGTG	ACCTCCTGG	AACCACTGCT
		CAGTGAGC	ACCTCGGCC	AACCAGCCTG
		CAGTGGCA	ACCTCGTGA	AACCAGGAAG
		CAGTGGCT	ACCTCTGCC	AACCAGGGAG
		CAGTGGTG	ACCTGAGGT	AACCCAAATG
		CATGAGCC	ACCTGCCTC	AACCCACAGC
		CATGCCTG	ACCTGGCCA	AACCCAGGAG
		CATGGTGA	ACCTGGCCC	AACCCCAGCA
		CATGGTGG	ACCTGGCTA	AACCCCATCA
		CATGTTGG	ACCTGGGAG	AACCCCATCT
		CCAAAGTG	ACCTGTAAT	AACCCCGTCT
		CCAACATG	ACCTTGGCC	AACCCCTGCC
		CCACACCC	ACGAGGTCA	AACCCGGGAG
		CCACCACA	ACGCCCAGC	AACCCTGTCT
		CCACCACC	ACGCCCGGC	AACCTAGGCA
		CCACCACG	ACGCCTGGC	AACCTCCACC
		CCACCATG	ACGCCTGTA	AACCTCCGCC
		CCACCCAC	ACGGAGTCT	AACCTCTGCC
		CCACCTCA	ACGGGGTTT	AACCTGCACA
		CCACCTCC	ACGGTGGCT	AACCTGCTCC
		CCACCTGC	ACTAAAAAT	AACCTGGGAG
		CCACGCCC	ACTACAGGC	AACTCCATCT
		CCACTGCA	ACTCAGGAG	AACTCCCGAC
		CCAGCACT	ACTCCAGCC	AACTCCTGAC
		CCAGCCAG	ACTCCATCT	AACTCCTGGG
		CCAGCTAC	ACTCCGTCT	AACTCTGTCT
		CCAGCTCC	ACTCCTGAC	AACTGGCTAG
		CCAGGAGG	ACTCCTGGG	AACTGGTGTG
		CCAGGAGT	ACTCGGGAG	AAGAAAAGAG
		CCAGGATG	ACTCTGTCA	AAGAAAAGGA
		CCAGGCAC	ACTCTGTCT	AAGAAAATGT
		CCATCCTG	ACTGCAACC	AAGAAATAAA
		CCATCTCT	ACTGCAAGC	AAGAACAAAG
		CCATGCCC	ACTGCACCC	AAGAAGACAT
		CCATGTTG	ACTGCACTC	AAGAAGCCAG
		CCCAAAGT	ACTGCAGCC	AAGAAGGAAA
		CCCACCAC	ACTGCGCCC	AAGACACAGA
		CCCACCCA	ACTGGGGAG	AAGACACATG
		CCCACCTC	ACTGTGCCC	AAGACAGGGA
		CCCAGCAC	ACTTGAACC	AAGACCAGCC
		CCCAGCCA	ACTTGAGCC	AAGACCATCC
		CCCAGCTA	ACTTGGGAG	AAGACCCTGT
		CCCAGCTC	ACTTTGGGA	AAGACTCCAT
		CCCAGCTG	AGAAAAAGA	AAGACTCCGT
		CCCAGGTT	AGAAAAGAA	AAGACTCTGT
		CCCATCTC	AGAAAGAGA	AAGACTTGGA
		CCCCACCT	AGAAGAAAA	AAGAGAAAAA
		CCCCATCT	AGAAGGAAA	AAGAGAGAAG
		CCCCCAGC	AGAATCACT	AAGAGCAAAA
		CCCCCAGG	AGAATCGCT	AAGAGCTTCT
		CCCCGTCT	AGAATTGCT	AAGAGGCTGA
		CCCCTTCC	AGACAGAGT	AAGAGTGAAA
		CCCGCCTC	AGACAGGGT	AAGCAATCCT
		CCCGGGAG	AGACCAGCC	AAGCAATGGC
		CCCGTCTC	AGACCATCC	AAGCAATTCT
		CCCTCCCA	AGACCCTGT	AAGCAGCCAG
		CCCTGTCT	AGACGGAGT	AAGCAGGAGA
		CCGCCTCC	AGACGGGGT	AAGCATTCCC
		CCGGGAGG	AGACTCCAT	AAGCCACTGC
		CCTCAGCC	AGACTCCGT	AAGCCAGAAG
		CCTCAGGT	AGACTCTGT	AAGCCAGGCA
		CCTCCACC	AGAGAAAGA	AAGCCCAGCC
		CCTCCAGC	AGAGACAGG	AAGCCCAGCT
		CCTCCCAA	AGAGACGGG	AAGCCCAGGA
		CCTCCCAC	AGAGAGAAG	AAGCGATTCT
		CCTCCCGA	AGAGATGGG	AAGCTCCACC
		CCTCCCGG	AGAGCAAGA	AAGCTCCGCC
		CCTCCGCC	AGAGCGAGA	AAGCTCTGCC
		CCTCCTGA	AGAGGCTGA	AAGCTGGAAA
		CCTCCTGC	AGAGGCTGC	AAGCTGGAGG
		CCTCCTGG	AGAGGTTGC	AAGGAAAAGA
		CCTCGGCC	AGAGTGAGA	AAGGACATGA
		CCTGACCT	AGATCGCGC	AAGGAGAAAA
		CCTGAGGT	AGATGGAGT	AAGGAGAAGG
		CCTGCCAC	AGATGGGGT	AAGGAGGAGC
		CCTGCCTT	AGCAAGACC	AAGGCAGAAA
		CCTGGCCA	AGCAAGACT	AAGGCAGGCC
		CCTGGCCT	AGCAATTCT	AAGGCAGGTG
		CCTGGCTA	AGCACTTTG	AAGGCGGGCG
		CCTGGGCA	AGCCAAGAT	AAGGCGGGTG
		CCTGGGCG	AGCCACCAC	AAGGCTACAG
		CCTGGGTG	AGCCACCAT	AAGGCTGAGG
		CCTGGGTT	AGCCACCGC	AAGGCTGGAG
		CCTGTAAT	AGCCACCGT	AAGGGAAGCC
		CCTGTCTC	AGCCACTGC	AAGGGAGAAA
		CCTTCCTT	AGCCACTGT	AAGGGAGGAA
		CCTTGGCC	AGCCAGGAT	AAGGGCAGCC
		CGAGACCA	AGCCAGGCG	AAGGGGAACA
		CGCCCAGC	AGCCAGGTG	AAGGGGAGAG
		CGCCCAGG	AGCCCAGGA	AAGGTCAGGA
		CGCCCGCC	AGCCCCCAG	AAGGTGGGCG
		CGCCCGGC	AGCCGAGAT	AAGGTGGGTG
		CGCCTCCC	AGCCGGGCA	AAGTAGCTGG
		CGCCTGGC	AGCCGGGCG	AAGTCAGGAA
		CGCCTGTA	AGCCGGGTG	AAGTCAGGAG
		CGGCCTCC	AGCCTCAGC	AAGTCTCAGG
		CGGCTCAC	AGCCTCCAG	AAGTCTTTGC
		CGGGAGGC	AGCCTCCCA	AAGTGATCCA
		CGGTGGCT	AGCCTCCCC	AAGTGATCCT
		CGTGAGCC	AGCCTCCCG	AAGTGATTCT
		CGTGGTGG	AGCCTCCCT	AAGTGCAGTG
		CTCACACC	AGCCTCCTG	AAGTGCTAGG
		CTCACGCC	AGCCTCTGC	AAGTGCTGAG
		CTCACTGC	AGCCTGACC	AAGTGCTGGG
		CTCAGCCT	AGCCTGAGC	AAGTGGGAGC
		CTCAGCTC	AGCCTGGAC	AAGTGGGAGG
		CTCAGGAG	AGCCTGGCA	AAGTGGGCAA
		CTCAGGTG	AGCCTGGGT	AAGTGTCTGT
		CTCATGCC	AGCGAGACT	AAGTTCTGGG
		CTCCACCT	AGCGATTCT	AATAAAATAA
		CTCCAGCC	AGCTAATTT	AATAAATAAA
		CTCCCAAA	AGCTACTCA	AATAATAATA
		CTCCCAAG	AGCTACTCG	AATACAAAAA
		CTCCCACC	AGCTACTTG	AATAGCAAAG
		CTCCCAGC	AGCTCACTG	AATCAAAACC
		CTCCCGAG	AGCTCCGCC	AATCACTTGA
		CTCCCGGG	AGCTCCTGG	AATCCAGCAG
		CTCCGCCT	AGCTCTGCC	AATCCAGGAG
		CTCCTGAC	AGCTGAGAT	AATCCCAACA
		CTCCTGAG	AGCTGGAGG	AATCCCAGCA
		CTCCTGGC	AGCTGGGAC	AATCCCAGCC
		CTCGGCCT	AGCTGGGAG	AATCCCAGCT
		CTCGGCTC	AGCTGGGAT	AATCCTAGCA
		CTCGGGAG	AGCTGGGCA	AATCCTCCTG
		CTCTACTA	AGCTGGGCC	AATCGCTTGA
		CTCTGTCT	AGCTGGGCG	AATCTCAGCT
		CTGACCTC	AGCTGGGTG	AATCTCGGCT
		CTGAGGCA	AGCTTGCAG	AATCTTGGCT
		CTGAGGTC	AGGAGAAGG	AATGAATGAA
		CTGAGGTG	AGGAGAATC	AATGAGAACA
		CTGCAACC	AGGAGAATG	AATGCAAATC
		CTGCACCC	AGGAGATCG	AATGCAGTGG
		CTGCACTC	AGGAGGCGG	AATGCTATCC
		CTGCAGCC	AGGAGGGGA	AATGCTGGGA
		CTGCAGTG	AGGAGGTGG	AATGGAACAG
		CTGCCACC	AGGAGTTCA	AATGGCATGA
		CTGCCTCA	AGGAGTTCG	AATGGCGTGA
		CTGGAGGC	AGGAGTTTG	AATGGGAGAA
		CTGGAGTG	AGGATGGTC	AATGGGATGG
		CTGGCCAA	AGGCAAGAG	AATGGGCAAA
		CTGGCCAG	AGGCACCTG	AATGGGGAAA
		CTGGCCCC	AGGCAGAAG	AATGGGTGCA
		CTGGCCTC	AGGCAGGAA	AATGGTGCTG
		CTGGCTAA	AGGCAGGCC	AATGGTGTGA
		CTGGGACT	AGGCAGGCG	AATGTGGCAC
		CTGGGATT	AGGCAGGTG	AATTAGCCAG
		CTGGGCAA	AGGCATGAG	AATTAGCCGG
		CTGGGCTC	AGGCATGGT	AATTAGCTGG
		CTGGGGCC	AGGCATGTG	AATTCCCACC
		CTGGGTGA	AGGCCAAGG	AATTCCTGGG
		CTGGGTTC	AGGCCAGGA	AATTCTCCTG
		CTGGTCTC	AGGCCCAGC	AATTGCTTGA
		CTGTAATC	AGGCCCCAC	AATTTAAAAA
		CTGTCACC	AGGCCGAGG	AATTTTAAAA
		CTGTCTCA	AGGCCTCAG	AATTTTTGTA
		CTGTCTCT	AGGCCTCCC	AATTTTTTGT
		CTTCCTTC	AGGCCTGCC	AATTTTTTTT
		CTTGAACC	AGGCGCCCG	ACAAAAAAAA
		CTTGAGCC	AGGCGCCTG	ACAAAAAAAT
		CTTGGCCT	AGGCGGAGC	ACAAAAAATT
		CTTGGCTC	AGGCGGAGG	ACAAAAATTA
		CTTGGGAG	AGGCGGGAG	ACAAACCCAC
		CTTTGGGA	AGGCGGGCA	ACAAACCTGC
		CTTTTTTT	AGGCGGGCG	ACAAAGCTGG
		GAAACCCC	AGGCGGGTG	ACAAAGGACA
		GAAAGAAA	AGGCGTGAG	ACAAAGGGCT
		GAACCCAG	AGGCGTGGT	ACAAATGGGA
		GAACTCCT	AGGCTGAAG	ACAACAAAAA
		GAAGGAAG	AGGCTGAGA	ACAACCCCAT
		GACAGAGC	AGGCTGGAA	ACAAGAGCAA
		GACAGAGT	AGGCTGGCC	ACAAGAGTGA
		GACAGGGT	AGGCTGGTC	ACAAGGTCAG
		GACCAGCC	AGGGAGGAA	ACAATAGCAA
		GACCTCAG	AGGGAGGCT	ACAATGAGAA
		GACGGGGT	AGGGAGGTG	ACAATGAGAT
		GAGACAGA	AGGGCAGCC	ACACAAACAC
		GAGACAGG	AGGGCAGGC	ACACACAAAA
		GAGACCAG	AGGGCCCAG	ACACACCTGT
		GAGACGGG	AGGGGCCAG	ACACACTGGG
		GAGATGGG	AGGGGGCTG	ACACAGCAAG
		GAGCCAAG	AGGGTTTCA	ACACAGGGAG
		GAGCCACC	AGGTCAGGA	ACACAGTGAA
		GAGCCACT	AGGTGATCC	ACACAGTGAG
		GAGCCCAG	AGGTGCCTG	ACACATGGAC
		GAGCCGAG	AGGTGCTGG	ACACCAAAAG
		GAGCTGAG	AGGTGGAGG	ACACCACACA
		GAGCTGGG	AGGTGGATC	ACACCACCAC
		GAGGAGGA	AGGTGGGAA	ACACCACTGC
		GAGGCAGA	AGGTGGGCA	ACACCAGGGC
		GAGGCCAA	AGGTGGGCG	ACACCATGGA
		GAGGCCAG	AGGTGGGGC	ACACCCAGCC
		GAGGCCGA	AGGTGGGTG	ACACCCAGCT
		GAGGCGGA	AGGTGTGAG	ACACCCCACT
		GAGGCGGG	AGGTGTGGT	ACACCCGGCT
		GAGGCTGA	AGGTTCAAG	ACACCCTCCC
		GAGGCTGC	AGGTTGCAG	ACACCTGGCC
		GAGGTCAG	AGTAGAGAC	ACACCTGGCT
		GAGGTGGA	AGTAGAGAT	ACACCTGTAA
		GAGGTGGG	AGTAGCTGG	ACACCTGTAG
		GAGGTTGC	AGTCCCAGC	ACACGGTGAA
		GAGTAGCT	AGTCTCACT	ACACTCCAGC
		GAGTGCAG	AGTCTCGCT	ACACTCCCAC
		GATCCACC	AGTCTTGCT	ACACTCTGGG
		GATGGGGT	AGTGAGACC	ACACTGGGGC
		GATTACAG	AGTGAGACT	ACACTGTTGG
		GCAACCTC	AGTGAGCCA	ACACTTCTCA
		GCACTCCA	AGTGAGCCG	ACAGAAAACC
		GCACTTTG	AGTGAGCTG	ACAGAACAGA
		GCAGAGGT	AGTGATTCT	ACAGAATGGG
		GCAGCCTC	AGTGCAATG	ACAGACACTT
		GCAGGAGA	AGTGCAGTG	ACAGAGAGCC
		GCAGGAGG	AGTGCTGGG	ACAGAGCAAG
		GCAGGTGG	AGTGGCACA	ACAGAGCCCT
		GCAGTGAG	AGTGGCACG	ACAGAGCGAG
		GCAGTGGC	AGTGGCATG	ACAGAGTCTC
		GCAGTGGT	AGTGGCGCG	ACAGAGTCTT
		GCATGAGC	AGTGGCTCA	ACAGAGTGAG
		GCATGGTG	AGTGGCTGG	ACAGAGTTTC
		GCCAAGGC	AGTGGGAGG	ACAGATGAGG
		GCCACCAC	AGTGGTGCA	ACAGATGCTG
		GCCACCAT	AGTGGTGTG	ACAGATGGGG
		GCCACCGC	AGTTCAAGA	ACAGCAAAAG
		GCCACTGC	AGTTCGAGA	ACAGCATGGT
		GCCAGGAG	AGTTTGAGA	ACAGGAGAAT
		GCCAGGCA	ATAAATAAA	ACAGGAGCAC
		GCCAGGCC	ATACAAAAA	ACAGGCAACC
		GCCAGGCG	ATATATATA	ACAGGCACAT
		GCCAGGCT	ATCACCTGA	ACAGGCACCC
		GCCAGGGC	ATCACGAGG	ACAGGCACCT
		GCCAGGTG	ATCACTTGA	ACAGGCACGT
		GCCCAGCC	ATCCACCCA	ACAGGCATGA
		GCCCAGCT	ATCCACCCG	ACAGGCATGC
		GCCCAGGA	ATCCACCTG	ACAGGCATGT
		GCCCCTCC	ATCCCAGCA	ACAGGCCCAG
		GCCCGGCC	ATCCCAGCT	ACAGGCCCTG
		GCCCGGCT	ATCCCTCCC	ACAGGCCTGA
		GCCCTGGC	ATCCGCCCG	ACAGGCGCCC
		GCCGAGGC	ATCCTCCCA	ACAGGCGCCT
		GCCGGGCA	ATCCTCCTG	ACAGGCGTGA
		GCCGGGCG	ATCCTGGCC	ACAGGCTCTG
		GCCTCAGC	ATCCTGGCT	ACAGGGATGC
		GCCTCCAG	ATCGAGACC	ACAGGGCCAG
		GCCTCCCA	ATCGCGCCA	ACAGGGTCTG
		GCCTCCCC	ATCGCTTGA	ACAGGGTCTT
		GCCTCCCG	ATCTCAAAA	ACAGGGTTTC
		GCCTCCTG	ATCTCAGCT	ACAGGTGCAC
		GCCTCGGC	ATCTCCTGA	ACAGGTGCAT
		GCCTGCCT	ATCTCGGCT	ACAGGTGCCC
		GCCTGGCC	ATCTCTACT	ACAGGTGCCT
		GCCTGGCT	ATCTGCCCA	ACAGGTGCTG
		GCCTGGGA	ATCTGCCTG	ACAGGTGTGA
		GCCTGGGC	ATCTTGGCT	ACAGGTGTGC
		GCCTGGGT	ATGAGCCAC	ACAGGTGTGT
		GCCTGTAA	ATGCAGCCA	ACAGTCCCAC
		GCCTTGGC	ATGCCACCA	ACAGTCCCCA
		GCGGTGGC	ATGCCACTG	ACAGTGAAAC
		GCGTGAGC	ATGCCCAGC	ACAGTGAGAC
		GCGTGGTG	ATGCCCGGC	ACAGTGAGCC
		GCTCACGC	ATGCCTGGC	ACAGTGGCTC
		GCTCACTG	ATGCCTGTA	ACAGTGGCTG
		GCTCATGC	ATGGAGTCT	ACAGTGGGGT
		GCTCTGTC	ATGGCGTGA	ACAGTGTGGC
		GCTGAGGC	ATGGCTGGG	ACATATACAC
		GCTGAGGT	ATGGGGTTT	ACATATATAT
		GCTGGAGG	ATGGTCTCG	ACATCACACA
		GCTGGAGT	ATGGTGAAA	ACATCCTCTC
		GCTGGGAC	ATGGTGGCA	ACATGAACTC
		GCTGGGAG	ATGGTGGCT	ACATGCCACC
		GCTGGGAT	ATGGTGGTG	ACATGCCTGT
		GCTGGGCA	ATGTGCCAC	ACATGGACAC
		GCTGGGCG	ATGTTGCCC	ACATGGAGAA
		GCTGGGGC	ATGTTGGCC	ACATGGATGA
		GCTGGGGG	ATTACAGGC	ACATGGCACA
		GCTGGGTG	ATTACAGGT	ACATGGCGAA
		GCTGGTCT	ATTAGCCAG	ACATGGCTGG
		GGAAGGAA	ATTAGCCGG	ACATGGTGAA
		GGAAGGGG	ATTAGCTGG	ACATGTACCC
		GGAGCTGG	ATTCTCCTG	ACATGTGCAC
		GGAGGCCA	ATTGCACTC	ACATGTGCAG
		GGAGGCCG	ATTGCTTGA	ACATGTGCCA
		GGAGGCGG	ATTTTTAGT	ACATTTGGGT
		GGAGGGGC	ATTTTTGTA	ACATTTTCTT
		GGAGGTGG	CAAAAAAAA	ACCAAAACAG
		GGAGGTTG	CAAAAATTA	ACCAAAAGCA
		GGAGTGCA	CAAACTCCT	ACCAAACACC
		GGATTACA	CAAAGTGCT	ACCAACAGTG
		GGCACCTG	CAACAGAGC	ACCAACATGG
		GGCAGGCA	CAACATGGC	ACCAACCCAA
		GGCAGGTG	CAACATGGT	ACCACAATGA
		GGCATGAG	CAACCTCCA	ACCACACCCA
		GGCATGGT	CAACCTCCG	ACCACACCCG
		GGCCAACA	CAACCTCTG	ACCACACCTG
		GGCCAAGG	CAAGACCAG	ACCACAGGCA
		GGCCAGGA	CAAGACTCC	ACCACAGGTG
		GGCCAGGC	CAAGCAATT	ACCACAGTGC
		GGCCGAGG	CAAGCGATT	ACCACCACAC
		GGCCGGGC	CAAGCTCCG	ACCACCACGC
		GGCCTCCC	CAAGGCAGG	ACCACCAGGC
		GGCCTGGC	CAAGGCGGG	ACCACCATGC
		GGCGCCTG	CAAGGCTGG	ACCACCATGG
		GGCGGAGG	CAAGGTGGG	ACCACCCCCA
		GGCGGGCG	CAAGTAGCT	ACCACGCCCA
		GGCGTGAG	CAAGTGATC	ACCACGCCCG
		GGCGTGGT	CAAGTGATT	ACCACGCCTG
		GGCTCAAG	CAATTCTCC	ACCACTGCAC
		GGCTCACA	CACACCACC	ACCACTGCTC
		GGCTCACG	CACACCACT	ACCAGCATGG
		GGCTCACT	CACACCCAG	ACCAGCCTGA
		GGCTCATG	CACACCCGG	ACCAGCCTGG
		GGCTGAGG	CACACCTGG	ACCAGCCTTG
		GGCTGCAG	CACACCTGT	ACCAGCTCCT
		GGCTGGAG	CACAGGGAG	ACCAGGAAGA
		GGCTGGGC	CACAGTGGC	ACCAGGCCCA
		GGCTGGTC	CACATGCAC	ACCAGGCCTG
		GGGACTAC	CACATGCCT	ACCAGGCTGG
		GGGAGGCA	CACCACACC	ACCAGGGAGG
		GGGAGGCC	CACCACCAT	ACCAGGGCCT
		GGGAGGCG	CACCACCCC	ACCAGTACCA
		GGGAGGCT	CACCACGCC	ACCATCAGAG
		GGGAGGTG	CACCACTCC	ACCATCCTGG
		GGGATTAC	CACCACTGC	ACCATCTCAC
		GGGCAACA	CACCAGGCC	ACCATCTTGG
		GGGCATGG	CACCATGCC	ACCATGCCCA
		GGGCCCAG	CACCATGTT	ACCATGCCCG
		GGGCGTGG	CACCCACCA	ACCATGCCTG
		GGGGAGGC	CACCCACCT	ACCATGCTGT
		GGGGCCAG	CACCCAGCC	ACCATGGAAT
		GGGGCCTG	CACCCAGCT	ACCATGGCAC
		GGGGGCTG	CACCCAGGC	ACCATGTTAG
		GGGGTTTC	CACCCGCCT	ACCATGTTGC
		GGGTGACA	CACCCGGCT	ACCATGTTGG
		GGGTGCAG	CACCGCACC	ACCATTCAGG
		GGGTGTGG	CACCGCGCC	ACCATTCTCC
		GGGTTTCA	CACCGTGCC	ACCATTGCAC
		GGTCAGGA	CACCTCAGC	ACCATTGTGG
		GGTGAAAC	CACCTCCCA	ACCATTTGAC
		GGTGACAG	CACCTCCCG	ACCCAAAGGA
		GGTGCCTG	CACCTCCCT	ACCCAAATCT
		GGTGGAGG	CACCTCCTG	ACCCAAATGT
		GGTGGATC	CACCTCGGC	ACCCACAGCC
		GGTGGCAG	CACCTGAGG	ACCCACCACC
		GGTGGCTC	CACCTGCCA	ACCCACCTCA
		GGTGGGAG	CACCTGCCT	ACCCACCTCG
		GGTGGGGA	CACCTGGCC	ACCCACCTTG
		GGTGGGTG	CACCTGGCT	ACCCAGCAAT
		GGTGGTGG	CACCTGTAA	ACCCAGCCAT
		GGTGTGAG	CACCTGTAG	ACCCAGCCCT
		GGTGTGGT	CACCTTGGC	ACCCAGCTAA
		GGTTCAAG	CACGAGGTC	ACCCAGGAGA
		GGTTGCAG	CACGCCATT	ACCCAGGAGG
		GGTTTCAC	CACGCCCAG	ACCCAGTAAT
		GTAATCCC	CACGCCCGG	ACCCAGTGGG
		GTAGAGAC	CACGCCTGG	ACCCCACAAC
		GTAGCTGG	CACGCCTGT	ACCCCACTGT
		GTAGTCCC	CACGGTGGC	ACCCCAGCAC
		GTCACCCA	CACTCCAGC	ACCCCATCAA
		GTCAGGAG	CACTCTGGG	ACCCCATCTC
		GTCCCAGC	CACTCTGTC	ACCCCCATCT
		GTCTCAAA	CACTGCAAC	ACCCCCTGCC
		GTCTCTAC	CACTGCAAG	ACCCCGTCTC
		GTGAAACC	CACTGCACC	ACCCCTGACC
		GTGAGCCA	CACTGCACT	ACCCCTGCCT
		GTGAGCCG	CACTGCAGC	ACCCCTGGGC
		GTGAGCTG	CACTGCGCC	ACCCCTTCCT
		GTGCAGTG	CACTGGGGC	ACCCGCCACC
		GTGCCTGG	CACTGTGCC	ACCCGCCTCA
		GTGCTGGG	CACTTGAAC	ACCCGCCTCG
		GTGGCACA	CACTTGAGC	ACCCGCCTTG
		GTGGCAGG	CACTTGAGG	ACCCGGCTAA
		GTGGCTCA	CACTTTGGG	ACCCGGGAGG
		GTGGGAGG	CAGAGCAAG	ACCCTAGAAG
		GTGGGTGG	CAGAGCGAG	ACCCTCCCAA
		GTGGTGGC	CAGAGGGGC	ACCCTCCCAC
		GTGGTGGG	CAGAGGTGG	ACCCTGTCTC
		GTGGTGGT	CAGAGGTTG	ACCGCACCCG
		GTGTGGTG	CAGAGTCTC	ACCGCGCCCA
		GTTGCAGT	CAGAGTGAG	ACCGCGCCCG
		GTTGCCCA	CAGCACCTG	ACCGCGCCTG
		GTTGGCCA	CAGCACTTT	ACCGTGCCCA
		GTTTCACC	CAGCAGCAC	ACCGTGCCCG
		TAATCCCA	CAGCCACCC	ACCGTGCCTG
		TACAGGCA	CAGCCACTG	ACCGTGTTAG
		TACAGGCG	CAGCCCCCC	ACCTCAAGTG
		TACAGGTG	CAGCCCCCT	ACCTCAGCCT
		TAGCCAGG	CAGCCTAGG	ACCTCAGGTG
		TAGCTGGG	CAGCCTGAC	ACCTCATGAT
		TAGTAGAG	CAGCCTGAG	ACCTCCACCT
		TATATATA	CAGCCTGGA	ACCTCCCAAG
		TCACCATG	CAGCCTGGT	ACCTCCCAGA
		TCACCCAG	CAGCCTTCC	ACCTCCCAGG
		TCACTGCA	CAGCTAATT	ACCTCCCCAG
		TCAGCCTC	CAGCTACTC	ACCTCCCGGG
		TCAGGAGG	CAGCTACTT	ACCTCCGCCT
		TCAGGAGT	CAGCTCACT	ACCTCCTGGG
		TCCACCTC	CAGCTCCCA	ACCTCGGCCT
		TCCAGCCT	CAGCTCCTC	ACCTCGTCTC
		TCCCAAAG	CAGCTGGAG	ACCTCGTGAT
		TCCCACCT	CAGCTGGGA	ACCTCTGCCT
		TCCCAGCA	CAGCTTCCC	ACCTGACTTC
		TCCCAGCC	CAGGAGAAT	ACCTGAGACT
		TCCCAGCT	CAGGAGATC	ACCTGAGGTC
		TCCCAGGC	CAGGAGGAT	ACCTGCACAT
		TCCCAGGT	CAGGAGGCG	ACCTGCACGT
		TCCCCACC	CAGGAGGCT	ACCTGCAGCC
		TCCGCCTC	CAGGAGGGG	ACCTGCCACC
		TCCTCCCA	CAGGAGGTG	ACCTGCCTCA
		TCCTCCTC	CAGGAGTTC	ACCTGCCTCG
		TCCTCCTG	CAGGAGTTT	ACCTGCTCCT
		TCCTGACC	CAGGATGGT	ACCTGGCCAG
		TCCTGCCT	CAGGCACCC	ACCTGGCCCA
		TCCTGGCC	CAGGCACCT	ACCTGGCTAA
		TCCTGGCT	CAGGCACTG	ACCTGGGAAG
		TCCTGGGC	CAGGCAGAT	ACCTGGGAGG
		TCCTGGGT	CAGGCATGA	ACCTGGTGGG
		TCCTTCCT	CAGGCATGC	ACCTGTAATC
		TCGGCCTC	CAGGCATGG	ACCTGTAGTC
		TCGGGAGG	CAGGCATGT	ACCTTGGCCT
		TCTCAAAA	CAGGCCTCC	ACCTTGGGCA
		TCTCCTGC	CAGGCCTGC	ACCTTGTGAT
		TCTCTACT	CAGGCGCCC	ACGAGGTCAG
		TCTGCCTC	CAGGCGCCT	ACGATCTCGG
		TCTGTCTC	CAGGCGTGA	ACGCCACTGC
		TGAAACCC	CAGGCGTGG	ACGCCATTCT
		TGACCTCA	CAGGCTCCC	ACGCCCAGCT
		TGAGACAG	CAGGCTGGA	ACGCCCGGCT
		TGAGCCAC	CAGGCTGGT	ACGCCTGGCT
		TGAGCCCA	CAGGGACCC	ACGCCTGTAA
		TGAGGCAG	CAGGGCCCA	ACGGAGTCTC
		TGAGGTCA	CAGGGCCCT	ACGGAGTCTT
		TGAGGTGG	CAGGGGCCC	ACGGAGTTTC
		TGCAACCT	CAGGGTTTC	ACGGGGTTTC
		TGCACTCC	CAGGTGATC	ACGGTGAAAC
		TGCAGCCT	CAGGTGCAG	ACGGTGGCTC
		TGCAGTGA	CAGGTGCCC	ACGTGCAGGT
		TGCAGTGG	CAGGTGCCT	ACGTGCCACC
		TGCCACCA	CAGGTGCTG	ACGTGCCTGT
		TGCCACTG	CAGGTGGAT	ACTAAAAATA
		TGCCCAGC	CAGGTGTGA	ACTACAGGCA
		TGCCCAGG	CAGGTGTGG	ACTACAGGCG
		TGCCCGGC	CAGGTTCAA	ACTACAGGTG
		TGCCTCAG	CAGTCTCCC	ACTATGCAGC
		TGCCTCCC	CAGTCTGGG	ACTCAGGAGG
		TGCCTGCC	CAGTGAGCC	ACTCAGGCTG
		TGCCTGGC	CAGTGAGCT	ACTCCAGCCC
		TGCCTGTA	CAGTGGCAC	ACTCCAGCCT
		TGCTGGGA	CAGTGGCAT	ACTCCAGGCT
		TGGAGTGC	CAGTGGCGC	ACTCCAGTCT
		TGGCCAAC	CAGTGGCTC	ACTCCATCTC
		TGGCCAGG	CAGTGGCTG	ACTCCCACCA
		TGGCCTCC	CAGTGGTGC	ACTCCCACCC
		TGGCTCAC	CAGTGGTGT	ACTCCCAGCT
		TGGCTGGG	CAGTGTGGC	ACTCCCAGGC
		TGGGAGGA	CATCCTGGC	ACTCCCGACC
		TGGGAGGC	CATCTCAAA	ACTCCCTCCC
		TGGGAGGG	CATCTCTAC	ACTCCGTCTC
		TGGGATTA	CATGAGCCA	ACTCCTGACC
		TGGGCAAC	CATGCCACC	ACTCCTGAGC
		TGGGCTCA	CATGCCACT	ACTCCTGCCT
		TGGGTGAC	CATGCCCAG	ACTCCTGGGC
		TGGGTGGG	CATGCCCGG	ACTCCTGGGT
		TGGTCTCG	CATGCCTGG	ACTCGGGAGG
		TGGTGGCA	CATGCCTGT	ACTCTAGCCT
		TGGTGGCT	CATGGCTGG	ACTCTCCACC
		TGGTGGTG	CATGGTGAA	ACTCTGGGAG
		TGTAATCC	CATGGTGGC	ACTCTGGGGA
		TGTCACCC	CATGGTGGT	ACTCTGTCAC
		TGTGAGCC	CATGTGCCA	ACTCTGTCGC
		TGTGCCAC	CATGTTGGC	ACTCTGTCTC
		TGTGGTGG	CATTCTCCT	ACTCTGTTGC
		TGTTGCCC	CATTGCACT	ACTGAGGCCC
		TGTTGGCC	CCAAAGTGC	ACTGCAACCT
		TTACAGGC	CCAACATGG	ACTGCAAGCT
		TTAGCCAG	CCAAGGCAG	ACTGCACCCA
		TTCCTTCC	CCAAGGCGG	ACTGCACCTG
		TTCTCCTG	CCAAGGTGG	ACTGCACTCC
		TTCTTTCT	CCAAGTAGC	ACTGCACTCT
		TTCTTTTT	CCACACCCA	ACTGCAGCCT
		TTGCAGTG	CCACACCCG	ACTGCAGTGG
		TTGCCCAG	CCACACCTG	ACTGCATTCC
		TTGGCCAG	CCACCACAC	ACTGCCCAAG
		TTGGCCTC	CCACCACGC	ACTGCCTCCT
		TTGGGAGG	CCACCAGCC	ACTGCGCCCA
		TTTCTTTC	CCACCAGGC	ACTGCGCCCG
		TTTCTTTT	CCACCATGC	ACTGGATCCC
		TTTGAGAC	CCACCCGCC	ACTGGCCAGG
		TTTGGGAG	CCACCCTGC	ACTGGCCATC
		TTTGTTTT	CCACCCTGG	ACTGGCTAGC
		TTTTCTTT	CCACCGCAC	ACTGGCTGGG
		TTTTGAGA	CCACCGCGC	ACTGGGATTA
		TTTTTTTG	CCACCGTGC	ACTGGGGCCT
			CCACCTCAG	ACTGGGGCTG
			CCACCTCCT	ACTGGGTAAT
			CCACCTCGG	ACTGGGTATA
			CCACCTCTG	ACTGGTACCA
			CCACCTTGG	ACTGGTGTGA
			CCACGCCCA	ACTGTACTCC
			CCACGCCCG	ACTGTAGCCT
			CCACGCCTG	ACTGTCTTCC
			CCACTGCAC	ACTGTGCCCA
			CCACTGCGC	ACTGTGCCCG
			CCACTGCTC	ACTGTGCCTG
			CCACTGTGC	ACTGTGGGAG
			CCAGCACCA	ACTGTTGGTG
			CCAGCACCT	ACTTCCTGGG
			CCAGCACTT	ACTTGAACCC
			CCAGCATGG	ACTTGAACCT
			CCAGCCACC	ACTTGAGCCC
			CCAGCCACT	ACTTGAGGTC
			CCAGCCATG	ACTTGGAACC
			CCAGCCTAG	ACTTGGGAGG
			CCAGCCTCA	ACTTTGAGAG
			CCAGCCTGA	ACTTTGGGAA
			CCAGCCTTG	ACTTTGGGAG
			CCAGCTAAT	ACTTTTTTTT
			CCAGCTACT	AGAAAAAAAG
			CCAGCTCCA	AGAAAAACAA
			CCAGCTTGG	AGAAAAAGAG
			CCAGGAGCT	AGAAAACCAA
			CCAGGAGGT	AGAAAACCCC
			CCAGGAGTT	AGAAAAGAGA
			CCAGGATGG	AGAAAAGAGG
			CCAGGCACA	AGAAAATGTG
			CCAGGCACT	AGAAACAGAA
			CCAGGCATG	AGAAACCCCA
			CCAGGCGTG	AGAAAGAAAT
			CCAGGCTAG	AGAAAGAAGA
			CCAGGCTCA	AGAAAGAAGG
			CCAGGCTGA	AGAAAGGGAG
			CCAGGCTGT	AGAAATAAAA
			CCAGGGTGG	AGAAATGCAA
			CCAGGTGCA	AGAAATGGGG
			CCAGGTGGG	AGAACAAAGC
			CCAGGTGTG	AGAACACATG
			CCAGGTTCA	AGAAGAAAAC
			CCAGGTTGG	AGAAGCTCTT
			CCAGTCTGG	AGAAGGCAAG
			CCATCCATC	AGAATCACTT
			CCATCCCCA	AGAATCGCTT
			CCATCCTGG	AGAATGATGG
			CCATCTCAA	AGAATGGCGT
			CCATCTCTA	AGAATGGGAG
			CCATGCCCA	AGAATTGCTT
			CCATGCCCG	AGACAAGGTC
			CCATGCCTG	AGACACAGAC
			CCATGCTGG	AGACACAGGG
			CCATGTCCC	AGACACATGC
			CCATGTTGC	AGACAGAAAG
			CCATGTTGG	AGACAGAGTC
			CCATTCTCC	AGACAGAGTT
			CCATTGCAC	AGACAGGAGA
			CCCAAAGTG	AGACAGGGTC
			CCCAAGTAG	AGACAGGGTT
			CCCACCAAC	AGACAGTGTG
			CCCACCAGG	AGACCAGCCT
			CCCACCTCA	AGACCATCCT
			CCCACCTCG	AGACCCCATC
			CCCACCTGG	AGACCCTGTC
			CCCACCTTG	AGACGGAGTC
			CCCAGAGGG	AGACGGAGTT
			CCCAGAGTG	AGACGGGGTT
			CCCAGCACT	AGACTCCATC
			CCCAGCCAA	AGACTCCGTC
			CCCAGCCAT	AGACTCTGTC
			CCCAGCTAA	AGACTGGGTA
			CCCAGCTAC	AGACTTGGAA
			CCCAGGAGT	AGAGAAAAGA
			CCCAGGGTG	AGAGAAATGC
			CCCAGGTTC	AGAGACAAAG
			CCCAGTCTC	AGAGACAAGG
			CCCAGTGGG	AGAGACACAA
			CCCATCTCT	AGAGACGGGG
			CCCCACTGC	AGAGACTGGG
			CCCCAGGCA	AGAGAGCCAA
			CCCCAGGTG	AGAGAGGGCA
			CCCCATCTC	AGAGAGTGGG
			CCCCGTCTC	AGAGATAGGG
			CCCCTGGGC	AGAGATGAGG
			CCCCTTCTC	AGAGATGGAG
			CCCGAGTAG	AGAGATGGGA
			CCCGCCACC	AGAGCAAAAC
			CCCGCCTCA	AGAGCAAGAC
			CCCGCCTCG	AGAGCAGCCT
			CCCGCCTTG	AGAGCCCTCA
			CCCGGCCTC	AGAGCGAAAC
			CCCGGCTAA	AGAGCGAGAC
			CCCGGGAGG	AGAGCTCCTG
			CCCGGGTTC	AGAGCTTCTG
			CCCGTCTCT	AGAGCTTGCA
			CCCTCCAGC	AGAGGAAAAG
			CCCTCCCTT	AGAGGAAGTC
			CCCTCCTTC	AGAGGATGTG
			CCCTGACCC	AGAGGCCAAG
			CCCTGCCAC	AGAGGCCGAG
			CCCTGGCCA	AGAGGCCTCA
			CCCTGTCTC	AGAGGCTGCA
			CCCTTCCTT	AGAGGGAGAC
			CCGAGATCG	AGAGGGCATC
			CCGAGGCAG	AGAGGTGAGG
			CCGAGGCGG	AGAGGTGGAG
			CCGAGGTGG	AGAGGTTGCA
			CCGAGTAGC	AGAGTAGCTG
			CCGCCACCA	AGAGTCTCAC
			CCGCCCACC	AGAGTCTCGC
			CCGCCCGCC	AGAGTCTTGC
			CCGCCTCAG	AGAGTGAAAC
			CCGCCTCCC	AGAGTGAGAC
			CCGCCTCCT	AGAGTGCTGG
			CCGCCTCGG	AGAGTGGGGG
			CCGCCTGCC	AGATCACACC
			CCGCCTTGG	AGATCACCTG
			CCGCGCCCG	AGATCACGAG
			CCGGCTAAT	AGATCACGCC
			CCGGGAGGC	AGATCACTTG
			CCGGGAGGT	AGATCAGCCT
			CCGGGCATG	AGATCATGCC
			CCGGGCGCG	AGATCGAGAC
			CCGGGCGTG	AGATCGCACC
			CCGGGTGTG	AGATCGCGCC
			CCGGGTTCA	AGATCGTGCC
			CCGTCTCTA	AGATGCAGAA
			CCTAGGCTG	AGATGGAGTC
			CCTCAAGTG	AGATGGAGTT
			CCTCAGCTT	AGATGGCACC
			CCTCAGGGA	AGATGGCGCC
			CCTCAGGTG	AGATGGGGAA
			CCTCCACCT	AGATGGGGTT
			CCTCCAGAG	AGATGGTGCC
			CCTCCAGCT	AGATTACAGG
			CCTCCCAAA	AGATTCTGGA
			CCTCCCAAG	AGATTGCACC
			CCTCCCAGA	AGATTGCGCC
			CCTCCCCTT	AGATTGTGCC
			CCTCCCGAG	AGCAAAACTC
			CCTCCCGCC	AGCAAAAGAA
			CCTCCCGGG	AGCAAAGACT
			CCTCCCTCA	AGCAAGACCC
			CCTCCGCCT	AGCAAGACTC
			CCTCCTCAG	AGCAAGGCAG
			CCTCCTGAG	AGCAATCCCA
			CCTCGGCCT	AGCAATCCTC
			CCTCGTGAT	AGCAATGGCA
			CCTCTCCAG	AGCAATGGGG
			CCTGACCAA	AGCAATTCTC
			CCTGACCCC	AGCACCATTT
			CCTGACCTC	AGCACCCAGA
			CCTGACCTT	AGCACCTGTT
			CCTGAGCTC	AGCACTTTGA
			CCTGAGGTC	AGCACTTTGG
			CCTGAGTAG	AGCAGAAGGC
			CCTGCCTCG	AGCAGCATGA
			CCTGCCTTG	AGCAGGAAAG
			CCTGGCACA	AGCAGGAGAA
			CCTGGCCAA	AGCAGGGGGC
			CCTGGCCCA	AGCAGTGGTT
			CCTGGCCTT	AGCATGGCAC
			CCTGGCTAA	AGCATGGTAC
			CCTGGCTCA	AGCATTAGGA
			CCTGGGCAA	AGCATTCCCT
			CCTGGGCGA	AGCATTTTGG
			CCTGGGTGA	AGCCAAGATC
			CCTGGGTTC	AGCCAAGATG
			CCTGGTGGG	AGCCAAGATT
			CCTGTAATC	AGCCACCACA
			CCTGTAGTC	AGCCACCACG
			CCTGTCTCA	AGCCACCATG
			CCTGTCTCT	AGCCACCGCA
			CCTGTGGTC	AGCCACCGCG
			CCTGTGTCC	AGCCACCGTG
			CCTTCCACC	AGCCACTGCA
			CCTTCTCCT	AGCCACTGCG
			CCTTCTGCC	AGCCAGAAGA
			CCTTGGCCT	AGCCAGGATG
			CCTTGGGCA	AGCCAGGCAC
			CGAACTCCT	AGCCAGGCAT
			CGACAGAGC	AGCCAGGCGT
			CGAGACCAG	AGCCAGGTGC
			CGAGACCAT	AGCCAGGTGG
			CGAGACTCC	AGCCAGGTGT
			CGAGGCAGG	AGCCATAAAA
			CGAGGCGGG	AGCCATCCCA
			CGAGGTCAG	AGCCATGTGG
			CGAGGTGGG	AGCCCACTGC
			CGAGTAGCT	AGCCCAGAAG
			CGATCTCCT	AGCCCGGGAG
			CGATCTCGG	AGCCCTCAGA
			CGATTCTCC	AGCCCTTTGT
			CGCAGTGGC	AGCCGAGATC
			CGCCACCAC	AGCCGAGATT
			CGCCACTGC	AGCCGGGCAT
			CGCCCACCT	AGCCGGGCGC
			CGCCCAGCC	AGCCGGGCGT
			CGCCCAGCT	AGCCGGGTGT
			CGCCCAGGC	AGCCTAGGTG
			CGCCCGCCA	AGCCTCAACC
			CGCCCGCCT	AGCCTCAGGA
			CGCCCGGCC	AGCCTCCAAG
			CGCCCGGCT	AGCCTCCACC
			CGCCTCAGC	AGCCTCCAGA
			CGCCTCCCA	AGCCTCCCAA
			CGCCTCCCG	AGCCTCCCAC
			CGCCTCCTG	AGCCTCCCCA
			CGCCTCGGC	AGCCTCCCGA
			CGCCTGCCT	AGCCTCCCTA
			CGCCTGGCC	AGCCTCCGCC
			CGCCTGGCT	AGCCTCCTGA
			CGCCTGTAA	AGCCTGACCA
			CGCCTGTAG	AGCCTGGACA
			CGCCTTGGC	AGCCTGGCAA
			CGCGCCACT	AGCCTGGGCG
			CGCGCCCGG	AGCCTGGGTA
			CGCGGTGGC	AGCCTGGGTG
			CGCTCTGTC	AGCCTGGTGA
			CGCTTGAAC	AGCCTTCCAA
			CGGAGCTTG	AGCGAAACTC
			CGGAGGTTG	AGCGAGACCC
			CGGAGTCTC	AGCGAGACTC
			CGGCCGGGC	AGCGATTCTC
			CGGCCTCCC	AGCTAATTTT
			CGGCTAATT	AGCTACTCAG
			CGGCTCACT	AGCTACTCGG
			CGGGAGGCA	AGCTACTGGG
			CGGGAGGCG	AGCTACTTGG
			CGGGAGGCT	AGCTCACTGC
			CGGGAGGTG	AGCTCCACCT
			CGGGCATGG	AGCTCCCACT
			CGGGCGCCT	AGCTCCGCCT
			CGGGCGCGG	AGCTCCTCCT
			CGGGCGGAT	AGCTCCTGGA
			CGGGCGTGG	AGCTGAGACT
			CGGGGTTTC	AGCTGAGATC
			CGGGTGGAT	AGCTGAGATT
			CGGGTGTGG	AGCTGCAGTG
			CGGGTTCAA	AGCTGGAAAC
			CGGTGGCTC	AGCTGGGACC
			CGTCTCTAC	AGCTGGGACT
			CGTGAACCC	AGCTGGGAGC
			CGTGAGCCA	AGCTGGGATT
			CGTGCCACT	AGCTGGGCAT
			CGTGGTGGC	AGCTGGGCCT
			CGTGGTGGT	AGCTGGGCGT
			CTAAAAATA	AGCTGGGTGT
			CTAATTTTT	AGCTTCATCC
			CTACAGGCA	AGCTTCCTGA
			CTACAGGCG	AGCTTCTGCA
			CTACAGGTG	AGCTTGCAGT
			CTACTAAAA	AGCTTTGTTC
			CTACTCAGG	AGGAAAAGAG
			CTACTCGGG	AGGAAACAAC
			CTACTTGGG	AGGAACAGAA
			CTAGCCTGG	AGGAAGGGAT
			CTAGGCTGG	AGGAATCGCC
			CTCAAAAAA	AGGACATAGG
			CTCAAACTC	AGGACATGAA
			CTCAAGTGA	AGGAGAAGGA
			CTCACACCT	AGGAGAATCA
			CTCACGCCT	AGGAGAATCG
			CTCACTCTG	AGGAGAATGG
			CTCACTGCA	AGGAGAATTG
			CTCAGCCCA	AGGAGATCGA
			CTCAGCTCA	AGGAGATGGA
			CTCAGGAGG	AGGAGCACCC
			CTCAGGCTG	AGGAGCAGGT
			CTCAGGTGA	AGGAGCTGGT
			CTCAGTCTC	AGGAGGAAAA
			CTCATGCCT	AGGAGGATCA
			CTCCACCCT	AGGAGGATGG
			CTCCACCTC	AGGAGGATTG
			CTCCAGCTG	AGGAGGCAGT
			CTCCAGCTT	AGGAGGCGGA
			CTCCATCTC	AGGAGGCTGA
			CTCCCAAAG	AGGAGGTGGA
			CTCCCAAGT	AGGAGGTTGA
			CTCCCACCA	AGGAGTGAGC
			CTCCCACCT	AGGAGTGGTG
			CTCCCAGAG	AGGAGTTCAA
			CTCCCAGCA	AGGAGTTCGA
			CTCCCAGCT	AGGAGTTTGA
			CTCCCAGGT	AGGATCACTT
			CTCCCCAGT	AGGATGGTCT
			CTCCCCTCT	AGGATGTGGA
			CTCCCGAGT	AGGATTACAG
			CTCCCGCCT	AGGATTCCCT
			CTCCCGGGT	AGGATTGCTT
			CTCCCTGTG	AGGCAACCTA
			CTCCGCCTC	AGGCAAGAGA
			CTCCGTCTC	AGGCACAGTG
			CTCCTCAGC	AGGCACATGC
			CTCCTGACC	AGGCACCCAC
			CTCCTGAGC	AGGCACCCGC
			CTCCTGAGT	AGGCACCTGC
			CTCCTGGGT	AGGCACCTGT
			CTCCTTCTC	AGGCACGTGC
			CTCGAACTC	AGGCAGAAAT
			CTCGATCTC	AGGCAGAAGT
			CTCGCTCTG	AGGCAGAGAT
			CTCGGCCTC	AGGCAGAGGT
			CTCGGCTCA	AGGCAGATCA
			CTCGGGAGG	AGGCAGGAAA
			CTCGTGATC	AGGCAGGCCA
			CTCTACTAA	AGGCAGGCGG
			CTCTCTCTT	AGGCAGGGGT
			CTCTGGAGG	AGGCAGTCTG
			CTCTGGGAG	AGGCATGAGA
			CTCTGTCAC	AGGCATGAGC
			CTCTGTCGC	AGGCATGCAC
			CTCTGTTGC	AGGCATGCGC
			CTCTTGCCT	AGGCATGGGC
			CTCTTTCTC	AGGCATGGTG
			CTGACCAAC	AGGCATGTGC
			CTGACCTCA	AGGCCAAGGC
			CTGACCTCG	AGGCCAAGGG
			CTGAGACAG	AGGCCAAGGT
			CTGAGCCCA	AGGCCAGCAT
			CTGAGCCTC	AGGCCAGGCG
			CTGAGGCCC	AGGCCAGGTG
			CTGAGGCGG	AGGCCCACCC
			CTGAGGTCA	AGGCCCAGCT
			CTGAGGTGG	AGGCCCCACC
			CTGAGTAGC	AGGCCCTGGT
			CTGCAACCT	AGGCCGAGGC
			CTGCAAGCT	AGGCCGAGGT
			CTGCACAGC	AGGCCGGGTG
			CTGCACCCA	AGGCCTCAGA
			CTGCACCTG	AGGCCTCAGG
			CTGCACTCC	AGGCCTCCCC
			CTGCAGTGA	AGGCCTGAGC
			CTGCCACCA	AGGCCTGCCC
			CTGCCCGCC	AGGCCTGGTG
			CTGCCCGGC	AGGCCTTGGG
			CTGCCTCGG	AGGCGCAGTG
			CTGCCTTGG	AGGCGCCCAC
			CTGCTGCCA	AGGCGCCCGC
			CTGGAGAGG	AGGCGCCTGC
			CTGGAGCCC	AGGCGCCTGT
			CTGGAGGCA	AGGCGCGGTG
			CTGGAGGCT	AGGCGGAGCT
			CTGGAGGGC	AGGCGGAGGT
			CTGGAGTGC	AGGCGGATCA
			CTGGCCAAC	AGGCGGGCAG
			CTGGCCAGA	AGGCGGGCGG
			CTGGCCCCA	AGGCGGGTGG
			CTGGCCCCC	AGGCGTGAGC
			CTGGCCTCA	AGGCGTGGTG
			CTGGCTAAC	AGGCGTGTGC
			CTGGCTAAT	AGGCTAAGGC
			CTGGGACCA	AGGCTACAGT
			CTGGGACTA	AGGCTAGTCT
			CTGGGAGGC	AGGCTGAAGC
			CTGGGAGGT	AGGCTGAGAC
			CTGGGATTA	AGGCTGAGGT
			CTGGGCAAC	AGGCTGCAGT
			CTGGGCACA	AGGCTGGAAT
			CTGGGCATG	AGGCTGGAGT
			CTGGGCCAC	AGGCTGGCCA
			CTGGGCGAC	AGGCTGGTCT
			CTGGGCGTG	AGGCTGGTTC
			CTGGGCTCA	AGGGAAGCCC
			CTGGGGGCA	AGGGAATCCT
			CTGGGGGCT	AGGGAATGCT
			CTGGGTGAC	AGGGACATGG
			CTGGGTGTG	AGGGACCCAC
			CTGGGTTCA	AGGGAGACCC
			CTGGTCTCA	AGGGAGACTC
			CTGGTCTCG	AGGGAGAGCA
			CTGGTCTTG	AGGGATAGCA
			CTGGTGGGA	AGGGATCCAG
			CTGTAATCC	AGGGATGAAG
			CTGTAGTCC	AGGGATGCCC
			CTGTCACCC	AGGGCATCCC
			CTGTCGCCC	AGGGCCGGGC
			CTGTCTCAA	AGGGCTCTGT
			CTGTCTCAG	AGGGGAACAT
			CTGTCTCTA	AGGGGGCTGA
			CTGTCTCTC	AGGGGTCAGG
			CTGTGCCCA	AGGGTACATG
			CTGTGGCCC	AGGGTCTTGC
			CTGTGGTCC	AGGGTGAGGC
			CTGTGTCCC	AGGGTGGGCC
			CTGTTGCCC	AGGGTTTCAC
			CTTCAGCCT	AGGTAGGAGG
			CTTCCCCCA	AGGTCAAGAG
			CTTCCCTTC	AGGTCAGAAG
			CTTCTGCCT	AGGTCAGGAG
			CTTGAACCC	AGGTCGGGAG
			CTTGAACCT	AGGTCTCACT
			CTTGAACTC	AGGTGATCCA
			CTTGAGCCC	AGGTGATCCG
			CTTGAGGCC	AGGTGATCTG
			CTTGAGGTC	AGGTGCACAC
			CTTGCAGTG	AGGTGCAGTG
			CTTGCTCTG	AGGTGCATGC
			CTTGGCCTC	AGGTGCCCAC
			CTTGGCTCA	AGGTGCCCGC
			CTTGGGAGG	AGGTGCCTGC
			CTTTCCCCA	AGGTGCCTGT
			CTTTCTCTC	AGGTGCTGGA
			CTTTCTTTC	AGGTGGAGCT
			CTTTCTTTT	AGGTGGAGGT
			CTTTGGGAG	AGGTGGATCA
			CTTTTCTTT	AGGTGGCTCA
			CTTTTTCTT	AGGTGGGAAG
			GAAAAGAAA	AGGTGGGAAT
			GAAACCCCA	AGGTGGGCGG
			GAAACCCCG	AGGTGGGGCC
			GAAACCCTG	AGGTGTGAGC
			GAAAGAAAG	AGGTGTGGTG
			GAACCCAGG	AGGTGTGTGC
			GAACCCGGG	AGGTTCAAGC
			GAACCTGGG	AGGTTCAAGT
			GAACTCCTG	AGGTTGAGGC
			GAAGCTGAG	AGGTTGCAGT
			GAAGGAGGG	AGGTTGCCTG
			GAAGGCAGA	AGGTTGCGGT
			GAAGGGAAG	AGGTTGGAGT
			GAAGGGGAA	AGGTTTCACC
			GAATCACTT	AGTAATGGGA
			GAATCGCTT	AGTACAGTGG
			GAATTGCTT	AGTACCATGC
			GACAGAGCA	AGTAGAGACA
			GACAGAGCG	AGTAGAGACG
			GACAGAGTC	AGTAGAGATG
			GACAGAGTG	AGTAGCTAGG
			GACAGGGTC	AGTAGCTGAG
			GACAGGGTT	AGTAGCTGGG
			GACCACAGG	AGTATTCCAT
			GACCAGCCT	AGTCAGGAAA
			GACCATCCT	AGTCAGGTAG
			GACCCAGCC	AGTCCAGGAG
			GACCCTGTC	AGTCCCACCA
			GACCTCAAG	AGTCCCAGCT
			GACCTCAGG	AGTCCCCAGA
			GACCTCGTG	AGTCCTTGCC
			GACGGAGTC	AGTCTCACTC
			GACGGGGTT	AGTCTCAGGA
			GACTACAGG	AGTCTCCCTC
			GACTCCATC	AGTCTCGCTC
			GACTCCGTC	AGTCTTGCTC
			GACTCTGTC	AGTCTTTGCT
			GAGAAAGAG	AGTGAAACCC
			GAGAAGGGG	AGTGAAACTC
			GAGAATCAC	AGTGAACAGG
			GAGAATCGC	AGTGAGAACA
			GAGAATGGC	AGTGAGACCC
			GAGAATTGC	AGTGAGACTC
			GAGACAGGA	AGTGAGCAGA
			GAGACAGGG	AGTGAGCCAA
			GAGACCAGC	AGTGAGCCAC
			GAGACCATC	AGTGAGCCGA
			GAGACCCTG	AGTGAGCTGA
			GAGACGGAG	AGTGAGCTGT
			GAGACGGGG	AGTGAGTGAG
			GAGACTCCA	AGTGATCCAC
			GAGACTCCG	AGTGATCCTC
			GAGACTCTG	AGTGATTCTC
			GAGACTGAG	AGTGCAATGG
			GAGACTGGG	AGTGCAGTGA
			GAGAGAAAG	AGTGCAGTGG
			GAGAGACAG	AGTGCGGTGG
			GAGAGGCTG	AGTGCTAGGA
			GAGATCGAG	AGTGCTGAGA
			GAGATGGAG	AGTGCTGCAA
			GAGATGGGG	AGTGCTGGGA
			GAGCAAGAC	AGTGGCACAA
			GAGCAGTGG	AGTGGCACCA
			GAGCCAAGA	AGTGGCACGA
			GAGCCACCA	AGTGGCATGA
			GAGCCACCG	AGTGGCGCAA
			GAGCCACTG	AGTGGCGCGA
			GAGCCAGGA	AGTGGCGTGA
			GAGCCGAGA	AGTGGCTCAC
			GAGCGAGAC	AGTGGCTCAT
			GAGCTGAGA	AGTGGGAGCT
			GAGCTGGGC	AGTGGGCAAA
			GAGCTTGCA	AGTGGGGGCC
			GAGGAGCTG	AGTGGGGTGT
			GAGGAGGCA	AGTGGGTCCC
			GAGGATCAC	AGTGGGTGCA
			GAGGCAGAA	AGTGGTGAGA
			GAGGCAGGT	AGTGGTGCAA
			GAGGCCAAG	AGTGGTGCGA
			GAGGCCAGC	AGTGGTGGTG
			GAGGCCGAG	AGTGGTGTGA
			GAGGCCGGG	AGTGTCTGTT
			GAGGCCTCA	AGTGTTGGGA
			GAGGCCTCC	AGTTCAAGAC
			GAGGCGGAG	AGTTCATGTC
			GAGGCGGGC	AGTTCGAGAC
			GAGGCGGGT	AGTTCTCCTG
			GAGGCTGAA	AGTTCTGGCC
			GAGGCTGCA	AGTTCTGGGA
			GAGGTCAAG	AGTTGCAGTG
			GAGGTCAGG	AGTTTCACTC
			GAGGTGAGG	AGTTTCGCTC
			GAGGTGGAG	AGTTTGAGAC
			GAGGTGGGA	AGTTTGCTGA
			GAGGTGGGC	AGTTTTCCCA
			GAGGTGGGT	AGTTTTGCTC
			GAGGTTGCA	ATAAAATAAA
			GAGTAGCTG	ATAAAGAAAA
			GAGTCTCAC	ATAAATAAAA
			GAGTCTCGC	ATAAATAAAT
			GAGTCTTGC	ATAATAATAA
			GAGTGAGAC	ATAATCCCAG
			GAGTGCAAT	ATACAAAAAA
			GAGTGCAGT	ATACAAAAAT
			GAGTGGGGG	ATACACCATG
			GAGTTCAAG	ATACATGTGC
			GAGTTCGAG	ATACCCAAAG
			GAGTTTGAG	ATACCCAGTA
			GATCACCTG	ATAGACTGGA
			GATCACGAG	ATAGCAAAGA
			GATCACGCC	ATAGCTCACT
			GATCACTTG	ATAGGTGGGA
			GATCATGCC	ATAGTATTCC
			GATCCACCC	ATAGTCCCAG
			GATCCACCT	ATATACATAT
			GATCCGCCC	ATATACCCAG
			GATCCTCCC	ATATATATGT
			GATCGAGAC	ATATATATTT
			GATCGCGCC	ATATATGTGT
			GATCGTGCC	ATATGTGCCA
			GATCTCAGC	ATCAAAACCA
			GATCTCCTG	ATCACAAGGT
			GATCTCGGC	ATCACACCAC
			GATCTGCCC	ATCACCTGAG
			GATCTTGGC	ATCACGAGGT
			GATGGAGTC	ATCACGCCAC
			GATGGGGTT	ATCACTGGCC
			GATGGTCTC	ATCACTTGAA
			GATTACAGG	ATCACTTGAG
			GATTCTCCT	ATCAGCCTGG
			GATTGTGCC	ATCATAGCTC
			GCAACAGAG	ATCATGAGGT
			GCAACATGG	ATCATGCCAC
			GCAACCTCC	ATCATGCTGC
			GCAACCTCT	ATCATGGTGG
			GCAAGACCC	ATCCACCCAC
			GCAAGACTC	ATCCACCCGC
			GCAAGCTCC	ATCCACCTGC
			GCAATGGCA	ATCCAGAATC
			GCAATTCTC	ATCCAGCAGC
			GCACACACC	ATCCAGGAGC
			GCACAGTGG	ATCCAGGAGG
			GCACATGCC	ATCCAGTCTA
			GCACATGTA	ATCCATCCAT
			GCACCACCA	ATCCATGTCC
			GCACCACTG	ATCCCAACAC
			GCACCCACC	ATCCCAGAAC
			GCACCCAGC	ATCCCAGCAC
			GCACCCGCC	ATCCCAGCTA
			GCACCCGGC	ATCCCAGCTC
			GCACCTGCC	ATCCCAGGGA
			GCACCTGGC	ATCCCATTAC
			GCACCTGTA	ATCCCTCCCC
			GCACGGTGG	ATCCCTGAGG
			GCACTCCAG	ATCCCTGGGA
			GCACTTTGG	ATCCCTTCCT
			GCAGAGGCT	ATCCGCCCAC
			GCAGAGGTT	ATCCGCCCGC
			GCAGATCAC	ATCCGCCTGC
			GCAGCCCCA	ATCCTAGCAC
			GCAGCCCCC	ATCCTCCCAC
			GCAGCCTCA	ATCCTCCCGC
			GCAGCCTCC	ATCCTCCTGC
			GCAGGAGAA	ATCCTCTCCA
			GCAGGAGGA	ATCCTGGCCA
			GCAGGCACC	ATCCTGGCTA
			GCAGGCCTG	ATCCTTTCCC
			GCAGGCGCC	ATCGAGACCA
			GCAGGCGGA	ATCGCACCAC
			GCAGGGGGC	ATCGCCACAC
			GCAGGTGCC	ATCGCGCCAC
			GCAGGTGGA	ATCGCTTGAA
			GCAGTGAGC	ATCGCTTGAG
			GCAGTGGCA	ATCGTGCCAC
			GCAGTGGCG	ATCTCAAAAA
			GCAGTGGCT	ATCTCACACC
			GCAGTGGGG	ATCTCAGCCT
			GCAGTGGTG	ATCTCAGCTC
			GCATGAGCC	ATCTCATTGT
			GCATGCACC	ATCTCCTGAC
			GCATGCCTG	ATCTCCTGGG
			GCATGGTGG	ATCTCGGCTC
			GCATGTGCC	ATCTCTACTA
			GCCAACATG	ATCTCTCTCT
			GCCAAGATC	ATCTCTGCTC
			GCCAAGGCA	ATCTGCCCAC
			GCCAAGGCG	ATCTGCCCGC
			GCCAAGGTG	ATCTGCCTGC
			GCCACACTG	ATCTGGGTGC
			GCCACCACA	ATCTTGGCTC
			GCCACCACG	ATGAACAGAC
			GCCACCATG	ATGAAGCTGG
			GCCACCGCA	ATGAAGGCAG
			GCCACCGCG	ATGAATGAAT
			GCCACCGTG	ATGAGAACAC
			GCCACTGCA	ATGAGATACC
			GCCACTGCC	ATGAGCATGG
			GCCACTGCG	ATGAGCCACC
			GCCACTGTG	ATGAGCCACT
			GCCAGGAGT	ATGAGGCCAG
			GCCAGGATG	ATGAGGTCAG
			GCCAGGCAC	ATGAGTGAGA
			GCCAGGCAT	ATGATCCACC
			GCCAGGCGC	ATGATCCGCC
			GCCAGGCGT	ATGATCTCGG
			GCCAGGGCA	ATGATGCTGG
			GCCAGGGTG	ATGCAAATCA
			GCCAGGTGC	ATGCACCACC
			GCCAGGTGT	ATGCACCTGT
			GCCATGTTG	ATGCAGAAAA
			GCCATTCTC	ATGCAGCCAA
			GCCATTGCA	ATGCAGCCAT
			GCCCACCAC	ATGCCACCAC
			GCCCACCTC	ATGCCACCAT
			GCCCAGCCA	ATGCCACTGC
			GCCCAGCTA	ATGCCATCCC
			GCCCAGGAA	ATGCCCAGCT
			GCCCATGCC	ATGCCCGGCT
			GCCCCACCT	ATGCCCTCTC
			GCCCCCAGC	ATGCCCTGCC
			GCCCCTCCT	ATGCCTCCAG
			GCCCCTCTG	ATGCCTGGCC
			GCCCCTGGC	ATGCCTGGCT
			GCCCCTTCC	ATGCCTGTAA
			GCCCGCCAC	ATGCCTGTAG
			GCCCGCCTC	ATGCGCCACC
			GCCCGGCCC	ATGCTATCCC
			GCCCGGCCG	ATGCTCATGG
			GCCCGGCCT	ATGCTGGCCT
			GCCCGGCTA	ATGCTGGGAT
			GCCGAGATC	ATGCTTCCAG
			GCCGAGGCA	ATGGAACAGA
			GCCGAGGCG	ATGGAACCAA
			GCCGAGGTG	ATGGAATACT
			GCCGGGCAC	ATGGACACAG
			GCCGGGCAG	ATGGAGAAAC
			GCCGGGCAT	ATGGAGCTGG
			GCCGGGCGC	ATGGAGGAAG
			GCCGGGCGT	ATGGAGGCAG
			GCCGGGTGC	ATGGAGTCTC
			GCCGGGTGT	ATGGAGTCTT
			GCCTCAGCC	ATGGCACATG
			GCCTCAGCT	ATGGCAGAAG
			GCCTCAGGA	ATGGCCAGTG
			GCCTCCACC	ATGGCGAAAC
			GCCTCCAGA	ATGGCGTGAA
			GCCTCCAGC	ATGGCTAGCC
			GCCTCCCAA	ATGGCTGCAT
			GCCTCCCAC	ATGGCTGGGC
			GCCTCCCAG	ATGGCTGGGG
			GCCTCCCCA	ATGGCTGGGT
			GCCTCCCGA	ATGGGAGAAA
			GCCTCCCGG	ATGGGATGGC
			GCCTCCTGA	ATGGGCAAAA
			GCCTCGGCC	ATGGGCAAGG
			GCCTGACCA	ATGGGGAAAA
			GCCTGAGCC	ATGGGGAAAG
			GCCTGCCAC	ATGGGGATGG
			GCCTGCCCT	ATGGGGTTGT
			GCCTGCCTT	ATGGGGTTTC
			GCCTGGAGG	ATGGGGTTTT
			GCCTGGCCA	ATGGGTGCAG
			GCCTGGCTA	ATGGTACTGG
			GCCTGGGAA	ATGGTCTCGA
			GCCTGGGCA	ATGGTGAAAC
			GCCTGGGCG	ATGGTGCTGG
			GCCTGGGTG	ATGGTGGCAC
			GCCTGGTGG	ATGGTGGCAG
			GCCTGTAAT	ATGGTGGCAT
			GCCTGTAGT	ATGGTGGCGC
			GCCTTGGCC	ATGGTGGCGG
			GCGACAGAG	ATGGTGGCTC
			GCGAGACTC	ATGGTGGTGC
			GCGATTCTC	ATGGTGGTGG
			GCGCAGTGG	ATGGTGGTGT
			GCGCCACCA	ATGTATACAT
			GCGCCACTG	ATGTATATAT
			GCGCCCACC	ATGTCCCTAC
			GCGCCCAGC	ATGTCCCTGC
			GCGCCCGCC	ATGTCCTTTG
			GCGCCCGGC	ATGTCTTCTT
			GCGCCTGCC	ATGTGCAGGT
			GCGCCTGGC	ATGTGCCACA
			GCGCCTGTA	ATGTGCCACC
			GCGCGATCT	ATGTGCCAGG
			GCGCGGTGG	ATGTGCCATG
			GCGGAGCTT	ATGTGCCTGT
			GCGGAGGTT	ATGTGGAGAA
			GCGGATCAC	ATGTGGCACA
			GCGGGCACC	ATGTGGTGGC
			GCGGGCAGA	ATGTGTCTTT
			GCGGGCGCC	ATGTGTGCAT
			GCGGGCGGA	ATGTGTGTAT
			GCGGGTGCC	ATGTGTTCTC
			GCGGGTGGA	ATGTTAGCCA
			GCGGTGGCT	ATGTTCCCCT
			GCGTGAACC	ATGTTCTCAC
			GCGTGAGCC	ATGTTGCCCA
			GCGTGGTGG	ATGTTGGCCA
			GCTAATTTT	ATGTTGGTCA
			GCTACTCAG	ATTAAAAAAA
			GCTACTCGG	ATTACAGGCA
			GCTACTTGG	ATTACAGGCG
			GCTCAAGCA	ATTACAGGTG
			GCTCAAGTG	ATTACTGGGT
			GCTCACACC	ATTAGCCAGG
			GCTCACGCC	ATTAGCCGGG
			GCTCACTGC	ATTAGCTGGG
			GCTCAGGAG	ATTCCAGCCT
			GCTCAGGCT	ATTCCATGGT
			GCTCATGCC	ATTCCCACCA
			GCTCCCAGC	ATTCCCACCT
			GCTCCGCCT	ATTCCTGGGC
			GCTCTGTCA	ATTCTCCCAC
			GCTCTGTCG	ATTCTCCTGC
			GCTCTGTTG	ATTCTCCTGT
			GCTGAGATC	ATTCTTCTGC
			GCTGAGATT	ATTCTTTTTT
			GCTGAGGAG	ATTGCACCAC
			GCTGAGGCA	ATTGCACTCC
			GCTGAGGCG	ATTGCCCAGG
			GCTGAGGCT	ATTGCCCTGG
			GCTGAGGTG	ATTGCGCCAC
			GCTGCACCC	ATTGCTGGGT
			GCTGCAGTG	ATTGCTTGAA
			GCTGGAGGC	ATTGCTTGAG
			GCTGGAGGG	ATTGTGCCAC
			GCTGGAGTG	ATTGTGGAAG
			GCTGGCCTC	ATTGTGGTTT
			GCTGGGACC	ATTTCTCCAC
			GCTGGGACT	ATTTCTGCCT
			GCTGGGAGC	ATTTCTTTCT
			GCTGGGATT	ATTTCTTTTT
			GCTGGGCAC	ATTTGACCCA
			GCTGGGCAT	ATTTGCATTT
			GCTGGGCCT	ATTTGGGTTG
			GCTGGGCGC	ATTTTAAAAA
			GCTGGGCGT	ATTTTATTTT
			GCTGGGGCA	ATTTTCTCCC
			GCTGGGGCC	ATTTTGGGAG
			GCTGGGTCA	ATTTTTAGTA
			GCTGGGTGC	ATTTTTCTTT
			GCTGGGTGT	ATTTTTGTAT
			GCTGGTCTC	ATTTTTTAAA
			GCTGGTCTT	ATTTTTTGTA
			GCTGGTGGG	ATTTTTTTGT
			GCTGTGCAG	CAAAAAATTA
			GCTTCAGCC	CAAAAATAAA
			GCTTGAACC	CAAAAATTAG
			GCTTGAGCC	CAAAACAGCA
			GCTTGCAGT	CAAAACCACA
			GGAAAGGAA	CAAAACCCCA
			GGAAGCTGA	CAAAACCCTG
			GGAAGGAAA	CAAAAGAAAC
			GGAAGGCTG	CAAAAGAAGA
			GGACACAGG	CAAAATGCTG
			GGACCACAG	CAAAATTAGC
			GGACTACAG	CAAACAACCC
			GGAGAAGGA	CAAACACCGC
			GGAGAATCA	CAAACCACTG
			GGAGAATCG	CAAACCCACA
			GGAGAATGG	CAAACCTGCA
			GGAGAATTG	CAAACTCCTG
			GGAGATCGA	CAAAGACTTG
			GGAGCTTGC	CAAAGCCTCC
			GGAGGATCA	CAAAGCCTGG
			GGAGGCCAA	CAAAGCTGGA
			GGAGGCCGA	CAAAGGACAT
			GGAGGCCTC	CAAAGGGAAG
			GGAGGCCTG	CAAAGGGCTA
			GGAGGCGGA	CAAAGTCTCA
			GGAGGCTGA	CAAAGTGCTA
			GGAGGCTGC	CAAAGTGCTG
			GGAGGGGAA	CAAATGTCCA
			GGAGGTGAG	CAACAAAAGC
			GGAGGTGGA	CAACAAGAGC
			GGAGGTGGC	CAACACAGTG
			GGAGGTTGC	CAACAGAGCA
			GGAGTCTCA	CAACAGAGCG
			GGAGTCTCG	CAACAGAGTG
			GGAGTCTTG	CAACAGGCCC
			GGAGTGCAA	CAACAGGTGC
			GGAGTGCAG	CAACAGTCCC
			GGAGTGGTG	CAACAGTGTA
			GGAGTTCAA	CAACATAGTG
			GGAGTTCGA	CAACATGGAG
			GGAGTTTGA	CAACATGGCA
			GGATCACCT	CAACATGGCG
			GGATCACGA	CAACATGGTG
			GGATCACTT	CAACCCAAAT
			GGATGGTCT	CAACCCCATC
			GGATTACAG	CAACCCCTGC
			GGCAACAGA	CAACCTCCAC
			GGCACAATC	CAACCTCCCA
			GGCACACAC	CAACCTCCGC
			GGCACAGTG	CAACCTCTGC
			GGCACATGC	CAACTTCAGC
			GGCACCCAC	CAAGAAAAAA
			GGCACCCGC	CAAGACAGGG
			GGCACCTGC	CAAGACCAGC
			GGCACCTGT	CAAGACCATC
			GGCACGATC	CAAGACCCCA
			GGCACGGTG	CAAGACCCTG
			GGCAGAAGA	CAAGACTCCA
			GGCAGAAGG	CAAGACTCCG
			GGCAGAGAC	CAAGACTCTG
			GGCAGAGCT	CAAGAGAAAG
			GGCAGAGGT	CAAGAGCAAA
			GGCAGATCA	CAAGAGGCTG
			GGCAGGAGA	CAAGAGTGAA
			GGCAGGCAC	CAAGCAATCC
			GGCAGGCCT	CAAGCAATTC
			GGCAGGCGC	CAAGCCCAGC
			GGCAGGCGG	CAAGCGATCC
			GGCAGGGGT	CAAGCGATTC
			GGCAGGGTG	CAAGCTCCAC
			GGCAGGTGC	CAAGCTCCGC
			GGCAGTGGC	CAAGCTCTGC
			GGCATGAGC	CAAGGAGAAC
			GGCATGATC	CAAGGAGGAG
			GGCATGCAC	CAAGGAGGCC
			GGCATGGGC	CAAGGCAGGA
			GGCATGGTG	CAAGGCAGGC
			GGCATGTGC	CAAGGCAGGT
			GGCCAACAT	CAAGGCGGGC
			GGCCAAGGC	CAAGGCGGGT
			GGCCAAGGT	CAAGGCTACA
			GGCCAGCCC	CAAGGCTGGA
			GGCCAGGAT	CAAGGCTGGT
			GGCCAGGCA	CAAGGGGAGG
			GGCCAGGCG	CAAGGTCAGG
			GGCCAGGTG	CAAGGTGGGC
			GGCCCCACC	CAAGGTGGGT
			GGCCCCCAC	CAAGTAGCTG
			GGCCCCTCC	CAAGTCTTTG
			GGCCGAGGC	CAAGTGATCC
			GGCCGAGGT	CAAGTGATCT
			GGCCGGGCG	CAAGTGATTC
			GGCCGGGTG	CAATAGCAAA
			GGCCTCAAG	CAATCCTCCC
			GGCCTCAGG	CAATCCTCCT
			GGCCTCCCA	CAATCTCAGC
			GGCCTCCCC	CAATCTCCTG
			GGCCTGCCC	CAATCTCGGC
			GGCCTGCCT	CAATCTTGGC
			GGCCTGGTG	CAATGAGAAC
			GGCGACAGA	CAATGGAACA
			GGCGCAGTG	CAATGGCAAC
			GGCGCCCAC	CAATGGCATG
			GGCGCCCGC	CAATGGCGCG
			GGCGCCTGC	CAATGGGGAA
			GGCGCCTGT	CAATTCCCAC
			GGCGCGATC	CAATTCTCCT
			GGCGCGGTG	CACAAGGTCA
			GGCGGAGCT	CACAATAGCA
			GGCGGAGGT	CACAATGAGA
			GGCGGATCA	CACACACCAG
			GGCGGGCAC	CACACACTGG
			GGCGGGCAG	CACACCAACA
			GGCGGGCGC	CACACCACCA
			GGCGGGCGG	CACACCACTG
			GGCGGGTGC	CACACCAGGG
			GGCGGGTGG	CACACCCGGC
			GGCGTGAAC	CACACCGGGG
			GGCGTGAGC	CACACCTGCA
			GGCGTGATC	CACACCTGGC
			GGCGTGGTG	CACACCTGTA
			GGCTAACAC	CACACGCCTG
			GGCTAATTT	CACACTCTGG
			GGCTAGCCA	CACACTGGGG
			GGCTCAAGC	CACACTGTCT
			GGCTCAAGT	CACAGACTGG
			GGCTCACAC	CACAGCAAAA
			GGCTCACGC	CACAGCAAGA
			GGCTCACTG	CACAGGCCCA
			GGCTCATGC	CACAGGCCCC
			GGCTGAAGC	CACAGTGAAA
			GGCTGAGAC	CACAGTGAGA
			GGCTGAGGA	CACAGTGGCT
			GGCTGAGGC	CACAGTTCTG
			GGCTGAGGT	CACATATACA
			GGCTGCAGT	CACATCCTCT
			GGCTGCCCT	CACATGCCAC
			GGCTGGAGC	CACATGCCTG
			GGCTGGAGT	CACATGGACA
			GGCTGGCCT	CACATGGCTG
			GGCTGGGCA	CACATGTACC
			GGCTGGGCG	CACATGTATA
			GGCTGGGGT	CACATTTTCT
			GGCTGGGTC	CACCAAAAGC
			GGCTGGGTG	CACCAACAGT
			GGCTGGTCT	CACCAAGCCC
			GGCTGGTGG	CACCAATCAG
			GGGAAAGGA	CACCACAACC
			GGGAAGCTG	CACCACACCA
			GGGACATGG	CACCACACCC
			GGGACTACA	CACCACACCT
			GGGAGAAAA	CACCACACTC
			GGGAGACTG	CACCACACTG
			GGGAGGCCA	CACCACATCC
			GGGAGGCCG	CACCACCACA
			GGGAGGCCT	CACCACCACG
			GGGAGGCGG	CACCACCAGG
			GGGAGGGAC	CACCACCATG
			GGGAGGGAT	CACCACGCCC
			GGGAGGTGA	CACCACGCCT
			GGGATTACA	CACCACTCCC
			GGGCAACAA	CACCACTCCT
			GGGCAACAG	CACCACTGCA
			GGGCAACAT	CACCAGCATG
			GGGCACAGT	CACCAGGCCC
			GGGCACCTG	CACCAGGCCT
			GGGCACGGT	CACCAGGGCC
			GGGCAGATC	CACCATGCCC
			GGGCAGCCA	CACCATGCCT
			GGGCAGGCC	CACCATGCTG
			GGGCAGGTG	CACCATGGAA
			GGGCATGGT	CACCATGGCA
			GGGCCACAG	CACCATGTTA
			GGGCCAGGT	CACCATGTTG
			GGGCCGGGC	CACCATTCTC
			GGGCCGGGG	CACCATTGCA
			GGGCCTCCC	CACCCAAATC
			GGGCGACAG	CACCCACCAC
			GGGCGCAGT	CACCCACCTT
			GGGCGCCTG	CACCCAGCTA
			GGGCGCGGT	CACCCCACAA
			GGGCGGATC	CACCCCACTG
			GGGCGTGGT	CACCCCCCAG
			GGGCTCAAG	CACCCCTGGG
			GGGCTCCAG	CACCCGCCAC
			GGGCTGGCC	CACCCGCCTC
			GGGCTGGGT	CACCCGCCTT
			GGGGAGGCC	CACCCGGCTA
			GGGGAGGCT	CACCCTCCCA
			GGGGAGTGG	CACCCTCCTG
			GGGGCCGGG	CACCGCACCC
			GGGGCCTGT	CACCGCGCCC
			GGGGCTGCC	CACCGCGCCT
			GGGGGCCAG	CACCGGGGCC
			GGGGGCTGA	CACCGTGCCC
			GGGGGCTGC	CACCGTGCCT
			GGGGGGCTG	CACCGTGTTA
			GGGGTCAGG	CACCTATGAG
			GGGGTTTCA	CACCTCAGCC
			GGGTCAGGG	CACCTCCCCT
			GGGTCCCTG	CACCTCCCGG
			GGGTCTCAC	CACCTCCTGG
			GGGTCTTGC	CACCTCGGCC
			GGGTGACAG	CACCTGAGGT
			GGGTGCAGC	CACCTGCAGG
			GGGTGCAGT	CACCTGCCAC
			GGGTGCCTG	CACCTGGCCA
			GGGTGGATC	CACCTGGCCC
			GGGTGTGGT	CACCTGGCCT
			GGGTTCAAG	CACCTGGCTA
			GGGTTCACG	CACCTGTAAT
			GGGTTTCAC	CACCTGTAGT
			GGTCAGGAG	CACCTTCCCC
			GGTCAGGCT	CACCTTGGCC
			GGTCTCAAA	CACGAGGTCA
			GGTCTCACT	CACGATCTCG
			GGTCTCGAA	CACGCCACTG
			GGTCTCGAT	CACGCCATTC
			GGTCTTGAA	CACGCCCAGC
			GGTCTTGCT	CACGCCCGGC
			GGTGAAACC	CACGCCTGGC
			GGTGACAGA	CACGCCTGTA
			GGTGATCCA	CACGGTGAAA
			GGTGCAGTG	CACGGTGGCT
			GGTGCATGC	CACGTGCCAC
			GGTGCCCAC	CACGTGCCTG
			GGTGCCCGC	CACTATGTTG
			GGTGCCTGC	CACTATTCAC
			GGTGCCTGT	CACTCAGGCT
			GGTGCGGTG	CACTCATAGG
			GGTGGAGGT	CACTCCAGAC
			GGTGGATCA	CACTCCAGCC
			GGTGGCACA	CACTCCAGTC
			GGTGGCATG	CACTCCCACC
			GGTGGCGCA	CACTCCTCAG
			GGTGGCGGG	CACTCCTGCC
			GGTGGCTCA	CACTCTAGCC
			GGTGGCTGG	CACTCTGATG
			GGTGGGAAG	CACTCTGGGG
			GGTGGGCAC	CACTCTGTCA
			GGTGGGCGC	CACTCTGTCG
			GGTGGGCGG	CACTCTGTTG
			GGTGGGGAC	CACTGACTTC
			GGTGGGGCC	CACTGATGGG
			GGTGGGTGC	CACTGCAACC
			GGTGGTGCA	CACTGCAAGC
			GGTGGTGGC	CACTGCACCC
			GGTGGTGTG	CACTGCACCT
			GGTGTGAGC	CACTGCACTC
			GGTGTGGTG	CACTGCACTG
			GGTGTGTGC	CACTGCACTT
			GGTTCAAGC	CACTGCAGCT
			GGTTCAAGT	CACTGCAGTC
			GGTTCACGC	CACTGCATTC
			GGTTGCAGT	CACTGCGCCC
			GGTTTCACC	CACTGCTCAA
			GTAATCCCA	CACTGGCCAT
			GTAGAGACA	CACTGGGGCC
			GTAGAGACG	CACTGGGGCT
			GTAGAGATG	CACTGTACTC
			GTAGCTGGG	CACTGTCTTC
			GTAGTCCCA	CACTGTGCCT
			GTATTTTTA	CACTGTGGGA
			GTCACCCAG	CACTGTGGTC
			GTCAGGAGA	CACTGTGTTG
			GTCAGGAGT	CACTGTTGGT
			GTCAGGCTG	CACTTCTCAA
			GTCCAGGCT	CACTTGAACC
			GTCCCAGCT	CACTTGAGCC
			GTCCCCACC	CACTTGAGGT
			GTCCCTCCC	CACTTTGAGA
			GTCGCCCAG	CACTTTGGGA
			GTCTCAAAA	CAGAAAACCA
			GTCTCAAAC	CAGAAAAGGC
			GTCTCACTC	CAGAACAGAG
			GTCTCAGCC	CAGAACTGTG
			GTCTCCCAG	CAGAACTTCC
			GTCTCGAAC	CAGAAGCTCT
			GTCTCGATC	CAGAAGGCAA
			GTCTCGCTC	CAGAATGGGA
			GTCTCTACT	CAGACACTTC
			GTCTCTGCC	CAGACAGGGA
			GTCTTGAAC	CAGACCACAG
			GTCTTGCTC	CAGACCCTGT
			GTGAAACCC	CAGACTGCCT
			GTGACAGAG	CAGAGAAATG
			GTGAGACCC	CAGAGCAAGA
			GTGAGACTC	CAGAGCGAGA
			GTGAGCCAA	CAGAGCTTGC
			GTGAGCCAC	CAGAGGGGCA
			GTGAGCCGA	CAGAGGTGGA
			GTGAGCTGA	CAGAGGTTGC
			GTGATCCAC	CAGAGTAGCT
			GTGATCCGC	CAGAGTCTCA
			GTGATCCTC	CAGAGTCTCG
			GTGATCTGC	CAGAGTCTTG
			GTGATTCTC	CAGAGTGAAC
			GTGCAATGG	CAGAGTGAGA
			GTGCAGTGG	CAGAGTGCTG
			GTGCATGCC	CAGATCACCT
			GTGCATGTG	CAGATCACGA
			GTGCCACCA	CAGATGAGGA
			GTGCCACTG	CAGATGCTGG
			GTGCCAGGC	CAGCAAAAGA
			GTGCCCACC	CAGCAAACCA
			GTGCCCAGC	CAGCAATCCC
			GTGCCCGCC	CAGCACACCA
			GTGCCCGGC	CAGCACCACA
			GTGCCTGCC	CAGCACCATT
			GTGCCTGGC	CAGCACCCTG
			GTGCCTGTA	CAGCACCTGT
			GTGCGGTGG	CAGCACTTTG
			GTGCTGCTG	CAGCAGCATG
			GTGCTGGGA	CAGCATCTGT
			GTGGAGGGG	CAGCATGGCA
			GTGGAGGTT	CAGCATGGGG
			GTGGATCAC	CAGCATGGTA
			GTGGCACAA	CAGCCAGAGA
			GTGGCACAT	CAGCCATAAA
			GTGGCACGA	CAGCCATCCC
			GTGGCAGAG	CAGCCATGTG
			GTGGCAGGC	CAGCCCACCT
			GTGGCATGA	CAGCCCACTG
			GTGGCCCAG	CAGCCCCCTG
			GTGGCGCGA	CAGCCGGGCG
			GTGGCGGGC	CAGCCTAGGT
			GTGGCTCAC	CAGCCTCAAA
			GTGGCTCAT	CAGCCTCAAC
			GTGGGAGGC	CAGCCTCCAA
			GTGGGCACC	CAGCCTCCCG
			GTGGGCAGA	CAGCCTCCGC
			GTGGGCGCC	CAGCCTCCGG
			GTGGGCGGA	CAGCCTCGGC
			GTGGGGACA	CAGCCTGACC
			GTGGGGCCT	CAGCCTGGAA
			GTGGGGGCC	CAGCCTGGAT
			GTGGGTGCC	CAGCCTTCAG
			GTGGGTGGA	CAGCCTTGCA
			GTGGTGGCA	CAGCCTTGCC
			GTGGTGGCG	CAGCTAATTT
			GTGGTGGCT	CAGCTACTCA
			GTGGTGGGC	CAGCTACTCC
			GTGTGAGCC	CAGCTACTCG
			GTGTGGTGG	CAGCTACTGG
			GTGTGTGCC	CAGCTACTTG
			GTGTGTGTA	CAGCTCACTG
			GTGTTAGCC	CAGCTCCACC
			GTTAGCCAG	CAGCTCCATC
			GTTCAAGAC	CAGCTGGGAC
			GTTCAAGCA	CAGCTTCATC
			GTTCAAGCG	CAGCTTGGGC
			GTTCAAGTG	CAGCTTTGTT
			GTTCACGCC	CAGGAAACAA
			GTTCGAGAC	CAGGAACAGA
			GTTGCAGTG	CAGGACATAG
			GTTGCCCAG	CAGGACCAGA
			GTTGGCCAG	CAGGACCCTC
			GTTGGTCAG	CAGGAGAACT
			GTTGGTGGG	CAGGAGAATC
			GTTGTTGTT	CAGGAGAATG
			GTTTCACCA	CAGGAGAATT
			GTTTGAGAC	CAGGAGACCC
			TAAAAAAAA	CAGGAGATCA
			TAAAAATAC	CAGGAGATCG
			TAATCCCAG	CAGGAGATGG
			TAATTTTTG	CAGGAGATTG
			TAATTTTTT	CAGGAGCACC
			TACAAAAAA	CAGGAGCTCT
			TACAAAAAT	CAGGAGGATC
			TACAGGCAC	CAGGAGGATG
			TACAGGCAT	CAGGAGGATT
			TACAGGCGC	CAGGAGGCGG
			TACAGGCGT	CAGGAGGTTG
			TACAGGTGC	CAGGAGTGAG
			TACAGGTGT	CAGGAGTTCA
			TACATGTGC	CAGGAGTTCG
			TACTAAAAA	CAGGAGTTTG
			TACTCAGGA	CAGGATGGTC
			TACTCGGGA	CAGGCAACCT
			TACTTGGGA	CAGGCAAGAG
			TAGAGACAG	CAGGCACAGT
			TAGAGACGG	CAGGCACATG
			TAGAGATGG	CAGGCACCCA
			TAGCCAGGA	CAGGCACCCG
			TAGCCAGGC	CAGGCACGTG
			TAGCCAGGT	CAGGCAGATC
			TAGCCGGGC	CAGGCATGAG
			TAGCCTGGG	CAGGCATGCA
			TAGCTGGGA	CAGGCATGCG
			TAGCTGGGC	CAGGCATGGT
			TAGCTGGGT	CAGGCATGTG
			TAGTAGAGA	CAGGCCAGGT
			TAGTCCCAG	CAGGCCCCGG
			TATATATAT	CAGGCCTGGT
			TATGTGTGT	CAGGCGCAGT
			TATTTATTT	CAGGCGCCCA
			TATTTTTAG	CAGGCGCCCG
			TCAAAAAAA	CAGGCGCCTG
			TCAAACTCC	CAGGCGCGGT
			TCAAGACCA	CAGGCGGATC
			TCAAGCAAT	CAGGCGTGAG
			TCAAGCGAT	CAGGCGTGGT
			TCAAGTGAT	CAGGCGTGTG
			TCACACCTG	CAGGCTAGAG
			TCACCATGT	CAGGCTAGTC
			TCACCCAGG	CAGGCTCTGA
			TCACCTCCC	CAGGCTGAAG
			TCACCTGAG	CAGGCTGGAA
			TCACGAGGT	CAGGCTGGTC
			TCACGCCAT	CAGGCTTTGG
			TCACGCCTG	CAGGGACATG
			TCACTCTGT	CAGGGACCCA
			TCACTGCAA	CAGGGACCCC
			TCACTGCAG	CAGGGATGCC
			TCACTTGAA	CAGGGCCTGT
			TCACTTGAG	CAGGGCTGGT
			TCAGCCCCC	CAGGGGCTGA
			TCAGCCTCC	CAGGGGGCTG
			TCAGCCTCT	CAGGGGTTGC
			TCAGCCTGG	CAGGGTCTTG
			TCAGCTCAC	CAGGGTGGTG
			TCAGCTTCC	CAGGGTTTCA
			TCAGGAGAT	CAGGGTTTCT
			TCAGGAGGC	CAGGGTTTTG
			TCAGGAGTT	CAGGTGATCC
			TCAGGCTGG	CAGGTGATCT
			TCAGGTGAT	CAGGTGCACA
			TCATGCCAC	CAGGTGCAGT
			TCATGCCTG	CAGGTGCATG
			TCCACCCAC	CAGGTGCCAG
			TCCACCCGC	CAGGTGCCCA
			TCCACCTCC	CAGGTGCCCG
			TCCACCTGC	CAGGTGGATC
			TCCAGCCTC	CAGGTGGTGG
			TCCAGCCTG	CAGGTGTGAG
			TCCAGCTCC	CAGGTGTGCA
			TCCAGGCAG	CAGGTGTGGT
			TCCAGGCTG	CAGGTTCAAG
			TCCATCTCA	CAGGTTGGAG
			TCCCAAAGT	CAGGTTGGTC
			TCCCAAGTA	CAGGTTTGTC
			TCCCACCAG	CAGGTTTGTT
			TCCCACCTC	CAGTAATGGG
			TCCCAGCAC	CAGTACCATG
			TCCCAGCCA	CAGTAGCTGG
			TCCCAGCTA	CAGTATGGCC
			TCCCAGCTC	CAGTCCCACC
			TCCCAGGCT	CAGTCCCAGC
			TCCCAGGGA	CAGTCTATCA
			TCCCAGGTT	CAGTCTCCCA
			TCCCCCAGC	CAGTCTCCTG
			TCCCCCAGG	CAGTCTGCCC
			TCCCCTCCT	CAGTGAAACC
			TCCCCTCTC	CAGTGAGACC
			TCCCGAGTA	CAGTGAGCCA
			TCCCGGGTT	CAGTGAGCCG
			TCCCTCTCT	CAGTGAGCTG
			TCCCTGAGG	CAGTGGCACA
			TCCCTGGGA	CAGTGGCACC
			TCCGCCCAC	CAGTGGCACG
			TCCGCCCGC	CAGTGGCATG
			TCCGCCTCC	CAGTGGCGCA
			TCCGCCTGC	CAGTGGCGCG
			TCCTCAGCC	CAGTGGCGTG
			TCCTCCCAC	CAGTGGCTCA
			TCCTCCTGC	CAGTGGGCTG
			TCCTGACCT	CAGTGGGGCC
			TCCTGAGTA	CAGTGGGGTG
			TCCTGCCCT	CAGTGGGTGC
			TCCTGCCTT	CAGTGGTGCA
			TCCTGGCCA	CAGTGGTGCC
			TCCTGGCCC	CAGTGGTGCG
			TCCTGGCCT	CAGTGGTGTG
			TCCTGGCTA	CAGTGGTTTG
			TCCTGGGCT	CAGTGTGCTG
			TCCTGGGTT	CAGTGTGGCG
			TCCTGTCTC	CAGTGTGGTG
			TCCTTCCTT	CAGTTTTCCC
			TCCTTCTCC	CATACTGCCC
			TCCTTTCCC	CATAGCTCAC
			TCGAACTCC	CATAGGCATG
			TCGAGACCA	CATAGGTGGG
			TCGATCTCC	CATATACACC
			TCGCCCAGG	CATATATATA
			TCGCGCCAC	CATATTGGCC
			TCGCTCTGT	CATCAAAAAG
			TCGCTTGAA	CATCACACAC
			TCGGCCTCC	CATCACTGGC
			TCGGCTCAC	CATCAGAGAA
			TCGGGAGGC	CATCAGAGTG
			TCGTGATCC	CATCATTCTC
			TCGTGCCAC	CATCCATGTC
			TCTACTAAA	CATCCCAGGG
			TCTCAAAAA	CATCCCCATC
			TCTCAAACT	CATCCCTGTC
			TCTCACTCT	CATCCTCCTG
			TCTCAGCCT	CATCCTCTCC
			TCTCAGCTC	CATCCTGGCC
			TCTCCCACC	CATCCTGGCT
			TCTCCCCTC	CATCTCAAAA
			TCTCCTCCT	CATCTCACAC
			TCTCCTGAC	CATCTCAGCC
			TCTCGAACT	CATCTCTACT
			TCTCGCTCT	CATCTGACAA
			TCTCGGCTC	CATCTGCAAA
			TCTCTACTA	CATCTTGGCC
			TCTCTCTTT	CATCTTGGCT
			TCTCTTTCT	CATGAACTCA
			TCTGCCCAC	CATGAGCATG
			TCTGCCCGC	CATGAGCCAC
			TCTGCCTCA	CATGAGGTCA
			TCTGCCTGC	CATGATCCAC
			TCTGCCTTC	CATGATCTCA
			TCTGGCCAG	CATGATCTCG
			TCTGGGAGG	CATGCACACG
			TCTGGGCTC	CATGCACCAC
			TCTGTCACC	CATGCACCTG
			TCTGTCGCC	CATGCCACCA
			TCTGTCTCA	CATGCCACTG
			TCTGTTGCC	CATGCCATTC
			TCTTCTGCC	CATGCCATTG
			TCTTGAACT	CATGCCCAGC
			TCTTGCTCT	CATGCCCGGC
			TCTTGGCTC	CATGCCTATA
			TCTTTCTCT	CATGCCTATG
			TCTTTCTTT	CATGCCTGGC
			TCTTTTCTT	CATGCCTGTA
			TCTTTTTCT	CATGCGCCAC
			TCTTTTTTT	CATGCTCATG
			TGAAACCCC	CATGCTGCTA
			TGAAACCCT	CATGCTGGTG
			TGAACCCAG	CATGCTGTTT
			TGAACCCGG	CATGGAATAC
			TGAACCTGG	CATGGACACA
			TGAACTCCT	CATGGAGAAA
			TGACAGAGC	CATGGATGAA
			TGACAGAGT	CATGGCACAT
			TGACCCAGC	CATGGCAGAA
			TGACCTCAA	CATGGCGAAA
			TGACCTCAG	CATGGCTGGG
			TGACCTCGT	CATGGGCAAG
			TGAGACAGA	CATGGTACTG
			TGAGACAGG	CATGGTGAAA
			TGAGACCAG	CATGGTGGCA
			TGAGACCCT	CATGGTGGCG
			TGAGACTCC	CATGGTGGCT
			TGAGATGGA	CATGGTGGTG
			TGAGCCAAG	CATGGTGGTT
			TGAGCCACC	CATGGTGTAT
			TGAGCCACT	CATGTACCCT
			TGAGCCCAG	CATGTCCCTA
			TGAGCCGAG	CATGTCCCTG
			TGAGCTCAG	CATGTCCTTT
			TGAGCTGAG	CATGTGCCAC
			TGAGGCCAG	CATGTGCCAT
			TGAGGCGGG	CATGTGTCTT
			TGAGGCTGG	CATGTGTTCT
			TGAGGGAGG	CATGTTAGCC
			TGAGGGCAG	CATGTTCTCA
			TGAGGTCAG	CATGTTGCCC
			TGAGGTGGG	CATGTTGGCC
			TGAGTAGCT	CATGTTGGTC
			TGATCCACC	CATTACTGGG
			TGATCCGCC	CATTCAGGAC
			TGATCCTCC	CATTCCAGCC
			TGATCTGCC	CATTCCCACC
			TGATTCTCC	CATTCTCAGC
			TGCAACCTC	CATTCTCCTG
			TGCAAGCTC	CATTGCACTC
			TGCAATGGC	CATTGTGGAA
			TGCACCACC	CATTGTGGTT
			TGCACCACT	CATTTCTCTG
			TGCACCTGG	CATTTGACCC
			TGCACTCCA	CATTTGGGTT
			TGCAGCCTC	CATTTTCTTT
			TGCAGCCTG	CCAAAAAAAA
			TGCAGTGAG	CCAAAACAGC
			TGCAGTGGC	CCAAAAGCAA
			TGCAGTGGT	CCAAAATGCT
			TGCCACCAC	CCAAACACCG
			TGCCACCAT	CCAAAGTGCC
			TGCCACTGC	CCAAAGTGCT
			TGCCAGGCA	CCAAATCTCA
			TGCCAGGCT	CCAAATGCCC
			TGCCATTGC	CCAAATGTCC
			TGCCCAAGG	CCAACAGTGT
			TGCCCACCT	CCAACATGGA
			TGCCCAGCT	CCAACATGGC
			TGCCCAGGC	CCAACATGGT
			TGCCCCCAG	CCAACCCAAA
			TGCCCCTGC	CCAACCCCAC
			TGCCCGCCT	CCAAGATCAC
			TGCCCGGCC	CCAAGATCGC
			TGCCCGGCT	CCAAGATGGC
			TGCCCTGGC	CCAAGATGGT
			TGCCTCAGC	CCAAGATTGC
			TGCCTCCAG	CCAAGGCGGG
			TGCCTCCCA	CCAAGGTGGG
			TGCCTCCCC	CCAAGTAGCT
			TGCCTCCCG	CCAAGTCTTT
			TGCCTCCTC	CCACAACCTC
			TGCCTCGGC	CCACAATGAG
			TGCCTGCCA	CCACAATGGT
			TGCCTGGCC	CCACACCCGG
			TGCCTGGCT	CCACACCTGG
			TGCCTGGGC	CCACACTGAC
			TGCCTGTAA	CCACACTGTC
			TGCCTGTAG	CCACAGCCAA
			TGCCTTGGC	CCACAGGTGC
			TGCGCCACC	CCACAGTGAG
			TGCGGTGGC	CCACAGTGCA
			TGCTCTGTC	CCACAGTGCC
			TGCTGGGAG	CCACATCCTC
			TGCTGGGAT	CCACATGGCT
			TGCTTGAAC	CCACATTTTC
[truncated: 4,357 more rows]
