# Supplementary material for: Motifome comparison between modern human, Neanderthal and Denisovan
Source: BMC Genomics. 2018 Jun 18;19:472. doi: 10.1186/s12864-018-4710-1 (PMC6006668; doi:10.1186/s12864-018-4710-1)
Supplement: Supplementary file 9 — List of human specific motifs for motif lengths 6–10 from core, proximal, distal promoters and introns as compared to Denisovan. Statistically significant motifs of lengths 6–10 from core, proximal, and distal promoters as well as introns unique to modern humans are listed (and not found in Denisovan). These motifs were found in the corresponding genomic subregion in modern human, and the number of such human-unique motifs were listed for each gene variant. From these lists the top 100 genes were selected which had the highest number of human-unique motifs in their promoter/intron. Listed in tab “top genes (based on promoters)” are genes which were found in at least three top 100 lists. This was done separately for core, proximal, and distal promoters, and also for introns in the tab “top genes (based on introns)”. Fifty gene variants (38 genes) were found which both in the proximal and distal promoter sets appeared. One hundred four genes (their NP id, GeneCard name and annotation) were found which were listed in at least 3 top 100 gene lists whose introns contained statistically significant human-unique intron motifs. (XLSX 5181 kb) [file 12864_2018_4710_MOESM9_ESM.xlsx]

## Sheet: core promoters
motifs unique to modern human
hexamers	heptamers	octamers	nonamers	decamers
N.A.	AGCCGCG	AGGAGGCC	AAGGCCCCG	AAGCCCCGCG
	AGGCCGG	AGGGCAGC	AAGGGTGGG	AAGCCGCGCG
	AGGGCGC	CAGGGCCT	ACCCCCAGG	AAGCGCCCGC
	CAGCCGG	CCCGCTCG	ACCCTGGGG	AAGCGCGCGG
	CAGCGCG	CCCGCTGG	ACCGCCCCT	AAGCGGGGCG
	CCAGGCG	CCCGGGTG	ACCGCCCGG	AAGGGCCCGG
	CCCTGCG	CCGCGGTG	ACCGCGCGG	AAGGGGAGGC
	CCGCAGG	CCGGACCC	ACCGGCCGG	AAGGGGGGCG
	CCGCGCT	CCGGCGGA	ACCGGGCGC	ACACCCCCGC
	CCGGAGG	CCGGCTCG	ACCTGGGGC	ACAGCCCGCC
	CCGGCAG	CCGGGACG	ACGCCCCGG	ACCCAGCCGG
	CCTCGGG	CGAGCCGC	ACGCCGGCC	ACCCAGGCGG
	CGCAGGG	CGAGGCGC	ACGCCGGCG	ACCCGGGCTG
	CGCGGCT	CGCCAGCG	ACGCGGGCG	ACCCTCCCGC
	CGGCTGG	CGCGGGGT	ACGCGGGGG	ACCCTGGGGG
	CTGGCGG	CGCGGTGC	ACGGCCCGG	ACCGCCCCTG
	CTTCCGG	CGCTCGCG	ACGGCCGGG	ACCGGCCGCG
	GAGCGGC	CGGAGCTG	ACGGCGCGC	ACCGGCGCGC
	GCGAGGG	CGGAGGGA	ACGGCGGGG	ACCGGGCGCC
	GGAGCTG	CGGCGTCC	ACGGGGAGG	ACCTGCCCCG
	GGCGCCT	CGGCTTCC	AGAGCGGCC	ACCTGGGCCC
	GGGCGGT	CGGGACGC	AGCACCGCC	ACCTGGGCGC
	GTCCCGC	CGGGCGCA	AGCCCCGCA	ACGCAGCCCC
	TGGCGGC	CGGGGTCG	AGCCCCGCT	ACGCCGCCCC
		CGGTCCCG	AGCCCGCCT	ACGCCGGCCG
		CGGTGGCC	AGCCGCAGG	ACGCCGGCGG
		CGGTGGGC	AGCCGCTCC	ACGGCCCGGG
		CGTCCCGG	AGCCTCGCC	ACGGCCGGCG
		CGTGGCCC	AGCCTGCGG	ACGGCGCAGG
		CGTGGGGG	AGCGAGGCC	ACGGCGCCCC
		GACCCGGC	AGCGCCAGG	ACGGCGCCGG
		GACGCCGC	AGCTGCTGG	ACGGGGCAGG
		GAGAGGGC	AGCTGGAGC	ACGGGGGGCG
		GCCCGGGT	AGCTGGCGG	ACGGGGTGGG
		GCCGCCGT	AGGAGCGGC	ACGTGCGCGC
		GCCGCGGT	AGGAGGCCC	AGACGCGGCG
		GCCGCGTC	AGGAGGGCC	AGACGGCGGC
		GCGAGCCG	AGGAGGGTG	AGAGCCAGGC
		GCGCCGGA	AGGCCGGAG	AGAGCGCCGG
		GCGCGCGA	AGGCGCTGC	AGAGCGGCCC
		GCGCGGGT	AGGCGGAAG	AGAGGGCCCC
		GCGGACCC	AGGCGGCTG	AGAGGGGGGC
		GCGGCCCA	AGGGCGGCT	AGCAGGGCGC
		GCGGCCGA	AGGGGCCTC	AGCAGGGGAG
		GCGGGAAG	AGGGGTGGC	AGCCAGCGGC
		GCGTCCCG	AGGGTCCCC	AGCCCAGCGG
		GGACGCCG	AGTGGGGGC	AGCCCCGCAC
		GGCCGCGA	CACCGGGCG	AGCCCCGGGT
		GGCCGTGG	CACCGGGGC	AGCCCCTGCG
		GGCGCCGA	CACGCCGCG	AGCCCGCCAG
		GGCGTCCC	CACGCCGGC	AGCCGCAGGC
		GGGACGCC	CACGGGCGG	AGCCGCCCTG
		GGGCCGCA	CACGGGGGC	AGCCGCCTGC
		GGGCGCGA	CACGTGGCC	AGCCGCGCAG
		GGGCGGAA	CAGCCCCGA	AGCCGGCCTC
		GGGCGGAC	CAGCCCGGA	AGCCGGTGGC
		GGGCGTGC	CAGCCGGAG	AGCGCCCCCA
		GGGCTTGG	CAGCGCGCT	AGCGCCCTGG
		GGGGACCG	CAGGAGCTG	AGCGCCGAGG
		GGGGAGGT	CAGGGGAGC	AGCGCCGCTC
		GGGGCTGT	CAGGTCCCC	AGCGCGGGCT
		GGGGGCGA	CCAAGGGGC	AGCGCTCGCC
		GGGTCCGC	CCACGGGGC	AGCGCTCGGC
		GGGTCCGG	CCAGCGAGG	AGCGCTGCCC
		GGGTGCGC	CCAGCGCTC	AGCGGCCGCA
		GGTGCGCG	CCAGGCGCT	AGCGGCCTGG
		GTCCCGCG	CCCAGCTTC	AGCGGGGCAG
		GTCCGGGG	CCCCCGCGA	AGCTCCCCGG
		GTGCCCGC	CCCCGACGC	AGCTCGCGCC
		GTGCCGGG	CCCCGCGAC	AGCTGCAGGC
		GTGGCTGG	CCCCGTCGC	AGCTGCAGGG
		TCCGCCGG	CCCCGTGCG	AGCTGCCTGC
		TCCGGCGG	CCCCGTGGG	AGCTGGAGCC
		TCCGGGGG	CCCGAGAGG	AGCTGGAGCG
		TCGCCCCC	CCCGCACCG	AGGACGCGGG
		TCGCGCCC	CCCGCAGGA	AGGACGGGGC
		TCGCGGCC	CCCGCGTGG	AGGCAGCCCG
		TCGGCCGC	CCCGCTCTG	AGGCCCGAGC
		TGCCCCCG	CCCGGAACC	AGGCCCGGGT
		TGCCGCGC	CCCGGAAGG	AGGCCGCGCA
		TGCCGGGC	CCCGGAGAG	AGGCGCCAGG
		TGCCGGGG	CCCGGAGGA	AGGCGCGGAC
		TGCGCCGG	CCCGGCCGT	AGGCGCTCGC
		TGCGGCCC	CCCGGGTCG	AGGCGCTGGC
		TGCGGGGG	CCCGGGTGC	AGGCGGACCC
		TGGCCCCC	CCCGGTCCG	AGGCGGCCCT
		TGGCCCTG	CCCGTGCGC	AGGCGGGGAA
		TGGCCGGC	CCCGTGGGG	AGGCTGCCGC
		TGGCGCCC	CCCTCTGCG	AGGGAGCCCG
		TGGCGCCG	CCGACGCCC	AGGGCCAGAG
		TGGCGCGG	CCGAGGCTG	AGGGCCAGCG
		TGGCTGCC	CCGCAGAGG	AGGGCCCGGA
		TGGGAGCC	CCGCAGCAG	AGGGCCGCAG
		TGGGCCCG	CCGCAGGAG	AGGGCTCCGG
		TGGGCCGC	CCGCCGCAC	AGGGCTGCTG
			CCGCCGGAA	AGGGGGCGCA
			CCGCCGTGG	AGGGGGGCGT
			CCGCCTGCA	AGGGGTTGGG
			CCGCGGCAC	AGGGTCCGCC
			CCGCGGTCG	AGGTGCGGGG
			CCGCGTCGG	AGGTGGGGGT
			CCGCTCTGG	ATTGGCCGGC
			CCGGCCGTG	CACACCGCCC
			CCGGCGCGA	CACAGGGCGG
			CCGGCGGTG	CACCAGGCGG
			CCGGGCCGT	CACCCCCGCT
			CCGGGTGCC	CACCCGCTGC
			CCGGTGCGG	CACCCTTCCC
			CCGTGCGCG	CACCGAGGGG
			CCGTGGGGG	CACCGCCTGC
			CCTCCCGTC	CACCGGCCGC
			CCTCTGCGG	CACCGGGCGC
			CCTGAGCCG	CACCTGCGCG
			CCTGCGCTG	CACCTGGGCG
			CGACCCGCC	CACGCCGGCG
			CGAGGGGGG	CACGGCCCCC
			CGCACGCCG	CACGGGCCGC
			CGCAGAGGG	CACGGGCGCG
			CGCAGCTGG	CACGTGACGG
			CGCCCACAG	CACGTGGCCG
			CGCCCGCGA	CACGTGGGCC
			CGCCGACCC	CACGTGGGGC
			CGCCGCTTC	CACTGCGCAG
			CGCCGGGAA	CACTGGCCCC
			CGCCGGGGT	CACTTCCTGC
			CGCCGGGTG	CAGCAGGGCG
			CGCCGTGGG	CAGCCGCGCA
			CGCCTGCTG	CAGCCGGGGA
			CGCGCAGCT	CAGCCGGGGT
			CGCGCCCGA	CAGCGCGGGA
			CGCGCCGTG	CAGCGCGTGC
			CGCGGACGG	CAGCGGCCCA
			CGCGGAGCT	CAGCGTGGGG
			CGCGGCACC	CAGCTGCCCG
			CGCGGCTTC	CAGCTGGCGC
			CGCGGTCGC	CAGCTGTGGG
			CGCGTCCGG	CAGGCCCGAG
			CGCGTCGGG	CAGGCCCGGA
			CGCTCCCTG	CAGGCCTCAG
			CGCTCCTGC	CAGGCGAGGG
			CGCTCTGGG	CAGGCGCTCG
			CGCTGCCCT	CAGGCGGGCT
			CGCTGGAGC	CAGGCGGTGC
			CGCTGGAGG	CAGGGCTCCG
			CGCTGGCTC	CAGGGCTGCT
			CGCTGGGGA	CAGGGGAAGG
			CGCTTCCGC	CAGGGGAGCC
			CGGAAGCCG	CAGGGGAGCG
			CGGAGTGGG	CAGGGGCGCT
			CGGCCGGAC	CAGGGGGCGA
			CGGCCGGTG	CAGGTCCGGG
			CGGCCGTGG	CAGTGCCCGG
			CGGCCTCAG	CATCCCGGCC
			CGGCGCACG	CATGGCCGCC
			CGGCGCCAC	CCAAGGGGCC
			CGGCGGCAC	CCACCCGCTC
			CGGCTCAGC	CCACCCGCTG
			CGGGAAGGC	CCACGGCCGG
			CGGGAGAGC	CCACTGGGGC
			CGGGAGTGG	CCAGCCCGCA
			CGGGCACCC	CCAGCCTTGG
			CGGGCCGGT	CCAGCGGCAG
			CGGGCCGTG	CCAGCGGCCT
			CGGGCGCAC	CCAGCGGGGA
			CGGGCGCGA	CCAGCTCGGG
			CGGGCGGAA	CCAGCTGCGG
			CGGGGCCTT	CCAGGCACCG
			CGGGGCGAC	CCAGGGAGCG
			CGGGGGACG	CCAGGGGAGC
			CGGGGGGCT	CCAGGGTCCG
			CGGGGTCCT	CCCACCGGGG
			CGGGGTTGG	CCCACCTGCT
			CGGGTCGCC	CCCACTCGGC
			CGGGTCGCG	CCCAGCAGAG
			CGGGTGCCG	CCCAGCCCGT
			CGGGTGCGC	CCCAGCGGGA
			CGGGTGGAG	CCCAGGCGAG
			CGGTCCGCG	CCCCACGCTG
			CGTCGGCGG	CCCCACGGGC
			CGTGCCGGG	CCCCACTCTC
			CGTGCGCCG	CCCCAGCCAA
			CGTGCGGGG	CCCCAGGAAG
			CGTGGCGCC	CCCCATGGCC
			CGTGGGCCG	CCCCCCCACG
			CTCCAGGCG	CCCCCCGGAG
			CTCCTGCCG	CCCCCCGGGT
			CTCGGAGCC	CCCCCGACGC
			CTCGGGGAG	CCCCCGCGAC
			CTCTCCGGC	CCCCCGGCGT
			CTGAGCCCG	CCCCCGTCCT
			CTGCAGCGC	CCCCCTCTCG
			CTGCCGCAG	CCCCCTGCGG
			CTGCCGGGA	CCCCCTTGGC
			CTGCGCACG	CCCCGAAGCC
			CTGCGGGCT	CCCCGACGCG
			CTGCTGCAG	CCCCGAGAGG
			CTGGAGAGG	CCCCGAGGTG
			CTGGCGCTG	CCCCGGAGAC
			CTGGGAGCG	CCCCGGAGAG
			CTGGGCTCG	CCCCGGCACG
			CTGTCCCCC	CCCCGGGAGA
			CTGTGGGGG	CCCCGTCCGG
			CTTCCGCCG	CCCCGTCGGC
			GAAGCCGGG	CCCCTCCGTG
			GAAGGCGGC	CCCCTCGGTG
			GACCCAGCC	CCCCTGGCAG
			GACGCGCCG	CCCCTGGGTC
			GACGGCCGC	CCCCTTCGGG
			GACGGGGCC	CCCGACGCGC
			GAGAGCGGC	CCCGACGCGG
			GAGCAGCCG	CCCGAGCTCG
			GAGCCCCAC	CCCGCAGACC
			GAGCCGCCT	CCCGCAGTCC
			GAGCGCCTG	CCCGCCGCTT
			GAGCGCGGA	CCCGCCGGAC
			GAGCGGCAG	CCCGCCTGCA
			GAGCGGCTG	CCCGCGACGG
			GAGCTCGGG	CCCGCGAGCT
			GAGCTGCAG	CCCGCGTCTC
			GAGGGCGGT	CCCGCTGGCG
			GAGGTGGCC	CCCGGACTCC
			GAGGTGGCG	CCCGGAGAGC
			GATGGGCGG	CCCGGAGGCA
			GATTGGCCG	CCCGGCAGCT
			GCACCGGCC	CCCGGCGTCG
			GCACCGGGG	CCCGGCTGTG
			GCACCTGGG	CCCGTGCGGC
			GCACTGGGC	CCCGTGCGGG
			GCAGCGAGG	CCCTCAGCCG
			GCAGGCCCT	CCCTCAGGCG
			GCAGGTCCC	CCCTGCACCG
			GCAGGTGCC	CCCTGGAGAG
			GCCACGGGG	CCCTGGGGGT
			GCCACTGGG	CCCTTGGGGC
			GCCACTTCC	CCGACGCCCG
			GCCAGGTGG	CCGACGCGCC
			GCCCACTGC	CCGAGAGGGC
			GCCCATCCC	CCGAGAGGGG
			GCCCCCCCT	CCGAGCCCCT
			GCCCCCTCA	CCGAGCGCTC
			GCCCCGTGG	CCGAGCGGCT
			GCCCCTGGA	CCGAGCTCGG
			GCCCCTGTC	CCGCACGCCG
			GCCCGCCGA	CCGCAGACCC
			GCCCGGGAA	CCGCAGGAGC
			GCCCGGTGC	CCGCAGGCAG
			GCCCGTGGC	CCGCAGGGGA
			GCCCTGCCA	CCGCCCAACC
			GCCGCGTGG	CCGCCCCGAA
			GCCGCTCTG	CCGCCCTGGA
			GCCGGACCC	CCGCCCTGTC
			GCCGGAGCT	CCGCCGTCGG
			GCCGGCGGT	CCGCCGTCTC
			GCCGGGTCG	CCGCCGTGGG
			GCCGTCCGC	CCGCGAGCTG
			GCCGTCGCG	CCGCGCAGAG
			GCCTGGGAC	CCGCGGAGAG
			GCCTGGGGT	CCGCGGGTCG
			GCCTTGGGC	CCGCGGTCGG
			GCGACGCGG	CCGCGTCGGG
			GCGAGGCTG	CCGCGTTCCC
			GCGCACGGG	CCGCTGGAGC
			GCGCAGCTG	CCGCTGGAGG
			GCGCATGCT	CCGCTGGCTG
			GCGCCACGC	CCGGAAGCAG
			GCGCCGACC	CCGGAAGGAG
			GCGCCGACG	CCGGACCCCC
			GCGCCGGAA	CCGGACCCTG
			GCGCCGGCA	CCGGACGGGC
			GCGCCGTCG	CCGGAGACGC
			GCGCGCGAC	CCGGAGAGCG
			GCGCGTCCG	CCGGAGGGCC
			GCGCGTCGC	CCGGAGGTGG
			GCGCGTCGG	CCGGCAGCCA
			GCGCTCTGG	CCGGCAGTGG
			GCGCTGCCT	CCGGCCAGTG
			GCGCTTCCG	CCGGCCCGTC
			GCGGAAGCC	CCGGCCCTTC
			GCGGAAGGG	CCGGCCGTGG
			GCGGCAGGA	CCGGCCTGGA
			GCGGCCCAC	CCGGCGGGAC
			GCGGCCGTG	CCGGCTCCAC
			GCGGCGGAA	CCGGCTGCCT
			GCGGCGGTC	CCGGCTTCGC
			GCGGGCCAC	CCGGGACAGC
			GCGGGGGAA	CCGGGACGGC
			GCGGGTCGC	CCGGGCCGTC
			GCGGGTGGA	CCGGGCTTCG
			GCGGTCGCG	CCGGGGAGCT
			GCGGTCGGG	CCGGGGCACG
			GCGGTGGGA	CCGGGGCTTC
			GCGTCCGGC	CCGGGGGGCT
			GCGTCGCGC	CCGGGTGCCG
			GCGTCGGCG	CCGGGTGGAG
			GCGTCGGGC	CCGGTCCGGG
			GCGTGGGAG	CCGGTGCCGG
			GCGTGGGGA	CCGGTGCGCC
			GCTCCCGGA	CCGGTGCGGC
			GCTCCGCAG	CCGGTTCCCG
			GCTCGGAGC	CCGTCCCCCA
			GCTCGGCTG	CCGTCGCGCC
			GCTCGGGGA	CCGTCGCGGC
			GCTCTGGGA	CCGTGCGCCG
			GCTGCGCCT	CCGTGCGGGC
			GCTGCTGCG	CCGTGGCCGG
			GCTGCTTCC	CCGTGGCTGC
			GCTGGCGGA	CCGTGGGGAG
			GCTGGGTCC	CCTAGGGGCG
			GGAACCCGG	CCTCAGCCGG
			GGAAGCCCG	CCTCCCCGGT
			GGAAGCCGC	CCTCCCGCGA
			GGAAGCTGG	CCTCCGGGGT
			GGACCCCCG	CCTCCTCAGG
			GGACCCTGC	CCTCGCGCCT
			GGACGGCCG	CCTCGCGGAG
			GGAGACGCC	CCTCGCTGGC
			GGAGCCGCA	CCTCGGCCAG
			GGAGCTGAG	CCTCGGCCTG
			GGAGCTGGA	CCTCGGGCCA
			GGAGGCCAC	CCTCGGTGCC
			GGAGGCCCA	CCTCTGGCGG
			GGAGGCGCA	CCTCTGGGCG
			GGAGGGCGT	CCTCTTCTCC
			GGCACCTCC	CCTGATTGGC
			GGCAGCCAC	CCTGCACCGC
			GGCAGCGGA	CCTGCCCCTT
			GGCAGTGGC	CCTGCCCGCT
			GGCCACGTG	CCTGCGCACC
			GGCCCACGC	CCTGCGTGGG
			GGCCCCGTC	CCTGCTGGAG
			GGCCCGGAA	CCTGGCAGGA
			GGCCCGTGG	CCTGGCGCTG
			GGCCGAGAG	CCTGGGCGAG
			GGCCGGACC	CCTGGGGAGA
			GGCCGGTGC	CCTGGGTGCC
			GGCCGTGCC	CCTGTGGGGG
			GGCCTCACC	CCTTCGCGGC
			GGCCTGCCT	CGACCCGGCG
			GGCCTGCTG	CGACGCCCGC
			GGCGACCCG	CGACGCGGGG
			GGCGACGGG	CGACGGCCCC
			GGCGCACCC	CGACGGCGCC
			GGCGCAGGA	CGAGCCGCTC
			GGCGCCACG	CGAGCGCTCC
			GGCGCCGAC	CGAGCGCTGC
			GGCGCGACC	CGAGCTGGGC
			GGCGCTGCA	CGAGGCAGCC
			GGCGCTGCT	CGAGGCCGGA
			GGCGCTTCC	CGAGGGGCAG
			GGCGGAACC	CGCACAGCCC
			GGCGGGAGT	CGCACCGCCT
			GGCGGTCGC	CGCACCTGCC
			GGCGGTGCA	CGCACGGCGC
			GGCGTCGGC	CGCACTGGGC
			GGCGTGCCC	CGCAGAGGGG
			GGCTCGGAG	CGCAGCCGGA
			GGCTTCCCG	CGCAGCTGCG
			GGCTTGGGC	CGCAGCTTCC
			GGGAAGTGG	CGCAGGCGTG
			GGGACTCGG	CGCAGTGGGC
			GGGACTTCC	CGCCACGCCG
			GGGAGCCCT	CGCCAGCTGC
			GGGCCCCCT	CGCCCAGGAC
			GGGCCCGCT	CGCCCCTGGA
			GGGCCGGAA	CGCCCGACGC
			GGGCCGGTC	CGCCCGCTCT
			GGGCCTCCA	CGCCCGGGAA
			GGGCCTGGT	CGCCCGTCGC
			GGGCGCAGA	CGCCCTGGAG
			GGGCGTCGC	CGCCGACGGG
			GGGGCCAAG	CGCCGCCTGT
			GGGGCCTCA	CGCCGCGTCG
			GGGGCGTCG	CGCCGCGTTC
			GGGGCTGTC	CGCCGGACCC
			GGGGGACCG	CGCCGGCCGT
			GGGGGACGC	CGCCGGGCGT
			GGGGGCCGT	CGCCGGGGTG
			GGGGGCTGT	CGCCGGGTCG
			GGGGGGCTC	CGCCGGTGGC
			GGGGGGTGC	CGCCGTCGGC
			GGGGTCCTG	CGCCGTGGCG
			GGGTCCAGG	CGCCTGCTGG
			GGGTCGGCC	CGCCTTCCTG
			GGGTCTGCG	CGCGAGAGGG
			GGGTGCGCC	CGCGCACAGG
			GGTCCCCAC	CGCGCAGGGT
			GGTCCCTGG	CGCGCATGCT
			GGTCCGCGC	CGCGCCCGTG
			GGTCGCGCC	CGCGCGCTGT
			GGTCGCGCG	CGCGCGGAGA
			GGTCTCCCC	CGCGCTCAGC
			GGTCTCCGC	CGCGGACTCC
			GGTGAGGCC	CGCGGATTGG
			GGTGGCTCC	CGCGGCCGTG
			GGTGGGGTC	CGCGGCCTCA
			GTCACGTGA	CGCGGCGCTT
			GTCCGCCGC	CGCGGCGGTC
			GTCCGCCGG	CGCGGCTCCA
			GTCCGGCGC	CGCGGGACCG
			GTCCTCCCG	CGCGGGAGAG
			GTCGCGCGC	CGCGGGCGAC
			GTCGCGCGG	CGCGGTCGCG
			GTCGCGGCC	CGCGGTCGGG
			GTCGCGGGC	CGCGTCCTGG
			GTCGGCCGC	CGCGTCGGCG
			GTCGGCGCG	CGCGTGCGGG
			GTCGGGCCG	CGCGTGGCGC
			GTGAGGCGG	CGCTCAGGGC
			GTGCCCGCG	CGCTCCGAGG
			GTGCCGCCG	CGCTCCGGGA
			GTGCCGCGG	CGCTCCTCGC
			GTGCCGGCC	CGCTCGCTGC
			GTGCCTGGG	CGCTCTGCGG
			GTGCGCCCG	CGCTGAGGCC
			GTGCGCCGC	CGCTGCTGGG
			GTGCGCCGG	CGCTGGAGGG
			GTGCGCCTG	CGCTGGCTGG
			GTGGAGCCG	CGCTGGGGGA
			GTGGCCCGC	CGCTGGGTGG
			GTGGCGCCC	CGCTGTCGCC
			GTGGCGCCG	CGCTGTGGGC
			GTGGCTGGC	CGCTGTGGGG
			GTGGGCGGT	CGGAACCCGG
			GTTCCCGGG	CGGAGACGCC
			TCACGTGAC	CGGAGCGTGG
			TCAGGGGCG	CGGAGGCGCT
			TCCAGGCGC	CGGAGGCGGT
			TCCCAGCGG	CGGCAGCCCT
			TCCCCGAGG	CGGCAGTGGC
			TCCCCGGCT	CGGCCACACC
			TCCCGCAGG	CGGCCAGGCT
			TCCCGCGCT	CGGCCAGGGA
			TCCCGGAGG	CGGCCCCACA
			TCCGCCCTG	CGGCCCCGTC
			TCCGGGCTG	CGGCCCGGAA
			TCCGGGGCT	CGGCCCGTGG
			TCCGGTCCC	CGGCCCTGAG
			TCCTCCGGG	CGGCCGGCGA
			TCCTCGGCC	CGGCCTGGCT
			TCCTGGGCG	CGGCGCCACG
			TCGCCCGGG	CGGCGCTGCT
			TCGCCGGGC	CGGCGGACGG
			TCGCGCGGG	CGGCGGGGAA
			TCGGCCGGC	CGGCGTGCCC
			TCGGCGGGC	CGGCTCCGAG
			TGAGGCCCC	CGGCTCGGAG
			TGAGGCCGG	CGGCTCGGGA
			TGCAGGAGG	CGGCTCTCGC
			TGCAGGCCC	CGGCTGAGGC
			TGCAGGGGC	CGGCTGCCTG
			TGCCGCCTC	CGGCTGCGCT
			TGCGGGAGC	CGGCTGCGGA
			TGCGGGGGG	CGGCTGGCTC
			TGGAGCCCC	CGGCTTGGGG
			TGGAGCCGC	CGGGAACCCG
			TGGCGGCTG	CGGGAAGCCG
			TGGCGGGCC	CGGGACCGGA
			TGGCGGGGA	CGGGAGCGCA
			TGGCTGCCG	CGGGAGTGGC
			TGGCTGGCG	CGGGCACTGG
			TGGGAGCGC	CGGGCAGGCA
			TGGGGCCCT	CGGGCCAGAG
			TGTGGGGGC	CGGGCCAGCT
			TTCCCAGGG	CGGGCCCACG
			TTCCCCGGC	CGGGCCGTGG
			TTCCGCCGC	CGGGCCTCCA
			TTCCGGCCC	CGGGCGCGAC
			TTCCGGCGG	CGGGCGGGAT
			TTCCGGGCG	CGGGCTGGCT
				CGGGGACCTG
				CGGGGACGGA
				CGGGGAGGTC
				CGGGGGACGC
				CGGGGGCCGT
				CGGGGGGTGC
				CGGGGTAGGG
				CGGGGTCCTG
				CGGGGTCTCG
				CGGGTAGGGG
				CGGGTCGCGC
				CGGGTCGGAG
				CGGGTGCCGC
				CGGGTGCGCC
				CGGGTGGAGC
				CGGGTGGCTG
				CGGGTGGGGT
				CGGTCGCGGC
				CGGTCGCGGG
				CGGTGCCTCC
				CGGTGCCTGC
				CGGTGCTGGG
				CGGTGGCTGG
				CGTCACGGCG
				CGTCACGTGA
				CGTCCGCCGG
				CGTCCGGCGC
				CGTCCTGGGG
				CGTCGCCCGG
				CGTCGCGCGC
				CGTCGCGCGG
				CGTCGGCCGC
				CGTCGGCGCC
				CGTCGGCGCG
				CGTCGGGCCC
				CGTCGGGCCG
				CGTGACGCGG
				CGTGCCCGCG
				CGTGCCGCCG
				CGTGCGCCGC
				CGTGCTCCGC
				CGTGGCGCCG
				CGTGGCTGGG
				CTCACGCCCC
				CTCAGGCCCG
				CTCCCCCGAG
				CTCCCCTGCG
				CTCCCGCTCT
				CTCCCGGACC
				CTCCGAGCGC
				CTCCGAGGGC
				CTCCGCGCCA
				CTCCGTGCCC
				CTCCTGCAGG
				CTCGCGCTGC
				CTCGGCTGCG
				CTCGGGCCTC
				CTCGGGGAGC
				CTCGGTGCCC
				CTCTCGGCCG
				CTCTGCGCGG
				CTCTGGCGGC
				CTCTGGGAGC
				CTGAGGCCCG
				CTGAGGCTCC
				CTGAGGGCCG
				CTGAGGGCGC
				CTGCAGCGCG
				CTGCAGGGTG
				CTGCAGGTGG
				CTGCCCACAG
				CTGCCCGGAG
				CTGCCGGGGA
				CTGCCTGCAG
				CTGCCTGGGA
				CTGCGCAAGC
				CTGCGCCAGC
				CTGCGCCCCT
				CTGCGCCGGA
				CTGCGCGGCT
				CTGCGCGTCC
				CTGCGGCCAG
				CTGCGGCCTG
				CTGCGGCGCT
				CTGCGGGGGA
				CTGCGTCCCC
				CTGCGTCCGC
				CTGCTGCAGG
				CTGCTGGCGG
				CTGCTGGGTG
				CTGGAGGGCC
				CTGGCCCGGA
				CTGGCCGAGC
				CTGGCCGAGG
				CTGGCGCAGG
				CTGGCGGCCT
				CTGGCGGCTC
				CTGGCTCAGG
				CTGGGCACCG
				CTGGGCGCTC
				CTGGGGTCGG
				CTGGGTCCGG
				CTGGGTCCTG
				CTGGGTGCCC
				CTGGTGGCGG
				CTGTGCGGGG
				CTGTGGCCCG
				CTTCCCCGGG
				CTTCCGCTCC
				CTTCGCCCCG
				CTTGGGGCCC
				GAAAGGCGGG
				GAAGCCCGGC
				GAAGCGGCCG
				GAAGGAGGGC
				GAAGGCGCCG
				GAAGGCGGCC
				GAAGGGCGGC
				GACAGCGCGG
				GACAGGCCCC
				GACCAGCCCC
				GACCCACCCC
				GACCCTGGGG
				GACGCCCCCT
				GACGCCTGCG
				GACGGAGGCG
				GACGGCCCGG
				GACGGCCGGG
				GACTCCGCGG
				GACTCCGGGC
				GAGACCCGGG
				GAGAGCGGCC
				GAGAGGCCCG
				GAGCCCGCTG
				GAGCCGCTCC
				GAGCCGGCAG
				GAGCCGGCCT
				GAGCGCCAGG
				GAGCGCTCCC
				GAGCGGCCTG
				GAGCGGCGGA
				GAGCTCCAGC
				GAGCTCGGGC
				GAGCTGAGGC
				GAGCTGCAGG
				GAGCTGCTGC
				GAGGCCGTGG
				GAGGCGCCGA
				GAGGGACCCC
				GAGGGCCCCA
				GAGGGCGCGA
				GAGGGCTGAG
				GAGGGGCCTC
				GAGGGGTCCG
				GAGGGTCCCC
				GAGGTGCGGG
				GAGTCCCGGG
				GAGTGGCGCG
				GATGGCGGCC
				GATTGGCCGC
				GCACAGCGCG
				GCACAGGGCG
				GCACATGCGC
				GCACCCCCAG
				GCACCTGGGC
				GCACGGAGGG
				GCACGGGCGC
				GCAGAGCGGG
				GCAGCCTGGA
				GCAGCGAGGC
				GCAGCGCGAG
				GCAGCGCGCT
				GCAGCGGCGA
				GCAGCTCGCG
				GCAGCTCGGG
				GCAGCTTCCC
				GCAGGCGCGT
				GCAGGGCGCT
				GCAGGTCCCC
				GCAGGTGCCC
				GCAGTCCCGG
				GCAGTGGCCC
				GCAGTGGCGG
				GCCAATGAGC
				GCCACGGGCC
				GCCAGACCCG
				GCCAGCGCTG
				GCCAGGAGCT
				GCCAGGCGAG
				GCCAGGCGCT
				GCCAGTGCGC
				GCCCAAGGGG
				GCCCACGGGG
				GCCCACTGCG
				GCCCAGCTTC
				GCCCCCCCCA
				GCCCCCCTGG
				GCCCCCCTTC
				GCCCCCGACG
				GCCCCCGTCG
				GCCCCCTTGG
				GCCCCGAGGT
				GCCCCGCACA
				GCCCCGGAGA
				GCCCCGGATG
				GCCCCGGCGA
				GCCCGACGCG
				GCCCGAGCCA
				GCCCGCACCG
				GCCCGCGTGG
				GCCCGGAACC
				GCCCGGGACA
				GCCCGGGTCG
				GCCCGGGTTC
				GCCCGGTCCG
				GCCCGTGGCG
				GCCCTGCCAC
				GCCCTGCGTG
				GCCCTGGAGA
				GCCCTGGCAC
				GCCCTGTGGC
				GCCCTTCCGC
				GCCCTTCTCC
				GCCCTTGGGC
				GCCCTTTCCC
				GCCGAGAGGG
				GCCGAGCGCT
				GCCGCCCTCA
				GCCGCCGTCT
				GCCGCGCTTC
				GCCGCGGTGA
				GCCGCGTGAC
				GCCGCGTGGC
				GCCGCTCTGG
				GCCGGACCCG
				GCCGGACCGC
				GCCGGACCGG
				GCCGGACGGG
				GCCGGAGCTC
				GCCGGCAGTG
				GCCGGCCGAC
				GCCGGCCGTC
				GCCGGCTCCA
				GCCGGCTGAG
				GCCGGGACTC
				GCCGGGCCTT
				GCCGGGGACT
				GCCGGGGTCT
				GCCGTCCCAG
				GCCGTCCCCC
				GCCGTCCGCC
				GCCGTCGGCG
				GCCGTGGAGG
				GCCGTGGGCC
				GCCTAGGGGC
				GCCTCGCGAG
				GCCTCTCTGG
				GCCTCTGGCG
				GCCTGCGAGC
				GCCTGCTGGC
				GCCTGGAGAG
				GCCTGGCGGT
				GCCTGGGGCA
				GCGACGGCCC
				GCGAGAGCGG
				GCGAGCGCTG
				GCGAGCGGCT
				GCGAGCTGCC
				GCGAGGCCCT
				GCGAGGGCTG
				GCGCACTGCC
				GCGCACTTCC
				GCGCAGGCAC
				GCGCAGGCCT
				GCGCAGGGGA
				GCGCAGGGTC
				GCGCCAGCAG
				GCGCCAGCTC
				GCGCCAGGCT
				GCGCCAGGGA
				GCGCCCAGCA
				GCGCCCAGCT
				GCGCCCCGTG
				GCGCCCGGAC
				GCGCCCTCCA
				GCGCCCTGAG
				GCGCCGACCC
				GCGCCGCCTT
				GCGCCGTCCG
				GCGCCTCTGG
				GCGCCTGCTG
				GCGCGAGCAG
				GCGCGAGCCT
				GCGCGCGACG
				GCGCGCTCAG
				GCGCGCTGAC
				GCGCGCTGTC
				GCGCGTCCGG
				GCGCGTGACG
				GCGCTCAGGG
				GCGCTCCCTG
				GCGCTCCGAG
				GCGCTGAGCG
				GCGCTGGCCA
				GCGCTGGCTC
				GCGCTGGGGT
				GCGCTGTCCC
				GCGCTTCCTC
				GCGGAAGAGG
				GCGGAAGCCG
				GCGGAAGGAG
				GCGGACCTGG
				GCGGAGGAAG
				GCGGAGGCGT
				GCGGAGGGAA
				GCGGAGGTGC
				GCGGCAGTGG
				GCGGCCCACC
				GCGGCCCGTC
				GCGGCCGTCG
				GCGGCCTCAG
				GCGGCGCATG
				GCGGCGCTTC
				GCGGCGGAAC
				GCGGCGGACG
				GCGGCGGTCC
				GCGGCTCCGA
				GCGGCTCTCG
				GCGGCTGGGT
				GCGGGACTCG
				GCGGGAGCCT
				GCGGGCACTG
				GCGGGCCGGT
				GCGGGCTGTC
				GCGGGGAGAA
				GCGGGGCCAT
				GCGGGGGTTG
				GCGGGGTGCC
				GCGGGTGAGG
				GCGGGTGGCT
				GCGGTCGGGC
				GCGGTGACGC
				GCGGTTCCCG
				GCGGTTCCGG
				GCGTCCCTCC
				GCGTCCGGCG
				GCGTCCTCCG
				GCGTCCTGGC
				GCGTGCCCCC
				GCGTGGCTGG
				GCGTTCCCGC
				GCTCAGGGCG
				GCTCCCCGAG
				GCTCCCGGAA
				GCTCCGCCAC
				GCTCCGCGAG
				GCTCCTGCCG
				GCTCGGCCAG
				GCTCGGCTGG
				GCTCTCGCCG
				GCTCTGGCCG
				GCTCTTCCCC
				GCTGAGCGGC
				GCTGCACCGC
				GCTGCAGAGG
				GCTGCCACCC
				GCTGCCCCTT
				GCTGCCGGGT
				GCTGCGCCAG
				GCTGCGCGGA
				GCTGCGTGGG
				GCTGCTCCCG
				GCTGCTGGGT
				GCTGGCCCCC
				GCTGGCCGAG
				GCTGGGCGCA
				GCTGGGGCGT
				GCTGGGTCCG
				GCTTCCGGTC
				GGAAAGGGGA
				GGAAGAGGCC
				GGAAGCGCAG
				GGAAGGCCCC
				GGAAGTGGAG
				GGAAGTGGCG
				GGACCCCCAG
				GGACCCCGGA
				GGACGCCGAG
				GGACGGAGGC
				GGACGGCCCG
				GGACTCCGCC
				GGACTGCGGC
				GGACTGCGGG
				GGAGACAGCC
				GGAGACGGCG
				GGAGCTCCAG
				GGAGGACCCG
				GGAGGCCACG
				GGAGGCGCGA
				GGAGGGCCGA
				GGAGGGGGTT
				GGAGGGTGCG
				GGAGGTGGCT
				GGAGTGGCCG
				GGATGGGGGA
				GGATTGGCCG
				GGCACCGGCC
				GGCAGAGCGG
				GGCAGCCACG
				GGCAGCGTGG
				GGCAGCTCGG
				GGCAGCTCTG
				GGCAGGGTCC
				GGCAGTGGCC
				GGCAGTGGCG
				GGCCAAGCCC
				GGCCACGTGA
				GGCCACTTCC
				GGCCCAAGGG
				GGCCCACGGG
				GGCCCCGGAA
				GGCCCCTCTG
				GGCCCCTGTC
				GGCCCGCACG
				GGCCCGCGTG
				GGCCCGTCGG
				GGCCCTGGTG
				GGCCGACCCC
				GGCCGCCATC
				GGCCGCCCGA
				GGCCGGACCG
				GGCCGGACGG
				GGCCGGCGAC
				GGCCGGCGTC
				GGCCGGTGCG
				GGCCTAGGGG
				GGCCTCAGAG
				GGCCTCCGAG
				GGCCTCCGTG
				GGCCTCTTCC
				GGCGACGGCC
				GGCGAGCGCT
				GGCGAGGGCT
				GGCGAGGGTG
				GGCGCCCCGT
				GGCGCCCTCT
				GGCGCCCTGA
				GGCGCCGACG
				GGCGCCGAGA
				GGCGCGCGAC
				GGCGCGTCGG
				GGCGCTGACG
				GGCGGCCGTC
				GGCGGCCTCA
				GGCGGCGTTG
				GGCGGGATGG
				GGCGGGTCAG
				GGCGGGTGAC
				GGCGGTCGCC
				GGCGGTGGGT
				GGCGGTTCCG
				GGCTCAGCCT
				GGCTCCGCCA
				GGCTCCGCGA
				GGCTCCTCGC
				GGCTCTCGGG
				GGCTGCGCCA
				GGCTTCCCGC
				GGCTTGGCCC
				GGCTTGGGCC
				GGGACCGGAG
				GGGACTCGGC
				GGGAGAAGGC
				GGGAGACGGC
				GGGAGCTGAG
				GGGAGGCCAC
				GGGAGGTCCC
				GGGAGGTGCT
				GGGATCCCGG
				GGGCACCCTG
				GGGCCCACGC
				GGGCCCCCTG
				GGGCCCCTCT
				GGGCCCGTCG
				GGGCCCTCAG
				GGGCCTGTGC
				GGGCGACAGC
				GGGCGAGAGC
				GGGCGCACCG
				GGGCGCAGCT
				GGGCGCCACG
				GGGCGCCGAC
				GGGCGCTTCC
				GGGCGGTGGT
				GGGCGTCGCC
				GGGCGTGTGG
				GGGCTCCCCT
				GGGCTCGGGT
				GGGCTCTCCG
				GGGCTGGACT
				GGGGAAAGGC
				GGGGACCGGA
				GGGGACCTGC
				GGGGAGACGG
				GGGGAGCGCT
				GGGGATCCCC
				GGGGCAGCCT
				GGGGCCCGCT
				GGGGCCCTCA
				GGGGCCTGCT
				GGGGCCTGTC
				GGGGCGACCG
				GGGGCGCTGA
				GGGGCGGGTA
				GGGGGAAGCC
				GGGGGAGGAC
				GGGGGCCACC
				GGGGGCCGTC
				GGGGGCGACC
				GGGGGCGACG
				GGGGGCTGTC
				GGGGGCTTGG
				GGGGGGCTGT
				GGGGGGGTCC
				GGGGGGTCCC
				GGGGTCAGGC
				GGGGTCTCGG
				GGGGTCTGCG
				GGGGTGCCCA
				GGGGTTGCGG
				GGGTCCAGGG
				GGGTCCGCCG
				GGGTCCTCGG
				GGGTCGCCCG
				GGGTCGCCGG
				GGGTCGCGCC
				GGGTCGGGGT
				GGGTCGGGTC
				GGGTCTCGCG
				GGGTCTGCGC
				GGGTGCGCCG
				GGGTGGGACG
				GGGTGGGCCA
				GGGTTGCGGG
				GGTAGGGGCG
				GGTCACGTGC
				GGTCCAGGGC
				GGTCCGCCGC
				GGTCCGGGGA
				GGTCCTCGGC
				GGTCGCGCCC
				GGTCGGGGGA
				GGTGAGCGCC
				GGTGAGGCCG
				GGTGAGGCTG
				GGTGCCAGCC
				GGTGCCCCCC
				GGTGCCGAGG
				GGTGCGCCTG
				GGTGCTGCCC
				GGTGGCCCCA
				GGTGGCGAGG
				GGTGGCGGCT
				GGTGGGCGCA
				GGTGGGGAGT
				GGTGGGGTCC
				GGTGGGGTCG
				GGTTCCCGGC
				GTCAGCGCGC
				GTCAGGGGCG
				GTCCCAGCCT
				GTCCCAGGGG
				GTCCCGCCGG
				GTCCCGGAAG
				GTCCCGGCCT
				GTCCCGGGCA
				GTCCCGGGCT
				GTCCCTCCCA
				GTCCCTGAGG
				GTCCGCCGGG
				GTCCGGCGCC
				GTCCGGGCTG
				GTCCGGGGCT
				GTCCTCGGCG
				GTCGCCTCCC
				GTCGCGGGCC
				GTCGGAGGCG
				GTCGGCCGCC
				GTCGGCCGCG
				GTCGGCGGCC
				GTGACGCGCG
				GTGAGCGGGG
				GTGCCCTGGC
				GTGCCGAGGG
				GTGCCGGCCG
				GTGCCGGGAG
				GTGCCTGGGC
				GTGCGCCGCC
				GTGCGCGGAG
				GTGCGGGAGC
				GTGCTGCCCC
				GTGGAGCCCC
				GTGGCAGCCG
				GTGGCCGCTG
				GTGGCCTCCG
				GTGGCCTGCG
				GTGGCGAGGG
				GTGGCGGGCC
				GTGGCTGGCG
				GTGGGCGCAG
				GTGGGCTCCC
				GTGGGGCTCG
				GTGGGGGCGA
				GTGGGGTCCC
				GTGGGGTGGA
				GTGGGTGAGG
				GTGGGTGCCC
				GTGTCCCGGC
				GTGTGGCCGG
				GTGTTGGGGG
				GTTCCCGCCG
				GTTGGCGGGG
				TCACGTGGGC
				TCAGCGGCCG
				TCCAGCCGGC
				TCCAGGGCGG
				TCCCAGCACC
				TCCCAGGCGG
				TCCCCACAGC
				TCCCCCACCG
				TCCCCCTGGC
				TCCCCGCTGG
				TCCCCGGGGA
				TCCCGCAGGG
				TCCCGCTTCC
				TCCCGGAGGG
				TCCCGGCCCA
				TCCCGGCTCG
				TCCCGGGTGG
				TCCCTCGGGC
				TCCCTGGCAG
				TCCCTGGCGG
				TCCGAGCGCC
				TCCGAGGCCG
				TCCGCCAGGC
				TCCGCGCTGG
				TCCGCGGGAG
				TCCGGCGCAG
				TCCGGCGCCT
				TCCGGGCAGG
				TCCGGGCCAG
				TCCGGGTCCG
				TCCGGGTCGC
				TCCGGGTCGG
				TCCGGTCCCG
				TCCTCGCGCC
				TCCTCGGCCG
				TCCTCGGCGG
				TCCTCGGGCG
				TCCTGCCGGG
				TCGAGGCGGG
				TCGCCCGGGG
				TCGCCGGGCG
				TCGCGCTGCC
				TCGCGGCGGA
				TCGCGGCTGC
				TCGGAGCCGC
				TCGGCGCTGC
				TCGGGCAGGG
				TCTCCGCGGG
				TCTCGGCCGC
				TCTCGGGCCC
				TCTGCAGGGC
				TCTGCCCCCA
				TCTGCCCCCG
				TCTGCCCGGG
				TCTGCGCCGG
				TCTGCGGCCG
				TCTGGCCGCC
				TCTGGGAGCC
				TCTGGGCCCG
				TCTGGGCGCG
				TGACCCGCCC
				TGAGCCCGGC
				TGAGCCGCGG
				TGAGGCGCCC
				TGCAGCGCGC
				TGCAGGGCTG
				TGCAGGGTGG
				TGCCCCGGAA
				TGCCCGCCGG
				TGCCCGCCTG
				TGCCTGCCCT
				TGCCTGGCGG
				TGCGCACTGG
				TGCGCAGGGC
				TGCGCATGCT
				TGCGCCCCCT
				TGCGCCGCCT
				TGCGCCGGGA
				TGCGCGGCTG
				TGCGGCCGCT
				TGCGGGCAGG
				TGCGGGCTGG
				TGCGGGGTGG
				TGCGTGGGGC
				TGCTGCAGCC
				TGCTGCCCCG
				TGCTGCCCGC
				TGCTGCCCGG
				TGCTGCCGCG
				TGCTGCCGGG
				TGCTGCTGGG
				TGCTGGAGGG
				TGCTGGCCCC
				TGGAGCCAGC
				TGGAGCGGGC
				TGGAGGTGGC
				TGGCAGCCGG
				TGGCAGCGGG
				TGGCCCCCGG
				TGGCCCTGCG
				TGGCCGGCTC
				TGGCCGGGAC
				TGGCCTGCGG
				TGGCGCTGCC
				TGGCGGCGCT
				TGGCGGGCCC
				TGGCGGGGGA
				TGGCGTGGGG
				TGGCTCAGCC
				TGGCTGCCCG
				TGGCTGGCGC
				TGGGACTGGG
				TGGGAGCCTG
				TGGGAGCGCC
				TGGGCACCCC
				TGGGCCCCTC
				TGGGCCCCTG
				TGGGCCTCCG
				TGGGCGCCAG
				TGGGCGCGCT
				TGGGGAAAGG
				TGGGGACAGG
				TGGGGACGGG
				TGGGGCCGAG
				TGGGGCCGGA
				TGGGGGAGGT
				TGGGGGCCCG
				TGGGGGCCCT
				TGGGGTCGGG
				TGGGGTGGCG
				TGGGTCCCCG
				TGGGTCCCGC
				TGGGTCCCGG
				TGGGTCCTGG
				TGGTCCCGGC
				TGTGGCCCGG
				TGTGGGGGAG
				TGTGGGGGGC
				TTCCCAGGGC
				TTCCCCCAGC
				TTCCCCGGGC
				TTCCCCGGGG
				TTCCCGCGCG
				TTCCCGGGCG
				TTCCGCCCCT
				TTCCGCCGCC
				TTCCGCCGGG
				TTCCGGCGGG
				TTCCGGCTCC
				TTCCGGGAGG
				TTCCGGGCCG
				TTCCGGTCCC
				TTGGCCCGCG
				TTGGCCGGGG
				TTGGGCGGCG
				TTGGGGCCCC
				TTGGGGGCCC

## Sheet: proximal promoters
motifs unique to modern human
hexamers	heptamers	octamers	nonamers	decamers
AGGGGG	AGCCCGG	AAGGGGCG	AAGCTGGGG	AAAGCCCCGC
CAGGGG	AGGCGGC	ACCCCGGC	ACCCCCTGC	AAAGGCGGGG
CCCCCT	AGGGCCC	ACCCCGGG	ACCCCGGCG	AAAGGGCGGG
CCGGCG	CAGCCCG	ACCCGGGC	ACCCGCGGC	AACCCCAGCC
CGCCGG	CAGCCGC	ACGCCCCC	ACCCGGCGG	AACCCCCGCC
GAGGGC	CAGCGCC	AGCAGGGC	ACCGCGCGC	AACCCGGCCC
GCCCCA	CAGCGGC	AGCCCGCG	ACCGCGGGC	AACTCCGCCC
GCTGCC	CAGGCGG	AGCCGGCC	ACCTCCCCG	AAGCCCCGGG
GGCAGC	CAGGGCG	AGCCGGCG	ACGCCCCCG	AAGCCCGGGC
GGGAGC	CAGGGGG	AGCGCCCG	ACGCCCCCT	AAGCCGCCGC
GGGGGA	CCAGCGC	AGCGCCGG	ACGCCCGGG	AAGCCGGGCG
TCCCCC	CCCAGCG	AGCGCGCC	ACGCCGCGG	AAGCGCCGCC
TGGGGC	CCCCTTC	AGCGGCCC	ACGCCGGCC	AAGCGCCGCG
	CCCGCAG	AGCGGCCG	ACGCCGGGG	AAGCGCGGGG
	CCCGCTC	AGCGGGCG	ACGCGCCGC	AAGCGGCCGC
	CCCGGAG	AGCGGGGG	ACGCGCGGC	AAGCGGCGGC
	CCCTCCG	AGGCCCGC	ACGCGCGGG	AAGCGGGGAG
	CCGCAGG	AGGCCGCC	ACGCGGCCC	AAGCGGGGCG
	CCGCTGC	AGGCCGGC	ACGCGGCGC	AAGCGGGGGC
	CCGGAGC	AGGCGCCG	ACGCGGGGC	AAGGAGAGGG
	CCGGCTC	AGGGAGCC	ACGGCCCCG	AAGGCCCAGG
	CCGGGCT	AGGGCCCG	ACGGGGAGG	AAGGCCGCGC
	CCGGGGA	AGGGCCGC	AGAGCCCCG	AAGGCCGGGC
	CCTCGGG	AGGGCGCC	AGAGCCCGG	AAGGCCGGGG
	CCTGCAG	AGGGCTGC	AGAGGCCGC	AAGGCGCGGG
	CCTGCGC	AGGGGAGC	AGAGGCGCG	AAGGCGGAGG
	CGCAGGC	CACCCCGG	AGCACCGCC	AAGGCGGCGC
	CGCCCCA	CACCCGGG	AGCAGCCCG	AAGGCGGGCC
	CGCGGAG	CAGCGGGC	AGCAGCGCC	AAGGCGGGCG
	CGCTGCC	CAGGGGCT	AGCAGCGGG	AAGGCGGGGA
	CGCTGGG	CCAAGCCC	AGCCCCCTG	AAGGCGGGGG
	CGGAGGC	CCACCCGG	AGCCCGAGG	AAGGGAGGCC
	CGGAGGG	CCACGGCC	AGCCGCAGG	AAGGGCCCGG
	CGGCTGC	CCAGCGCG	AGCCGCCTC	AAGGGCCGGG
	CGGGAGC	CCAGCGGG	AGCCGCTCC	AAGGGCCTGG
	CGGGCTG	CCAGGACC	AGCCGCTGC	AAGGGGAAGG
	CTCCGGG	CCAGGGGA	AGCCGGGCT	AAGGGGAGAG
	CTCGCCC	CCAGGTGG	AGCCTCGCC	AAGGGGAGGC
	CTGCAGG	CCCAAGCC	AGCCTGCGG	AAGGGGCCCC
	CTGCGCC	CCCACAGG	AGCGCAGGC	AAGGGGCCGC
	CTGCGGC	CCCACGGC	AGCGCAGGG	AAGGGGCCGG
	CTGCGGG	CCCCAGGT	AGCGCCTGC	AAGGGGCGCG
	GAAGGGG	CCCCCACG	AGCGCGCAG	AAGGGGCGGC
	GAGCCGC	CCCCCGCA	AGCGCGGAG	AAGGGGGCAG
	GAGCCGG	CCCCCGCT	AGCGGAGCC	AAGGGGGCGC
	GAGCGGG	CCCCCTCG	AGCGGAGGC	AAGGGGGCTG
	GAGGCGC	CCCCGGCA	AGCGGCTCC	AAGGGGGGCG
	GAGGGCC	CCCCTCAG	AGCTCCAGC	AAGGTGGGGC
	GCAGCCG	CCCCTGCG	AGCTGCCGC	ACACCCCCGC
	GCAGCGC	CCCGCGCA	AGCTGCGGC	ACACCCCCTC
	GCAGCGG	CCCGCGGA	AGCTGCGGG	ACACCCCGCC
	GCAGGCC	CCCGCTGG	AGCTGCTGC	ACACCCGCCC
	GCCACCC	CCCGGAAG	AGGCCACCC	ACACCCTCCC
	GCCGCAG	CCCGGACC	AGGCCCCCC	ACACCGCCCC
	GCCGCCT	CCCGGGGT	AGGCCTCGG	ACAGCCCAGC
	GCCGCTG	CCCGGGTG	AGGCGAGGC	ACAGCCCCCA
	GCCGGGA	CCCTGCCA	AGGCGAGGG	ACAGCCCCCG
	GCCTCCG	CCCTGCCG	AGGCGCAGC	ACAGCCCCGG
	GCCTGCG	CCCTGGCG	AGGCGCTGC	ACAGCCCCTC
	GCGCAGC	CCCTGTCC	AGGCGGCTC	ACAGCCCGCC
	GCGCAGG	CCGAGCGC	AGGCGGCTG	ACAGCCCGGC
	GCGCTCC	CCGCCGAG	AGGCGGTGC	ACAGCCGGGC
	GCGCTGC	CCGCGAGC	AGGCTCCGG	ACAGCCTCCC
	GCGCTGG	CCGCGCTG	AGGCTGCGC	ACAGCGCCCC
	GCGGCAG	CCGCGGGA	AGGGACCCC	ACAGCGCGGC
	GCGGCTG	CCGCTCCG	AGGGAGCCG	ACAGCGCGGG
	GCTCCCG	CCGCTCGC	AGGGAGCGC	ACAGGCCCCG
	GCTCCGG	CCGCTGCG	AGGGCGCTG	ACAGGCCCGG
	GCTGCGC	CCGCTGGC	AGGGCGGTG	ACAGGCCCTG
	GCTGCTG	CCGCTTCC	AGGGCTGCG	ACAGGCCTGG
	GGACCCC	CCGGACCC	AGGGGACCC	ACAGGGCCCG
	GGAGCGC	CCGGAGCG	AGGGGCCCA	ACAGGGGCCG
	GGCAGCG	CCGGAGGG	AGGGGCCCT	ACAGGGGGCG
	GGCCCTC	CCGGCCAC	AGGGGCCTC	ACAGGGTGGG
	GGCCTGC	CCGGCGCT	AGGGGCGGT	ACCACCCCCA
	GGCGAGG	CCGGGCCA	AGGGGGCTC	ACCACCCCCT
	GGCGCAG	CCGGGGAC	AGGGGTGGC	ACCACCTCCC
	GGCGCTG	CCGGGGCA	AGTGGGGGC	ACCAGCCCCG
	GGCGGTG	CCGGGGGA	ATCCCCGCC	ACCAGGCCCC
	GGCTCCG	CCGGGGTC	ATGGGCGGG	ACCAGGCCCG
	GGGAGCG	CCGGGGTG	CACCCGCCG	ACCAGGGCCC
	GGGCCCA	CCGGGTGG	CACCGCCCT	ACCAGGGCGG
	GGGCCCT	CCGGTCCC	CACCGCGCG	ACCCACCCCG
	GGGGACC	CCTCGCCG	CACGCCGGC	ACCCAGCAGC
	GGGGGCA	CCTCGCGC	CACGCCGGG	ACCCAGCCAG
	GGGGTCC	CCTCGCGG	CACGCGCGG	ACCCAGCCCG
	GGGTGGC	CCTCGGCG	CACGCGGCC	ACCCAGCCGC
	GGTCCCC	CCTGAGGG	CACGGGGGC	ACCCAGCGGC
	GTCCCCG	CCTGCCGG	CACTGGCCC	ACCCAGCGGG
	GTGGGCG	CCTTCCCG	CAGACCCCG	ACCCAGGCGG
	TCCCCGG	CGAGCCCC	CAGAGCCGC	ACCCAGGGGC
	TCTCCCC	CGAGGCCG	CAGAGGCCG	ACCCCACGCC
	TGCCCCC	CGAGGGCG	CAGAGGGCC	ACCCCAGCCA
	TGGGCCC	CGAGGGGG	CAGCCCCGA	ACCCCAGCGC
	TGGGGCG	CGCACCCC	CAGCCCGAG	ACCCCAGGGG
		CGCAGCGG	CAGCCCGGA	ACCCCCAGGG
		CGCAGGGG	CAGCCGGGA	ACCCCCATCC
		CGCCCCTT	CAGCGCAGG	ACCCCCCAGC
		CGCCCTCG	CAGCGCTGG	ACCCCCCCGC
		CGCCGAGG	CAGCGGCTG	ACCCCCGCAG
		CGCCGGGA	CAGCGGGGA	ACCCCCGCCA
		CGCCTCGC	CAGCTGCGC	ACCCCCGCCG
		CGCCTTCC	CAGCTGCGG	ACCCCCGCCT
		CGCGAGGC	CAGGAGCCG	ACCCCCGCGG
		CGCGCGGA	CAGGAGCGC	ACCCCCGGCC
		CGCGCTGG	CAGGCAGCG	ACCCCCGGCG
		CGCGGCAG	CAGGCCTCG	ACCCCCGGGA
		CGCGGCCA	CAGGGAGCG	ACCCCCGGGC
		CGCGGCCT	CAGGGCGGA	ACCCCCTCCA
		CGCGGGCT	CAGTGCCCC	ACCCCCTCCG
		CGCTCCGG	CCAAGGGGC	ACCCCGACCC
		CGCTCGCC	CCACCGCCT	ACCCCGAGCC
		CGCTGCGC	CCACGCCGG	ACCCCGCAGC
		CGCTGCGG	CCACGCGCG	ACCCCGCCGG
		CGCTGGCC	CCACGCGGC	ACCCCGCGGC
		CGGAGCGC	CCACGGCCG	ACCCCGCTCC
		CGGCAGGC	CCACGGCGG	ACCCCGGAGG
		CGGCCAGC	CCACGGGGC	ACCCCGGCCG
		CGGCCGAG	CCACTGGGG	ACCCCGGCCT
		CGGCCGCT	CCAGAGCGG	ACCCCGGCGC
		CGGCCTCG	CCAGCAGCG	ACCCCGGCGG
		CGGCCTGC	CCAGCGCAG	ACCCCGGCTC
		CGGCGAGG	CCAGCGCTG	ACCCCGGGAG
		CGGCGCAG	CCAGGCGCT	ACCCCGGGCG
		CGGCGCCT	CCAGTCCCG	ACCCCGGGCT
		CGGCGCTC	CCCAAGGGG	ACCCCGGGGG
		CGGCGGCA	CCCACGGCG	ACCCCGTCCC
		CGGCTGGC	CCCAGAGCG	ACCCCTCCCG
		CGGGAAGG	CCCAGTGGC	ACCCCTCGCC
		CGGGCCCA	CCCCCAAGC	ACCCCTGGCC
		CGGGCCCT	CCCCCAAGG	ACCCCTGGGG
		CGGGCGCT	CCCCCCTCG	ACCCGAGCCC
		CGGGGAAG	CCCCGCCGA	ACCCGAGGCC
		CGGGGACG	CCCCGCCGT	ACCCGAGGGC
		CGGGGGTC	CCCCGCGAC	ACCCGCACCC
		CGGGGTCC	CCCCGCGGT	ACCCGCCAGG
		CGGTGGGG	CCCCGCTCG	ACCCGCCCAG
		CGTGGGGC	CCCCGCTTC	ACCCGCCCCA
		CGTGGGGG	CCCCGGAAG	ACCCGCCCGG
		CTCAGGGC	CCCCGGCGT	ACCCGCCGCG
		CTCGCCGC	CCCCGGGAA	ACCCGCCGGC
		CTCGCGCC	CCCCGGTGG	ACCCGCCGGG
		CTCGGCCG	CCCCGTGGC	ACCCGCGCCC
		CTCGGCGC	CCCCGTGGG	ACCCGCGCCG
		CTCGGCGG	CCCCTGAGG	ACCCGCGCGG
		CTCGGGCC	CCCCTTCCG	ACCCGCGGCC
		CTGAGGGG	CCCGACGCC	ACCCGCGGCG
		CTGCCAGC	CCCGACTCC	ACCCGCGGGG
		CTGCCGCG	CCCGAGGAG	ACCCGCTCCC
		CTGCCGGC	CCCGCACCG	ACCCGGACCC
		CTGCGCCG	CCCGCAGAG	ACCCGGCAGG
		CTGGCCGC	CCCGCCGGA	ACCCGGCCCC
		CTGGGGGT	CCCGCGCGT	ACCCGGCCCG
		CTGGGGTC	CCCGCGGAC	ACCCGGCCGC
		CTGTGGGG	CCCGCGGCA	ACCCGGCCGG
		CTTCCCAG	CCCGCGGGT	ACCCGGCCTC
		CTTCCCCG	CCCGCGGTC	ACCCGGCGGC
		CTTCCCGC	CCCGCGGTG	ACCCGGCTCC
		CTTCTCCC	CCCGCGTGG	ACCCGGGACC
		GAAGGCGG	CCCGGAAGT	ACCCGGGAGC
		GACCCCAG	CCCGGAGGA	ACCCGGGAGG
		GACCCCGG	CCCGGCGCA	ACCCGGGCCC
		GACCCGCC	CCCGGCGGA	ACCCGGGCCG
		GACCCGGG	CCCGGCGTG	ACCCGGGCCT
		GAGAGGGC	CCCGGGACT	ACCCGGGCGC
		GAGCGCCC	CCCGGGGAA	ACCCGGGCTC
		GAGCGCCG	CCCGGGTCG	ACCCGGGCTG
		GAGCGGCC	CCCGTCGCC	ACCCGGGGCG
		GAGCGGGC	CCCGTGGCC	ACCCGGGGGC
		GAGGGCCG	CCCGTGGGC	ACCCTCCCAG
		GAGGGGAC	CCCGTGGGG	ACCCTCCCCA
		GAGGGGGT	CCCTCCGCT	ACCCTCCCCG
		GCAGCCCT	CCCTCTGCG	ACCCTCCCGC
		GCAGGCCG	CCCTGGTGG	ACCCTCCCGG
		GCCAGAGC	CCCTTCCGC	ACCCTCCCTG
		GCCAGCGG	CCGACCCGC	ACCCTCGCCC
		GCCCCACG	CCGACCCGG	ACCCTCTGCC
		GCCCCAGA	CCGACGCCC	ACCCTGGAGG
		GCCCCTCA	CCGAGAGGC	ACCCTGGCGG
		GCCCGCTG	CCGAGGCCT	ACCCTGGGGA
		GCCCGGCA	CCGAGGGAG	ACCGAGGCCC
		GCCCGGGT	CCGCAGAGC	ACCGCAGGGC
		GCCCTCTC	CCGCAGAGG	ACCGCCAGCC
		GCCCTGAG	CCGCAGGCT	ACCGCCAGGG
		GCCCTGCT	CCGCCACGC	ACCGCCCACC
		GCCGAGCG	CCGCCCAGA	ACCGCCCCAG
		GCCGCCCA	CCGCCCCAA	ACCGCCCCGG
		GCCGCGCA	CCGCCGCAC	ACCGCCCCTG
		GCCGCGCT	CCGCCGGGT	ACCGCCCGCG
		GCCGCGGA	CCGCCTGCT	ACCGCCCGGG
		GCCGGCAG	CCGCGAGCG	ACCGCCCTCC
		GCCGGCCT	CCGCGCCGA	ACCGCCGCCC
		GCCGGCTG	CCGCGCGAG	ACCGCCGCGC
		GCCGGGGT	CCGCGCGGT	ACCGCCGCGG
		GCCGGGTC	CCGCGCGTG	ACCGCCGGCC
		GCCTCGCG	CCGCGCTCT	ACCGCCGGCG
		GCCTGAGG	CCGCGGACC	ACCGCCGGGC
		GCGAGCGC	CCGCGGCGA	ACCGCGCCCG
		GCGAGCGG	CCGCGGCGT	ACCGCGCCGC
		GCGCCCAC	CCGCGGGAC	ACCGCGCCGG
		GCGCCCTG	CCGCGGGGT	ACCGCGCGGC
		GCGCCGAG	CCGCGGGTC	ACCGCGGCCC
		GCGCCGCT	CCGCGGGTG	ACCGCGGCCG
		GCGCGCTG	CCGCGTGGG	ACCGCGGGCC
		GCGCGGCT	CCGCTCCCA	ACCGCGGGCG
		GCGCTCCG	CCGCTCGCG	ACCGCGGGGC
		GCGCTCGC	CCGCTCGGG	ACCGCGGGGG
		GCGGCCAC	CCGCTGGCG	ACCGGCCCCC
		GCGGCCCT	CCGCTTCCG	ACCGGCCCCG
		GCGGCCTG	CCGGACCCG	ACCGGCCCGG
		GCGGCGGA	CCGGAGAGG	ACCGGCCGCG
		GCGGGCCT	CCGGAGCCT	ACCGGCCGGC
		GCGGGTCC	CCGGCCCGA	ACCGGCCGGG
		GCGGTCCC	CCGGCCGTG	ACCGGCGCCC
		GCGGTGCC	CCGGCGAGC	ACCGGCGCGG
		GCGTGGGC	CCGGCGCCA	ACCGGCGGCG
		GCTCGCCC	CCGGCGGCA	ACCGGCGGGG
		GCTCGGGC	CCGGCGTGC	ACCGGGAGGG
		GCTGCGCG	CCGGCGTGG	ACCGGGCCCC
		GCTGCTCC	CCGGGACGG	ACCGGGCCGC
		GCTGGCCG	CCGGGAGCT	ACCGGGCGCC
		GCTGGCGC	CCGGGCGGT	ACCGGGCGGC
		GCTTCCCC	CCGGGCTCT	ACCGGGGCCC
		GGAAGCCC	CCGGGGGAC	ACCGGGGCGG
		GGAAGCGG	CCGGGGTGC	ACCGGGGCTG
		GGACCCCC	CCGGGTCCG	ACCGGGGGCC
		GGACCCCG	CCGGGTCGC	ACCGGGGGCG
		GGACCCGC	CCGGGTCGG	ACCTCCAGGC
		GGACCTGG	CCGGGTGCC	ACCTCCCAGG
		GGACGCGG	CCGGTGGGC	ACCTCCCCAC
		GGACTGGG	CCGGTGGGG	ACCTCCCCCG
		GGAGCGCC	CCGTGCGCC	ACCTCCCCCT
		GGAGGGCT	CCGTGGGGC	ACCTCCCCGG
		GGCACCCC	CCTCCAGCG	ACCTCCCCTC
		GGCACCGC	CCTCCCACG	ACCTCCCGCC
		GGCAGCCT	CCTCCCCGT	ACCTCCCGGC
		GGCAGTGG	CCTCCCGCA	ACCTCCCTGG
		GGCCCGAG	CCTCCCGTC	ACCTCCGCCC
		GGCCGCCA	CCTCCTGCG	ACCTCCGCGC
		GGCCGCTC	CCTCGGGCT	ACCTCGGCCC
		GGCCGGCT	CCTCGGGGA	ACCTGCAGCC
		GGCCGGGT	CCTCTGCGC	ACCTGCAGGG
		GGCCGTGG	CCTCTGCGG	ACCTGCCCCC
		GGCGAGCG	CCTGCAGCG	ACCTGCCCCG
		GGCGCCCT	CCTGCAGGA	ACCTGCCCCT
		GGCGCGAG	CCTGCGCAC	ACCTGCCCGC
		GGCGCGCT	CCTGCGCTC	ACCTGCCGGG
		GGCGCTCC	CCTGGAGCG	ACCTGCCTCC
		GGCGGCGA	CCTGGGCTT	ACCTGCGCCC
		GGCGGGTC	CCTTGGGGC	ACCTGCGGGG
		GGCGTCCC	CGACGCCCC	ACCTGGAGGG
		GGCTCCCT	CGACGGCGG	ACCTGGGCCC
		GGCTTGGG	CGAGCCGCC	ACCTGGGCGC
		GGGACCGG	CGAGCCGGC	ACCTGGGCGG
		GGGACGCC	CGCAGAGCC	ACCTGGGGGC
		GGGACGCG	CGCAGCCAG	ACGCAGCCCC
		GGGAGAGC	CGCAGCCCA	ACGCCAGCCC
		GGGAGCCA	CGCAGCCCT	ACGCCCACCC
		GGGCAGCT	CGCAGCTGG	ACGCCCAGCC
		GGGCCACC	CGCAGGAGG	ACGCCCCACC
		GGGCCCAC	CGCAGGCTC	ACGCCCCCAG
		GGGCCGCA	CGCCACCCG	ACGCCCCCGG
		GGGCCGCT	CGCCAGCGG	ACGCCCCGCG
		GGGCCGGA	CGCCCACGG	ACGCCCCGGG
		GGGCCTCG	CGCCCAGAG	ACGCCCGCGC
		GGGCGAGC	CGCCCAGGA	ACGCCCGGCC
		GGGCGCTC	CGCCCGCAC	ACGCCCGGCG
		GGGCTCGC	CGCCCGCGT	ACGCCCGGGC
		GGGCTGCT	CGCCCTCCA	ACGCCCGGGG
		GGGCTTCC	CGCCGACCC	ACGCCCTCCC
		GGGCTTGG	CGCCGCCAT	ACGCCGCCCC
		GGGGAAGC	CGCCGGAAG	ACGCCGCCCG
		GGGGACGC	CGCCGGAGG	ACGCCGCCGG
		GGGGCACC	CGCCGGCAG	ACGCCGCGCC
		GGGGCCGA	CGCCGGCCA	ACGCCGCGCG
		GGGGCGCA	CGCCGGGGT	ACGCCGCGGC
		GGGGCTCG	CGCCGTGGC	ACGCCGCGGG
		GGGGCTGT	CGCCGTGGG	ACGCCGGCCC
		GGGGGCCA	CGCCTCCAC	ACGCCGGCCG
		GGGGGCGA	CGCCTCTGG	ACGCCGGCGC
		GGGGGGCA	CGCCTGCTC	ACGCCGGGCC
		GGGGGGCT	CGCGACCCC	ACGCCGGGCG
		GGGGTCGC	CGCGAGCGG	ACGCCGGGGC
		GGGGTCGG	CGCGCATGC	ACGCCGGGGG
		GGGGTGCC	CGCGCCGGA	ACGCCTCCCC
		GGGGTGCG	CGCGCGAGC	ACGCGCAGCC
		GGGTCCGG	CGCGCGGCA	ACGCGCCCCC
		GGGTCCTG	CGCGCGGGT	ACGCGCCCCG
		GGGTGGCG	CGCGCGGTG	ACGCGCCCGC
		GGTCCGGG	CGCGCGTGG	ACGCGCCCGG
		GGTCCTGG	CGCGCTCTC	ACGCGCCGCC
		GGTCTGGG	CGCGCTTCC	ACGCGCCGCG
		GGTGCCCC	CGCGGACGC	ACGCGCCGGC
		GGTGGCCG	CGCGGAGGA	ACGCGCCGGG
		GGTGTGGG	CGCGGCCGA	ACGCGCGCCG
		GTCCCCTC	CGCGGCGGT	ACGCGCGCGG
		GTCCCTGG	CGCGGCGTC	ACGCGCGGCG
		GTGCGGGG	CGCGGCGTG	ACGCGGAGGG
		GTGGCCGC	CGCGGCTCG	ACGCGGCCCC
		GTGGCCGG	CGCGGGACC	ACGCGGCCCG
		GTGGGCGC	CGCGGGCAC	ACGCGGCCGG
		GTGGGGCT	CGCGGGCGA	ACGCGGGCGC
		GTGTGGGG	CGCGGGGGT	ACGCGGGGCC
		TCCCCCGG	CGCGGGTGC	ACGGAGGCGG
		TCCCGCGG	CGCGGGTGG	ACGGCCCAGG
		TCCGCGGC	CGCGGTGCG	ACGGCCCCGG
		TCCGGCCC	CGCGTCCGC	ACGGCCCGGC
		TCCGGGCG	CGCGTGCCC	ACGGCCCGGG
		TCGCCCCG	CGCGTGGGG	ACGGCCGCCG
		TCGGGGCC	CGCTCCCAG	ACGGCCGCGC
		TCGGGGGC	CGCTCCCTG	ACGGCCGCGG
		TCTGGGGC	CGCTCCTGC	ACGGCCGGCG
		TGCCCCCA	CGCTCGCGG	ACGGCCGGGC
		TGCCCCGG	CGCTGCAGG	ACGGCCGGGG
		TGCCCTGC	CGCTGCCCT	ACGGCGCCCC
		TGCCGCCC	CGCTGCCTG	ACGGCGCCCG
		TGCGCCCC	CGCTGCGCG	ACGGCGCGCG
		TGCGCGCC	CGCTGGAGG	ACGGCGCGGG
		TGCGGCCC	CGCTGGCCG	ACGGCGGCCC
		TGCGGCGG	CGCTGGCGC	ACGGCGGCGC
		TGCGGGGG	CGCTGGGAG	ACGGCGGGCG
		TGGAGGAG	CGCTGGGGA	ACGGCGGGGC
		TGGCAGGG	CGCTTCCCC	ACGGCGGGGG
		TGGCCCCC	CGCTTCCCG	ACGGGAGGGG
		TGGCCCGG	CGGAAGGGG	ACGGGCCCGG
		TGGCCGCC	CGGAAGTGG	ACGGGCCGCC
		TGGCCGCG	CGGACCCGC	ACGGGCCGCG
		TGGCGGCC	CGGACGCCG	ACGGGCCGGG
		TGGCTGCC	CGGACGCGG	ACGGGCGCCC
		TGGGAGCC	CGGAGCAGG	ACGGGCGCGC
		TGGGCCGC	CGGAGCCTC	ACGGGCGGCG
		TGGGCCGG	CGGAGGGCC	ACGGGCGGGC
		TGGGCGGC	CGGCACCCC	ACGGGCTGGG
		TGGGGAGC	CGGCACCGC	ACGGGGCAGG
		TGGGGCCT	CGGCCGCGA	ACGGGGCCCC
		TGGGGCGC	CGGCCGCGT	ACGGGGCCGC
		TGGGGCTC	CGGCCGGCA	ACGGGGCCGG
		TTCCCGCC	CGGCCGGGT	ACGGGGCGGC
			CGGCCGTGG	ACGGGGCTGG
			CGGCGAGCC	ACGGGGGAGG
			CGGCGCCAC	ACGGGGGCCC
			CGGCGCCGA	ACGGGGGCGC
			CGGCGGCAC	ACGGGGGGCG
			CGGCGGGTG	ACGGGGTGGG
			CGGCGTCCG	ACGTGGGCGC
			CGGCTCGCG	ACGTGGGGGC
			CGGCTGGCC	ACTCCAGCCC
			CGGCTGGGA	ACTCCCAGCC
			CGGGAAGCC	ACTCCCCACC
			CGGGAAGGC	ACTCCCGGCC
			CGGGACCTG	ACTCCCGGGC
			CGGGACGCC	ACTCCCGGGG
			CGGGAGCCA	ACTCCGGGCC
			CGGGAGTGG	ACTCGGCCCC
			CGGGCACCC	ACTGCAGCCC
			CGGGCAGGA	ACTGCCTCCC
			CGGGCCACG	ACTGGGCCCC
			CGGGCCCAC	ACTGGGCTGG
			CGGGCCGCA	ACTGGGGCCC
			CGGGCGGAC	ACTGGGGCGG
			CGGGCTCCT	ACTTCCGCCC
			CGGGCTGAG	AGAAGAGGGG
			CGGGCTGGA	AGAAGGGGAG
			CGGGCTTCC	AGACCCCCGC
			CGGGGAGGT	AGACCCCGGC
			CGGGGCACG	AGACCCCGGG
			CGGGGCCGT	AGACCCCTCC
			CGGGGCGTC	AGACCCGGCC
			CGGGGCTCT	AGACCCGGGG
			CGGGGCTGA	AGACCCTCCC
			CGGGGCTTC	AGACCCTGGG
			CGGGGGACG	AGACGCCGCC
			CGGGGGCGA	AGAGCCCCGG
			CGGGGGGCT	AGAGCCCGCG
			CGGGGGTGC	AGAGCCCGGC
			CGGGTCCGC	AGAGCCGCCG
			CGGGTCCGG	AGAGCCGCGC
			CGGGTGCCC	AGAGCCGCGG
			CGGGTGGAG	AGAGCCGGCC
			CGGGTGGCG	AGAGCCGGCG
			CGGTCCGGG	AGAGCGCGCG
			CGGTGCCCC	AGAGCGCGGC
			CGGTGCGCG	AGAGCGGCCG
			CGGTGGCCC	AGAGCGGCGC
			CGGTGGCCG	AGAGCGGCGG
			CGTCCCCCG	AGAGCGGGGC
			CGTCCCGGC	AGAGGAGCCC
			CGTGCCCCG	AGAGGAGCGG
			CGTGCGCGG	AGAGGAGGCC
			CGTGGCCCG	AGAGGCCCCA
			CGTGGCCGC	AGAGGCCCCC
			CGTGGCCGG	AGAGGCCCGG
			CGTGGCGGG	AGAGGCCGAG
			CGTGGGCGC	AGAGGCCGCG
			CGTGGGGCC	AGAGGCGCCC
			CGTGGGGGG	AGAGGCGCCG
			CTCAGCGCC	AGAGGCGCGC
			CTCCAGGCG	AGAGGCGGCC
			CTCCCCGAG	AGAGGCTGCC
			CTCCCGCTG	AGAGGGCCCC
			CTCCGAGCC	AGAGGGCCGG
			CTCCGAGGC	AGAGGGGCCC
			CTCCGCCTG	AGAGGGGCCG
			CTCCGCGCT	AGAGGGGCGC
			CTCCGGGCT	AGAGGGGGCC
			CTCCGGGTC	AGCACAGGGC
			CTCCTGCGC	AGCACCTCCC
			CTCGCCGGG	AGCAGCAGCG
			CTCGCGCGG	AGCAGCCCCA
			CTCGGAGCC	AGCAGCCGCG
			CTCGGGCTG	AGCAGCCGGC
			CTCGGGGAG	AGCAGCGCCC
			CTCGGGGCT	AGCAGCGCCG
			CTCTCGGCC	AGCAGCGCGC
			CTCTGCCCG	AGCAGCGCGG
			CTCTGCGGC	AGCAGCGGCC
			CTCTGCGGG	AGCAGCGGGC
			CTCTGGGCG	AGCAGCTCCC
			CTGCAGCGC	AGCAGCTGCT
			CTGCAGGCG	AGCAGGCCCC
			CTGCCCCTT	AGCAGGCGCC
			CTGCCGCAG	AGCAGGGAGC
			CTGCCGGCG	AGCAGGGCCG
			CTGCCGGGA	AGCAGGGCGC
			CTGCGCTGC	AGCAGGGGTG
			CTGCGGAGG	AGCAGTGGGG
			CTGCTCCCG	AGCCACCCCC
			CTGCTCCGC	AGCCACCGCG
			CTGCTCCGG	AGCCACCTCC
			CTGCTGCCG	AGCCAGCGGC
			CTGCTGCGG	AGCCAGGCCG
			CTGCTGGAG	AGCCAGGCGC
			CTGGACCCC	AGCCAGGGCG
			CTGGAGCCG	AGCCCAGCCG
			CTGGAGCGG	AGCCCAGCGG
			CTGGCGCTG	AGCCCCACGC
			CTGGCGGAG	AGCCCCACGG
			CTGGCTCCG	AGCCCCAGCG
			CTGGGAGCG	AGCCCCCAGA
			CTGGGCGGA	AGCCCCCAGG
			CTGGGCTTC	AGCCCCCCAG
			CTGGGGGGA	AGCCCCCCGG
			CTGGGGTCT	AGCCCCCGAG
			CTGGTGGGC	AGCCCCCGCA
			CTGTCCCTC	AGCCCCCGCT
			CTGTGGGCG	AGCCCCCTGC
			CTTCCCCGG	AGCCCCCTGG
			CTTCCCGCG	AGCCCCCTTC
			CTTCCGGCC	AGCCCCGACC
			CTTCCGGCG	AGCCCCGAGC
			CTTCCGGGC	AGCCCCGCAC
			CTTCCGGGG	AGCCCCGCCA
			CTTGGGGCC	AGCCCCGGCA
			GAAGGCGGC	AGCCCCGGCT
			GAAGGGCAG	AGCCCCGGGT
			GACCCCCGG	AGCCCCTCAC
			GACCCGGCG	AGCCCCTCCG
			GACCGCCCC	AGCCCCTCGC
			GACCGCGGG	AGCCCCTCGG
			GACCGGCCC	AGCCCCTGCG
			GACCGGGGC	AGCCCCTGGA
			GACGCCCGG	AGCCCGAGCC
			GACGCCGCG	AGCCCGAGCG
			GACGCCGGC	AGCCCGAGGG
			GACGCGCCC	AGCCCGCAGC
			GACGCGGCC	AGCCCGCCAG
			GACGCGGGC	AGCCCGCCTG
			GACGGCCCC	AGCCCGCGAG
			GACGGGGCC	AGCCCGCTCC
			GACTCCGCC	AGCCCGCTGC
			GAGAGCGCG	AGCCCGGCCA
			GAGAGCGGC	AGCCCGGGAC
			GAGCAGCGC	AGCCCGGGCA
			GAGCAGCGG	AGCCCTCCCA
			GAGCAGGCC	AGCCCTCCCG
			GAGCAGGCG	AGCCCTCCTG
			GAGCCCTCC	AGCCCTCGCC
			GAGCCGAGC	AGCCCTCGGC
			GAGCCGCAG	AGCCCTCTCC
			GAGCCGCTG	AGCCCTGAGG
			GAGCCTCGG	AGCCCTGCCA
			GAGCCTGCG	AGCCCTGCGC
			GAGCGGAGC	AGCCCTGCTG
			GAGCGGGCC	AGCCCTTGGG
			GAGCTCGGG	AGCCGAGCGC
			GAGCTGCTG	AGCCGAGCGG
			GAGGAGCGC	AGCCGAGGCC
			GAGGCCACC	AGCCGAGGCG
			GAGGCCGGA	AGCCGAGGGG
			GAGGCGCTG	AGCCGCAGCG
			GAGGGGGAC	AGCCGCAGGC
			GAGGGGTCC	AGCCGCAGGG
			GAGGGGTGC	AGCCGCCACC
			GAGGTGGCG	AGCCGCCAGG
			GCACCCCGG	AGCCGCCCCA
			GCACCCCTC	AGCCGCCCCT
			GCACCCGCG	AGCCGCCCTG
			GCACCGGGC	AGCCGCCGCA
			GCACCGGGG	AGCCGCCGCT
			GCACGCCGG	AGCCGCCTGC
			GCACGGGGC	AGCCGCGAGC
			GCAGAGCCG	AGCCGCGAGG
			GCAGCCGCA	AGCCGCGCAG
			GCAGCGAGG	AGCCGCGCTC
			GCAGCGCCT	AGCCGCGGAG
			GCCAAGGGC	AGCCGCGGCT
			GCCAATGGG	AGCCGCGGGA
			GCCACCGGC	AGCCGCGGTG
			GCCACGCGC	AGCCGCTCCC
			GCCACGGGG	AGCCGCTCCG
			GCCAGGGTC	AGCCGCTGGG
			GCCCAAGGG	AGCCGGCAGC
			GCCCACCGG	AGCCGGCAGG
			GCCCACGGG	AGCCGGCCAG
			GCCCATCCC	AGCCGGCCCG
			GCCCCAACC	AGCCGGCCCT
			GCCCCAAGC	AGCCGGCCTC
			GCCCCAAGG	AGCCGGCCTG
			GCCCCCAAG	AGCCGGCTCC
			GCCCCCATC	AGCCGGCTGC
			GCCCCCCGA	AGCCGGGCCG
			GCCCCCGTG	AGCCGGGCCT
			GCCCCCTCA	AGCCGGGCTC
			GCCCCGGAA	AGCCGGGGAG
			GCCCCGGTG	AGCCGGGGGA
			GCCCCGTGG	AGCCGGGGGG
			GCCCCTTGG	AGCCGGGTCC
			GCCCGCGAG	AGCCTCAGGC
			GCCCGCGGT	AGCCTCCCAC
			GCCCGGAAG	AGCCTCCCCG
			GCCCGGGAA	AGCCTCCCTG
			GCCCGGTGC	AGCCTCCGCG
			GCCCGTGGC	AGCCTCGCCC
			GCCCTGGAC	AGCCTCGCGG
			GCCCTGGTG	AGCCTGCCCC
			GCCCTTGGG	AGCCTGCGCC
			GCCGCACCC	AGCCTGCGGC
			GCCGCAGAG	AGCCTGCGGG
			GCCGCCATC	AGCCTGGCCA
			GCCGCCGTG	AGCCTGGCGC
			GCCGCCTTC	AGCCTGGCGG
			GCCGCGACC	AGCCTGGGGT
			GCCGCGCGT	AGCCTTGGGG
			GCCGCGGAC	AGCGAGGCCC
			GCCGCGGGT	AGCGAGGCCG
			GCCGCGGTC	AGCGAGGCGG
			GCCGCGTGG	AGCGAGGGCG
			GCCGGAAGC	AGCGCAGCCG
			GCCGGACCC	AGCGCAGCGC
			GCCGGCGAG	AGCGCAGCGG
			GCCGGCGTC	AGCGCAGGCC
			GCCGGCGTG	AGCGCAGGGG
			GCCGGGAGA	AGCGCCAGCC
			GCCGGTGCC	AGCGCCAGGG
			GCCGGTGGC	AGCGCCCACC
			GCCGTCCCG	AGCGCCCAGC
			GCCGTGCCC	AGCGCCCAGG
			GCCTGCGCT	AGCGCCCCAG
			GCCTGGACC	AGCGCCCCCA
			GCCTGTGGC	AGCGCCCCTC
			GCCTTGCCC	AGCGCCCGGC
			GCCTTGGGC	AGCGCCCTCC
			GCGACCCCC	AGCGCCCTGC
			GCGACCCCG	AGCGCCCTGG
			GCGACCCGG	AGCGCCGAGG
			GCGACGCGG	AGCGCCGCAG
			GCGACGGCG	AGCGCCGCCT
			GCGAGCCCG	AGCGCCGGCC
			GCGAGCCGC	AGCGCCGGGA
			GCGAGGAGC	AGCGCCTCGG
			GCGCAGCTC	AGCGCCTGCC
			GCGCAGGAG	AGCGCCTGGC
			GCGCAGGCT	AGCGCCTGGG
			GCGCAGGGA	AGCGCGAGGC
			GCGCCCTCT	AGCGCGCACG
			GCGCCGCGA	AGCGCGCCTG
			GCGCCGCGT	AGCGCGCGCT
			GCGCCGGGT	AGCGCGCGTG
			GCGCCGTGG	AGCGCGGAGC
			GCGCCTTCC	AGCGCGGCCA
			GCGCGACCC	AGCGCGGCTC
			GCGCGCGGT	AGCGCGGGAG
			GCGCGGACC	AGCGCGGGGA
			GCGCGGCGT	AGCGCTCCCC
			GCGCTCCCT	AGCGCTCGCC
			GCGCTCTCC	AGCGCTCGGC
			GCGCTGCAG	AGCGCTGCCC
			GCGCTGCCT	AGCGCTGCGC
			GCGCTGCTG	AGCGCTGCGG
			GCGCTGGAG	AGCGGAGCCC
			GCGCTTCCC	AGCGGAGCCG
			GCGGAAGGG	AGCGGAGCGG
			GCGGACCCG	AGCGGAGGCC
			GCGGACGGG	AGCGGAGGCG
			GCGGAGGTG	AGCGGAGGGC
			GCGGCAGCA	AGCGGCAGCG
			GCGGCAGGA	AGCGGCAGGG
			GCGGCCGTG	AGCGGCCAGG
			GCGGCGACC	AGCGGCCCAG
			GCGGCGACG	AGCGGCCCCA
			GCGGCTCTG	AGCGGCCCCC
			GCGGCTGGA	AGCGGCCCCT
			GCGGCTTCC	AGCGGCCGCA
			GCGGGAAGC	AGCGGCCTCC
			GCGGGAGCT	AGCGGCGAGG
			GCGGGCCAC	AGCGGCGCAG
			GCGGGCCGA	AGCGGCGCTG
			GCGGGCGTC	AGCGGCGGAG
			GCGGGGACA	AGCGGCGGCA
			GCGGGGGAA	AGCGGCGGCT
			GCGGGGTCT	AGCGGCTCCG
			GCGGGTCCG	AGCGGCTGCG
			GCGGTGCCG	AGCGGCTGGG
			GCGGTGCGC	AGCGGGAGCC
			GCGGTGGGA	AGCGGGAGGA
			GCGTCCGCG	AGCGGGCAGG
			GCGTCCGGG	AGCGGGCCAG
			GCGTCGCCG	AGCGGGCCCC
			GCGTCGGGG	AGCGGGCCCG
			GCGTGCCCC	AGCGGGCCGG
			GCGTGCGGG	AGCGGGCGAG
			GCGTGGCGC	AGCGGGCTGC
			GCTCCCGGA	AGCGGGGAGA
			GCTCCGAGG	AGCGGGGAGC
			GCTCCGCTC	AGCGGGGCCC
			GCTCGCCCG	AGCGGGGCCG
			GCTCGCGCG	AGCGGGGCTC
			GCTCGCTCC	AGCGGGGCTG
			GCTCGGGGA	AGCGGGGGAG
			GCTCTCCCG	AGCGGGGGCC
			GCTCTCCGC	AGCGGGGGCT
			GCTCTGCGG	AGCGGGGGGC
			GCTGCCCAC	AGCGGGGGTG
			GCTGCGAGG	AGCGGGTCCC
			GCTGCGCTG	AGCGGGTGGG
			GCTGCGGGA	AGCTCCCACC
			GCTGCTCCG	AGCTCCCCAG
			GCTGCTGCG	AGCTCCCCGC
			GCTGGAGCG	AGCTCCCTGC
			GCTTCCCCG	AGCTCCGCCG
			GCTTCCGGC	AGCTCCGCGC
			GCTTGGGGC	AGCTCCGCGG
			GGAAGCCGC	AGCTCCTCCT
			GGAAGCCGG	AGCTCGCGCC
			GGAAGCGCC	AGCTCGGCCC
			GGAAGCGCG	AGCTCGGGGC
			GGAAGGCCC	AGCTGAGGGG
			GGAAGGCGC	AGCTGCCCCG
			GGAAGGGGT	AGCTGCCCCT
			GGAAGTGGC	AGCTGCCCGC
			GGACCCCCC	AGCTGCCCGG
			GGACCCTGC	AGCTGCCGCC
			GGACCGCCC	AGCTGCCGGC
			GGACCGCGC	AGCTGCCGGG
			GGACCGGCC	AGCTGCGCCC
			GGACCTGGC	AGCTGCGGCC
			GGACGCCCG	AGCTGCGGCG
			GGACGCCGG	AGCTGCTCCC
			GGACGGGCG	AGCTGGCGCC
			GGAGAGCGC	AGCTGGCGGC
			GGAGAGGTG	AGCTGGCGGG
			GGAGCCGCT	AGCTGGGACC
			GGAGCCTCG	AGCTGGGCCA
			GGAGCTCGG	AGCTGGGCCG
			GGAGGCCCT	AGCTGGGCCT
			GGAGGCGCT	AGCTGGGCGC
			GGAGGGCCT	AGCTGGGGGT
			GGAGGGTCC	AGCTGTGGCC
			GGCACCGCG	AGCTGTGGGG
			GGCACCGGC	AGGAAGCCCC
			GGCCAAGCC	AGGAAGCGGC
			GGCCACCCG	AGGAAGGCAG
			GGCCACCCT	AGGAAGGGCC
			GGCCACCGG	AGGAAGGGCG
			GGCCACGCG	AGGACAGGGC
			GGCCAGCCG	AGGACCCAGC
			GGCCCACGC	AGGACCCCGC
			GGCCCAGTG	AGGACCCCGG
			GGCCCCACA	AGGACCCGGG
			GGCCCCCCT	AGGACGCGGG
			GGCCCCGAC	AGGAGCCCCC
			GGCCCGTCC	AGGAGCCGGC
			GGCCCGTGG	AGGAGCGGAG
			GGCCCTCTG	AGGAGCGGGC
			GGCCGACCC	AGGAGCTGAG
			GGCCGCACC	AGGAGCTGCC
			GGCCGCCGT	AGGAGGAGCG
			GGCCGCGAC	AGGAGGAGGT
			GGCCGCGGT	AGGAGGCCCA
			GGCCGCGTG	AGGAGGCCCG
			GGCCGCTCG	AGGAGGCGGT
			GGCCGGACC	AGGAGGGGAA
			GGCCGGACG	AGGAGGTGAG
			GGCCGGCGA	AGGAGTGGGC
			GGCCGGGAA	AGGCAGCCCT
			GGCCGGTCC	AGGCAGCCGC
			GGCGACCCC	AGGCAGCCGG
			GGCGACGCG	AGGCAGCGCC
			GGCGACGGC	AGGCAGGGAC
			GGCGAGCCG	AGGCAGTGGC
			GGCGCACGG	AGGCCACAGG
			GGCGCCCGA	AGGCCACCCC
			GGCGCCGTG	AGGCCAGCGG
			GGCGCGCGA	AGGCCCACCC
			GGCGCGGAC	AGGCCCAGCA
			GGCGCGGCA	AGGCCCAGCG
			GGCGCGTGG	AGGCCCAGCT
			GGCGCTGAG	AGGCCCAGGT
			GGCGCTGTG	AGGCCCCAGA
			GGCGCTTCC	AGGCCCCCAC
			GGCGGAAGC	AGGCCCCCCG
			GGCGGAAGG	AGGCCCCCGG
			GGCGGACGC	AGGCCCCCTC
			GGCGGAGAC	AGGCCCCCTG
			GGCGGCACC	AGGCCCCGCT
			GGCGGCCGT	AGGCCCCTGC
			GGCGGCGTG	AGGCCCGAGC
			GGCGGGCGT	AGGCCCGCAG
			GGCGGGGAT	AGGCCCGCCG
			GGCGTCCCG	AGGCCCGGAG
			GGCGTCCGG	AGGCCCGGCG
			GGCGTGCCC	AGGCCCGGCT
			GGCGTGGAG	AGGCCCGGGA
			GGCTCCGAG	AGGCCCGGGT
			GGCTCGGAG	AGGCCCTGCG
			GGCTCTCGG	AGGCCGAGCC
			GGCTGCGAG	AGGCCGAGCG
			GGCTGCGCT	AGGCCGAGGG
			GGCTTCCCG	AGGCCGCAGG
			GGCTTCCGG	AGGCCGCCCG
			GGCTTCCTC	AGGCCGCCCT
			GGCTTGGGC	AGGCCGCCTC
			GGGAAGCGC	AGGCCGCCTG
			GGGACCGCC	AGGCCGCGCA
			GGGACGCCG	AGGCCGCTCC
			GGGACGGCC	AGGCCGCTGC
			GGGACTGGC	AGGCCGCTGG
			GGGAGGACC	AGGCCGGCAG
			GGGAGGCAC	AGGCCGGCCG
			GGGAGTCCC	AGGCCGGCCT
			GGGATCCCC	AGGCCGGGAC
			GGGCACCAG	AGGCCGGGCA
			GGGCACCCG	AGGCCGTGGC
			GGGCACGGC	AGGCCGTGGG
			GGGCCACCG	AGGCCTCAGC
			GGGCCAGCT	AGGCCTCAGG
			GGGCCCGCA	AGGCCTCCCG
			GGGCCCTCG	AGGCCTCCCT
			GGGCCCTTC	AGGCCTCCGC
			GGGCCGCAC	AGGCCTCCGG
			GGGCCGCGT	AGGCCTCGCC
			GGGCCGGCA	AGGCCTCGGC
			GGGCCGTGC	AGGCCTCGGG
			GGGCCTGCA	AGGCCTCTCC
			GGGCCTGCT	AGGCCTCTGC
			GGGCCTGGT	AGGCCTGAGC
			GGGCGCACC	AGGCCTGCGC
			GGGCGCCAC	AGGCCTGCGG
			GGGCGCCGA	AGGCCTGGCA
			GGGCGCGTC	AGGCCTGGCG
			GGGCGGACC	AGGCCTGGTG
			GGGCGGCGT	AGGCCTGTGG
			GGGCGGGAT	AGGCGAGGGC
			GGGCTAGGG	AGGCGCAGCC
			GGGCTCGCC	AGGCGCAGCG
			GGGCTGCCA	AGGCGCAGGG
			GGGGACCGC	AGGCGCCAGC
			GGGGACTCC	AGGCGCCCTC
			GGGGACTGC	AGGCGCCCTG
			GGGGAGCCT	AGGCGCCGAG
			GGGGAGCTC	AGGCGCCTCC
			GGGGAGTCC	AGGCGCCTGG
			GGGGCACCG	AGGCGCGAGG
			GGGGCCGTC	AGGCGCGCAG
			GGGGCGACC	AGGCGCGCCG
			GGGGGACGC	AGGCGCGCTC
			GGGGGAGCT	AGGCGCGCTG
			GGGGGCAGT	AGGCGCGGCT
			GGGGGCCGT	AGGCGCGGGA
			GGGGGCTGT	AGGCGCTCGC
			GGGGGCTTC	AGGCGCTCGG
			GGGGGGACC	AGGCGCTGCC
			GGGGGGCGT	AGGCGCTGCG
			GGGGGGTCC	AGGCGCTGGC
			GGGGGTCGC	AGGCGGAGAG
			GGGGGTGCT	AGGCGGAGGA
			GGGGTCCGC	AGGCGGCAGG
			GGGGTCCTC	AGGCGGCCCT
			GGGGTCGGC	AGGCGGCCTC
			GGGTCAGGC	AGGCGGCGAG
			GGGTCCGCC	AGGCGGCGGA
			GGGTCCGCG	AGGCGGCGGT
			GGGTCCGGC	AGGCGGCTGC
			GGGTCGCCC	AGGCGGCTGG
			GGGTCGCCG	AGGCGGGAAG
			GGGTCGCGC	AGGCGGGGAA
			GGGTCGGCC	AGGCGGGGGT
			GGGTCGGCG	AGGCGGGTGG
			GGGTCTGGC	AGGCGGTGCC
			GGGTGAGGA	AGGCGGTGCG
			GGGTGCTGC	AGGCTCCCCC
			GGGTGGCTC	AGGCTCCCCG
			GGTCAGGGC	AGGCTCCCGC
			GGTCCCCAC	AGGCTCCGCG
			GGTCCGCCC	AGGCTCGGGC
			GGTCCGCGC	AGGCTCGGGG
			GGTCCGCGG	AGGCTGCCAG
			GGTCCTGCC	AGGCTGCCCG
			GGTCGCCGC	AGGCTGCCGC
			GGTCGCGGC	AGGCTGCGCC
			GGTCGCGGG	AGGCTGCGCG
			GGTCTCCCC	AGGCTTGGGG
			GGTGAGGAG	AGGGAAGCCC
			GGTGAGGCC	AGGGAAGGCG
			GGTGCCCCG	AGGGACCCCC
			GGTGCCGCC	AGGGACCCGG
			GGTGCCGGC	AGGGACCGGG
			GGTGCGGCC	AGGGACGCCC
			GGTGCTGGC	AGGGACGCGG
			GGTGGCCCG	AGGGACGGGG
			GGTGGGCCG	AGGGAGCAGC
			GGTTCCCGG	AGGGAGCCCG
			GTCCAGGGC	AGGGAGCCGC
			GTCCCGCCG	AGGGAGCCTC
			GTCCCGGGA	AGGGAGCGAG
			GTCCGCGGC	AGGGAGCGCC
			GTCCGCGGG	AGGGAGCGGC
			GTCCGGGCC	AGGGAGGCCT
			GTCCGGGCG	AGGGAGGCTC
			GTCGCCCCG	AGGGAGGGTC
			GTCGCCGCG	AGGGCAGCCG
			GTCGCCGGG	AGGGCAGCGC
			GTCGCGGGC	AGGGCAGGAC
			GTCGCGGGG	AGGGCAGGCG
			GTCGGCGGC	AGGGCAGGCT
			GTCTCCGCC	AGGGCCAGCG
			GTCTCTGGG	AGGGCCCACC
			GTGCAGCCC	AGGGCCCCCC
			GTGCAGGGC	AGGGCCCCCG
			GTGCCCCAG	AGGGCCCCTC
			GTGCCCCGG	AGGGCCCCTG
			GTGCCCGCG	AGGGCCCGGA
			GTGCGGCCC	AGGGCCCTCC
			GTGCGGCCG	AGGGCCCTGA
			GTGCGGCGC	AGGGCCGCAG
			GTGGAGCCC	AGGGCCGCCC
			GTGGAGGCG	AGGGCCGCCG
			GTGGCGCCC	AGGGCCGCTG
			GTGGCTCCC	AGGGCCGGAG
			GTGGGGCTC	AGGGCCGGCG
			GTGGGGGTC	AGGGCCGGCT
			GTGGGGTCC	AGGGCCGGGA
			GTTCCCGCC	AGGGCCTCAG
			GTTCCCGGG	AGGGCCTCCC
			TAGCCCCGC	AGGGCCTCGG
			TCCAGCCGC	AGGGCCTCTG
			TCCAGCGCC	AGGGCCTGCC
			TCCAGGCGC	AGGGCCTGGA
			TCCCAGCGG	AGGGCGAGCG
			TCCCCGAGG	AGGGCGAGGC
			TCCCCGCCA	AGGGCGCAGC
			TCCCCGGAG	AGGGCGCCCG
			TCCCCGGCT	AGGGCGCCTC
			TCCCCGGGA	AGGGCGCGAG
			TCCCCTCGC	AGGGCGCGCA
			TCCCGCCAG	AGGGCGCTCC
			TCCCGGAGG	AGGGCGGAAG
			TCCCGGCTG	AGGGCGGAGA
			TCCCGGGGA	AGGGCGGCAG
			TCCGCCCAG	AGGGCGGCCT
			TCCGCCGGG	AGGGCGGCGA
			TCCGGCGGG	AGGGCGGCTC
			TCCGGGAGC	AGGGCGGCTG
			TCCGGGGCT	AGGGCGGGTG
			TCCTCCGGG	AGGGCTCAGC
			TCCTGCAGG	AGGGCTCCAG
			TCCTGCCCG	AGGGCTCCCG
			TCCTGCCGC	AGGGCTCCGG
			TCCTGCGCC	AGGGCTCCTG
			TCCTGCTGC	AGGGCTCGGC
			TCGCCCCCG	AGGGCTCGGG
			TCGCCCCGG	AGGGCTGCCC
			TCGCCCCTC	AGGGCTGCGC
			TCGCCCGGG	AGGGCTGGAC
			TCGCCCTCC	AGGGCTTGGG
			TCGCCGCGC	AGGGGAAGGA
			TCGCCGCGG	AGGGGACCCC
			TCGCCGGGC	AGGGGACCGG
			TCGCCTCCC	AGGGGACGCC
			TCGCGCGCC	AGGGGACGCG
			TCGCGCGGC	AGGGGACGGC
			TCGCGGCCC	AGGGGACGGG
			TCGCGGCCG	AGGGGAGAGA
			TCGCGGCGG	AGGGGAGAGC
			TCGCGGGCC	AGGGGAGCGC
			TCGCGGGCG	AGGGGAGGCA
			TCGGCCCGG	AGGGGAGGCT
			TCGGCCGCG	AGGGGATGGG
			TCGGCGCGC	AGGGGCACCC
			TCGGGCCGG	AGGGGCAGCA
			TCGGGCGCC	AGGGGCAGCG
			TCGGGCGGC	AGGGGCAGCT
			TCGGGGCTG	AGGGGCAGTG
			TCTCCCCCA	AGGGGCCACC
			TCTCCCCGG	AGGGGCCAGA
			TCTGCCCTG	AGGGGCCCCA
			TCTGGGCGG	AGGGGCCCCG
			TGAGGCCCC	AGGGGCCCCT
			TGCAGCTGC	AGGGGCCCGC
			TGCAGGCCC	AGGGGCCCTC
			TGCCCGGCG	AGGGGCCGAG
			TGCCGCCTC	AGGGGCCGCA
			TGCCGCGCC	AGGGGCCGCT
			TGCCGCGCG	AGGGGCCTCC
			TGCCGCGGG	AGGGGCCTGC
			TGCCGGCCG	AGGGGCGAGC
			TGCCGGGAG	AGGGGCGCCC
			TGCGCCGGC	AGGGGCGCCT
			TGCGCGGGC	AGGGGCGCGA
			TGCGGCCCG	AGGGGCGCTG
			TGCGGCGCC	AGGGGCGGAC
			TGCGGCTGC	AGGGGCGGCT
			TGCTGGAGG	AGGGGCTCGG
			TGGAGCCGG	AGGGGCTCTG
			TGGAGGCCC	AGGGGCTGCA
			TGGAGGGCC	AGGGGGACCC
			TGGAGGGCG	AGGGGGACGG
			TGGCAGCGG	AGGGGGAGCC
			TGGCCCTCC	AGGGGGAGCG
			TGGCCGGCG	AGGGGGAGGT
			TGGCGCCGG	AGGGGGCACC
			TGGCGCTGG	AGGGGGCAGT
			TGGCGGGGA	AGGGGGCCCA
			TGGCTCCCG	AGGGGGCCCC
			TGGCTGCGC	AGGGGGCCCG
			TGGGAGCCG	AGGGGGCCCT
			TGGGAGCGG	AGGGGGCCGA
			TGGGCAGCG	AGGGGGCCGC
			TGGGCCTGC	AGGGGGCCTC
			TGGGCGAGG	AGGGGGCTCC
			TGGGCGCTG	AGGGGGCTCG
			TGGGCGGTG	AGGGGGGCCC
			TGGGGCGGA	AGGGGGGCCG
			TGGGTGCCC	AGGGGGGCGT
			TGTCCCCGC	AGGGGGGGCC
			TTCCCGGCC	AGGGGGTCCC
			TTCCCGGGC	AGGGGGTGCC
			TTCCCGGGG	AGGGGGTGGT
			TTCCGGGGC	AGGGGGTTGG
			TTGGGGCGG	AGGGGTCAGG
			TTGGGGGGC	AGGGGTCCCC
				AGGGGTCCCG
				AGGGGTCGGG
				AGGGGTGCCC
				AGGGGTGCGG
				AGGGGTGGCC
				AGGGTCCAGG
				AGGGTCCCCA
				AGGGTCCCCC
				AGGGTCCCCG
				AGGGTCCCGC
				AGGGTCCCGG
				AGGGTCCCTG
				AGGGTGAGGG
				AGGGTGCGCG
				AGGGTGCGGG
				AGGGTGGCCC
				AGGTCCAGGC
				AGGTCCCCGC
				AGGTCCCCGG
				AGGTCCCGGG
				AGGTCCTGGC
				AGGTGAGGCC
				AGGTGAGGGC
				AGGTGCAGGG
				AGGTGCCGGG
				AGGTGCGCGC
				AGGTGGCAGC
				AGGTGGCCGC
				AGGTGGCGGG
				AGGTGGGAGC
				AGGTGGGCCC
				AGGTGGGCTG
				AGGTGGGGAC
				AGGTGGTGGG
				AGTCCCAGCC
				AGTCCCCGCG
				AGTCCCCGGG
				AGTCCCCTCC
				AGTCCCGCCT
				AGTCCCGGCC
				AGTCCCGGGC
				AGTCCCGGGG
				AGTCCCTGGG
				AGTCCTGGGC
				AGTGCCCGCC
				AGTGCGCGCG
				AGTGGAGGGG
				AGTGGCCGGG
				AGTGGCGGCG
				AGTGGCGGGG
				AGTGGCTGGG
				AGTGGGAGGC
				AGTGGGGAGC
				AGTGGGGCCC
				AGTGGGGCGC
				AGTGGGGGCC
				AGTGGGGGCG
				AGTGGGGTGG
				AGTGTGGGGG
				ATCCCCCACC
				ATCCCCCTCC
				ATCCCGGCCC
				ATGGCGGCGG
				ATGGGGCAGG
				CAACCCCAGC
				CAAGCCCAGC
				CAAGCCCCAG
				CAAGCCCGCC
				CAAGCCGGGC
				CAAGGCCCCG
				CAAGGCCGGG
				CAAGGCCTGG
				CACACCCCCG
				CACACCCCGC
				CACACCGCCC
				CACACGCCCC
				CACAGACCCC
				CACAGCCCCA
				CACAGCCCCT
				CACAGCCGGG
				CACAGCCTGC
				CACAGCGCCC
				CACAGCGCGG
				CACAGGCCCC
				CACAGGCCTG
				CACAGGGCGG
				CACAGGGGGC
				CACAGGTGGG
				CACCAGCGCC
				CACCAGGCGG
				CACCAGGGGC
				CACCCACCGC
				CACCCAGCCG
				CACCCAGCGC
				CACCCCAACC
				CACCCCACCT
				CACCCCACGC
				CACCCCAGCT
				CACCCCAGGA
				CACCCCCACG
				CACCCCCAGA
				CACCCCCCCG
				CACCCCCCGG
				CACCCCCGCT
				CACCCCCTCG
				CACCCCGCCA
				CACCCCGCCG
				CACCCCGCTC
				CACCCCGGCG
				CACCCCGGGA
				CACCCCTCAC
				CACCCCTCCG
				CACCCCTCGC
				CACCCCTGGC
				CACCCGCACC
				CACCCGCCAC
				CACCCGCCAG
				CACCCGCCGG
				CACCCGCCTC
				CACCCGCGCC
				CACCCGCGGG
				CACCCGCTCC
				CACCCGCTGC
				CACCCGGAGG
				CACCCGGCAG
				CACCCGGCCA
				CACCCGGCCG
				CACCCGGCCT
				CACCCGGCGG
				CACCCGGCTC
				CACCCGGGAG
				CACCCGGGCC
				CACCCGGGCT
				CACCCTCAGC
				CACCCTCCCG
				CACCCTCCGC
				CACCCTCCGG
				CACCCTCGCC
				CACCCTGCGC
				CACCCTGGAG
				CACCGAGGGC
				CACCGCAGCC
				CACCGCAGGC
				CACCGCCACC
				CACCGCCAGC
				CACCGCCGGC
				CACCGCCGGG
				CACCGCCTGC
				CACCGCGCCG
				CACCGCGCGG
				CACCGCGGCG
				CACCGCGGGC
				CACCGCGGGG
				CACCGCTCCC
				CACCGCTGCC
				CACCGGCCCC
				CACCGGCCCG
				CACCGGCCGC
				CACCGGCCGG
				CACCGGCGCC
				CACCGGCGCG
				CACCGGCGGC
				CACCGGCGGG
				CACCGGCTCC
				CACCGGGCCC
				CACCGGGCGC
				CACCGGGCGG
				CACCGGGGCC
				CACCGGGGCG
				CACCGGGGGC
				CACCGTCCCC
				CACCTCACCC
				CACCTCGGCC
				CACCTCGGGC
				CACCTGCACC
				CACCTGCCAC
				CACCTGCCCA
				CACCTGCCCG
				CACCTGCCCT
				CACCTGCCGC
				CACCTGCCGG
				CACCTGCGCC
				CACCTGGAGC
				CACCTGGAGG
				CACCTGGCAG
				CACCTGGCTC
				CACCTGGGCG
				CACCTGGGGC
				CACCTGGGGG
				CACCTTCCCC
				CACGCCAGCC
				CACGCCCCTG
				CACGCCCGCG
				CACGCCCGGG
				CACGCCCTGG
				CACGCCGCCC
				CACGCCGCCG
				CACGCCGCGG
				CACGCCGGCC
				CACGCCGGGG
				CACGCGCAGC
				CACGCGCCCG
				CACGCGCCGG
				CACGCGCGCT
				CACGCGCGGC
				CACGCGGCCG
				CACGCGGCGC
				CACGCGGGCC
				CACGCGGGGC
				CACGCTCCCC
				CACGCTGGGG
				CACGGAGCCC
				CACGGAGGCC
				CACGGAGGGC
				CACGGAGGGG
				CACGGCCAGG
				CACGGCCCAG
				CACGGCCCCC
				CACGGCCCCT
				CACGGCCCGG
				CACGGCCGCG
				CACGGCCGGC
				CACGGCCGGG
				CACGGCGCCC
				CACGGCGCCG
				CACGGCGCGC
				CACGGCGCGG
				CACGGCGGCG
				CACGGCGGGC
				CACGGGAGGG
				CACGGGCCCC
				CACGGGCCGC
				CACGGGCCGG
				CACGGGCGGG
				CACGGGGAGG
				CACGGGGCCC
				CACGGGGGCC
				CACGTGGCCC
				CACGTGGCCG
				CACGTGGGCC
				CACGTGGGCG
				CACGTGGGGC
				CACGTGGGGG
				CACTCCCCAC
				CACTCCCCAG
				CACTCCCGCC
				CACTCCCGGC
				CACTCCCGGG
				CACTCCCTGC
				CACTCCTGGG
				CACTCGCCCC
				CACTGCAGCC
				CACTGCCACC
				CACTGCCCTG
				CACTGCGGCC
				CACTGCTGGG
				CACTGGCCCC
				CACTGGGCGG
				CACTGGGGCC
				CACTGGGGCG
				CAGAAGGGGC
				CAGACCCCCA
				CAGACCCCGG
				CAGACCCGGC
				CAGACCCGGG
				CAGACCCTCC
				CAGACGCCCC
				CAGACGCCGC
				CAGAGAGGCC
				CAGAGCCGCG
				CAGAGCCGGC
				CAGAGCGCCC
				CAGAGCGCGG
				CAGAGCGGCC
				CAGAGCGGCG
				CAGAGCGGGC
				CAGAGCGGGG
				CAGAGCTCCC
				CAGAGGAGCC
				CAGAGGCCCA
				CAGAGGCCCG
				CAGAGGCGCC
				CAGAGGGCCG
				CAGAGGGGCA
				CAGAGGGGCT
				CAGAGGGGGG
				CAGCACCACC
				CAGCACCAGC
				CAGCACCAGG
				CAGCACCCGC
				CAGCACCGCG
				CAGCACCTGG
				CAGCAGCGCG
				CAGCAGGGCG
				CAGCAGTGGG
				CAGCCACCCG
				CAGCCACCTG
				CAGCCCCACG
				CAGCCCCACT
				CAGCCCCATC
				CAGCCCCCGA
				CAGCCCCCTT
				CAGCCCCGAC
				CAGCCCCGAG
				CAGCCCCGTC
				CAGCCCCTCG
				CAGCCCGAGG
				CAGCCCGCAC
				CAGCCCGCCT
				CAGCCCGCTC
				CAGCCCGCTG
				CAGCCCGGAC
				CAGCCCGGGT
				CAGCCCTCGC
				CAGCCCTGGT
				CAGCCCTTGG
				CAGCCGAGCC
				CAGCCGCCAC
				CAGCCGCCTC
				CAGCCGCCTG
				CAGCCGCGAG
				CAGCCGCGCA
				CAGCCGCGCT
				CAGCCGCGGA
				CAGCCGCTCC
				CAGCCGCTGG
				CAGCCGGAGG
				CAGCCGGCAG
				CAGCCGGCCA
				CAGCCGGCGG
				CAGCCGGGAC
				CAGCCGGGGA
				CAGCCGGGGG
				CAGCCTCCAC
				CAGCCTCGCC
				CAGCCTCGCG
				CAGCCTCTCT
				CAGCCTGCGG
				CAGCCTGGCA
				CAGCCTGGCG
				CAGCGACCCC
				CAGCGAGCGG
				CAGCGAGGCC
				CAGCGAGGGC
				CAGCGAGGGG
				CAGCGCAGCG
				CAGCGCCCAC
				CAGCGCCCCA
				CAGCGCCCCT
				CAGCGCCCTG
				CAGCGCCGAG
				CAGCGCCGCT
				CAGCGCCTGG
				CAGCGCGAGG
				CAGCGCGCAC
				CAGCGCGCCT
				CAGCGCGCTC
				CAGCGCGCTG
				CAGCGCGGAG
				CAGCGCGGGA
				CAGCGCTCGC
				CAGCGCTCGG
				CAGCGCTGCC
				CAGCGCTGCG
				CAGCGGAGCC
				CAGCGGAGGG
				CAGCGGCCAC
				CAGCGGCCAG
				CAGCGGCCCA
				CAGCGGCCTC
				CAGCGGCGAG
				CAGCGGCGCT
				CAGCGGGAGC
				CAGCGGGCCG
				CAGCGGGCTG
				CAGCGGGGAC
				CAGCGGGGCA
				CAGCGGGGCT
				CAGCGGGGGA
				CAGCGGGGGG
				CAGCGGGGTG
				CAGCGGGTGG
				CAGCGGTGGC
				CAGCGTCCCC
				CAGCGTGGGG
				CAGCTCAGGC
				CAGCTCGCCC
				CAGCTCGGCC
				CAGCTCGGGC
				CAGCTGCCCG
				CAGCTGCCGC
				CAGCTGCCGG
				CAGCTGCGCC
				CAGCTGCGCG
				CAGCTGCGGC
				CAGCTGGCGC
				CAGCTGGCGG
				CAGCTGGGCA
				CAGCTGGGCG
				CAGCTGGGGA
				CAGCTTCCTC
				CAGGAAGGGA
				CAGGAAGGGC
				CAGGACCCCA
				CAGGACCCCC
				CAGGACCCCG
				CAGGACCCGC
				CAGGACCCGG
				CAGGACCGCG
				CAGGACCTGC
				CAGGAGCCCT
				CAGGAGCGCC
				CAGGAGCGCG
				CAGGAGCGGC
				CAGGAGCGGG
				CAGGAGCTCC
				CAGGAGGCCT
				CAGGAGGGCA
				CAGGCACAGG
				CAGGCACCCC
				CAGGCACCGC
				CAGGCACTGC
				CAGGCAGGAA
				CAGGCAGTGG
				CAGGCCCACC
				CAGGCCCAGA
				CAGGCCCCCC
				CAGGCCCCCG
				CAGGCCCCCT
				CAGGCCCGGA
				CAGGCCCTCG
				CAGGCCGCCT
				CAGGCCGCTC
				CAGGCCGCTG
				CAGGCCGGAG
				CAGGCCGGCG
				CAGGCCGGCT
				CAGGCCGGGA
				CAGGCCGTGG
				CAGGCCTCCG
				CAGGCCTCGC
				CAGGCCTCGG
				CAGGCCTCTC
				CAGGCCTGCG
				CAGGCGAGGC
				CAGGCGAGGG
				CAGGCGCACG
				CAGGCGCCAG
				CAGGCGCCCA
				CAGGCGCCCG
				CAGGCGCCCT
				CAGGCGCCTC
				CAGGCGCCTG
				CAGGCGCGAG
				CAGGCGCGCA
				CAGGCGCGGA
				CAGGCGCTGC
				CAGGCGGCAG
				CAGGCGGCTC
				CAGGCGGGCA
				CAGGCGGGCT
				CAGGCGGGGT
				CAGGCGGTGC
				CAGGCGGTGG
				CAGGCGTCCC
				CAGGCTCCCG
				CAGGCTCGGG
				CAGGCTGCCG
				CAGGCTGCGC
				CAGGGAAGCC
				CAGGGACCCG
				CAGGGACCGC
				CAGGGACCTG
				CAGGGACGCC
				CAGGGACGGG
				CAGGGAGCCA
				CAGGGAGCCG
				CAGGGAGCGC
				CAGGGAGCGG
				CAGGGAGCTC
				CAGGGAGGCA
				CAGGGATCCC
				CAGGGCACGG
				CAGGGCACTG
				CAGGGCAGGT
				CAGGGCCAGA
				CAGGGCCCCT
				CAGGGCCGAG
				CAGGGCCGGA
				CAGGGCCTCG
				CAGGGCCTGA
				CAGGGCGCAC
				CAGGGCGCCG
				CAGGGCGCTC
				CAGGGCGGCT
				CAGGGCTCGG
				CAGGGCTTGG
				CAGGGGACGG
				CAGGGGAGAG
				CAGGGGAGCC
				CAGGGGAGCG
				CAGGGGCCAC
				CAGGGGCCCG
				CAGGGGCCCT
				CAGGGGCGCA
				CAGGGGCGCC
				CAGGGGCGCT
				CAGGGGCTGA
				CAGGGGGAAG
				CAGGGGGCCG
				CAGGGGGCCT
				CAGGGGGCTC
				CAGGGGTCCC
				CAGGGGTCGC
				CAGGGGTGAG
				CAGGGGTGCC
				CAGGGGTGGC
				CAGGGTCCAG
				CAGGGTCCCG
				CAGGGTCGGG
				CAGGGTGCCC
				CAGGTCCCCC
				CAGGTCCCGG
				CAGGTCCGGG
				CAGGTCCTGG
				CAGGTGCAGC
				CAGGTGCCCC
				CAGGTGCGCG
				CAGGTGCGGC
				CAGGTGCGGG
				CAGGTGGAGC
				CAGGTGGCCC
				CAGGTGGCCG
				CAGGTGGCGG
				CAGGTGGCTG
				CAGGTGGGCA
				CAGGTGGGCC
				CAGGTGGGGA
				CAGGTGGGTG
				CAGGTGGTGG
				CAGTCCCCGG
				CAGTCCCGGC
				CAGTCCCGGG
				CAGTCCCTGC
				CAGTCCCTGG
				CAGTCCTCCC
				CAGTCCTGCC
				CAGTCTCCCC
				CAGTGCAGGG
				CAGTGCCCAG
				CAGTGCCCCC
				CAGTGCCCGC
				CAGTGCCCGG
				CAGTGCCCTG
				CAGTGCGGGG
				CAGTGGCCCC
				CAGTGGCGGC
				CAGTGGCTGG
				CAGTGGGGCC
				CAGTGGGGCG
				CATCCCCCAC
				CATCCCCCTC
				CATCCCGCCC
				CATCCCGGCC
				CCAACCCCGG
				CCAACCCCTC
				CCAAGCCCCA
				CCAAGCCCCC
				CCAAGCCCCT
				CCAAGCCCGC
				CCAAGCCCGG
				CCAAGCCCTG
				CCAAGCCGGG
				CCAAGGAGGG
				CCAAGGCCGC
				CCAAGGCCGG
				CCAAGGCCTG
				CCAAGGCGGC
				CCAAGGCGGG
				CCAAGGGCCC
				CCAAGGGCGG
				CCAAGGGCTG
				CCAAGGGGCC
				CCAATGGGAG
				CCACAGCAGG
				CCACAGCCCG
				CCACAGCCGC
				CCACAGCGCC
				CCACAGGCAG
				CCACAGGCCT
				CCACAGGGAG
				CCACAGGGGC
				CCACCAGCGC
				CCACCAGGCG
				CCACCCACGC
				CCACCCCACA
				CCACCCCACG
				CCACCCCAGA
				CCACCCCGAC
				CCACCCCGAG
				CCACCCCGCT
				CCACCCCGTC
				CCACCCCTCA
				CCACCCCTCG
				CCACCCGCCA
				CCACCCGCCT
				CCACCCGCTC
				CCACCCGCTG
				CCACCCGGGA
				CCACCCTCGC
				CCACCCTCGG
				CCACCCTGAG
				CCACCCTGCA
				CCACCCTGCG
				CCACCGCAGC
				CCACCGCCAC
				CCACCGCCGG
				CCACCGCCTG
				CCACCGCGCG
				CCACCGCGGG
				CCACCGCTCC
				CCACCGCTGC
				CCACCGGCCC
				CCACCGGCCG
				CCACCGGCCT
				CCACCGGCGC
				CCACCGGGCC
				CCACCGTCCC
				CCACCTCCTT
				CCACCTCGGG
				CCACCTGCCA
				CCACCTGCGC
				CCACCTGGAG
				CCACCTGGGG
				CCACGCAGGG
				CCACGCCCTG
				CCACGCCGCG
				CCACGCCGGC
				CCACGCCGGG
				CCACGCCTGC
				CCACGCGCCC
				CCACGCGCCG
				CCACGCGGCC
				CCACGCGGCG
				CCACGCGGGC
				CCACGCGGGG
				CCACGCTCCC
				CCACGCTGGG
				CCACGGCCAC
				CCACGGCCCG
				CCACGGCCCT
				CCACGGCCGG
				CCACGGCCTC
				CCACGGCCTG
				CCACGGCGCC
				CCACGGCGCG
				CCACGGCGGC
				CCACGGCGGG
				CCACGGCTCC
				CCACGGGCCC
				CCACGGGCCG
				CCACGGGCGG
				CCACGGGGCC
				CCACGGGGGC
				CCACGTCCCC
				CCACGTGGCC
				CCACGTGGGG
				CCACTCCAGG
				CCACTCCCCG
				CCACTCCCGC
				CCACTCCCGG
				CCACTCCGCC
				CCACTCGGCC
				CCACTCTCCC
				CCACTCTGCC
				CCACTGCCGC
				CCACTGCGCC
				CCACTTCCGC
				CCACTTCCTC
				CCAGACCCCA
				CCAGACCCGG
				CCAGACCCTC
				CCAGACCCTG
				CCAGACGCCC
				CCAGACGCCG
				CCAGACTCCC
				CCAGAGCGCC
				CCAGAGCGCG
				CCAGAGCGGC
				CCAGAGCGGG
				CCAGAGGAGC
				CCAGCACCCT
				CCAGCACCGC
				CCAGCACCTC
				CCAGCAGAGC
				CCAGCAGCGC
				CCAGCCAATC
				CCAGCCACCT
				CCAGCCACGC
				CCAGCCAGCG
				CCAGCCCAAG
				CCAGCCCCGA
				CCAGCCCCGT
				CCAGCCCGCA
				CCAGCCCGCT
				CCAGCCCTCA
				CCAGCCGAGG
				CCAGCCGCCA
				CCAGCCGCCT
				CCAGCCGCTC
				CCAGCCGCTG
				CCAGCCGGAG
				CCAGCCGGCG
				CCAGCCGGGA
				CCAGCCTGCA
				CCAGCGAGCC
				CCAGCGAGGC
				CCAGCGAGGG
				CCAGCGCAGC
				CCAGCGCCCA
				CCAGCGCCCT
				CCAGCGCGCA
				CCAGCGCGCT
				CCAGCGCGGA
				CCAGCGCTCG
				CCAGCGCTGC
				CCAGCGGAGC
				CCAGCGGAGG
				CCAGCGGCCA
				CCAGCGGCCT
				CCAGCGGCTC
				CCAGCGGGAG
				CCAGCGGGGA
				CCAGCGGGGG
				CCAGCGTCCC
				CCAGCGTGGG
				CCAGCTCGCC
				CCAGCTCGGC
				CCAGCTCGGG
				CCAGCTGCCG
				CCAGCTGCGC
				CCAGCTGCGG
				CCAGCTGCTC
				CCAGCTGGCT
				CCAGCTGTCC
				CCAGGACCCG
				CCAGGACCTC
				CCAGGACGCC
				CCAGGAGCGG
				CCAGGAGCTC
				CCAGGCACCG
				CCAGGCCACG
				CCAGGCCCGA
				CCAGGCCCTT
				CCAGGCCGCT
				CCAGGCCGGA
				CCAGGCCTGA
				CCAGGCGAGC
				CCAGGCGAGG
				CCAGGCGCCT
				CCAGGCGCTC
				CCAGGCGGCT
				CCAGGCGGTG
				CCAGGGACCT
				CCAGGGACGC
				CCAGGGAGAC
				CCAGGGAGCG
				CCAGGGCAGT
				CCAGGGCGAG
				CCAGGGCGCA
				CCAGGGCGCT
				CCAGGGCGGA
				CCAGGGGACG
				CCAGGGGGCT
				CCAGGGGGGC
				CCAGGGTGCC
				CCAGGTCCCA
				CCAGGTCCCG
				CCAGGTGAGC
				CCAGGTGAGG
				CCAGGTGCGG
				CCAGGTGCTG
				CCAGGTGGCG
				CCAGGTTCCC
				CCAGTCCAGG
				CCAGTCCCAC
				CCAGTCCCCC
				CCAGTCCCGC
				CCAGTCCCGG
				CCAGTCCCTG
				CCAGTCCTCC
				CCAGTGCCCC
				CCAGTGCCCG
				CCAGTGGCCC
				CCAGTGGGGC
				CCAGTGGGGG
				CCATCCCCCG
				CCATCCCCGC
				CCATCCCCTC
				CCATCCCGGC
				CCATCCCTGC
				CCATCGCCCC
				CCATGGCCCC
				CCATTGGCCG
				CCCAACCCAG
				CCCAACCCGG
				CCCAAGCCCA
				CCCAAGCCCG
				CCCAAGCCGC
				CCCAAGCCTC
				CCCAAGCCTG
				CCCAAGGCCG
				CCCAAGGCGG
				CCCAAGGGCC
				CCCAAGGGGC
				CCCACACCCG
				CCCACACGCC
				CCCACAGCCG
				CCCACAGCGC
				CCCACAGGGG
				CCCACATCCC
				CCCACCACCT
				CCCACCCACG
				CCCACCCCGA
				CCCACCCGCT
				CCCACCCTGA
				CCCACCCTGT
				CCCACCCTTG
				CCCACCGCAG
				CCCACCGCCA
				CCCACCGCCG
				CCCACCGCCT
				CCCACCGCTC
				CCCACCGGCG
				CCCACCGGGG
				CCCACCTCAC
				CCCACCTCAG
				CCCACCTCGC
				CCCACCTCGG
				CCCACCTGCG
				CCCACCTGGA
				CCCACCTGTC
				CCCACGAGGG
				CCCACGCAGC
				CCCACGCCAG
				CCCACGCCGG
				CCCACGCCTG
				CCCACGCGGC
				CCCACGCTCC
				CCCACGGCCT
				CCCACGGCGG
				CCCACGGCTC
				CCCACGGCTG
				CCCACGGGCC
				CCCACGGGCG
				CCCACGGGGG
				CCCACGTGGC
				CCCACTCCGG
				CCCACTCGGC
				CCCACTCGGG
				CCCACTGCAG
				CCCACTGCGC
				CCCACTTCCG
				CCCAGAAGGG
				CCCAGACACC
				CCCAGACTCC
				CCCAGAGCGC
				CCCAGAGTGG
				CCCAGATCCC
				CCCAGCACGG
				CCCAGCAGCG
				CCCAGCCACG
				CCCAGCCAGT
				CCCAGCCCAA
				CCCAGCCCGA
				CCCAGCCCGT
				CCCAGCCGAG
				CCCAGCCGCA
				CCCAGCCGCT
				CCCAGCGAGC
				CCCAGCGAGG
				CCCAGCGCCA
				CCCAGCGGAG
				CCCAGCGGCT
				CCCAGCGGGA
				CCCAGCGGGG
				CCCAGCGTCC
				CCCAGCGTGG
				CCCAGCTCGC
				CCCAGCTGAG
				CCCAGCTGCG
				CCCAGCTGGA
				CCCAGCTGTG
				CCCAGGACGC
				CCCAGGACGG
				CCCAGGAGCG
				CCCAGGATCC
				CCCAGGCCGA
				CCCAGGCGAG
				CCCAGGCGCA
				CCCAGGCGCT
				CCCAGGCGGA
				CCCAGGCGTC
				CCCAGGCTTG
				CCCAGGGAAC
				CCCAGGGGAA
				CCCAGGGGGA
				CCCAGGGGGG
				CCCAGGTCGC
				CCCAGGTGAG
				CCCAGGTGCG
				CCCAGGTGTG
				CCCAGTCCAG
				CCCAGTCCCA
				CCCAGTCCCG
				CCCAGTCCTC
				CCCAGTGCGC
				CCCAGTGGGG
				CCCATCCCGC
				CCCATCCCGG
				CCCATCGCCC
				CCCATCTCCC
				CCCATGCCCC
				CCCATGGCCC
				CCCATTCCCC
				CCCATTGGCC
				CCCCAACCCG
				CCCCAAGCCG
				CCCCAAGCGC
				CCCCAAGGGG
				CCCCAATCCC
				CCCCACAGCT
				CCCCACCGCT
				CCCCACCGGG
				CCCCACCGTC
				CCCCACCTCG
				CCCCACCTGT
				CCCCACGCAG
				CCCCACGCCA
				CCCCACGCTC
				CCCCACGCTG
				CCCCACGGCG
				CCCCACGGGC
				CCCCACTCCG
				CCCCACTCGC
				CCCCACTCTG
				CCCCACTGGC
				CCCCACTGGG
				CCCCAGAAGG
				CCCCAGACTC
				CCCCAGAGCG
				CCCCAGAGGA
				CCCCAGCAGA
				CCCCAGCCAA
				CCCCAGCCGA
				CCCCAGCGCA
				CCCCAGCGCT
				CCCCAGCTCG
				CCCCAGCTGT
				CCCCAGGACA
				CCCCAGGACG
				CCCCAGGACT
				CCCCAGGCTT
				CCCCAGGGAA
				CCCCAGGTCT
				CCCCAGGTGC
				CCCCAGGTGG
				CCCCAGGTGT
				CCCCAGTCTC
				CCCCATCCCG
				CCCCATCCTG
				CCCCATGGCC
				CCCCATTGGC
				CCCCCAACCT
				CCCCCACCGG
				CCCCCACGGG
				CCCCCACTCT
				CCCCCAGCGG
				CCCCCAGGAC
				CCCCCAGGTC
				CCCCCAGGTG
				CCCCCAGTCC
				CCCCCAGTGC
				CCCCCAGTGG
				CCCCCATGCC
				CCCCCATGGC
				CCCCCCACAG
				CCCCCCACGG
				CCCCCCAGCA
				CCCCCCAGCG
				CCCCCCAGGT
				CCCCCCAGTC
				CCCCCCCACG
				CCCCCCCGGC
				CCCCCCGACC
				CCCCCCGAGC
				CCCCCCGAGG
				CCCCCCGCCA
				CCCCCCGCCT
				CCCCCCGCGA
				CCCCCCGCTC
				CCCCCCGGAG
				CCCCCCGGCT
				CCCCCCGGGA
				CCCCCCGGGT
				CCCCCCGTCC
				CCCCCCTCAC
				CCCCCCTGCA
				CCCCCCTGGG
				CCCCCGACGC
				CCCCCGAGCG
				CCCCCGAGGG
				CCCCCGCACG
				CCCCCGCCTT
				CCCCCGCGGA
				CCCCCGCGGT
				CCCCCGCGTC
				CCCCCGCGTG
				CCCCCGCTCG
				CCCCCGCTCT
				CCCCCGCTGG
				CCCCCGCTTC
				CCCCCGGACC
				CCCCCGGCAC
				CCCCCGGCAG
				CCCCCGGGAA
				CCCCCGGGAC
				CCCCCGGGCA
				CCCCCGGGGT
				CCCCCGGGTC
				CCCCCGGGTG
				CCCCCGGTCC
				CCCCCGGTGG
				CCCCCGTCCG
				CCCCCGTCCT
				CCCCCGTCGC
				CCCCCGTGCC
				CCCCCGTGGC
				CCCCCTCGCT
				CCCCCTCTGG
				CCCCCTGCAC
				CCCCCTGCAG
				CCCCCTGCCA
				CCCCCTGCGG
				CCCCCTGGTG
				CCCCCTTGGC
				CCCCGAACCC
[truncated: 9,217 more rows]

## Sheet: distal promoters
motifs unique to modern human
hexamers	heptamers	octamers	nonamers	decamers
AGCCCC	AGCCCCC	ACAGCCCC	AAGCCCCGC	AAAGGCGGGG
AGGGGC	AGCCCCG	ACCCAGGG	AAGCTGGGG	AAAGGGGCGG
AGGGGG	AGGCCCC	ACCCCAGG	AAGGCGGGG	AAAGGGGGCG
CACCCC	AGGGCCC	ACCCCCAG	AAGGGCGGG	AAAGGGGTGG
CAGGCC	AGGGCGG	ACCCCCGC	AAGGGGCAG	AACCCGCCCC
CAGGGG	AGGGCTG	ACCCCCTC	AAGGGGGCG	AACCCGGCCC
CCCCAC	AGGGGCC	ACCCCGGG	AAGGGGTGG	AACCCTGCCC
CCCCCG	AGGGGCG	ACCCCTCC	ACAGCCCCC	AACCCTGGGG
CCCCCT	CAGCAGC	ACCCGCCC	ACAGGCCCC	AAGAGGCGGG
CCCCGG	CAGCCCT	ACCGCCCC	ACCAGGGCC	AAGAGGGCGG
CCCCTG	CAGCGCC	ACCTCCCC	ACCCAGGGG	AAGCCCCCAG
CCCGCG	CAGGGGG	ACCTGGGG	ACCCCCCGC	AAGCCCGCCC
CCGCCG	CCAGCAG	AGAGGCGG	ACCCCCGCG	AAGCCCGGCC
CCGCGC	CCAGGGA	AGAGGGGC	ACCCCCGGC	AAGCCCGGGC
CCGCGG	CCCCCCG	AGAGGGGG	ACCCCCGGG	AAGCGGCGGC
CCGGCC	CCCCCGG	AGCAGCCC	ACCCCCTGC	AAGGAGGAGC
CCGGGG	CCCCCTG	AGCAGGGC	ACCCCGCCG	AAGGCAGCCC
CGCCCG	CCCCTCT	AGCAGGGG	ACCCCGCCT	AAGGCCGGGG
CGCCGC	CCCCTTC	AGCCCCAC	ACCCCGCGC	AAGGCGGCGG
CGCGCC	CCCGCAG	AGCCCCCA	ACCCCGCGG	AAGGGAGGCC
CGCGCG	CCCGCCG	AGCCCCCC	ACCCCGGGC	AAGGGGAGGC
CGCGGC	CCCGCGG	AGCCCCCG	ACCCCGGGG	AAGGGGCCGC
CGCGGG	CCCGGCG	AGCCCCGG	ACCCCTGGC	AAGGGGCCTG
CGGCCC	CCCTCTC	AGCCCGCC	ACCCGCCGC	AAGGGGCGCG
CGGCCG	CCGCAGC	AGCCCGGC	ACCCGCGCC	AAGGGGCGGA
CGGCGC	CCGCCCA	AGCCCTCC	ACCCGCGGC	AAGGGGCGGC
CGGCGG	CCGCCCT	AGCCGCCC	ACCCGCGGG	AAGGGGGCGC
CGGGCC	CCGCCGG	AGCCGCCG	ACCCGGGCC	AAGGGGGGCG
CGGGCG	CCGCGCG	AGCCGCGC	ACCCGGGCG	ACACCCCCGC
CGGGGC	CCGCGGG	AGCCGCGG	ACCCGGGGC	ACACCCCCTC
CGGGGG	CCGCTCC	AGCCGGCC	ACCCTCCCT	ACACCCCGCC
GAGGGC	CCGGCCG	AGCCGGGG	ACCCTCTCC	ACACCGCCCC
GCAGCC	CCGGCGC	AGCGCCCC	ACCGCCCCG	ACAGCAGGGG
GCCCCA	CCGGCGG	AGCGCCGC	ACCGCCCGC	ACAGCCCCAC
GCCCCG	CCGGGGG	AGCGCGCG	ACCGCCGCC	ACAGCCCCGG
GCCCCT	CCTGCAG	AGCGCGGC	ACCGCGGCC	ACAGCCCGCC
GCCCGC	CCTGCGC	AGCGCGGG	ACCGGCCCC	ACAGCCCGGG
GCCGCC	CCTGCTG	AGCGGCGG	ACCTGGGGC	ACAGCGCCCC
GCCGCG	CGCAGCC	AGCGGGGC	ACGCCCCGC	ACAGGCCCGG
GCCGGC	CGCCCCT	AGCGGGGG	ACGCCGCCG	ACAGGGCGGG
GCGCCC	CGCCCTC	AGCTGCCC	ACGCGCGCG	ACAGGGGCCG
GCGCCG	CGCCGCG	AGGAGCCC	ACGGCGGCG	ACAGGGGCGG
GCGCGC	CGCCGGC	AGGCAGCC	ACGGGCGGG	ACAGGGGGCG
GCGCGG	CGCCGGG	AGGCCCCA	ACTCCGCCC	ACAGGTGGGG
GCGGCC	CGCGCCG	AGGCCCCC	AGAGCCGGG	ACCACCCCCT
GCGGCG	CGCGCGG	AGGCCCGG	AGAGGCCGC	ACCAGCAGCC
GCGGGC	CGCGGCC	AGGCCGCC	AGAGGCGGC	ACCAGTCCCC
GCTCCC	CGCGGCG	AGGCCGCG	AGAGGGCGC	ACCCACCCCG
GCTGCC	CGCGGGC	AGGCCGGC	AGAGGGCGG	ACCCAGCAGC
GGAGCC	CGCGGGG	AGGCCTCC	AGAGGGGCC	ACCCAGGCGG
GGCAGC	CGCTCCC	AGGCGCGG	AGAGGGGCG	ACCCAGGGCA
GGCCCG	CGGAGCC	AGGCGGCC	AGCAGCCGC	ACCCCAGCGC
GGCCGC	CGGCCCG	AGGCGGCG	AGCAGCGGC	ACCCCAGGAC
GGCCGG	CGGCCGG	AGGCTGCC	AGCAGCTCC	ACCCCCAGCA
GGCCTG	CGGCGCC	AGGGAGCC	AGCAGGCCC	ACCCCCAGGA
GGCGCC	CGGCGCG	AGGGCCCG	AGCAGGCGG	ACCCCCCAGG
GGCGCG	CGGCGGG	AGGGCCGG	AGCAGGTGG	ACCCCCCCGC
GGCGGC	CGGCTCC	AGGGCGCG	AGCCCAGCG	ACCCCCGCAG
GGCTCC	CGGGAGC	AGGGCGGC	AGCCCCAGA	ACCCCCGCGG
GGCTGC	CGGGCCC	AGGGCTCC	AGCCCCCCG	ACCCCCGGCG
GGGAGC	CGGGCCG	AGGGCTGC	AGCCCCCGG	ACCCCCGGGG
GGGCCG	CGGGGAG	AGGGGAGC	AGCCCCGAG	ACCCCCTGGC
GGGCGC	CGGGGCT	AGGGGCCG	AGCCCCTCT	ACCCCGACCC
GGGGCT	CGGGGGG	AGGGGCGC	AGCCCGCCG	ACCCCGAGCC
GGGGGA	CTCCCCG	AGGGGGCC	AGCCCGCGC	ACCCCGCAGC
GGGGTG	CTCCCGC	AGGGGGCT	AGCCCGCGG	ACCCCGCCAG
TCCCCC	CTCCGGG	AGGGGGGC	AGCCCGGAG	ACCCCGCCGG
TGGGGC	CTGCAGG	AGGGGGTG	AGCCGCAGC	ACCCCGCGCG
	CTGCCCT	AGTGGGGG	AGCCGCCCG	ACCCCGCTCC
	CTGCGGG	CACCCCCG	AGCCGCCGG	ACCCCGGAGG
	CTGCTGC	CACCCCCT	AGCCGCGCC	ACCCCGGCCT
	CTGCTGG	CACCCCGC	AGCCGCGCG	ACCCCGGCGC
	CTTCCCC	CACCCCTC	AGCCGCGGC	ACCCCGGCGG
	GAAGGGG	CACCGCCC	AGCCGCGGG	ACCCCGGGCG
	GAGAGGG	CACGCCCC	AGCCGGCCC	ACCCCGGGCT
	GAGCCCC	CACTGCCC	AGCCGGCCG	ACCCCTCCCG
	GAGCTGG	CAGCCCGC	AGCCGGCGC	ACCCCTCCTG
	GAGGCCC	CAGCCGCG	AGCCGGCGG	ACCCCTCGCC
	GAGGGCC	CAGCCGGC	AGCGCAGCC	ACCCCTGCAG
	GAGGGCG	CAGCCGGG	AGCGCCCCG	ACCCGAGGCC
	GAGGGGA	CAGCGCCC	AGCGCCCGC	ACCCGCCAGG
	GCAGCAG	CAGCGCCG	AGCGCCCGG	ACCCGCCCAG
	GCAGCTG	CAGCGCGC	AGCGCCGCG	ACCCGCCCCT
	GCAGGCC	CAGCGCGG	AGCGCCGGC	ACCCGCCCGG
	GCAGGCG	CAGCGGCC	AGCGCCGGG	ACCCGCCCTC
	GCCACCC	CAGCGGCG	AGCGCGCCC	ACCCGCCCTG
	GCCCCAC	CAGCGGGC	AGCGCGCCG	ACCCGCCGCG
	GCCCCCT	CAGCGGGG	AGCGCGCGG	ACCCGCCGGC
	GCCCGCG	CAGGACCC	AGCGCGGCC	ACCCGCCGGG
	GCCGCGC	CAGGCCCG	AGCGCGGGC	ACCCGCGCCG
	GCCGCGG	CAGGCCGC	AGCGCTGGG	ACCCGCGCGG
	GCCGGCC	CAGGCCGG	AGCGGAGGG	ACCCGCGGCG
	GCCGGCG	CAGGCGGC	AGCGGCAGC	ACCCGCGGGC
	GCGCAGG	CAGGGAAG	AGCGGCCCC	ACCCGCTCCC
	GCGCCGC	CAGGGACC	AGCGGCCCG	ACCCGGACCC
	GCGCCGG	CAGGGCCG	AGCGGCCGG	ACCCGGAGCC
	GCGCGCC	CAGGGCGC	AGCGGCGCC	ACCCGGCGCC
	GCGCGGC	CAGGGCGG	AGCGGCGCG	ACCCGGCGGC
	GCGGAGC	CAGGGGCG	AGCGGCTGC	ACCCGGCTCC
	GCGGCCC	CAGTGGGG	AGCGGGAGG	ACCCGGGCCG
	GCGGCCG	CCAACCCC	AGCGGGCGC	ACCCGGGCCT
	GCGGGAG	CCAAGCCC	AGCGGGGCC	ACCCGGGCGC
	GCGGGCC	CCACCCGG	AGCTCCAGC	ACCCGGGCTC
	GCGGGGA	CCACCTGG	AGCTCCCGG	ACCCTCCCGC
	GCTCCCC	CCAGACCC	AGCTGCAGC	ACCCTCGCCC
	GCTGCGG	CCAGCCGC	AGCTGCGGC	ACCCTCTGGG
	GCTGCTG	CCAGCCGG	AGCTGCGGG	ACCCTGCAGC
	GGACCCC	CCAGCGGC	AGCTGGAGC	ACCGAGGCCC
	GGAGCAG	CCAGCGGG	AGGAAGCCC	ACCGCAGCCC
	GGAGCCG	CCAGGACC	AGGAGCAGC	ACCGCAGGGC
	GGAGCGG	CCAGGCCG	AGGAGCCGC	ACCGCCAGCC
	GGCCCCT	CCAGGCGG	AGGAGCCGG	ACCGCCCACC
	GGCCCGC	CCAGGGAC	AGGAGCGGG	ACCGCCCCCA
	GGCCCTC	CCAGGGCG	AGGAGCTGC	ACCGCCCCGG
	GGCCGCG	CCAGGGGG	AGGAGGCGC	ACCGCCCCTC
	GGCCGGC	CCAGGGTG	AGGATGGGG	ACCGCCCGCG
	GGCCTGC	CCAGGTCC	AGGCAGCGG	ACCGCCCGGC
	GGCGCCG	CCAGGTGG	AGGCCACCC	ACCGCCCGGG
	GGCGCGC	CCAGTCCC	AGGCCCCCC	ACCGCCCTCC
	GGCGCTG	CCCAAGCC	AGGCCCCCG	ACCGCCGCGG
	GGCGGGA	CCCACACC	AGGCCCCCT	ACCGCCGGGC
	GGCTCCG	CCCACAGG	AGGCCCGCC	ACCGCGCCGC
	GGCTGCG	CCCACCCG	AGGCCCGCG	ACCGCGCGCC
	GGGACCC	CCCACCGC	AGGCCCTCC	ACCGCGCGCG
	GGGAGCG	CCCACGCC	AGGCCGCCC	ACCGCGCGGC
	GGGCCCA	CCCACTGC	AGGCCGCCG	ACCGCGCGGG
	GGGCCCG	CCCAGCCG	AGGCCGCGC	ACCGCGGCGC
	GGGCCCT	CCCAGCGG	AGGCCGCGG	ACCGCGGGCG
	GGGCCGC	CCCAGGCG	AGGCCGGCC	ACCGCGGGGC
	GGGCCTC	CCCAGGGT	AGGCCGGCG	ACCGCGGGGG
	GGGCGGA	CCCAGGTC	AGGCCGGGA	ACCGGCCCCC
	GGGGAAG	CCCAGTCC	AGGCGCAGG	ACCGGCCCCG
	GGGGACC	CCCCACAC	AGGCGCCCC	ACCGGCCGCC
	GGGGAGA	CCCCACAG	AGGCGCCGC	ACCGGCCGGC
	GGGGAGC	CCCCACCG	AGGCGCCGG	ACCGGCCGGG
	GGGGCCA	CCCCACGC	AGGCGCGCC	ACCGGCGGGG
	GGGGCCT	CCCCAGCG	AGGCGCGGC	ACCGGGAGGG
	GGGGCTC	CCCCAGGT	AGGCGCTGG	ACCGGGCCCC
	GGGGGCA	CCCCCAAC	AGGCGGCAG	ACCGGGCCGC
	GGGGGCT	CCCCCACT	AGGCGGCCC	ACCGGGCGCC
	GGGGTCC	CCCCCCCG	AGGCGGGCC	ACCGGGCGGG
	GGGTCCC	CCCCCCGG	AGGCGGGGT	ACCGGGGCCC
	GGGTGGC	CCCCCGCA	AGGCGGTGG	ACCGGGGCGG
	GGTCCCC	CCCCCTCT	AGGCTCCCC	ACCGGGGGCG
	GGTGGCC	CCCCCTGG	AGGCTCCGC	ACCTCCCCCG
	GTGGGGA	CCCCCTTC	AGGCTGCGG	ACCTCCCGCC
	GTGGGGC	CCCCGACC	AGGGACCCC	ACCTCCTTCC
	TCCCCCA	CCCCGAGC	AGGGACTGG	ACCTCGGCCC
	TCCCCGC	CCCCGAGG	AGGGAGCGG	ACCTGCCCCG
	TCCCCTC	CCCCGCAC	AGGGAGGGT	ACCTGCCCGC
	TCCCGCC	CCCCGCAG	AGGGCAGCG	ACCTGCTGCC
	TCCCGGC	CCCCGCCA	AGGGCCCCT	ACCTGGAGCC
	TCCCTGC	CCCCGCTC	AGGGCCCGC	ACCTGGGCGG
	TCCCTGG	CCCCGCTG	AGGGCCGCC	ACGCAGCCCC
	TCCGCCC	CCCCGGAG	AGGGCCGCG	ACGCAGGCGC
	TCTCCCC	CCCCGGCT	AGGGCCGGC	ACGCATGCGC
	TGCCCCC	CCCCGGGA	AGGGCGAGG	ACGCCAGCCC
	TGGAGGG	CCCCGTCC	AGGGCGCAG	ACGCCCACCC
	TGGCCCC	CCCCTCAC	AGGGCGCCC	ACGCCCCCAC
	TGGGCCC	CCCCTCAG	AGGGCGCCG	ACGCCCCCAG
	TGGGCGG	CCCCTCCG	AGGGCGCGC	ACGCCCCCGC
	TGGGGGA	CCCCTCGC	AGGGCGCTG	ACGCCCCCGG
		CCCCTCGG	AGGGCGGCC	ACGCCCCGCG
		CCCCTGCA	AGGGCGGCG	ACGCCCCGGG
		CCCCTGCT	AGGGCGGGA	ACGCCCGCCC
		CCCGACCC	AGGGGACCC	ACGCCCGCGC
		CCCGAGCC	AGGGGAGCG	ACGCCCGGGC
		CCCGAGGC	AGGGGCCCA	ACGCCCGGGG
		CCCGAGGG	AGGGGCCCG	ACGCCCTCCC
		CCCGCACC	AGGGGCCCT	ACGCCGCCGG
		CCCGCAGC	AGGGGCCTC	ACGCCGCGCC
		CCCGCAGG	AGGGGCGGA	ACGCCGCGCG
		CCCGCCAG	AGGGGCGTG	ACGCCGCGGC
		CCCGCGCT	AGGGGGCGT	ACGCCGCGGG
		CCCGCTGC	AGGGGGCTC	ACGCCGGCCC
		CCCGCTGG	AGGGGGGCC	ACGCCGGCCG
		CCCGGAGC	AGGGGGTGC	ACGCCGGCGC
		CCCGGAGG	AGGGGTCCC	ACGCCGGGCC
		CCCGGCAG	AGGGGTGGC	ACGCCGGGGC
		CCCGGCTG	AGGGTCCCC	ACGCCGGGGG
		CCCGGGAC	AGGGTGGCC	ACGCCTCCCC
		CCCGGGCA	AGGTGGCCC	ACGCCTGCGC
		CCCGGGGA	AGGTGGGCC	ACGCGCCCCC
		CCCGGGGT	AGTCCCCGC	ACGCGCCCCG
		CCCGGGTC	AGTCCCGCC	ACGCGCCCGG
		CCCGTCCC	AGTGGGCGG	ACGCGCCGCC
		CCCTCAGG	AGTGGGGGC	ACGCGCCGCG
		CCCTCCGG	ATGGGGAGG	ACGCGCCGGC
		CCCTCGCC	CAAGGCCCC	ACGCGCCGGG
		CCCTCGGC	CACCCCCCG	ACGCGCGCCC
		CCCTCGGG	CACCCCGCG	ACGCGCGCGG
		CCCTCTGG	CACCCGCGC	ACGCGCGGCC
		CCCTGAGC	CACCCGCGG	ACGCGCGGCG
		CCCTGAGG	CACCCGGGG	ACGCGCGGGC
		CCCTGCAC	CACCGCCCG	ACGCGCGGGG
		CCCTGCCA	CACCGCCGC	ACGCGGCCGC
		CCCTGCCG	CACCGCCTC	ACGCGGCGCC
		CCCTGCGC	CACCGCGGC	ACGCGGCGCG
		CCCTGCGG	CACCGCGGG	ACGCGGCGGG
		CCCTGGCG	CACCGGCCC	ACGCGGGCGC
		CCCTTCTC	CACCTGCTG	ACGCGGGCGG
		CCCTTTCC	CACGCCCCG	ACGCGGGGCC
		CCGACCCC	CACGCCCCT	ACGCGGGGCG
		CCGAGCCC	CACGCGCGC	ACGCGGGGGC
		CCGAGGCC	CACGCGGCC	ACGGCCCAGG
		CCGAGGGC	CACGGCCCC	ACGGCCCCGG
		CCGAGGGG	CACTGGCCC	ACGGCCCGGC
		CCGCACCC	CACTTCCGG	ACGGCCCGGG
		CCGCAGGC	CAGAGCCCG	ACGGCCGCCG
		CCGCAGGG	CAGAGCCCT	ACGGCCGCGC
		CCGCCAGC	CAGAGCCGG	ACGGCCGGGG
		CCGCCAGG	CAGAGGCCG	ACGGCGCCCC
		CCGCCCTG	CAGAGGGCG	ACGGCGCGCG
		CCGCCGCT	CAGCAGCCG	ACGGCGCGGG
		CCGCCTGG	CAGCAGCGC	ACGGCGGCCC
		CCGCGCAG	CAGCAGCGG	ACGGCGGCCG
		CCGCGCCT	CAGCCCCTT	ACGGCGGCGC
		CCGCGCTC	CAGCCCGAG	ACGGCGGGCG
		CCGCGCTG	CAGCCCGCG	ACGGCGGGGC
		CCGCGGAG	CAGCCCTTC	ACGGCGGGGG
		CCGCGGCT	CAGCCGCAG	ACGGGAGGGG
		CCGCGGGA	CAGCCGCGC	ACGGGCCGGG
		CCGCTGGG	CAGCCGCTG	ACGGGCGCCC
		CCGGAGCC	CAGCCGGCG	ACGGGCGGGC
		CCGGAGGC	CAGCCTCGC	ACGGGCTGGG
		CCGGAGGG	CAGCGCAGC	ACGGGGCAGG
		CCGGCAGC	CAGCGCCAG	ACGGGGCCGC
		CCGGCAGG	CAGCGCCGG	ACGGGGCCGG
		CCGGCCAG	CAGCGCCTC	ACGGGGCTGG
		CCGGCCCA	CAGCGCCTG	ACGGGGGCGC
		CCGGCCCT	CAGCGCGCC	ACGGGGTGGG
		CCGGCTGC	CAGCGCGCG	ACTCAGCCCC
		CCGGCTGG	CAGCGCGGC	ACTCCCAGGG
		CCGGGACC	CAGCGCGGG	ACTCCCCAGG
		CCGGGCAG	CAGCGGAGG	ACTCCCCCCG
		CCGGGCCT	CAGCGGCAG	ACTGGGCGGG
		CCGGGGAC	CAGCGGCCG	ACTGGGGCGG
		CCGGGGCT	CAGCGGCTG	ACTGGGGGAG
		CCGGGGGG	CAGCGGGAG	ACTTCCGGCG
		CCGGGGTC	CAGCGGGCC	AGAAGGCGGG
		CCGGGTCC	CAGCGGGCG	AGACCCCCGC
		CCGGGTGG	CAGCGGGGG	AGACCCCGGG
		CCGTCCCC	CAGCTCCCG	AGACCCGCCC
		CCTCCGCG	CAGCTCCGC	AGACCCGGCC
		CCTCCGGC	CAGCTCCGG	AGAGAGGCGG
		CCTCCGGG	CAGCTGCGG	AGAGCCCCGC
		CCTCGGGC	CAGGAGCCG	AGAGCCCCTC
		CCTCGGGG	CAGGCAGCG	AGAGCCCGCG
		CCTGACCC	CAGGCCCAC	AGAGCCCGGC
		CCTGAGGG	CAGGCCGCC	AGAGCCCTCC
		CCTGCACC	CAGGCCGCG	AGAGCCGCCG
		CCTGCCCG	CAGGCCGGC	AGAGCCGCGG
		CCTGCCGC	CAGGCGCCG	AGAGCCTCCC
		CCTGCCGG	CAGGCGCTG	AGAGCGCGCC
		CCTGCGCC	CAGGCGGAG	AGAGCGCGCG
		CCTGCGCG	CAGGCGGCG	AGAGCGCGGG
		CCTGCGGC	CAGGCTCCG	AGAGCGGCGG
		CCTGCGGG	CAGGCTGCG	AGAGCGGGGC
		CCTGGCCG	CAGGGCACC	AGAGGCCCCG
		CCTGGCGC	CAGGGCGCC	AGAGGCCGCC
		CCTGGCGG	CAGGGCTGA	AGAGGCCGCG
		CCTGGGTC	CAGGGGGGC	AGAGGCCGGC
		CCTGGTGG	CAGTCCCCG	AGAGGCGCCG
		CCTGTGCC	CAGTGCCCC	AGAGGCGCGC
		CCTTGGGG	CCAAGGGCC	AGAGGCGCGG
		CGAGGCCC	CCAAGGGGC	AGAGGCGGCG
		CGAGGGGC	CCACCCCTT	AGAGGCGGGA
		CGCAGCCG	CCACCCGCG	AGAGGCTCCC
		CGCAGCGC	CCACCCGGG	AGAGGGCCCC
		CGCAGGCC	CCACCGCCG	AGAGGGCGCG
		CGCAGGCG	CCACCGCGG	AGAGGGCGGC
		CGCAGGGC	CCACCGGCC	AGAGGGGAGC
		CGCAGGGG	CCACGCCGC	AGAGGGGCCG
		CGCCAGCC	CCACGCGCC	AGAGGGGCGC
		CGCCAGGC	CCACGGCCC	AGAGGGGGCA
		CGCCAGGG	CCACGGGGC	AGAGGGGGCT
		CGCCCCAC	CCAGCAGCG	AGAGTGGGGC
		CGCCCCAG	CCAGCCGCG	AGATGGCGGC
		CGCCCCTG	CCAGCCGGC	AGCACAGCCC
		CGCCCTGC	CCAGCGCCT	AGCACCCCCA
		CGCCCTGG	CCAGCGCGC	AGCAGCCCGG
		CGCCGCAG	CCAGCGCGG	AGCAGCCGCG
		CGCCGCCA	CCAGCGCTG	AGCAGCGCGC
		CGCCGCCT	CCAGCGGCG	AGCAGCGGCC
		CGCCGCTC	CCAGCGGGC	AGCAGCGGGC
		CGCCGCTG	CCAGCTCCG	AGCAGGGCCG
		CGCCGGCG	CCAGGAGCA	AGCAGGGCGC
		CGCCTCCG	CCAGGCCTT	AGCAGGGCTC
		CGCCTGCG	CCAGGGGAC	AGCCAGCACC
		CGCCTGGG	CCAGGGGTC	AGCCAGCGCC
		CGCGCAGC	CCAGGGTGC	AGCCAGCGGC
		CGCGCAGG	CCAGTCCCT	AGCCAGGCCG
		CGCGCCTC	CCAGTGGGC	AGCCAGGCGG
		CGCGCGCT	CCCAAGGGG	AGCCCAGCCG
		CGCGCTCC	CCCACCCTT	AGCCCAGCGG
		CGCGCTGC	CCCACCGCG	AGCCCCACGG
		CGCGGAGC	CCCACCGGC	AGCCCCACTC
		CGCGGAGG	CCCACCGGG	AGCCCCCCGG
		CGCGGCTC	CCCACCTTC	AGCCCCCGAG
		CGCGGCTG	CCCACGCCG	AGCCCCCGCA
		CGCGGGAG	CCCACGCGC	AGCCCCCGCT
		CGCGGGGA	CCCACGCGG	AGCCCCCTCT
		CGCTCCCC	CCCACGGGC	AGCCCCCTTC
		CGCTCCCG	CCCACGGGG	AGCCCCGACC
		CGCTCCGC	CCCACTGGC	AGCCCCGAGC
		CGCTGCCC	CCCAGAGCA	AGCCCCGCAC
		CGCTGCCG	CCCAGCGCG	AGCCCCGCCA
		CGCTGCGG	CCCAGCGCT	AGCCCCGCTC
		CGCTGGCC	CCCATGGCC	AGCCCCGGCT
		CGCTGGGC	CCCCAAGGG	AGCCCCGGGT
		CGCTGGGG	CCCCACCGG	AGCCCCTCCG
		CGGAGCCC	CCCCACCTT	AGCCCCTCGG
		CGGAGCCG	CCCCACGCG	AGCCCCTGAG
		CGGAGGCC	CCCCACGGC	AGCCCCTGCG
		CGGAGGCG	CCCCACGGG	AGCCCGAGGG
		CGGAGGGC	CCCCAGGAA	AGCCCGCCCA
		CGGAGGGG	CCCCATGCC	AGCCCGCCCT
		CGGCAGCC	CCCCCAAGC	AGCCCGCCGG
		CGGCAGCG	CCCCCAAGG	AGCCCGCCTG
		CGGCAGGG	CCCCCACGG	AGCCCGCTCC
		CGGCCAGG	CCCCCAGAC	AGCCCGGAGG
		CGGCCCAG	CCCCCAGTC	AGCCCGGCAG
		CGGCCCCA	CCCCCAGTG	AGCCCGGCTG
		CGGCCCCT	CCCCCCCGG	AGCCCGGGAC
		CGGCCCTG	CCCCCCGCA	AGCCCGGGGA
		CGGCGCTG	CCCCCGAGC	AGCCCTCAGG
		CGGCGGAG	CCCCCGAGG	AGCCCTCCCG
		CGGCGGCT	CCCCCGCAC	AGCCCTCGCC
		CGGCGGGA	CCCCCGCTG	AGCCCTCGGC
		CGGCTCCC	CCCCCGGAG	AGCCCTCGGG
		CGGCTCCG	CCCCCGGCA	AGCCCTCTGC
		CGGCTGCC	CCCCCGGGA	AGCCCTGCGG
		CGGCTGCG	CCCCCTCAC	AGCCGAGCCC
		CGGCTGGG	CCCCCTCAG	AGCCGAGCGC
		CGGGACCC	CCCCCTCGG	AGCCGAGGCC
		CGGGAGCC	CCCCCTGCG	AGCCGAGGGG
		CGGGAGCG	CCCCGAGCG	AGCCGCAGGC
		CGGGCAGC	CCCCGCCTT	AGCCGCAGGG
		CGGGCAGG	CCCCGCGAG	AGCCGCCAGC
		CGGGCCAG	CCCCGCGCA	AGCCGCCAGG
		CGGGCCCT	CCCCGCGGA	AGCCGCCCCA
		CGGGCCTC	CCCCGCGTC	AGCCGCCCTC
		CGGGCCTG	CCCCGCTCG	AGCCGCCCTG
		CGGGCTCC	CCCCGCTCT	AGCCGCCTGC
		CGGGCTGC	CCCCGCTGG	AGCCGCCTGG
		CGGGGACC	CCCCGGACC	AGCCGCGCAG
		CGGGGAGC	CCCCGGCAC	AGCCGCGGAG
		CGGGGCCA	CCCCGGGCA	AGCCGCGGCT
		CGGGGCCT	CCCCGGGGT	AGCCGCGGGA
		CGGGGCTC	CCCCGGGTC	AGCCGCTGGC
		CGGGGGCT	CCCCGGGTG	AGCCGCTGGG
		CGGGGGGG	CCCCGGTCC	AGCCGGAGGG
		CGGGGGTG	CCCCGTGCC	AGCCGGCAGC
		CGGGGTCC	CCCCGTGGC	AGCCGGCAGG
		CGGGTCCC	CCCCGTGGG	AGCCGGCCAG
		CGGGTGGG	CCCCTCGCG	AGCCGGCCCT
		CGGTGGGG	CCCCTCGGG	AGCCGGCCTG
		CTCACCCC	CCCCTGAGG	AGCCGGCTGC
		CTCAGGGC	CCCCTGCCG	AGCCGGCTGG
		CTCCCGCG	CCCCTGCGC	AGCCGGGCTC
		CTCCCTTC	CCCCTGCGG	AGCCGGGGGA
		CTCCGCCG	CCCCTGGCA	AGCCGGGGGG
		CTCCGCGC	CCCCTGGCG	AGCCGGGTCC
		CTCCGCGG	CCCCTGGTG	AGCCTCGGGC
		CTCCGGCC	CCCCTTCCA	AGCCTCGGGG
		CTCCGGGC	CCCCTTGCC	AGCCTGCCAG
		CTCCGGGG	CCCCTTGGC	AGCCTGCGGC
		CTCCTCCA	CCCCTTGGG	AGCCTGCGGG
		CTCGCCCC	CCCGACCCG	AGCCTGGCGC
		CTCGGCCC	CCCGAGCCG	AGCCTGGCGG
		CTCGGGCC	CCCGAGCGC	AGCGAGCGCG
		CTCGGGGC	CCCGAGCGG	AGCGAGGCCG
		CTGAGGGC	CCCGAGGCG	AGCGAGGCGG
		CTGAGGGG	CCCGAGGGG	AGCGAGGGGC
		CTGCCAGC	CCCGCAGCG	AGCGAGGGGG
		CTGCCCCG	CCCGCAGCT	AGCGCAGCGG
		CTGCCCGG	CCCGCCCGA	AGCGCAGGCG
		CTGCCGGG	CCCGCCCTT	AGCGCAGGGC
		CTGCGCGC	CCCGCCGAG	AGCGCAGGGG
		CTGCGCGG	CCCGCCGCA	AGCGCCAGCC
		CTGCGGCC	CCCGCCTTC	AGCGCCAGGG
		CTGCGGCG	CCCGCGAGC	AGCGCCCCAG
		CTGCGGGC	CCCGCGAGG	AGCGCCCCCA
		CTGCGGGG	CCCGCGCAC	AGCGCCCTCC
		CTGCTGGC	CCCGCGCAG	AGCGCCCTGG
		CTGGCAGC	CCCGCGCCA	AGCGCCGCCT
		CTGGCCCG	CCCGCGCTG	AGCGCCGGCG
		CTGGCCGC	CCCGCGGAG	AGCGCCTGCG
		CTGGCCGG	CCCGCGGCT	AGCGCCTGGG
		CTGGCGCC	CCCGCGGGA	AGCGCGCAGG
		CTGGCGGC	CCCGCGGTG	AGCGCGCGCT
		CTGGCGGG	CCCGCGTCC	AGCGCGCTCC
		CTGGGCCG	CCCGCTCCG	AGCGCGGAGC
		CTGGGCGG	CCCGCTCCT	AGCGCGGAGG
		CTGGGGCG	CCCGCTCGC	AGCGCGGGAG
		CTGGGGGT	CCCGCTCGG	AGCGCGGGGA
		CTGGGGTC	CCCGCTCTC	AGCGCTGGGC
		CTGGGTCC	CCCGCTGCG	AGCGCTGGGG
		CTGTGGGC	CCCGCTGGC	AGCGGAGCCC
		CTTCCCCA	CCCGCTTCC	AGCGGAGCCG
		CTTCCCCT	CCCGGAAGC	AGCGGAGCGC
		CTTCCCTG	CCCGGAGCG	AGCGGAGGCC
		CTTCTCCC	CCCGGAGGA	AGCGGAGGCG
		GAAGGGGC	CCCGGAGGG	AGCGGAGGGC
		GAAGGGGG	CCCGGCACC	AGCGGAGGGG
		GACCCAGG	CCCGGCGCT	AGCGGCAGCC
		GACCCCAG	CCCGGCGGA	AGCGGCAGCG
		GACCCCGC	CCCGGCGTC	AGCGGCAGGG
		GACCCCGG	CCCGGCGTG	AGCGGCCAGG
		GACCCGGG	CCCGGCTCG	AGCGGCCCAG
		GACCCTGG	CCCGGCTTC	AGCGGCCCCA
		GAGAGGGC	CCCGGGACG	AGCGGCCCCT
		GAGCAGCC	CCCGGGAGA	AGCGGCCCGC
		GAGCCCCA	CCCGGGCAC	AGCGGCCTCC
		GAGCCCCC	CCCGGGGGA	AGCGGCGCAG
		GAGCCCCG	CCCGGGGGT	AGCGGCGGAG
		GAGCCCGC	CCCGGGGTG	AGCGGCGGCA
		GAGCCCTG	CCCGGGTGC	AGCGGCGGGA
		GAGCCGCC	CCCGGTGCC	AGCGGCTCCC
		GAGCCGCG	CCCGGTGGG	AGCGGCTCCG
		GAGCCGGC	CCCGTCCCG	AGCGGCTGCC
		GAGCGCGC	CCCGTGCCC	AGCGGCTGCG
		GAGCGCGG	CCCGTGGCC	AGCGGCTGGG
		GAGCGGCC	CCCGTGGGG	AGCGGGAGCC
		GAGCGGCG	CCCTCGCCG	AGCGGGAGGA
		GAGCGGGG	CCCTCGCGC	AGCGGGCAGC
		GAGGAGCC	CCCTCGCGG	AGCGGGCAGG
		GAGGCCCG	CCCTCGGCG	AGCGGGCCAG
		GAGGCCGC	CCCTCTCCG	AGCGGGCCCC
		GAGGCGCC	CCCTCTGCA	AGCGGGGAGA
		GAGGCGCG	CCCTGCAGA	AGCGGGGAGC
		GAGGGAGC	CCCTGCCGG	AGCGGGGCAG
		GAGGGCCC	CCCTGCGCG	AGCGGGGCTG
		GAGGGCCG	CCCTGGACC	AGCGGGGGAG
		GAGGGCGC	CCCTGGCAC	AGCGGGGGGC
		GAGGGGAC	CCCTGGCGC	AGCGGGGGTG
		GAGGGGCA	CCCTGGCGG	AGCGGGGTGG
		GAGGGGGT	CCCTGGTGC	AGCTCCCACC
		GAGGGGTG	CCCTTCCAG	AGCTCCCCGG
		GATGGGGG	CCCTTCCCG	AGCTCCCCTC
		GCACCCCC	CCCTTGGGG	AGCTCCGCGC
		GCACCGCC	CCGACCCCC	AGCTCCGGGC
		GCAGCCCG	CCGACCCCG	AGCTCGGCCC
		GCAGCCCT	CCGAGCCCG	AGCTGCCCCG
		GCAGCCGG	CCGAGCCGC	AGCTGCCCGC
		GCAGCGCC	CCGAGCCGG	AGCTGCCCGG
		GCAGCGCG	CCGAGCGCC	AGCTGCCGCC
		GCAGCGGG	CCGAGCGCG	AGCTGCCGGG
		GCAGGGCA	CCGAGCGGC	AGCTGCGCCC
		GCAGGGCG	CCGAGCGGG	AGCTGCGCGC
		GCAGGGTG	CCGAGGCGC	AGCTGCGGCC
		GCAGTGGG	CCGAGGGCC	AGCTGCGGCG
		GCCACGCC	CCGAGGGCG	AGCTGCGGGC
		GCCAGCAG	CCGAGGGGG	AGCTGCGGGG
		GCCAGCGC	CCGCACCGC	AGCTGCTCCC
		GCCCAGCG	CCGCAGCCA	AGCTGCTGGA
		GCCCCAGA	CCGCAGCGC	AGCTGGCGCC
		GCCCCCCT	CCGCAGCGG	AGCTGGCGGC
		GCCCCGAG	CCGCAGCTC	AGCTGGCGGG
		GCCCCGCA	CCGCAGCTG	AGCTGGGCCG
		GCCCCGCT	CCGCAGGCG	AGCTGTCCCC
		GCCCCGGA	CCGCAGGGG	AGGAAGCGGG
		GCCCCTCA	CCGCCAGCG	AGGAAGGCCC
		GCCCCTCG	CCGCCCACG	AGGAAGGCGG
		GCCCCTCT	CCGCCCACT	AGGAAGGGCG
		GCCCCTTC	CCGCCCCGA	AGGACCCCGC
		GCCCGAGG	CCGCCCGAG	AGGACCCCGG
		GCCCGCAG	CCGCCCGCA	AGGACCCGCC
		GCCCGCTC	CCGCCCGGA	AGGACCCGGG
		GCCCGGAG	CCGCCCGTC	AGGACTGGGC
		GCCCTCCG	CCGCCCTCT	AGGAGCCGCG
		GCCCTCGC	CCGCCCTTC	AGGAGCCGGC
		GCCCTCGG	CCGCCGAGC	AGGAGCGCGC
		GCCCTCTC	CCGCCGAGG	AGGAGCGCGG
		GCCCTCTG	CCGCCGCGT	AGGAGCGGCC
		GCCCTGAG	CCGCCGGCT	AGGAGCGGCG
		GCCCTGCA	CCGCCGGGA	AGGAGCGGGC
		GCCCTGCG	CCGCCGTCC	AGGAGGCCCG
		GCCCTGCT	CCGCCTGCG	AGGAGGCGCG
		GCCCTGTG	CCGCCTGCT	AGGAGGGCCA
		GCCCTTCC	CCGCGACCC	AGGAGGGCCG
		GCCGAGCC	CCGCGAGCC	AGGAGGGCCT
		GCCGAGGG	CCGCGAGGC	AGGAGGGGTC
		GCCGCAGC	CCGCGAGGG	AGGAGTGGGC
		GCCGCAGG	CCGCGCACC	AGGATGGGGC
		GCCGCCAG	CCGCGCACG	AGGCACAGCC
		GCCGCCCT	CCGCGCCAC	AGGCACCGCC
		GCCGCCTG	CCGCGCCAG	AGGCAGCCAC
		GCCGCTCC	CCGCGCCGA	AGGCAGCCCG
		GCCGCTGG	CCGCGCGCA	AGGCAGCCGC
		GCCGGAGC	CCGCGCGCT	AGGCAGCCGG
		GCCGGAGG	CCGCGCGGA	AGGCAGCGCC
		GCCGGCAG	CCGCGCTCG	AGGCAGCGCG
		GCCGGCTC	CCGCGCTGG	AGGCAGGACC
		GCCGGCTG	CCGCGGAGC	AGGCAGGCGC
		GCCGGGAC	CCGCGGCAG	AGGCCAGCGC
		GCCGGGCT	CCGCGGCCA	AGGCCAGCGG
		GCCGGGGA	CCGCGGGAC	AGGCCCAAGG
		GCCTCCGG	CCGCGGGCT	AGGCCCAGCG
		GCCTCGCC	CCGCGGGGT	AGGCCCCCCC
		GCCTCGGG	CCGCGGGTC	AGGCCCCCCG
		GCCTGCGC	CCGCGGTCC	AGGCCCCCCT
		GCCTGCGG	CCGCGGTGC	AGGCCCCGCT
		GCCTGCTG	CCGCGGTGG	AGGCCCGCCG
		GCCTGGCG	CCGCTCCAG	AGGCCCGGAG
		GCGAGGCC	CCGCTCCCA	AGGCCCGGGT
		GCGAGGGC	CCGCTCCCT	AGGCCCTGCG
		GCGAGGGG	CCGCTCCGC	AGGCCGAGCC
		GCGCAGCC	CCGCTCCGG	AGGCCGAGCG
		GCGCAGGC	CCGCTCCTC	AGGCCGCCCG
		GCGCAGGG	CCGCTCGCC	AGGCCGCCCT
		GCGCCAGC	CCGCTCGGC	AGGCCGCCGG
		GCGCCAGG	CCGCTCGGG	AGGCCGCCTC
		GCGCCCCA	CCGCTCTCC	AGGCCGCCTG
		GCGCCCCT	CCGCTGCCT	AGGCCGCTCC
		GCGCCCTC	CCGCTGCGC	AGGCCGCTGC
		GCGCCCTG	CCGCTGCGG	AGGCCGGAGC
		GCGCCTCC	CCGCTGCTG	AGGCCGGCAG
		GCGCGCAG	CCGCTGGCC	AGGCCGGCCT
		GCGCGCTC	CCGCTGGGC	AGGCCGGGAC
		GCGCGCTG	CCGGAAGCG	AGGCCGTGGG
		GCGCGGAG	CCGGAAGTG	AGGCCTCCCG
		GCGCGGCT	CCGGACCCC	AGGCCTCGCC
		GCGCGGGA	CCGGACCCG	AGGCCTCGGC
		GCGCTCCC	CCGGAGCGC	AGGCCTCGGG
		GCGCTCGG	CCGGAGCGG	AGGCCTGCTG
		GCGCTGCC	CCGGAGCTG	AGGCCTTGGC
		GCGCTGCG	CCGGAGGAG	AGGCGAGGCC
		GCGCTGGC	CCGGAGGCG	AGGCGAGGCG
		GCGGAGCC	CCGGAGGGC	AGGCGAGGGC
		GCGGAGCG	CCGGAGGGG	AGGCGCAGCC
		GCGGCAGC	CCGGCACCC	AGGCGCCAGC
		GCGGCAGG	CCGGCAGCG	AGGCGCCAGG
		GCGGCCAG	CCGGCAGGC	AGGCGCCCCG
		GCGGCCTC	CCGGCCCAC	AGGCGCCCTG
		GCGGCCTG	CCGGCCGAG	AGGCGCCGAG
		GCGGCGCT	CCGGCCGCA	AGGCGCCTCC
		GCGGCTCC	CCGGCCGCT	AGGCGCCTGG
		GCGGCTGC	CCGGCCGGA	AGGCGCGCCG
		GCGGCTGG	CCGGCCTCG	AGGCGCGCTG
		GCGGGACC	CCGGCGAGG	AGGCGCGGGA
		GCGGGAGC	CCGGCGCAG	AGGCGCTGCC
		GCGGGCTC	CCGGCGCCT	AGGCGCTGCG
		GCGGGCTG	CCGGCGCTC	AGGCGCTGGC
		GCGGGGAC	CCGGCGGAG	AGGCGGAGCG
		GCGGGGCA	CCGGCGGCT	AGGCGGCCAG
		GCGGGGGA	CCGGCGGGA	AGGCGGCCCT
		GCGGGGGT	CCGGCGTCC	AGGCGGCCTC
		GCGGGGTC	CCGGCTCCT	AGGCGGCGCT
		GCGGGGTG	CCGGCTCGC	AGGCGGCGGA
		GCGGTGGG	CCGGCTCGG	AGGCGGCTCC
		GCGTCCCC	CCGGCTGCG	AGGCGGCTGC
		GCGTGGCC	CCGGCTGGC	AGGCGGGACC
		GCGTGGGG	CCGGCTTCC	AGGCGGGCTC
		GCTCCCCA	CCGGGAAGC	AGGCGGGGGT
		GCTCCCCG	CCGGGAAGG	AGGCGGGTCC
		GCTCCCCT	CCGGGACCG	AGGCGGTGCC
		GCTCCCGC	CCGGGACGC	AGGCTCCCCC
		GCTCCCGG	CCGGGAGAG	AGGCTCCCCG
		GCTCCCTC	CCGGGAGCT	AGGCTCCCGG
		GCTCCCTG	CCGGGAGGA	AGGCTCCGCG
		GCTCCGCG	CCGGGCACC	AGGCTCCGGC
		GCTCCGGC	CCGGGCCAC	AGGCTCGGGG
		GCTCCGGG	CCGGGCGAG	AGGCTGCCGG
		GCTCGGCC	CCGGGCGCT	AGGCTGCGCC
		GCTCGGGC	CCGGGCGGA	AGGCTGCGCG
		GCTCGGGG	CCGGGCTCG	AGGCTGGCGC
		GCTCTCCC	CCGGGGAAG	AGGCTGTGCC
		GCTGCCAG	CCGGGGACC	AGGGAAGGCG
		GCTGCCCG	CCGGGGACG	AGGGACCCCC
		GCTGCCCT	CCGGGGCAC	AGGGACCCGG
		GCTGCCGC	CCGGGGGCA	AGGGACGCCC
		GCTGCCGG	CCGGGGGCT	AGGGAGCAGA
		GCTGCGCC	CCGGGGGGG	AGGGAGCCCG
		GCTGCGGC	CCGGGGGTC	AGGGAGCCCT
		GCTGCGGG	CCGGGGTCC	AGGGAGCCGC
		GCTGCTCC	CCGGGGTCG	AGGGAGCCTC
		GCTGGAGC	CCGGGGTGC	AGGGAGCGAG
		GCTGGCAG	CCGGGTCGG	AGGGAGCGCG
		GCTGGCGC	CCGGGTGCC	AGGGAGCGGC
		GCTGGCGG	CCGGGTGGC	AGGGAGGCTC
		GCTGGTGG	CCGGTCCCC	AGGGCAGCCG
		GCTGTGGC	CCGGTCCCG	AGGGCAGCGC
		GCTTCCCC	CCGGTGCCC	AGGGCAGCTC
		GGAAGCCC	CCGGTGGGG	AGGGCCACCC
		GGAAGGGC	CCGTCCCCC	AGGGCCCCCG
		GGACCCCC	CCGTCCCCG	AGGGCCCGCG
		GGACCCCG	CCGTCCCGC	AGGGCCCGGA
		GGACCCGG	CCGTCCCGG	AGGGCCCTGA
		GGACCTGG	CCGTGCCCC	AGGGCCGCAG
		GGACGGGG	CCGTGGCCC	AGGGCCGCCG
		GGACTGGG	CCGTGGGGC	AGGGCCGGAG
		GGAGCAGC	CCTACCCCC	AGGGCCTCCT
		GGAGCCCA	CCTCACTCC	AGGGCCTCGG
		GGAGCCCG	CCTCAGGGG	AGGGCGCAGC
		GGAGCCGC	CCTCCAGCA	AGGGCGCTGC
		GGAGCGCC	CCTCCATCC	AGGGCGGCCT
		GGAGCGCG	CCTCCCCGA	AGGGCGGCTC
		GGAGCGGC	CCTCCCGCA	AGGGCGGCTG
		GGAGCTGC	CCTCCCTCG	AGGGCGGGCA
		GGAGGCCT	CCTCCGCAG	AGGGCGGGCT
		GGAGGCGC	CCTCCGCGG	AGGGCGGTGC
		GGAGGGCT	CCTCCGCTC	AGGGCTCCCG
		GGAGGGGT	CCTCCGGCG	AGGGCTCCGC
		GGCACAGG	CCTCCGGGA	AGGGCTCCGG
		GGCACCCC	CCTCCTCGC	AGGGCTCGGG
		GGCAGCCA	CCTCGCCCT	AGGGCTGCGC
		GGCAGCCG	CCTCGCCGG	AGGGCTGGAC
		GGCAGCCT	CCTCGCCTC	AGGGGAAGCC
		GGCAGCGC	CCTCGCGCC	AGGGGAGCCA
		GGCCACAG	CCTCGCGCG	AGGGGAGCGC
		GGCCAGCG	CCTCGCGGC	AGGGGCACCC
		GGCCCCCT	CCTCGCGGG	AGGGGCCCTC
		GGCCCGAG	CCTCGCTCC	AGGGGCCGCT
		GGCCCGGA	CCTCGGCCG	AGGGGCCGGA
		GGCCGAGC	CCTCGGCGC	AGGGGCGCCT
		GGCCGCAG	CCTCGGCGG	AGGGGCGCTG
		GGCCGCCT	CCTCGGCTC	AGGGGCGGCT
		GGCCGCTC	CCTCGGGCG	AGGGGCGTGC
		GGCCGCTG	CCTCGGGGG	AGGGGCTCGG
		GGCCGGAG	CCTCTCCGC	AGGGGCTTCC
		GGCCTCCA	CCTGAGGGG	AGGGGGACCC
		GGCCTCCG	CCTGCAGGA	AGGGGGAGCG
		GGCCTCGC	CCTGCCGCG	AGGGGGATGG
		GGCCTCGG	CCTGCGCAG	AGGGGGCACC
		GGCCTGCG	CCTGCGCCG	AGGGGGCAGT
		GGCCTGTG	CCTGCGCCT	AGGGGGCCCA
		GGCGAGGC	CCTGCGCGG	AGGGGGCCTC
		GGCGAGGG	CCTGCGGCG	AGGGGGCGAG
		GGCGCAGC	CCTGGAGCA	AGGGGGCGCA
		GGCGCAGG	CCTGGCGCG	AGGGGGGAGC
		GGCGCCAG	CCTTCCAGC	AGGGGGGCCG
		GGCGCCTC	CCTTCCCGC	AGGGGGGGCG
		GGCGCGGA	CCTTCCCGG	AGGGGTCCCG
		GGCGCTGC	CCTTGGGCC	AGGGGTCGGG
		GGCGCTGG	CCTTGGGGC	AGGGGTGCGG
		GGCGGCCA	CCTTGGGGG	AGGGTCCCCC
		GGCGGCCT	CGACCCCGC	AGGGTCCCCG
		GGCGGCTC	CGACCCCGG	AGGGTCCCGG
		GGCGGGAC	CGAGCCCCG	AGGGTCGGGG
		GGCGGGCT	CGAGCCCGC	AGGGTGCGGG
		GGCGGTGC	CGAGCCCGG	AGGTCCCCGC
		GGCGTGGG	CGAGCCGGG	AGGTCCCCGG
		GGCTCCCA	CGAGCGCCC	AGGTCCCGGG
		GGCTCCCG	CGAGCGCCG	AGGTCCCTGC
		GGCTCCCT	CGAGCGCGC	AGGTCCTGGC
		GGCTCCGC	CGAGCGCGG	AGGTGCCGGG
		GGCTCCGG	CGAGCGGCG	AGGTGCGGGG
		GGCTCCTC	CGAGCGGGG	AGGTGCTGGC
		GGCTCGGC	CGAGGAGGC	AGGTGGCGGC
		GGCTCGGG	CGAGGCCCG	AGGTGGCTGC
		GGCTGCCG	CGAGGCCGC	AGGTGGGCCT
		GGCTGCCT	CGAGGCGCC	AGGTGGGCGC
		GGCTGCGC	CGAGGCGCG	AGTCCCCGCG
		GGCTGGCG	CGAGGCGGC	AGTCCCGCCT
		GGCTTGGG	CGAGGGAGG	AGTCCCGGCC
		GGGAAAGG	CGAGGGCCC	AGTCCCGGGC
		GGGAAGCC	CGAGGGCCG	AGTGGCGGGG
		GGGACCCG	CGAGGGCGC	AGTGGGGAGC
		GGGACCTG	CGAGGGGCC	AGTGGGGCGC
		GGGACGGG	CGAGGGGGC	AGTGGGGCGG
		GGGACTGG	CGCACCCCC	AGTGGGGGCC
		GGGAGAAG	CGCACCCCG	AGTGTGGGGG
		GGGAGAGC	CGCACCGCC	ATCCCGCCCC
		GGGAGCCA	CGCAGAGCC	ATCCTGGCCC
		GGGAGCCG	CGCAGAGGC	ATGCCCCGCC
		GGGAGCGC	CGCAGCAGC	ATGGCGGCGG
		GGGCACCC	CGCAGCCGG	ATGGGGGCTG
		GGGCAGCA	CGCAGCCTG	CAAGGCCCCG
		GGGCAGCG	CGCAGCGCG	CAAGGCGGGG
		GGGCAGCT	CGCAGCGGC	CAAGGGCCAG
		GGGCCACC	CGCAGCGGG	CAAGGGCCCC
		GGGCCAGA	CGCAGCTCC	CAAGGGCGGG
		GGGCCCAC	CGCAGCTGC	CAAGGGGGCG
		GGGCCCTC	CGCAGGCCG	CACACCCCCG
		GGGCCGAG	CGCAGGCGG	CACACCCCGC
		GGGCCGCT	CGCAGGGAG	CACACGCCCC
		GGGCCGGA	CGCAGGGCG	CACACTGCCC
		GGGCCTCG	CGCAGGGGG	CACAGACCCC
		GGGCGCTG	CGCCACGCC	CACAGCCCGC
		GGGCGGCT	CGCCAGCCG	CACAGCCCGG
		GGGCGGGT	CGCCAGCGC	CACAGCCGGG
		GGGCGGTG	CGCCAGGCG	CACAGGCCTC
		GGGCTCCA	CGCCAGGGG	CACAGGGCGG
		GGGCTCCG	CGCCCACCG	CACAGGGGGC
		GGGCTCCT	CGCCCAGCG	CACCACCGCC
		GGGCTCGG	CGCCCCACG	CACCACCTGC
		GGGCTGCA	CGCCCCCAA	CACCAGCGCC
		GGGCTGCG	CGCCCCCGA	CACCAGGCGG
		GGGCTGCT	CGCCCCCGT	CACCAGGGAG
		GGGCTTCC	CGCCCCCTT	CACCAGTCCC
		GGGCTTGG	CGCCCCGAG	CACCCACCGC
		GGGGAAGC	CGCCCCGGA	CACCCAGAGG
		GGGGACGG	CGCCCCTCA	CACCCAGCGC
		GGGGAGCG	CGCCCCTCT	CACCCCACGC
		GGGGAGGT	CGCCCGAGC	CACCCCCACG
		GGGGAGTG	CGCCCGAGG	CACCCCCCGG
		GGGGCACC	CGCCCGCAG	CACCCCCGCA
		GGGGCCAC	CGCCCGCTG	CACCCCCGCT
		GGGGCCGA	CGCCCGGAG	CACCCCCTCA
		GGGGCGAG	CGCCCGGGA	CACCCCGAGG
		GGGGCGCA	CGCCCTCCA	CACCCCGCGG
		GGGGCGCT	CGCCCTCGC	CACCCCGGCG
		GGGGCGGT	CGCCCTCGG	CACCCCGGGA
		GGGGCTCG	CGCCCTCTC	CACCCCTCGC
		GGGGCTGA	CGCCCTCTG	CACCCGCAGC
		GGGGCTGT	CGCCCTGCG	CACCCGCCAG
		GGGGGACC	CGCCCTTCC	CACCCGCCCT
		GGGGGAGA	CGCCGAGCC	CACCCGCCGG
		GGGGGAGC	CGCCGAGGC	CACCCGCGCG
		GGGGGCCA	CGCCGAGGG	CACCCGCGGG
		GGGGGCCT	CGCCGCAGG	CACCCGCTGC
		GGGGGCGT	CGCCGCCAG	CACCCGGCGC
		GGGGGCTC	CGCCGCCCA	CACCCGGCGG
		GGGGGGCA	CGCCGCCCT	CACCCGGGCG
		GGGGGGCT	CGCCGCCGA	CACCCGGGGG
		GGGGGTCC	CGCCGCCGT	CACCCTCAGG
		GGGGGTGC	CGCCGCGCA	CACCCTGCAC
		GGGGTCGG	CGCCGCGCT	CACCCTGCGC
		GGGGTCTG	CGCCGCGGA	CACCCTGGAG
		GGGGTGCC	CGCCGCGGT	CACCGCCAGC
		GGGGTGTG	CGCCGCGTC	CACCGCCCCA
		GGGGTTGG	CGCCGCTCG	CACCGCCCGG
		GGGTCAGG	CGCCGCTGG	CACCGCCCTG
		GGGTCCCG	CGCCGGAGC	CACCGCCGCG
		GGGTCCTG	CGCCGGAGG	CACCGCCGGC
		GGGTCGGG	CGCCGGCAG	CACCGCCTGC
		GGGTCTGG	CGCCGGCCA	CACCGCGCGG
		GGGTGCCC	CGCCGGCCT	CACCGCGGGC
		GGGTGCGG	CGCCGGCTC	CACCGCGGGG
		GGGTGGCC	CGCCGGCTG	CACCGGCCCG
		GGGTGGCG	CGCCGGGAC	CACCGGCCGC
		GGTCCCCG	CGCCGGGCA	CACCGGCCGG
		GGTCCCGC	CGCCGGGCT	CACCGGCGCC
		GGTCCCGG	CGCCGGGGA	CACCGGCGCG
		GGTCCCTG	CGCCGGGTC	CACCGGCGGC
		GGTCCTGG	CGCCGTCCC	CACCGGGCGG
		GGTCGGGG	CGCCTCCAG	CACCGGGGGC
		GGTCTGGG	CGCCTCCGG	CACCTGCCCG
		GGTGCCCC	CGCCTCGCG	CACCTGCCGC
		GGTGCGGG	CGCCTCGGG	CACCTGCCGG
		GGTGGCCC	CGCCTGCAG	CACCTGCGCC
		GGTGGGCC	CGCCTGCCG	CACCTGCGGG
		GGTGTGGG	CGCCTGCGG	CACCTGGAGC
		GTCCCCGC	CGCCTGGCG	CACCTGGGCG
		GTCCCCGG	CGCCTGGGG	CACGCCCCGG
		GTCCCCTC	CGCCTTCCC	CACGCCCCTG
		GTCCCGCC	CGCGACCCC	CACGCCCGCG
		GTCCCGGC	CGCGAGCCC	CACGCCGCCG
		GTCCCGGG	CGCGAGCCG	CACGCCGCGC
		GTCCCTCC	CGCGAGCGC	CACGCCGGCC
		GTCCCTGC	CGCGAGGCC	CACGCCGGGG
		GTCCCTGG	CGCGAGGCG	CACGCCTCCC
		GTCTGGGG	CGCGAGGGC	CACGCGCCGC
		GTGAGGGG	CGCGAGGGG	CACGCGCGGC
		GTGCGCGC	CGCGCACCC	CACGCGCGGG
		GTGCGGGG	CGCGCAGCG	CACGCGGCCC
		GTGGGCCC	CGCGCAGGG	CACGCGGCGC
		GTGGGGCG	CGCGCCAGC	CACGCGGCGG
		GTGGGGCT	CGCGCCAGG	CACGCGGGGC
		GTTGGGGG	CGCGCCCAC	CACGCTCCCC
		TCAGGCCC	CGCGCCCCA	CACGCTGGGG
		TCCCCCCA	CGCGCCCTG	CACGGAGCCC
		TCCCCCGC	CGCGCCGAG	CACGGAGGGC
		TCCCCCGG	CGCGCCGCT	CACGGCCAGG
		TCCCCGCG	CGCGCCTCG	CACGGCCCAG
		TCCCCGGC	CGCGCGAGG	CACGGCCCCC
		TCCCCGGG	CGCGCGCAG	CACGGCCCGG
		TCCCCTGC	CGCGCGCGT	CACGGCCGGC
		TCCCGCCG	CGCGCGCTG	CACGGCCGGG
		TCCCGCGC	CGCGCGGAG	CACGGCGCGC
		TCCCGCGG	CGCGCGGCT	CACGGCGGCG
		TCCCGGCC	CGCGCGGGA	CACGGCGGGG
		TCCCGGCG	CGCGCGTCC	CACGGGAGGG
		TCCCGGGG	CGCGCGTGC	CACGGGCCCC
		TCCGCGCC	CGCGCTCCG	CACGGGCCGC
		TCCGGCCC	CGCGCTCGC	CACGGGCCGG
		TCCGGGCC	CGCGCTCGG	CACGGGCGGG
		TCCGGGGC	CGCGCTGCC	CACGGGGAGG
		TCTCCCCC	CGCGCTGCG	CACGGGGCAG
		TCTGGGCC	CGCGCTGGC	CACGGGGCCC
		TCTGGGGC	CGCGCTGGG	CACGGGGCTG
		TGCAGCCC	CGCGGACCC	CACGGGGGCC
		TGCAGGGC	CGCGGAGCG	CACGGGGGCG
		TGCAGGGG	CGCGGCAGC	CACGTGACCC
		TGCCCCCA	CGCGGCAGG	CACGTGGGGC
		TGCCCCGC	CGCGGCCAC	CACTCCCGGG
		TGCCCCTC	CGCGGCCAG	CACTCCGCCC
		TGCCCGGG	CGCGGCCCA	CACTTCCGCC
		TGCCCTGC	CGCGGCCCT	CACTTCCGGC
		TGCGCGCG	CGCGGCCTG	CACTTCCGGG
		TGCGGGGC	CGCGGCGAG	CAGACCCCGG
		TGCTGCCC	CGCGGCGCA	CAGACCCGCC
		TGGAGCCC	CGCGGCGCT	CAGACCCGGC
		TGGAGGCC	CGCGGCGGA	CAGACGCCCC
		TGGCCCCA	CGCGGCTGG	CAGAGCCCGC
		TGGCCCCC	CGCGGGAGC	CAGAGCCGGC
		TGGCCCCG	CGCGGGCAC	CAGAGCGCGC
		TGGCCCGG	CGCGGGCAG	CAGAGCGCGG
		TGGCCGCC	CGCGGGCCA	CAGAGCGGCC
		TGGCGGCC	CGCGGGCCT	CAGAGCGGGG
		TGGCGGCG	CGCGGGCTC	CAGAGGCCCG
		TGGCGGGG	CGCGGGCTG	CAGAGGCCGC
		TGGCTGCC	CGCGGGGAC	CAGAGGCGCG
		TGGGAAGG	CGCGGGGCA	CAGAGGGGCG
		TGGGAGCC	CGCGGGGGA	CAGCAAGGCC
		TGGGCAGC	CGCGGGGGT	CAGCACCCGC
		TGGGCCTC	CGCGGGGTC	CAGCACGGCC
		TGGGCGCC	CGCGGGGTG	CAGCAGCCCG
		TGGGCTCC	CGCGGGTCC	CAGCAGCGCG
		TGGGGAAG	CGCGGGTGG	CAGCAGGGCG
		TGGGGAGA	CGCGGTCCC	CAGCCACGCC
		TGGGGAGC	CGCGGTGGG	CAGCCAGTCC
		TGGGGCCA	CGCGTCCCC	CAGCCCCCGA
		TGGGGCCG	CGCGTCCCG	CAGCCCCGAC
		TGGGGCGC	CGCGTGGGG	CAGCCCCGGA
		TGGGGCTC	CGCTCCCCA	CAGCCCCGTC
		TGGGGGGA	CGCTCCCCT	CAGCCCCGTG
		TGTGGGGG	CGCTCCCTC	CAGCCCGAGC
			CGCTCCGCG	CAGCCCGAGG
			CGCTCCGGC	CAGCCCGCAG
			CGCTCCGGG	CAGCCCGCTC
			CGCTCCTCC	CAGCCCTCCG
			CGCTCCTGC	CAGCCGCCAC
			CGCTCGCCC	CAGCCGCCCT
			CGCTCGCCG	CAGCCGCTGG
			CGCTCGCGC	CAGCCGGAGC
			CGCTCGGCC	CAGCCGGAGG
			CGCTCGGGC	CAGCCGGCAG
			CGCTCGGGG	CAGCCGGCTG
			CGCTCTCCC	CAGCCGGGAC
			CGCTGCAGC	CAGCCGGGCT
			CGCTGCCCG	CAGCCGGGGA
			CGCTGCCCT	CAGCCTCGCG
			CGCTGCCGG	CAGCCTGCGG
			CGCTGCCTC	CAGCGAGGCC
			CGCTGCCTG	CAGCGAGGGC
			CGCTGCGCC	CAGCGAGGGG
			CGCTGCGCG	CAGCGCAGGC
			CGCTGCGGC	CAGCGCAGGG
			CGCTGCGGG	CAGCGCCACC
			CGCTGCTGC	CAGCGCCCAC
			CGCTGGCCG	CAGCGCCCCT
			CGCTGGCGC	CAGCGCCCTC
			CGCTGGCGG	CAGCGCCCTG
			CGCTGGGAG	CAGCGCCGCT
			CGCTGGGCG	CAGCGCGCAG
			CGCTGGGGG	CAGCGCGCCT
			CGCTTCCGG	CAGCGCGCTC
			CGGAAGCGG	CAGCGCGGAG
			CGGAAGGGG	CAGCGCGGGA
			CGGACCCCG	CAGCGCTCCC
			CGGACCCGC	CAGCGCTCGG
			CGGACCCGG	CAGCGCTGCC
			CGGAGCAGG	CAGCGCTGCG
			CGGAGCCAG	CAGCGCTGGC
			CGGAGCCTG	CAGCGGAGCC
			CGGAGCGCC	CAGCGGAGGC
			CGGAGCGCG	CAGCGGAGGG
			CGGAGCGGC	CAGCGGCAGG
			CGGAGCTGC	CAGCGGCCAG
			CGGAGCTGG	CAGCGGCCTC
			CGGAGGAGC	CAGCGGCTGG
			CGGAGGCCC	CAGCGGGAGC
			CGGAGGCGC	CAGCGGGCAG
			CGGAGGGCC	CAGCGGGCCC
			CGGCAGCAG	CAGCGGGGAC
			CGGCAGCCG	CAGCGGGGCT
			CGGCAGCGC	CAGCGGGGGG
			CGGCAGGCC	CAGCGGGGTG
			CGGCAGGCG	CAGCGGTGGC
			CGGCCACCC	CAGCGTCCCC
			CGGCCACCG	CAGCGTGGGG
			CGGCCACGC	CAGCTCCGCG
			CGGCCAGCG	CAGCTCGGCC
			CGGCCCCCT	CAGCTCGGGC
			CGGCCCCGA	CAGCTGCCCG
			CGGCCCGAG	CAGCTGCCGG
			CGGCCCGCA	CAGCTGCGCC
			CGGCCCGGA	CAGCTGCGCG
			CGGCCGAGC	CAGCTGCGGC
			CGGCCGAGG	CAGCTGCGGG
			CGGCCGCCA	CAGCTGGCGG
			CGGCCGCTC	CAGCTGGGTC
			CGGCCGCTG	CAGCTGGTGG
			CGGCCGGAG	CAGGAAGGTG
			CGGCCGGCT	CAGGACCCCG
			CGGCCGGGA	CAGGACCCGC
			CGGCCTCGC	CAGGACCCGG
			CGGCCTCTG	CAGGACGGGG
			CGGCCTGCC	CAGGAGCCGC
			CGGCCTGCG	CAGGAGCGCC
			CGGCGAGGC	CAGGAGCGCG
			CGGCGAGGG	CAGGAGCGGC
			CGGCGCAGC	CAGGAGGGCT
			CGGCGCAGG	CAGGAGGGGT
			CGGCGCCAG	CAGGAGTGGC
			CGGCGCCCA	CAGGCACCGC
			CGGCGCCCT	CAGGCAGCCG
			CGGCGCCTC	CAGGCCACGC
			CGGCGCGAG	CAGGCCCGAG
			CGGCGCGCA	CAGGCCCGGA
			CGGCGCGCT	CAGGCCCTCG
			CGGCGCGGA	CAGGCCCTTG
			CGGCGCTCC	CAGGCCGCCG
			CGGCGCTCG	CAGGCCGCCT
			CGGCGCTGC	CAGGCCGCTC
			CGGCGGAGC	CAGGCCGCTG
			CGGCGGCCA	CAGGCCGGCT
			CGGCGGCCT	CAGGCCGGGA
			CGGCGGCGA	CAGGCCGTGG
			CGGCGGGAC	CAGGCCTCCG
			CGGCGGGCT	CAGGCCTCGC
			CGGCGGTGG	CAGGCGAGGC
			CGGCGTCCC	CAGGCGAGGG
			CGGCGTGGG	CAGGCGCAGC
			CGGCTCCAG	CAGGCGCCCT
			CGGCTCCCT	CAGGCGCGAG
			CGGCTCCTC	CAGGCGCGCT
			CGGCTCGGG	CAGGCGCGGA
			CGGCTGCAG	CAGGCGCTGC
			CGGCTGCCG	CAGGCGGAGC
			CGGCTGCGC	CAGGCGGCTC
			CGGCTGCTG	CAGGCGGGCT
			CGGCTGGAG	CAGGCGGTGC
			CGGCTGGCC	CAGGCGTCCC
			CGGCTGGCG	CAGGCTCGGC
			CGGGAAGGC	CAGGCTCGGG
			CGGGAAGGG	CAGGCTGCGC
			CGGGACCCC	CAGGGACCCG
			CGGGACCCG	CAGGGAGCGC
			CGGGACCGG	CAGGGAGCTC
			CGGGACGCG	CAGGGATCCC
			CGGGACGGG	CAGGGCCGGA
			CGGGAGAGG	CAGGGCGCCG
			CGGGAGCAG	CAGGGCGCTC
			CGGGAGCTG	CAGGGCGGCT
			CGGGCACCC	CAGGGCGGGT
			CGGGCAGCG	CAGGGCGGTG
			CGGGCAGGA	CAGGGCTCCG
			CGGGCAGGC	CAGGGCTGAC
			CGGGCCAGC	CAGGGGACGG
			CGGGCCCCA	CAGGGGAGCG
			CGGGCCCCT	CAGGGGCGCA
			CGGGCCCTC	CAGGGGCGCT
			CGGGCCGAG	CAGGGGGCGT
			CGGGCCGCT	CAGGGGTCTG
			CGGGCCGGA	CAGGGTCCCG
			CGGGCCTCG	CAGGGTCGGG
			CGGGCCTGC	CAGGTCCCCC
			CGGGCGCTC	CAGGTCCCCG
			CGGGCGGCA	CAGGTCCCGC
			CGGGCGGCT	CAGGTCCCGG
			CGGGCGGGT	CAGGTCCGGG
			CGGGCGGTG	CAGGTGCAGC
			CGGGCGTCC	CAGGTGCGGC
			CGGGCTCCT	CAGGTGGCGC
			CGGGCTCGC	CAGGTGGCGG
			CGGGCTCGG	CAGTCCCACC
			CGGGCTCTG	CAGTCCCCGG
			CGGGCTGCC	CAGTCCCGCC
			CGGGCTGGC	CAGTCCCGGC
			CGGGGACAG	CAGTCCCGGG
			CGGGGACCG	CAGTGCCCGC
			CGGGGACGC	CAGTGCCCGG
			CGGGGACGG	CAGTGCGGGG
			CGGGGCACG	CAGTGGCGGC
			CGGGGCCAC	CAGTGGGGCG
			CGGGGCCCT	CATCCCAGGG
			CGGGGCCGA	CATCCCCGCC
			CGGGGCGCA	CATCCCGCCC
			CGGGGCGCT	CATCCCGGCC
			CGGGGCGGT	CATCCTGGGG
			CGGGGCGTG	CCAACCCCGC
			CGGGGCTCG	CCAACCCCGG
			CGGGGGAAG	CCAAGCCCTC
			CGGGGGAGC	CCAAGGAGGC
			CGGGGGCCA	CCAAGGCGGC
			CGGGGGCCT	CCAAGGGGCG
			CGGGGGCGA	CCAAGGGGGC
			CGGGGGCGT	CCACAGCCCG
			CGGGGGCTC	CCACCAGCGC
			CGGGGGGGC	CCACCCCACG
			CGGGGGTCC	CCACCCCCGA
			CGGGGGTCG	CCACCCCGAC
			CGGGGTCCG	CCACCCCGAG
			CGGGGTCGC	CCACCCCGCA
			CGGGGTCGG	CCACCCCGCT
			CGGGTCCCC	CCACCCCTTT
			CGGGTCCCG	CCACCCGCAG
			CGGGTCGGG	CCACCCGCCA
			CGGGTGCCC	CCACCCGCTC
			CGGGTGGCG	CCACCCGCTG
			CGGGTGGGC	CCACCCGGCG
			CGGTCCCCG	CCACCCGGGA
			CGGTCCCGC	CCACCCTCCG
			CGGTCCCGG	CCACCCTCGC
			CGGTGCCCG	CCACCCTCGG
			CGGTGCGGG	CCACCCTGCG
			CGGTGGCCG	CCACCCTGGA
			CGGTGGGCG	CCACCCTTGC
			CGGTGGGGC	CCACCGCAGC
			CGTCCCCGG	CCACCGCCAG
			CGTCCCGCC	CCACCGCCGG
			CGTCCCGGC	CCACCGCCTG
			CGTCCCGGG	CCACCGCGCG
			CGTCGCCGC	CCACCGGCCG
			CGTGCCCCG	CCACCGGGGC
			CGTGCGCGC	CCACCGTCCC
			CGTGGCCCC	CCACCTCGGG
			CGTGGCCGC	CCACCTGCGC
			CGTGGCGGG	CCACCTGTCC
			CGTGGGCGG	CCACCTTCTC
			CGTGGGGCC	CCACGCAGCC
			CGTGGGGCG	CCACGCCGCG
			CGTGGGGGC	CCACGCCGGC
			CGTGGGGGG	CCACGCGCCG
			CTCACCCCA	CCACGCGCGC
			CTCACCTGG	CCACGCGCGG
			CTCCAGCCG	CCACGCGGCC
			CTCCAGCGC	CCACGCGGCG
			CTCCCAGCG	CCACGCGGGC
			CTCCCCGCA	CCACGCGGGG
			CTCCCCGCT	CCACGCTCCC
			CTCCCCTCG	CCACGGAGCC
			CTCCCGCAG	CCACGGCCCG
			CTCCCGCCA	CCACGGCCGC
			CTCCCGCGG	CCACGGCCGG
			CTCCCGCTC	CCACGGCCTG
			CTCCCGGAG	CCACGGCGCG
			CTCCCGGCA	CCACGGCGGC
			CTCCCGGGA	CCACGGCTCC
			CTCCCTCGC	CCACGGGCCC
			CTCCCTGCG	CCACGGGCCG
			CTCCCTGGA	CCACGGGGCC
			CTCCCTGTC	CCACGGGGCG
			CTCCGCAGC	CCACGGGGGC
			CTCCGCCCA	CCACGTGACC
			CTCCGCCGG	CCACGTGGGC
			CTCCGCGCG	CCACGTGGGG
			CTCCGCGGG	CCACTCCGCC
			CTCCGCTCC	CCACTGCCGC
			CTCCGGCCG	CCACTTCCGG
			CTCCGGCGC	CCAGACCCGC
			CTCCGGCGG	CCAGACTCCC
			CTCCGGGAG	CCAGAGCCGC
			CTCCGGGCG	CCAGAGCGCG
			CTCCGGGGG	CCAGAGCGGC
			CTCCTCCGG	CCAGAGCGGG
			CTCCTCGCC	CCAGAGGCGC
			CTCGCCCCT	CCAGAGGGCT
			CTCGCCCGC	CCAGAGGGTG
			CTCGCCCGG	CCAGCACCCG
			CTCGCCCTC	CCAGCACCGC
			CTCGCCGCG	CCAGCAGGCG
			CTCGCCGGC	CCAGCCACGC
			CTCGCCTCC	CCAGCCAGCG
			CTCGCGCCC	CCAGCCCCGT
			CTCGCGCCG	CCAGCCCGCA
			CTCGCGCGC	CCAGCCCGCT
			CTCGCGGCC	CCAGCCCTCG
			CTCGCGGGC	CCAGCCGAGG
			CTCGCGGGG	CCAGCCGCCA
			CTCGCTCCC	CCAGCCGCTC
			CTCGGCCCG	CCAGCCGGCG
			CTCGGCCGG	CCAGCGAGGG
			CTCGGCGCC	CCAGCGCAGG
			CTCGGCGCG	CCAGCGCCCA
			CTCGGCGGC	CCAGCGCCCT
			CTCGGCGGG	CCAGCGCGCA
			CTCGGCTCC	CCAGCGCGCG
			CTCGGGCCC	CCAGCGCTCC
			CTCGGGCCG	CCAGCGCTGC
			CTCGGGCGC	CCAGCGGAGC
			CTCGGGCGG	CCAGCGGAGG
			CTCGGGGCG	CCAGCGGCAG
			CTCGGGGCT	CCAGCGGCCA
			CTCTCCCGC	CCAGCGGCCG
			CTCTCCCGG	CCAGCGGCCT
			CTCTCCGCC	CCAGCGGCTC
			CTCTGCGCC	CCAGCGGCTG
			CTGAGGGGG	CCAGCGGGAG
			CTGCAGCCG	CCAGCGGGGA
			CTGCAGCGC	CCAGCGTCCC
			CTGCAGCGG	CCAGCTCGCC
			CTGCAGGCG	CCAGCTCGGC
			CTGCCAGGA	CCAGCTCGGG
			CTGCCCCTT	CCAGCTGCCG
			CTGCCCGCG	CCAGCTGCGC
			CTGCCGCCT	CCAGCTGCGG
			CTGCCGCGC	CCAGGACCCG
			CTGCCGCGG	CCAGGACGCC
			CTGCCGCTG	CCAGGAGCCG
			CTGCCGGGG	CCAGGCACCG
			CTGCGCAGG	CCAGGCCACG
			CTGCGCCGG	CCAGGCCCGA
			CTGCGCGCC	CCAGGCCGAG
			CTGCGCGCG	CCAGGCCGCT
			CTGCGCGGC	CCAGGCCGTG
			CTGCGCGGG	CCAGGCGCTC
			CTGCGCTCC	CCAGGCGGCT
			CTGCGCTGC	CCAGGCGTCC
			CTGCGGCCG	CCAGGCTCGC
			CTGCGGCGC	CCAGGGACGC
			CTGCGGCTG	CCAGGGAGCG
			CTGCGGGAG	CCAGGGCACT
			CTGCGGGCG	CCAGGGCGAG
			CTGCGGGGA	CCAGGGCGCA
			CTGCTGCCG	CCAGGGCGCT
			CTGCTGCGG	CCAGGGCGGA
			CTGGAAGGG	CCAGGGGCTT
			CTGGACCCC	CCAGGGGTGC
			CTGGAGCCG	CCAGGGTCCA
			CTGGAGCGG	CCAGTCCCAC
			CTGGAGGCG	CCAGTCCCGG
			CTGGCAGGA	CCAGTGCCCG
			CTGGCCCGC	CCCAACCCGG
			CTGGCCGCG	CCCAACCTGC
			CTGGCCGGC	CCCAAGAGCC
			CTGGCGCCC	CCCAAGCAGG
			CTGGCGCCG	CCCAAGCCCG
			CTGGCGCGC	CCCAAGCCGC
			CTGGCGCGG	CCCACACCCG
			CTGGCGGCG	CCCACACGCC
			CTGGCGGGC	CCCACACTGC
			CTGGGGCAC	CCCACAGCCG
			CTGGGGGAA	CCCACAGCGC
			CTGGGGGGA	CCCACCCACG
			CTGGGGGTC	CCCACCCCGT
			CTGGGGTCT	CCCACCCTTG
			CTGGTCCCC	CCCACCGCAG
			CTGGTGGCC	CCCACCGCCA
			CTGGTGGGC	CCCACCGCCG
			CTGTCCCCG	CCCACCGCTC
			CTTCCCCCG	CCCACCGCTG
			CTTCCCCGG	CCCACCGGGG
			CTTCCCGGC	CCCACCTGCG
			CTTCCGCCC	CCCACCTGTC
			CTTCCGGCC	CCCACGCCGG
			CTTGGGCCC	CCCACGCCTC
			CTTGGGGCC	CCCACGCGCC
			GAAGCCCCC	CCCACGCGCG
			GAAGCCCCG	CCCACGCTCC
			GAAGCGGGG	CCCACGCTGC
			GAAGGAGGC	CCCACGGCCG
			GAAGGCGGG	CCCACGGCCT
			GAAGGGCGG	CCCACGGCGC
			GAAGGGGGG	CCCACGGCGG
			GACAGCCCC	CCCACGGCTC
			GACCCCCGC	CCCACGGCTG
			GACCCCCGG	CCCACGTGGC
			GACCCCGCG	CCCACGTGGG
			GACCCCGGC	CCCACTCCGC
			GACCCCTGC	CCCACTCCGG
			GACCCCTGG	CCCACTGCGC
			GACCCGCGG	CCCAGACGCC
			GACCCGGCC	CCCAGAGCGC
			GACCCGGGC	CCCAGAGCGG
			GACCCGGGG	CCCAGCAAGG
			GACCCTGGC	CCCAGCACCG
			GACCTGCCC	CCCAGCCACG
			GACGCCCCC	CCCAGCCCGA
			GACGCCCCG	CCCAGCCCGT
			GACGCCGCC	CCCAGCCGCA
			GACGCCGGG	CCCAGCGAGG
			GACGCGGCG	CCCAGCGCAG
			GACGCGGGG	CCCAGCGGAG
			GACGGCGGC	CCCAGCGGCT
			GACGGGCGG	CCCAGCGGGA
			GACGGGGCG	CCCAGCGTCC
			GACGGGGGC	CCCAGCTGCG
			GACTGGGGG	CCCAGGACGC
			GAGAGGAGC	CCCAGGACGG
			GAGAGGGCG	CCCAGGATCC
			GAGAGGGTG	CCCAGGCCGA
			GAGAGTGGG	CCCAGGCGGA
			GAGCAGGCC	CCCAGGCGTC
			GAGCCCCAC	CCCAGGGAAC
			GAGCCCCCC	CCCAGGGCAA
			GAGCCCCCG	CCCAGGGGGG
			GAGCCCCCT	CCCAGGTGCG
			GAGCCCGAG	CCCAGTGCGC
			GAGCCCGCG	CCCATCCCGC
			GAGCCCTCC	CCCATCCCGG
			GAGCCGCAG	CCCCAACCAG
			GAGCCGCGC	CCCCACCGCT
			GAGCCGGAG	CCCCACGCAG
			GAGCCGGCC	CCCCACGCCA
			GAGCCGGCG	CCCCACGCTC
			GAGCCGGGA	CCCCACGCTG
			GAGCGCCCC	CCCCACGGCG
			GAGCGCCCG	CCCCACGGGC
			GAGCGCCGC	CCCCACGTGG
			GAGCGCCGG	CCCCACTCCG
			GAGCGCGCC	CCCCACTGCT
			GAGCGGAGG	CCCCAGAGCG
			GAGCGGCCC	CCCCAGCCAA
			GAGCGGCCG	CCCCAGCGCA
			GAGCGGCGC	CCCCAGCGTG
			GAGCGGGAG	CCCCAGCTCG
			GAGCGGGCC	CCCCAGGAAC
			GAGCGGGCG	CCCCAGGACG
			GAGCGGGGA	CCCCAGGATC
			GAGCTGCGG	CCCCAGGTGT
			GAGGAGCCG	CCCCATCCAG
			GAGGAGCGG	CCCCCAAGTC
			GAGGAGGGT	CCCCCACGCG
			GAGGAGTGG	CCCCCACGGG
			GAGGCAGCG	CCCCCATGGC
			GAGGCCACC	CCCCCCACAG
			GAGGCCCCT	CCCCCCACGG
			GAGGCCCGC	CCCCCCAGTC
			GAGGCCTGC	CCCCCCCGCA
			GAGGCGAGG	CCCCCCGAGC
			GAGGCGCAG	CCCCCCGCGA
			GAGGCGCCC	CCCCCCGGAG
			GAGGCGCCG	CCCCCCGGCT
			GAGGCGCGC	CCCCCCGGGA
			GAGGCGCTG	CCCCCCGGGT
			GAGGCGGTG	CCCCCCGTCG
			GAGGCTGCG	CCCCCCTGCA
			GAGGCTGCT	CCCCCCTGGC
			GAGGGACCC	CCCCCCTGGG
			GAGGGAGCG	CCCCCGAGCG
			GAGGGCCCA	CCCCCGCACG
			GAGGGCCCG	CCCCCGCCGT
			GAGGGCCCT	CCCCCGCGAG
			GAGGGCCGC	CCCCCGCGCA
			GAGGGCGAG	CCCCCGCGGA
			GAGGGCGGA	CCCCCGCGTC
			GAGGGCTCC	CCCCCGCTCG
			GAGGGGACC	CCCCCGCTTC
			GAGGGGGAC	CCCCCGGACC
			GAGGGTCCC	CCCCCGGCAC
			GAGGGTGGC	CCCCCGGGCA
			GAGGTGGCC	CCCCCGGGTG
			GATGGGGAG	CCCCCGGTCC
			GATGGGGGC	CCCCCGTCCG
			GCACCCCCA	CCCCCGTCCT
			GCACCCCCC	CCCCCGTGGC
			GCACCCCCG	CCCCCTCGCG
			GCACCCCCT	CCCCCTGAGG
			GCACCCCGC	CCCCCTGCGG
			GCACCCCTC	CCCCCTGGTG
			GCACCCGGG	CCCCCTTCCA
			GCACCCTGG	CCCCCTTGGG
			GCACCGCGC	CCCCGAAGCC
			GCACCGCGG	CCCCGACCGC
			GCACGCCCC	CCCCGACGGC
			GCACGCGCG	CCCCGAGACC
			GCACGGGGC	CCCCGAGAGC
			GCAGAGCCG	CCCCGAGAGG
			GCAGCCCAC	CCCCGAGCCT
			GCAGCCGCA	CCCCGAGCGG
			GCAGCGAGG	CCCCGAGGAG
			GCAGCGCAG	CCCCGAGGCT
			GCAGCGCGC	CCCCGAGGTG
			GCAGCGGCT	CCCCGCACCG
			GCAGCGGGA	CCCCGCACCT
			GCAGCTCCG	CCCCGCACGC
			GCAGCTCCT	CCCCGCACTC
			GCAGCTCTG	CCCCGCAGAC
			GCAGCTGCA	CCCCGCAGCA
			GCAGCTGCG	CCCCGCAGCT
			GCAGGAAGC	CCCCGCAGGA
			GCAGGACCC	CCCCGCATCC
			GCAGGCCAC	CCCCGCCACA
			GCAGGCCCG	CCCCGCCCTA
			GCAGGCCGC	CCCCGCCGAC
			GCAGGCCTC	CCCCGCCGGA
			GCAGGCGCA	CCCCGCCGTG
			GCAGGGCAC	CCCCGCCTGT
			GCAGGGGAC	CCCCGCCTTG
			GCAGGGGGG	CCCCGCCTTT
			GCAGGGGGT	CCCCGCGACC
			GCAGGGGTC	CCCCGCGCGA
			GCAGGGTCC	CCCCGCGCGT
			GCAGGTCCC	CCCCGCGGAC
			GCAGGTGAG	CCCCGCGGAG
			GCAGTGCCC	CCCCGCGGCA
			GCCAAGGGC	CCCCGCGGGT
			GCCACAGGC	CCCCGCGGTC
			GCCACCCGC	CCCCGCGGTG
			GCCACCCGG	CCCCGCGTGC
			GCCACGGCC	CCCCGCGTGG
			GCCACGGGG	CCCCGCTCAG
			GCCAGCCGG	CCCCGCTCGG
			GCCAGCGCG	CCCCGCTCTG
			GCCAGCGGC	CCCCGCTGTC
			GCCAGCGGG	CCCCGGAACC
			GCCAGGGGT	CCCCGGAAGC
			GCCAGGGTC	CCCCGGACGC
			GCCAGGTCC	CCCCGGAGAG
			GCCAGTCCC	CCCCGGAGGA
			GCCCAAGGG	CCCCGGCACG
			GCCCACCCG	CCCCGGCCGA
			GCCCACCGC	CCCCGGCCGT
			GCCCACGGC	CCCCGGCCTT
			GCCCACTCC	CCCCGGCGAC
			GCCCATCCC	CCCCGGCGAG
			GCCCCAACC	CCCCGGCGCA
			GCCCCAAGC	CCCCGGCGGA
			GCCCCAAGG	CCCCGGCGGT
			GCCCCACAC	CCCCGGCGTC
			GCCCCACCG	CCCCGGCGTG
			GCCCCACGC	CCCCGGCTTC
			GCCCCACGG	CCCCGGGAAG
			GCCCCACTC	CCCCGGGACG
			GCCCCAGAC	CCCCGGGACT
			GCCCCCAAC	CCCCGGGAGA
			GCCCCCAAG	CCCCGGGCGT
			GCCCCCATC	CCCCGGGTCG
			GCCCCCCCA	CCCCGGGTCT
			GCCCCCCTG	CCCCGGTGCC
			GCCCCCGAC	CCCCGGTGGC
			GCCCCCGAG	CCCCGGTGGG
			GCCCCCGCA	CCCCGTCCGC
			GCCCCCGCT	CCCCGTGCGC
			GCCCCCGGA	CCCCGTGCGG
			GCCCCCGTC	CCCCGTGGGG
			GCCCCCTCA	CCCCGTTCCC
			GCCCCGACC	CCCCTCACCG
			GCCCCGCGA	CCCCTCACGC
			GCCCCGCGT	CCCCTCAGAG
			GCCCCGGAC	CCCCTCCACG
			GCCCCGGCA	CCCCTCCCGA
			GCCCCGGGT	CCCCTCCCGT
			GCCCCGTGC	CCCCTCCGAG
			GCCCCGTGG	CCCCTCCGCT
			GCCCCTGAG	CCCCTCCGGA
			GCCCCTTGG	CCCCTCCGTG
			GCCCGACCC	CCCCTCGCAG
			GCCCGAGGG	CCCCTCGCCA
			GCCCGCACC	CCCCTCGCTC
			GCCCGCCAG	CCCCTCGCTG
			GCCCGCGAG	CCCCTCGGAG
			GCCCGCGCA	CCCCTCGGTG
			GCCCGCGCT	CCCCTCTCAC
			GCCCGCGGA	CCCCTCTCGC
			GCCCGCGTC	CCCCTCTCGG
			GCCCGCTGC	CCCCTCTGAG
			GCCCGCTGG	CCCCTGCGCG
			GCCCGGACC	CCCCTGCGCT
			GCCCGGCAC	CCCCTGCTGA
			GCCCGGGAA	CCCCTTCCGG
			GCCCGGGGT	CCCCTTCGCC
			GCCCGGGTC	CCCCTTCTTC
			GCCCGTCCC	CCCCTTGTCC
			GCCCGTGGG	CCCGAAGGCC
			GCCCTCCAC	CCCGACCCTC
			GCCCTCCGG	CCCGACCGCC
			GCCCTCGCG	CCCGACGCCG
			GCCCTGACC	CCCGACGCGG
			GCCCTGCAC	CCCGACGGCG
			GCCCTGCCG	CCCGAGACCC
			GCCCTGGAC	CCCGAGAGCC
			GCCCTGGCG	CCCGAGCCAG
			GCCCTGGTG	CCCGAGCCCA
			GCCCTTGGC	CCCGAGCCTC
			GCCCTTGGG	CCCGAGCCTG
			GCCGACCCC	CCCGAGCGGC
			GCCGAGCCG	CCCGAGCGGG
			GCCGAGCGC	CCCGAGCTCC
			GCCGAGCGG	CCCGAGCTGC
			GCCGAGGAG	CCCGAGCTGG
			GCCGCACCC	CCCGAGGAGC
			GCCGCAGCG	CCCGAGGCCA
			GCCGCAGCT	CCCGAGGCTC
			GCCGCAGGC	CCCGAGGGAG
			GCCGCCCAC	CCCGAGGGCA
			GCCGCCCTG	CCCGAGTCCC
			GCCGCCGAG	CCCGCAACCC
			GCCGCCGCA	CCCGCACCAG
			GCCGCCGGA	CCCGCACCCT
			GCCGCCGTC	CCCGCACCTG
			GCCGCCTCG	CCCGCACGCC
			GCCGCCTCT	CCCGCACGCG
			GCCGCGAGC	CCCGCAGACC
			GCCGCGAGG	CCCGCAGAGC
			GCCGCGCAC	CCCGCAGAGG
			GCCGCGCAG	CCCGCAGCAC
			GCCGCGCCT	CCCGCAGCAG
			GCCGCGCTG	CCCGCAGGAG
			GCCGCGGGA	CCCGCAGGCT
			GCCGCGGTC	CCCGCAGGGA
			GCCGCGGTG	CCCGCAGTCC
			GCCGCGTCC	CCCGCATCCC
			GCCGCTCCG	CCCGCCACGC
			GCCGCTCGC	CCCGCCACGG
			GCCGCTCGG	CCCGCCAGAG
			GCCGCTGCG	CCCGCCAGCA
			GCCGCTGGC	CCCGCCAGCG
			GCCGCTTCC	CCCGCCAGCT
			GCCGGACCC	CCCGCCAGGA
			GCCGGAGCG	CCCGCCAGGT
			GCCGGAGGC	CCCGCCCAGT
			GCCGGAGGG	CCCGCCCGAC
			GCCGGCAGC	CCCGCCCGGT
			GCCGGCCAC	CCCGCCCGTG
			GCCGGCCAG	CCCGCCCTGT
			GCCGGCCCA	CCCGCCCTTG
			GCCGGCCCT	CCCGCCGACC
			GCCGGCCTG	CCCGCCGCAC
			GCCGGCGAG	CCCGCCGCGA
			GCCGGCGCT	CCCGCCGCGT
			GCCGGCTGG	CCCGCCGGAC
			GCCGGGAAG	CCCGCCGGGT
			GCCGGGACC	CCCGCCTGCA
			GCCGGGACG	CCCGCCTGTC
			GCCGGGCCA	CCCGCCTTCT
			GCCGGGGAC	CCCGCCTTGC
			GCCGGGGCA	CCCGCGAGCG
			GCCGGGGGA	CCCGCGAGGG
			GCCGGGGGT	CCCGCGCACG
			GCCGGGGTC	CCCGCGCGAG
			GCCGGGTCC	CCCGCGCGGT
			GCCGGGTGG	CCCGCGCGTG
			GCCGGTCCC	CCCGCGCTCT
			GCCGGTGGG	CCCGCGGACC
			GCCGTCCCC	CCCGCGGACG
			GCCGTGGCC	CCCGCGGCAC
			GCCGTGGGC	CCCGCGGCAG
			GCCGTGGGG	CCCGCGGCGT
			GCCTCCGCT	CCCGCGGGAC
			GCCTCCGGC	CCCGCGGGGT
			GCCTCCTTC	CCCGCGGGTC
			GCCTCGCCG	CCCGCGGGTG
			GCCTCGCGC	CCCGCGGTCC
			GCCTCGCGG	CCCGCGGTGC
			GCCTCGGCG	CCCGCGGTGG
			GCCTGACCC	CCCGCGTCCG
			GCCTGCACC	CCCGCGTCGG
			GCCTGCCCG	CCCGCGTGGC
			GCCTGCCGC	CCCGCGTGGG
			GCCTGCCGG	CCCGCTCACC
			GCCTGCGCA	CCCGCTCAGC
			GCCTGCGGC	CCCGCTCAGG
			GCCTTGCCC	CCCGCTCCTG
			GCCTTGGGC	CCCGCTCGGG
			GCGAGCCCC	CCCGCTCTGC
			GCGAGCCCG	CCCGCTCTGG
			GCGAGCCGG	CCCGCTGCTC
			GCGAGCGCC	CCCGCTGCTG
			GCGAGCGCG	CCCGCTGGAG
			GCGAGCGGC	CCCGCTGGCG
			GCGAGCGGG	CCCGCTGGCT
			GCGAGGAGG	CCCGCTGTCC
			GCGAGGCCC	CCCGCTTCCG
			GCGAGGCCG	CCCGCTTCCT
			GCGAGGCGC	CCCGGAACCC
			GCGAGGGCC	CCCGGAAGCC
			GCGAGGGCG	CCCGGAAGCG
			GCGAGGGGG	CCCGGAAGGG
			GCGCACCCC	CCCGGAAGTG
			GCGCAGAGC	CCCGGACCCT
			GCGCAGAGG	CCCGGACCGC
			GCGCAGCGG	CCCGGACGGC
			GCGCCACCC	CCCGGAGACC
			GCGCCAGCG	CCCGGAGAGC
			GCGCCAGGG	CCCGGAGAGG
			GCGCCCCAC	CCCGGAGCCA
			GCGCCCCGA	CCCGGAGGCT
			GCGCCCCTG	CCCGGAGGGA
			GCGCCCGAG	CCCGGAGTCC
			GCGCCCGCA	CCCGGAGTGG
			GCGCCCGCT	CCCGGATCCC
			GCGCCCGGA	CCCGGCACCG
			GCGCCCTCG	CCCGGCACGG
			GCGCCGAGC	CCCGGCAGCT
			GCGCCGAGG	CCCGGCAGGA
			GCGCCGCAG	CCCGGCAGGT
			GCGCCGCCA	CCCGGCCCGT
			GCGCCGCTC	CCCGGCGACC
			GCGCCGCTG	CCCGGCGAGC
			GCGCCGGAG	CCCGGCGCGA
			GCGCCGGCT	CCCGGCGCGT
			GCGCCGGGT	CCCGGCGGCA
			GCGCCTCCG	CCCGGCGGGA
			GCGCCTCCT	CCCGGCGGGT
			GCGCCTCGC	CCCGGCGGTG
			GCGCCTCGG	CCCGGCGTGC
			GCGCGAGCC	CCCGGGAACC
			GCGCGAGCG	CCCGGGACCT
			GCGCGAGGC	CCCGGGAGCA
			GCGCGAGGG	CCCGGGAGTC
			GCGCGCACG	CCCGGGAGTG
			GCGCGCCAG	CCCGGGATCC
			GCGCGCCCA	CCCGGGCCGA
			GCGCGCCCT	CCCGGGCCGT
			GCGCGCCTC	CCCGGGCGGT
			GCGCGCGAG	CCCGGGCGTC
			GCGCGCGGA	CCCGGGCGTG
			GCGCGCGTG	CCCGGGCTCT
			GCGCGCTCG	CCCGGGCTGA
			GCGCGCTGC	CCCGGGCTGT
			GCGCGCTGG	CCCGGGCTTC
			GCGCGGCAG	CCCGGGGAAC
			GCGCGGCCA	CCCGGGGACA
			GCGCGGCCT	CCCGGGGACT
			GCGCGGCTC	CCCGGGGAGA
			GCGCGGCTG	CCCGGGGCGA
			GCGCGGGAC	CCCGGGGGGT
			GCGCGGGCA	CCCGGGGTCG
			GCGCGGGCT	CCCGGGGTCT
			GCGCGGGGT	CCCGGGGTGC
			GCGCGGGTC	CCCGGGGTTG
			GCGCGGGTG	CCCGGGTCAG
			GCGCGGTGC	CCCGGGTCCT
			GCGCGTCCC	CCCGGGTCGC
			GCGCGTGGG	CCCGGGTCGG
			GCGCTCCGC	CCCGGGTCTC
			GCGCTCCGG	CCCGGGTCTG
			GCGCTCGCC	CCCGGTCCGC
			GCGCTCGCG	CCCGGTCCGG
			GCGCTCGGG	CCCGGTCTCC
			GCGCTGCAG	CCCGGTGCGG
			GCGCTGCCG	CCCGGTGGGC
			GCGCTGCGC	CCCGGTTCCC
			GCGCTGCGG	CCCGTCCCAG
			GCGCTGGCC	CCCGTCCCGG
			GCGCTGGCG	CCCGTCCGCC
			GCGCTGGGA	CCCGTCCTCC
			GCGGACCCC	CCCGTCGCCC
			GCGGAGAGG	CCCGTCGCCG
			GCGGAGCAG	CCCGTCGGCC
			GCGGAGCCA	CCCGTGCCCG
			GCGGAGCCT	CCCGTGCGCC
			GCGGAGCGC	CCCGTGGGCC
			GCGGAGCTG	CCCGTGGGGG
			GCGGAGGGA	CCCTACCCCG
			GCGGCAGGC	CCCTACTCCC
			GCGGCCACG	CCCTCAACCC
			GCGGCCAGC	CCCTCACCGC
			GCGGCCCGA	CCCTCAGAGC
			GCGGCCCTC	CCCTCCACGC
			GCGGCCCTG	CCCTCCAGCG
			GCGGCCGCA	CCCTCCCAAC
			GCGGCCGCT	CCCTCCCGAC
			GCGGCCGGA	CCCTCCCTAC
			GCGGCCTCG	CCCTCCGAGG
			GCGGCCTGC	CCCTCCGCAC
			GCGGCGAGC	CCCTCCGCCA
			GCGGCGCCA	CCCTCCGGAG
			GCGGCGCCT	CCCTCCGGCT
			GCGGCGCTC	CCCTCCGGGA
			GCGGCGGGT	CCCTCCGTCC
			GCGGCGTCC	CCCTCCTGCG
			GCGGCGTGG	CCCTCCTGGT
			GCGGCTCCT	CCCTCGCACC
			GCGGCTCGG	CCCTCGCAGC
			GCGGCTGCA	CCCTCGCCAG
			GCGGCTGCT	CCCTCGCCGG
			GCGGCTTCC	CCCTCGCCTG
			GCGGGAAGG	CCCTCGCGCG
			GCGGGACCC	CCCTCGCGGG
			GCGGGACCG	CCCTCGCTGC
			GCGGGACGC	CCCTCGGAGC
			GCGGGACGG	CCCTCGGCAG
			GCGGGAGAG	CCCTCGGCGG
			GCGGGCCCA	CCCTCGGCTC
			GCGGGCCCT	CCCTCGGCTG
			GCGGGCCTC	CCCTCGGGAG
			GCGGGCGAG	CCCTCGGGCG
			GCGGGCGCA	CCCTCGGGCT
			GCGGGCGCT	CCCTCGGGGA
			GCGGGCGTG	CCCTCGGGGT
			GCGGGCTCG	CCCTCGTCCC
			GCGGGGCAC	CCCTCTCCGG
			GCGGGGCGT	CCCTCTCGCC
			GCGGGGCTT	CCCTCTCGGC
			GCGGGGGAC	CCCTCTCGGG
			GCGGGGGGT	CCCTCTGAGC
			GCGGGGGTC	CCCTCTGCCG
			GCGGGGTCC	CCCTCTGCGC
			GCGGGGTCG	CCCTCTGCGG
			GCGGGGTGC	CCCTCTGGCG
			GCGGGTCCC	CCCTGACCCA
			GCGGGTGGC	CCCTGACCCG
			GCGGTCCCC	CCCTGAGCCG
			GCGGTCCCG	CCCTGAGGAC
			GCGGTGCCC	CCCTGAGGGA
			GCGGTGCCG	CCCTGAGTCC
			GCGGTGCGG	CCCTGCACAG
			GCGGTGGCC	CCCTGCACCG
			GCGGTGGGC	CCCTGCAGAC
			GCGTCCCCC	CCCTGCAGCG
			GCGTCCCCG	CCCTGCCAGA
			GCGTCCCGG	CCCTGCCCAT
			GCGTCCGCC	CCCTGCCCGA
			GCGTCGGGG	CCCTGCGCAG
			GCGTGCGCG	CCCTGCGCCT
			GCGTGGCCC	CCCTGCGCTC
			GCGTGGCCG	CCCTGCGCTG
			GCGTGGCCT	CCCTGCGGAG
			GCGTGGGCC	CCCTGCGGCG
			GCGTGGGCG	CCCTGCGGCT
			GCGTGGGGC	CCCTGCGGGA
			GCTCCCCCG	CCCTGCGTCC
			GCTCCCCTG	CCCTGCGTGC
			GCTCCCGCG	CCCTGCGTGG
			GCTCCGCCG	CCCTGCTCGG
			GCTCCGCGG	CCCTGCTGCG
			GCTCCGGCG	CCCTGGCGCT
			GCTCCGGGA	CCCTGGCGTC
			GCTCCTCTC	CCCTGGGAGT
			GCTCCTTCC	CCCTGGGTGT
			GCTCGCCCC	CCCTGTCCAG
			GCTCGCCGC	CCCTGTCCCG
			GCTCGCGCC	CCCTTCCGGG
			GCTCGCGGC	CCCTTCGCCC
			GCTCGCGGG	CCCTTGGGAG
			GCTCGGCCG	CCCTTGTCCC
			GCTCGGCGC	CCCTTTCCCG
			GCTCGGCGG	CCGAAGCCCC
			GCTCGGGCC	CCGACCCCAC
			GCTCGGGCG	CCGACCCCAG
			GCTCGGGGG	CCGACCCCTC
			GCTGAGCTG	CCGACCCGCC
			GCTGCAGCG	CCGACCCGCG
			GCTGCAGCT	CCGACCCGGC
			GCTGCAGGA	CCGACCCGGG
			GCTGCCCAC	CCGACCCTCC
			GCTGCCGCG	CCGACGCCCC
			GCTGCCGCT	CCGACGCCGC
			GCTGCCGGC	CCGACGCGGC
			GCTGCGCCG	CCGACGGCGG
			GCTGCGCGC	CCGACTCCCC
			GCTGCGCGG	CCGACTCCGC
			GCTGCGGAG	CCGAGACCCC
			GCTGCGGCT	CCGAGAGCCC
			GCTGCGGGA	CCGAGAGGCC
			GCTGCTGCA	CCGAGCAGCC
			GCTGCTGGA	CCGAGCCCCA
			GCTGCTTCC	CCGAGCCCCT
			GCTGGAAGG	CCGAGCCTGC
			GCTGGAGCG	CCGAGCGGCG
			GCTGGCCCA	CCGAGCGGGC
			GCTGGCCCG	CCGAGCGGGG
			GCTGGCCGC	CCGAGCTCCC
			GCTGGCGCC	CCGAGCTGCG
			GCTGGCGCG	CCGAGGAGCC
			GCTGGTGCC	CCGAGGCCCA
			GCTTCCCCG	CCGAGGCCCT
			GCTTCCCGC	CCGAGGCCTC
			GCTTCCCGG	CCGAGGCCTG
			GCTTCCGGG	CCGAGGGAGC
			GCTTGGGGC	CCGAGGGGCT
			GCTTGGGGG	CCGAGGGTCC
			GGAAGCGGC	CCGAGGGTGG
			GGAAGCGGG	CCGAGGTCCC
			GGAAGGCCC	CCGAGTCCCC
			GGAAGGGCG	CCGCACAGCC
			GGAAGGGCT	CCGCACCAGC
			GGAAGGGGT	CCGCACCCAC
			GGACAGGGA	CCGCACCCCT
			GGACCCCAC	CCGCACCTCC
			GGACCCCCG	CCGCACCTGC
			GGACCCCGC	CCGCACGCCC
			GGACCCCGG	CCGCACGCGC
			GGACCCCTG	CCGCACGGCC
			GGACCCGCC	CCGCAGACCC
			GGACCCGCG	CCGCAGAGGC
			GGACCCGGC	CCGCAGAGGG
			GGACCCTGC	CCGCAGCACC
			GGACCGCGG	CCGCAGCTCG
			GGACCGGCC	CCGCAGCTGG
			GGACCGGGC	CCGCAGGAGC
			GGACCGGGG	CCGCAGGAGG
			GGACCTGGC	CCGCAGGCAG
			GGACGCCCC	CCGCAGGCCA
			GGACGCCGC	CCGCAGGCCT
			GGACGCCGG	CCGCAGGCTC
			GGACGCGCC	CCGCAGGGAC
			GGACGCGCG	CCGCAGGGAG
			GGACGCGGC	CCGCAGGGCT
			GGACGCGGG	CCGCAGTGCC
			GGACGGCGG	CCGCATCCCC
			GGACGGGGG	CCGCCACAGC
			GGACTGGGC	CCGCCACCCA
			GGAGAAGGC	CCGCCACCTG
			GGAGAGCCC	CCGCCACGGC
			GGAGAGCGG	CCGCCAGAGG
			GGAGAGGGT	CCGCCAGCAG
			GGAGCAGCG	CCGCCAGCGG
			GGAGCCCTC	CCGCCAGCTC
			GGAGCCGAG	CCGCCAGCTG
			GGAGCCGGA	CCGCCAGGAG
			GGAGCGAGG	CCGCCAGGCT
			GGAGCGCCC	CCGCCATCTT
			GGAGCGCCG	CCGCCCACAC
			GGAGCGGAG	CCGCCCACTG
			GGAGCGGGA	CCGCCCAGAC
			GGAGCTCCC	CCGCCCAGAG
			GGAGCTGCG	CCGCCCAGCA
			GGAGCTGCT	CCGCCCAGGA
			GGAGGACCC	CCGCCCAGTC
			GGAGGAGAC	CCGCCCATCC
			GGAGGAGCG	CCGCCCCAAC
			GGAGGCCCT	CCGCCCCAAG
			GGAGGCGAG	CCGCCCCACA
			GGAGGCGCT	CCGCCCCAGA
			GGAGGCGGT	CCGCCCCTAC
			GGAGGCGTG	CCGCCCCTAG
			GGAGGGACC	CCGCCCCTGA
			GGAGGGCAC	CCGCCCCTGT
			GGAGGGCCA	CCGCCCGACC
			GGAGGGCCT	CCGCCCGAGG
			GGAGGGCTC	CCGCCCGCGA
			GGAGGGTCC	CCGCCCGCGT
			GGAGGGTGC	CCGCCCGGAC
			GGAGGTGCC	CCGCCCGGTG
			GGAGTTGGG	CCGCCCGTGG
			GGCACAGCC	CCGCCCTCAC
			GGCACCCGG	CCGCCCTGAG
			GGCACCGCC	CCGCCCTGCA
			GGCACCGGG	CCGCCCTGCT
			GGCACCTCC	CCGCCCTGTC
			GGCACGGGG	CCGCCCTGTG
			GGCACTGCC	CCGCCGAGCG
			GGCAGCCCG	CCGCCGCACG
			GGCAGCGCG	CCGCCGCCAT
			GGCAGGACC	CCGCCGCCTT
			GGCAGGCCG	CCGCCGCGAC
			GGCAGGCTC	CCGCCGCGAG
			GGCATGGGG	CCGCCGCGTG
			GGCCAAGCC	CCGCCGCTCT
			GGCCACCCT	CCGCCGCTTC
			GGCCACGGC	CCGCCGGAAG
			GGCCACGGG	CCGCCGGACC
			GGCCAGCCG	CCGCCGGAGG
			GGCCAGGTC	CCGCCGGCAG
			GGCCCCAAG	CCGCCGGCCA
			GGCCCCACA	CCGCCGGCGA
			GGCCCCACG	CCGCCGGCTG
			GGCCCCCCC	CCGCCGGGAA
			GGCCCCCCG	CCGCCGGGAC
			GGCCCCCCT	CCGCCGGGGT
			GGCCCCGAC	CCGCCGGGTC
			GGCCCCGCA	CCGCCGGGTG
			GGCCCCGGA	CCGCCGGTCC
			GGCCCCTCA	CCGCCGGTGC
			GGCCCCTCG	CCGCCGTCCG
			GGCCCCTGA	CCGCCGTCGG
			GGCCCGAGC	CCGCCGTGCG
			GGCCCGCAG	CCGCCGTGGC
			GGCCCGCCT	CCGCCTCAGG
			GGCCCGCTC	CCGCCTCCGA
			GGCCCGGAC	CCGCCTCGCT
			GGCCCGGCA	CCGCCTCTCT
			GGCCCGGGT	CCGCCTCTTC
			GGCCCTCCG	CCGCCTGCAC
			GGCCCTCGC	CCGCCTGCCA
			GGCCCTCGG	CCGCCTGGAG
			GGCCCTCTC	CCGCCTGGGA
			GGCCCTCTG	CCGCCTGTCC
			GGCCCTTGG	CCGCCTTCCT
			GGCCGAGCC	CCGCCTTCTC
			GGCCGAGCG	CCGCGACCCG
			GGCCGCACC	CCGCGACCGC
			GGCCGCCAC	CCGCGACGCC
			GGCCGCCCA	CCGCGAGCGC
			GGCCGCCCT	CCGCGAGCGG
			GGCCGCCGA	CCGCGAGGCG
			GGCCGCGAG	CCGCGAGGGC
			GGCCGCGCA	CCGCGCAGCG
			GGCCGCGCT	CCGCGCAGCT
			GGCCGCGGA	CCGCGCATGC
			GGCCGCGGT	CCGCGCCGCA
			GGCCGCGTC	CCGCGCCGGA
			GGCCGCTGG	CCGCGCCGTC
			GGCCGGAAG	CCGCGCCGTG
			GGCCGGCCA	CCGCGCCTCT
			GGCCGGCCT	CCGCGCGAGC
			GGCCGGCTC	CCGCGCGAGG
			GGCCGGCTG	CCGCGCGCGT
			GGCCGGGAA	CCGCGCGGAC
			GGCCGGGTC	CCGCGCGGCA
			GGCCGGTGG	CCGCGCGGGT
			GGCCGTCCC	CCGCGCGGTG
			GGCCGTGGC	CCGCGCGTGC
			GGCCGTGGG	CCGCGCGTGG
			GGCCTCACC	CCGCGCTCAG
			GGCCTCCAC	CCGCGCTCCT
			GGCCTCGCG	CCGCGCTCTC
			GGCCTGCCG	CCGCGCTCTG
			GGCCTGCGC	CCGCGCTGCT
			GGCCTGGAC	CCGCGCTTCC
			GGCCTGGTC	CCGCGGACGC
			GGCGAGCCC	CCGCGGAGAG
			GGCGAGCGC	CCGCGGAGCG
			GGCGAGCGG	CCGCGGAGCT
			GGCGAGGAG	CCGCGGAGGA
			GGCGCAGAG	CCGCGGCACC
			GGCGCAGCG	CCGCGGCCGA
			GGCGCCACC	CCGCGGCCGT
			GGCGCCAGC	CCGCGGCGAC
			GGCGCCCCA	CCGCGGCGAG
			GGCGCCCTC	CCGCGGCGCA
			GGCGCCCTG	CCGCGGCGGT
			GGCGCCGAG	CCGCGGCGTC
			GGCGCCGCT	CCGCGGCGTG
			GGCGCCGGA	CCGCGGCTCG
			GGCGCGAGC	CCGCGGCTCT
			GGCGCGAGG	CCGCGGCTTC
			GGCGCGCCT	CCGCGGGAAG
			GGCGCGCGA	CCGCGGGACC
			GGCGCGCTC	CCGCGGGACG
			GGCGCGCTG	CCGCGGGAGA
			GGCGCGGAC	CCGCGGGCAC
			GGCGCGGCA	CCGCGGGCGA
			GGCGCGGCT	CCGCGGGGGA
			GGCGCGGGT	CCGCGGGGGT
			GGCGCTCCC	CCGCGGGGTC
			GGCGCTCCG	CCGCGGGGTG
			GGCGCTCGC	CCGCGGGTCC
			GGCGCTCGG	CCGCGGGTCG
			GGCGCTGAG	CCGCGGGTGC
			GGCGGACCC	CCGCGGGTGG
			GGCGGAGAG	CCGCGGTCGC
			GGCGGAGGA	CCGCGGTGCC
			GGCGGCACC	CCGCGGTGCG
			GGCGGCCAC	CCGCGTCCGC
			GGCGGCCCA	CCGCGTCCTC
			GGCGGCCCT	CCGCGTCGCC
			GGCGGCCGA	CCGCGTCGGG
			GGCGGCCTG	CCGCGTCTCC
			GGCGGCGAC	CCGCGTGCGC
			GGCGGCGCA	CCGCGTGGCC
			GGCGGCGGT	CCGCGTGGGC
			GGCGGGACG	CCGCGTGGGG
			GGCGGGACT	CCGCTCCACC
			GGCGGGCCA	CCGCTCCCAC
			GGCGGGCCT	CCGCTCCCTG
			GGCGGGCGA	CCGCTCCGCG
			GGCGGGGTT	CCGCTCCTGC
			GGCGGGTCC	CCGCTCCTGG
			GGCGGTCCC	CCGCTCGCGC
			GGCGGTGCC	CCGCTCGCGG
			GGCGGTGCG	CCGCTCGCTC
			GGCGTCCCC	CCGCTCGGCG
			GGCGTCGGG	CCGCTCGGGC
			GGCGTGGCG	CCGCTCGGGG
			GGCTCCGCG	CCGCTCTCCG
			GGCTCGCCC	CCGCTCTCGG
			GGCTCGCGC	CCGCTCTGCC
			GGCTCGCGG	CCGCTCTGGC
			GGCTCGGCG	CCGCTCTGGG
			GGCTGCGCC	CCGCTGCAGG
			GGCTGGTGC	CCGCTGCCAG
			GGCTTCCCG	CCGCTGCCCA
			GGCTTCCGG	CCGCTGCCTG
			GGCTTGGGC	CCGCTGCGCG
			GGGAAAGGC	CCGCTGCTGG
			GGGAACCCC	CCGCTGGAGC
			GGGAAGGCG	CCGCTGGAGG
			GGGAAGGGT	CCGCTGGCCG
			GGGACAGCC	CCGCTGGCCT
			GGGACCCCT	CCGCTGGCGC
			GGGACCCGC	CCGCTGGCGG
			GGGACCCTC	CCGCTGGCTC
			GGGACCGCC	CCGCTGGCTG
			GGGACCGCG	CCGCTGGGAG
			GGGACCGGC	CCGCTGGGGA
			GGGACCGGG	CCGCTGTCCC
			GGGACCTGC	CCGCTTCCGC
			GGGACGCCC	CCGCTTCCTC
			GGGACGCGC	CCGCTTCTCC
			GGGACGCGG	CCGGAAGCCC
			GGGACGGCC	CCGGAAGCGC
			GGGACGGCG	CCGGAAGGGG
			GGGACGGGC	CCGGAAGTGA
			GGGACTGGC	CCGGAAGTGC
			GGGAGAGCG	CCGGACCCAG
			GGGAGCCTC	CCGGACCCCC
			GGGAGCGAG	CCGGACCCGG
			GGGAGCGGA	CCGGACCCTG
			GGGAGCTCC	CCGGACCGGG
			GGGAGGACC	CCGGACGCCC
			GGGAGGAGT	CCGGACGCCG
			GGGAGGCAC	CCGGACGGCG
			GGGATCCCC	CCGGAGACCC
			GGGATGGGC	CCGGAGAGCC
			GGGCACCCG	CCGGAGAGGC
			GGGCACCGC	CCGGAGAGGG
			GGGCACCGG	CCGGAGCAGG
			GGGCACGGC	CCGGAGCCTC
			GGGCACGGG	CCGGAGCTCC
			GGGCACTGC	CCGGAGGAGC
			GGGCAGAAG	CCGGAGGGCC
			GGGCAGTGC	CCGGAGGGGA
			GGGCATGGG	CCGGAGTCCC
			GGGCCACCT	CCGGAGTGGG
			GGGCCACGC	CCGGCACCGC
			GGGCCACGG	CCGGCACCGG
			GGGCCAGCG	CCGGCAGAGG
			GGGCCAGTG	CCGGCAGCAG
			GGGCCCCGA	CCGGCAGCCA
			GGGCCCGAG	CCGGCAGCTC
			GGGCCCGCA	CCGGCAGGGA
			GGGCCCTCG	CCGGCAGGTG
			GGGCCCTGT	CCGGCCACAG
			GGGCCCTTC	CCGGCCACCG
			GGGCCGCCA	CCGGCCACGG
			GGGCCGCCT	CCGGCCAGCG
			GGGCCGCGA	CCGGCCCCGT
			GGGCCGCTC	CCGGCCCCTT
			GGGCCGGAC	CCGGCCCGAC
			GGGCCGGCA	CCGGCCCGCA
			GGGCCGGCT	CCGGCCCGCT
			GGGCCGGTG	CCGGCCCGTG
			GGGCCGTGC	CCGGCCCTCG
			GGGCCGTGG	CCGGCCCTTC
			GGGCCTCCA	CCGGCCGCAC
			GGGCCTCCG	CCGGCCGCGA
			GGGCCTCGC	CCGGCCGCGT
			GGGCCTGCA	CCGGCCGGAC
			GGGCCTGCT	CCGGCCGGCA
			GGGCCTTCC	CCGGCCGTCC
			GGGCGAGCC	CCGGCCGTGC
			GGGCGAGCG	CCGGCCGTGG
			GGGCGAGGA	CCGGCCTTCC
			GGGCGCCCA	CCGGCGACCC
			GGGCGCCCT	CCGGCGAGCC
			GGGCGCCGA	CCGGCGAGGC
			GGGCGCGAG	CCGGCGCCAC
			GGGCGCGCA	CCGGCGCCGA
			GGGCGCGCT	CCGGCGCGAG
			GGGCGCTCC	CCGGCGCGCT
			GGGCGCTCG	CCGGCGCGTG
			GGGCGGAAG	CCGGCGCTCG
			GGGCGGACC	CCGGCGGAGC
			GGGCGGAGA	CCGGCGGCCA
			GGGCGGCCT	CCGGCGGCGA
			GGGCGGCGA	CCGGCGGGAC
			GGGCGGGAA	CCGGCGGGCA
			GGGCGTCCC	CCGGCGGGCT
			GGGCGTGCG	CCGGCGGGGT
			GGGCTAGGG	CCGGCGGGTG
			GGGCTCGCC	CCGGCGGTGG
			GGGCTCGCG	CCGGCGTCCC
			GGGCTCTCC	CCGGCGTCCG
			GGGCTGCCG	CCGGCGTCGG
			GGGCTGGAC	CCGGCGTGCC
			GGGCTTCCT	CCGGCGTGGG
			GGGGACCCA	CCGGCTCAGC
			GGGGACCCG	CCGGCTCCAC
			GGGGACCCT	CCGGCTCGCC
			GGGGACCGG	CCGGCTCGCG
			GGGGACGCC	CCGGCTCTGG
			GGGGACGCG	CCGGCTGAGG
			GGGGACGGC	CCGGCTGCCT
			GGGGACTCC	CCGGCTGCTC
			GGGGAGACC	CCGGCTGGCG
			GGGGAGCCT	CCGGCTGGGA
			GGGGAGCTC	CCGGGAAGGA
			GGGGAGGAC	CCGGGAAGGC
			GGGGAGTCC	CCGGGACAGC
			GGGGCACGG	CCGGGACAGG
			GGGGCACTG	CCGGGACCAG
			GGGGCCACG	CCGGGACCCT
			GGGGCCCGA	CCGGGACCTG
			GGGGCCGCA	CCGGGACGCC
			GGGGCCGCT	CCGGGACGGC
			GGGGCCGGT	CCGGGACGGG
			GGGGCCGTG	CCGGGACTCC
			GGGGCCTCG	CCGGGACTGC
			GGGGCCTTG	CCGGGACTGG
			GGGGCGAGC	CCGGGAGAGC
			GGGGCGCAC	CCGGGAGCCT
			GGGGCGCCA	CCGGGAGGGT
			GGGGCGCCT	CCGGGATCCC
			GGGGCGCGA	CCGGGCACGC
			GGGGCGCTC	CCGGGCAGCA
			GGGGCGGAA	CCGGGCAGCT
			GGGGCGGAC	CCGGGCAGGA
			GGGGCGGCA	CCGGGCCACG
			GGGGCGTCC	CCGGGCCCGA
			GGGGCGTGC	CCGGGCCGGT
			GGGGCTAGG	CCGGGCCGTG
			GGGGCTCCA	CCGGGCCTCT
			GGGGCTCGC	CCGGGCGAGC
			GGGGCTCTC	CCGGGCGCAC
			GGGGCTGTC	CCGGGCGCGA
			GGGGGAAAG	CCGGGCGGAA
			GGGGGAAGC	CCGGGCGGAC
			GGGGGACGG	CCGGGCGGGT
			GGGGGAGCG	CCGGGCGTGC
			GGGGGAGCT	CCGGGCTCTC
			GGGGGCCGA	CCGGGCTGCT
			GGGGGCGCA	CCGGGCTGTG
			GGGGGCGTC	CCGGGCTTCC
			GGGGGCTCG	CCGGGGACAG
			GGGGGCTCT	CCGGGGACCG
			GGGGGCTGT	CCGGGGACCT
			GGGGGCTTC	CCGGGGACGG
			GGGGGGACC	CCGGGGACTG
			GGGGGGAGC	CCGGGGAGCT
			GGGGGGCAC	CCGGGGCACG
[truncated: 4,461 more rows]

## Sheet: introns
motifs unique to modern human
hexamers	heptamers	octamers	nonamers	decamers
CCCAGG	CCCAGCC	AGCCAGGC	AAGGCAGGG	AAAAGGAAAA
CCTGCC	CCCAGGC	AGGCCAGG	AAGGGGAGG	AAAATATTTT
CCTGGG	CCCTGCC	AGGCCTGG	ACCCAGCCC	AAAGGAAAAA
GCTGGG	CCTCCTG	AGGTGGGG	ACCCCAGCC	AAGGAGGCTG
GGCAGG	CCTGCCC	CACCTCCC	ACCCCTGCC	AAGGCAGCAG
GGGAGG	CCTGGCC	CAGCCCCC	AGAGGTGGG	AAGGCAGGGA
	CCTGGGC	CAGCCTCC	AGCAGCTGG	AAGGCCAGGG
	CTGGGAG	CAGCTGGG	AGCAGGGAG	AAGGCCCAGG
	GCCAGGC	CAGGAGGC	AGCCAGGAG	AAGGCTGGGC
	GCCCAGC	CAGGCCCC	AGCCCCCAG	AAGGGCCAGG
	GCCCAGG	CAGGCCTG	AGCCCCTGG	AAGGGGAGGA
	GCCTCCC	CAGGGAGG	AGCCTCCCC	AAGGGGCAGG
	GCCTGGC	CCACCTCC	AGCCTCTGC	AAGGGTGGGG
	GCCTGGG	CCACCTGC	AGCCTGGAG	AAGGTGGGGG
	GCTGGGC	CCAGCCTC	AGCCTGGGA	AATTTTTTTT
	GGCAGGG	CCAGGAGG	AGCTGGAGG	ACAGAGCAGG
	GGCCAGG	CCAGGCCC	AGCTGGGAG	ACAGAGGAGG
	GGGAGGC	CCCACCTC	AGCTGGGCC	ACAGCAGCCC
	GGGCAGG	CCCAGCCA	AGCTGGGGC	ACAGCCCCAG
	TCCTGGG	CCCAGCTC	AGGAGGGGA	ACAGCCTCCC
	TGGGAGG	CCCAGCTG	AGGAGGTGG	ACAGCCTGGC
		CCCCACCT	AGGCAGGCC	ACAGGCCAGG
		CCCCAGGC	AGGCCAGGA	ACAGGCCCAG
		CCCCCAGC	AGGCCCAGC	ACAGGCCCTG
		CCCTGGCC	AGGCCCCAG	ACAGGCCTGG
		CCTCAGCC	AGGCCTCCC	ACAGGGCCAG
		CCTCCACC	AGGCTGCAG	ACAGGGCCTG
		CCTCCAGC	AGGCTGGGA	ACAGGGTGGG
		CCTCCCAC	AGGGAGGCA	ACCACCCCCA
		CCTCCTGG	AGGGAGGCC	ACCAGGCCCC
		CCTGGCCA	AGGGAGGCT	ACCAGGGAGG
		CCTGGCCC	AGGGAGGTG	ACCCACCTCC
		CCTGGGCA	AGGGCAGGC	ACCCAGCAGG
		CCTGGGGG	AGGGCAGTG	ACCCAGCCAG
		CCTGGGTG	AGGGCCCAG	ACCCAGCCCA
		CTCCCACC	AGGGCCCTG	ACCCAGCCCT
		CTCCCAGC	AGGGCTCTG	ACCCAGCCTC
		CTCCCAGG	AGGGGCCAG	ACCCAGCCTG
		CTCCTGGC	AGGGGGCAG	ACCCAGGAGG
		CTGCAGCC	AGGGGGCTG	ACCCAGGCAG
		CTGCCCCC	AGGGTGGAG	ACCCCACCTC
		CTGCCCTC	AGGTGGAGG	ACCCCCACCT
		CTGCTGCC	AGGTGGGAG	ACCCCCAGGC
		CTGGCCAG	AGGTGGGGC	ACCCCCGCCC
		CTGGCCCC	AGTGGGAGG	ACCCCCTGCC
		CTGGGAGG	AGTGGGGAG	ACCCCTGGCC
		CTGGGCCC	ATTTTTAAA	ACCCCTGGGC
		CTGGGCTC	CACCACCCC	ACCCTCCCCA
		CTGGGGCC	CACCCAGCC	ACCCTCTGCC
		CTGTGCCC	CACCCAGGC	ACCCTGCCCT
		GAGCCCAG	CACCCCAGC	ACCCTGGAGG
		GAGCCTGG	CACCCTGCC	ACCCTGGCCC
		GAGGTGGG	CACCCTGGC	ACCCTGGCCT
		GCAGGTGG	CACCCTGGG	ACCTCCACCC
		GCCAGGAG	CACCTCCCA	ACCTCCCACC
		GCCAGGCC	CACCTCCCT	ACCTCCCTGC
		GCCCAGCC	CACCTGCCC	ACCTCCCTGG
		GCCCCAGC	CACCTGGCC	ACCTCCTGCC
		GCCCCAGG	CACCTGGGC	ACCTCCTGGG
		GCCCCTCC	CACTGCCCT	ACCTGCCCCC
		GCCCTGCC	CACTGGGGC	ACCTGCCCTG
		GCCTCCCC	CAGAGAGGG	ACCTGCCTGG
		GCCTGGCC	CAGAGGGGC	ACCTGGCCCC
		GCCTGGGA	CAGAGGTGG	ACCTGGCCCT
		GCCTGGGG	CAGCAGCCC	ACCTGGCCTG
		GCTGGAGG	CAGCAGGGC	ACCTGGCTGG
		GCTGGGAG	CAGCAGGGG	ACCTGGGCAG
		GCTGGGCA	CAGCCACCC	ACCTGGGCCT
		GCTGGGGC	CAGCCCCCC	ACCTGGGCTG
		GCTGGGGG	CAGCCCCCT	ACCTGGGGCC
		GCTGGGTG	CAGCCTCCA	ACTCCCAGCC
		GGAAGGGG	CAGCCTCTC	ACTGCCTGGG
		GGAGGGGC	CAGCCTGGA	AGAAGGGAGA
		GGAGGTGG	CAGCCTTCC	AGAGAGGGCA
		GGCAGCAG	CAGCTCCTC	AGAGCAGGGA
		GGCAGGGC	CAGCTGCCC	AGAGCCCCAG
		GGCCAGGC	CAGCTGGGA	AGAGGAGCTG
		GGCCAGGG	CAGCTGGGC	AGAGGCAGCA
		GGCCCAGG	CAGCTTCCC	AGAGGCTGCC
		GGCCCCAG	CAGGAAGGG	AGAGGTGGAG
		GGCCTCCC	CAGGAGGCC	AGAGGTGGGA
		GGCCTGGC	CAGGAGGCT	AGAGGTGGGC
		GGCTGAGG	CAGGAGGGG	AGATGGGGAG
		GGCTGCAG	CAGGCACAG	AGCAGAGGGA
		GGCTGGGA	CAGGCCCCA	AGCAGCCCCA
		GGGAGGCC	CAGGCCTCC	AGCAGCCCCT
		GGGAGGTG	CAGGCCTGC	AGCAGCTGCT
		GGGCCAGG	CAGGCTCCC	AGCAGGGAAG
		GGGCCCAG	CAGGCTGCT	AGCAGGGAGA
		GGGGAGGC	CAGGGAGGA	AGCAGGGAGC
		GGGGCCAG	CAGGGAGGC	AGCAGGGCCC
		GGGGCCTG	CAGGGCCCA	AGCAGGGGCA
		GGGGGCAG	CAGGGCCCT	AGCAGGGGCC
		GGGGGCTG	CAGGTGCCC	AGCAGGTGGG
		GGTGGAGG	CAGTGGCTG	AGCAGTGGGG
		GGTGGCAG	CCACAGCCT	AGCCACCCTG
		GGTGGGAG	CCACCCAGG	AGCCACTGCC
		GGTGGGGA	CCACCCTGC	AGCCACTGGG
		GGTGGGTG	CCACCCTGG	AGCCAGCTGG
		GTGCCTGG	CCACCTCCA	AGCCAGGCCA
		GTGGCAGG	CCACCTCTG	AGCCAGGGTG
		GTGGGAGG	CCACCTGGG	AGCCCAGCCA
		GTGGGGAG	CCAGAGCCC	AGCCCAGGTG
		GTGGTGGG	CCAGCAGGG	AGCCCCACCT
		TCCCAGCC	CCAGCCACC	AGCCCCAGTG
		TCCCAGGC	CCAGCCTCA	AGCCCCCCAC
		TCCCCACC	CCAGCTGCT	AGCCCCCTGC
		TCCTGGCC	CCAGCTGGG	AGCCCCTCTG
		TCCTGGGC	CCAGGAGCC	AGCCCCTTCC
		TGCCTGGG	CCAGGAGGC	AGCCCTGCCA
		TGGCCAGG	CCAGGAGGG	AGCCTCCAGC
		TGGCTGGG	CCAGGCAGA	AGCCTCCAGG
		TGGGAGGG	CCAGGCCCA	AGCCTCCCCA
		TTTTTCTT	CCAGGGAAG	AGCCTCTCCC
		TTTTTTTC	CCAGGGGCC	AGCCTGAGGC
			CCAGGGGCT	AGCCTGGCCA
			CCAGGTGGG	AGCCTGGGAA
			CCATCCCCA	AGCTCCAGCC
			CCCACCAGC	AGCTCCCAGC
			CCCACCAGG	AGCTCCCCAG
			CCCACCTCT	AGCTCCCTGC
			CCCACCTGC	AGCTCCTGGC
			CCCACCTGG	AGCTGCAGCC
			CCCACTGCC	AGCTGGAGGC
			CCCACTGGG	AGCTGGAGGG
			CCCAGAGAG	AGCTGGGAAG
			CCCAGAGGG	AGCTGGGAGC
			CCCAGCCAC	AGCTGGGCAC
			CCCAGCCTT	AGCTGGGCCC
			CCCAGCTGG	AGCTGGGCCT
			CCCAGGAAG	AGCTGGGGCA
			CCCAGGCCA	AGCTGGGGCC
			CCCAGGGCA	AGCTGGGGGC
			CCCAGGGGC	AGCTGGGGTG
			CCCAGGGTG	AGGAAAGAGG
			CCCAGGTGG	AGGAAGAAAA
			CCCAGTGGG	AGGAAGGGGC
			CCCCACCAC	AGGAGAGAAA
			CCCCACCTG	AGGAGGAAAA
			CCCCACTGC	AGGAGGCCTG
			CCCCAGAGG	AGGAGGCTGC
			CCCCAGCCA	AGGAGGGGAA
			CCCCAGGAG	AGGAGGTGAG
			CCCCAGGCA	AGGAGGTGGA
			CCCCAGGGG	AGGAGGTGGC
			CCCCATCTC	AGGATGGAGG
			CCCCCACCA	AGGATGGGGG
			CCCCCAGGC	AGGCAGCCCC
			CCCCCAGGG	AGGCAGGCCC
			CCCCTCACC	AGGCAGGGAA
			CCCCTCCTG	AGGCAGGGGT
			CCCCTGCTG	AGGCAGTGGC
			CCCCTGGCC	AGGCCAGGGT
			CCCCTGGGC	AGGCCAGGTG
			CCCCTGGGG	AGGCCCAGCT
			CCCGGCCCC	AGGCCCAGGA
			CCCTCAGCC	AGGCCCCACC
			CCCTCCAGC	AGGCCCCCAG
			CCCTCCTGG	AGGCCCCTCC
			CCCTCTGGG	AGGCCCCTGC
			CCCTGACCC	AGGCCCCTGG
			CCCTGCAGC	AGGCCCTGGA
			CCCTGCAGG	AGGCCTCAGG
			CCCTGCCAC	AGGCCTCCAG
			CCCTGCCAG	AGGCCTCCCC
			CCCTGCTGG	AGGCCTCCCT
			CCCTGGAGG	AGGCCTCCTG
			CCCTGGCCA	AGGCCTGAGC
			CCCTGGGCA	AGGCCTGCAG
			CCCTGGGGG	AGGCCTGCCC
			CCGCCTCCC	AGGCCTGGCA
			CCTCCAGCT	AGGCCTGGGT
			CCTCCAGGC	AGGCTGAGCC
			CCTCCAGGG	AGGCTGAGGA
			CCTCCCGCC	AGGCTGCAGA
			CCTCCCTCA	AGGCTGCAGC
			CCTCCTCAG	AGGCTGCCCC
			CCTGACCCC	AGGCTGGAGC
			CCTGAGCCC	AGGCTTGGGG
			CCTGAGGCC	AGGGAAGAAA
			CCTGCAGCC	AGGGAAGCCA
			CCTGCAGGG	AGGGAAGCCC
			CCTGCCACC	AGGGAAGCTG
			CCTGCCAGC	AGGGACCCAG
			CCTGCCAGG	AGGGACCTGG
			CCTGGCAGG	AGGGAGAAGA
			CCTGGCCAC	AGGGAGGCCA
			CCTGGCCCA	AGGGAGGCCC
			CCTGGCCTT	AGGGAGGCCT
			CCTGGGAGA	AGGGAGGGCC
			CCTGGGGCA	AGGGCAGCCC
			CCTGGGGGA	AGGGCAGGCC
			CCTGGGGGC	AGGGCAGGGT
			CCTGGGGTG	AGGGCCAGGT
			CCTGGTGGC	AGGGCCCCAG
			CCTGGTGGG	AGGGCCCCTG
			CCTGTGGCC	AGGGCCCTGC
			CCTTCTGCC	AGGGCCGGGC
			CTCCAGGGC	AGGGCCTCAG
			CTCCCACCT	AGGGCCTGCC
			CTCCCAGCT	AGGGCCTGGA
			CTCCCAGGC	AGGGCTCTGC
			CTCTGGGAG	AGGGCTGCCC
			CTGAGGAGG	AGGGGAAAAA
			CTGAGGCCC	AGGGGAGAAG
			CTGAGGCCT	AGGGGAGCTG
			CTGCAGCCT	AGGGGAGGCC
			CTGCAGTGG	AGGGGAGGTG
			CTGCCACCC	AGGGGCAGTG
			CTGCCCTCA	AGGGGCCCAG
			CTGCCTTGG	AGGGGCCGGG
			CTGGAGCCC	AGGGGCTCCC
			CTGGAGGCC	AGGGGCTGCC
			CTGGAGGGC	AGGGGCTGCT
			CTGGCAGGG	AGGGGGAAAA
			CTGGCCCCA	AGGGGGAGGC
			CTGGCCCCC	AGGGGGCCAG
			CTGGCCCCT	AGGGGTCAGG
			CTGGGCCAC	AGGGGTGGGC
			CTGGGCCCA	AGGGGTGGTG
			CTGGGCCCC	AGGGTCAGGG
			CTGGGGCCA	AGGGTGGCTG
			CTGGGGCCC	AGGTCAGGGG
			CTGGGGGCA	AGGTGAGGGG
			CTGGGGGCC	AGGTGCCAGG
			CTGGGGGCT	AGGTGGGAGA
			CTGGGTCCC	AGGTGGGCTG
			CTGGGTGGC	AGGTGGGGCC
			CTGTGGCCC	AGGTGGGGCT
			CTTCCCACC	AGGTGGTGGG
			CTTCCCAGC	AGTGGCAGGG
			CTTCCCAGG	AGTGGCCAGG
			GAGAAGGGG	AGTGGCTGGG
			GAGAGGCTG	AGTGGGGAGA
			GAGATGGGG	AGTGGGGCAG
			GAGCAGGGG	AGTGGGGGCC
			GAGCCCAGC	AGTGGTGGGG
			GAGCCCCAG	ATGCCTGGCC
			GAGCTGGGA	ATGGCTGGGG
			GAGGAGGCA	ATGGGGCAGG
			GAGGCCCAG	ATGGGGGCAG
			GAGGCTGGA	ATTTTAAAAA
			GAGGCTGTG	ATTTTAAAAT
			GAGGGGAAG	ATTTTCTTTT
			GAGGTGGAG	ATTTTGTTTT
			GAGGTGGGA	ATTTTTCTTT
			GAGGTGGGC	ATTTTTTAAA
			GCACCTGCC	ATTTTTTTCT
			GCAGAGGGG	ATTTTTTTTC
			GCAGCAGCC	CAAGCCCAGG
			GCAGCAGGG	CAAGGGCAGG
			GCAGCCTCC	CACACCTGCC
			GCAGCCTCT	CACAGAGGAG
			GCAGGAGAG	CACAGCCCCA
			GCAGGCCTG	CACAGCCCTC
			GCAGGGAGC	CACAGGAGGC
			GCAGGGCCC	CACAGGCCCC
			GCAGGGGCA	CACAGGGCCT
			GCAGGGGCC	CACAGGGGCC
			GCAGGTGCC	CACAGGGTGG
			GCAGGTGGG	CACCACCCCA
			GCAGTGGGG	CACCAGCCTC
			GCCACTGCC	CACCAGGCCC
			GCCAGGAGG	CACCCACCTC
			GCCAGGCCA	CACCCACCTG
			GCCAGGGCA	CACCCAGCAG
			GCCAGGGGC	CACCCAGCCA
			GCCAGGGTG	CACCCAGCTG
			GCCCAGCAG	CACCCAGGCA
			GCCCAGCCA	CACCCAGGCT
			GCCCAGCTC	CACCCCAGCT
			GCCCAGGCA	CACCCCAGGG
			GCCCAGGGG	CACCCCCGCC
			GCCCAGGTG	CACCCCGCCC
			GCCCCACCT	CACCCCTGGC
			GCCCCAGCT	CACCCTCACC
			GCCCCAGTG	CACCCTCCAC
			GCCCCCAGC	CACCCTCCCA
			GCCCCCAGG	CACCCTCCTG
			GCCCCCCAC	CACCCTCTGC
			GCCCCCTGC	CACCCTGGCC
			GCCCCTCTG	CACCCTGGCT
			GCCCCTGGC	CACCCTGGGG
			GCCCCTTCC	CACCGCCCCC
			GCCCGGCCC	CACCTCCAGC
			GCCCTGCAG	CACCTCCAGG
			GCCTCCAGC	CACCTCCTGC
			GCCTCCAGG	CACCTCCTGG
			GCCTCCCAC	CACCTCTGGG
			GCCTCTCCC	CACCTGCCAC
			GCCTGAGCC	CACCTGCCTT
			GCCTGGAGG	CACCTGCTCC
			GCCTGGCAC	CACCTGGCCC
			GCCTGGCCA	CACCTGGCCT
			GCCTGGGAA	CACCTGGCTG
			GCCTGGGCA	CACCTGGGCC
			GCCTGGGGA	CACCTGGGCT
			GCCTGGGGG	CACCTGGGGC
			GCCTGGGTG	CACCTGGGGG
			GCCTGGTGG	CACCTGGGTG
			GCCTTGGCC	CACCTTCCCC
			GCTCCAGCC	CACTCCCAGC
			GCTCCCAGC	CACTCCCCAC
			GCTCCCTGC	CACTGCAGCC
			GCTCCTGGC	CACTGCCACC
			GCTGAGGCC	CACTGCCCTC
			GCTGCAGGG	CACTGCTCCC
			GCTGGAGGC	CACTGGCCTC
			GCTGGAGGG	CACTGGGAGG
			GCTGGCAGG	CACTGGGCCC
			GCTGGGAAG	CACTGGGGCC
			GCTGGGAGC	CACTGGGGCT
			GCTGGGCAC	CAGAGAGGGC
			GCTGGGCCT	CAGAGATGGG
			GCTGGGCTC	CAGAGCCCCC
			GCTGGGGCA	CAGAGCCCTC
			GCTGGGGCC	CAGAGGCCCA
			GCTGGGGGA	CAGAGGCCCC
			GCTGGGTGC	CAGAGGCCTC
			GCTGGTGGG	CAGAGGGAGC
			GGAAGGGGC	CAGAGGGGCA
			GGAGATGGG	CAGAGGGGCC
			GGAGGCAGC	CAGAGGGGCT
			GGAGGCCTC	CAGAGGTGGC
			GGAGGCCTG	CAGCACCCCC
			GGAGGCTGC	CAGCACCTGC
			GGAGGGGCC	CAGCAGCACC
			GGAGGTGGA	CAGCAGCCCA
			GGAGGTGGC	CAGCAGGCCC
			GGATGGGGG	CAGCAGGGCA
			GGCACTGGG	CAGCAGTGGC
			GGCAGAGCT	CAGCCACCAG
			GGCAGCCCC	CAGCCACCCA
			GGCAGGCCT	CAGCCACCCC
			GGCAGGGGT	CAGCCACCTC
			GGCAGGGTG	CAGCCACTGC
			GGCAGGTGC	CAGCCAGGTG
			GGCAGTGGC	CAGCCCAGGT
			GGCCAGCCC	CAGCCCGGCC
			GGCCAGGAG	CAGCCTCACC
			GGCCAGGGA	CAGCCTCCAC
			GGCCAGGGG	CAGCCTCCTT
			GGCCAGGTG	CAGCCTGCCA
			GGCCCAGAG	CAGCCTGTCC
			GGCCCAGCT	CAGCCTTGCC
			GGCCCAGGA	CAGCTCCCAC
			GGCCCCACC	CAGCTCCTCT
			GGCCCCAGC	CAGCTCTGCA
			GGCCCCCAC	CAGCTGAGGG
			GGCCCCCAG	CAGCTGCCCA
			GGCCCCTCC	CAGCTGGAGG
			GGCCCCTGC	CAGCTGGCAG
			GGCCCCTGG	CAGCTGGCCC
			GGCCTCAGG	CAGCTGGGGG
			GGCCTCCAG	CAGCTTCCCC
			GGCCTCCCA	CAGCTTCCCT
			GGCCTCCCC	CAGGAGAAGG
			GGCCTCCCT	CAGGAGCCAC
			GGCCTCCTG	CAGGAGCCCA
			GGCCTGAGC	CAGGAGCCCC
			GGCCTGCCC	CAGGAGGCCC
			GGCCTGGCA	CAGGAGGCCT
			GGCCTGGTG	CAGGAGGGCA
			GGCCTTGGG	CAGGAGGGGA
			GGCGGGAGG	CAGGAGGGGC
			GGCGGGCGG	CAGGAGGGTG
			GGCGGGGGC	CAGGATGGGG
			GGCTCCAGG	CAGGCCAAGG
			GGCTCCCTG	CAGGCCACTG
			GGCTGCAGC	CAGGCCAGGT
			GGCTGCCCC	CAGGCCCACC
			GGCTGGAGC	CAGGCCCAGA
			GGCTGGGAA	CAGGCCCCAC
			GGCTGGGGT	CAGGCCCCCA
			GGCTGGTGG	CAGGCCCCGG
			GGGAAGCTG	CAGGCCCCTC
			GGGACCCAG	CAGGCCCTCC
			GGGAGAGGC	CAGGCCGGGC
			GGGAGCCTG	CAGGCTCCCA
			GGGAGGCCA	CAGGCTCCCC
			GGGAGGCCC	CAGGGAAAGG
			GGGAGGCCT	CAGGGACCAG
			GGGAGGCGG	CAGGGACCCA
			GGGAGGGAC	CAGGGACCCC
			GGGAGGGCA	CAGGGAGAAG
			GGGCACCTG	CAGGGAGCCA
			GGGCAGAGA	CAGGGAGGAA
			GGGCAGAGC	CAGGGAGGCT
			GGGCAGCCC	CAGGGCCAGA
			GGGCAGCTG	CAGGGCCCCA
			GGGCAGGCC	CAGGGCCCTC
			GGGCCACAG	CAGGGCCGGG
			GGGCCAGGA	CAGGGGCCCA
			GGGCCAGGT	CAGGGGCCCC
			GGGCCCAGC	CAGGGGCCCT
			GGGCCCCAG	CAGGGGCTCC
			GGGCCCCTG	CAGGGGGCTG
			GGGCCCTGC	CAGGGGTCCC
			GGGCCGGGC	CAGGGGTGAG
			GGGCCGGGG	CAGGGTGGCT
			GGGCCTCAG	CAGGGTGGTG
			GGGCCTCCC	CAGGGTTGGG
			GGGCCTGGA	CAGGTGAGGG
			GGGCCTGGT	CAGGTGCAGG
			GGGCTCAGG	CAGGTGCCAG
			GGGCTCCAG	CAGGTGCCCA
			GGGCTCCTG	CAGGTGGAGG
			GGGCTGCCC	CAGGTGGGAG
			GGGCTGGGT	CAGGTGGGCA
			GGGGAGGCC	CAGGTGGGGA
			GGGGAGGCT	CAGGTGGGTG
			GGGGCAGCC	CAGTGGCAGC
			GGGGCCCAG	CAGTGGCCCC
			GGGGCCGGG	CAGTGGCTCC
			GGGGCTGCC	CAGTGGGGCC
			GGGGGCCAG	CAGTGGGGTG
			GGGGGCCTG	CAGTGGTGGG
			GGGGGCTGC	CATCCCAGCC
			GGGGGGCTG	CATCCCTGCC
			GGGGTCAGG	CATGCCCAGG
			GGGGTGCAG	CATGGCCAGG
			GGGGTGGTG	CATGGCTGGG
			GGGTCAGGG	CCAACCCCAG
			GGGTGCCTG	CCAAGCCAGG
			GGGTGGCAG	CCAAGCCCTG
			GGGTGGCTG	CCAAGGAGGG
			GGTGAGGGG	CCAAGGCCCC
			GGTGGAGGC	CCACAGGCCC
			GGTGGGAAG	CCACAGGGAG
			GGTGGGAGA	CCACAGGGGC
			GGTGGGGAC	CCACCACCCT
			GGTGGGGCC	CCACCAGGGC
			GTCCCCACC	CCACCATCCC
			GTCCCTCCC	CCACCCAGGC
			GTGCCAGGC	CCACCCCAGA
			GTGCCCAGC	CCACCCCGCC
			GTGCCCAGG	CCACCCCTTC
			GTGCTGCTG	CCACCCTCAG
			GTGGAGGGG	CCACCGCCCC
			GTGGCAGGG	CCACCTCAGC
			GTGGCCAGG	CCACCTCTGG
			GTGGCCCAG	CCACCTGCAG
			GTGGGAGGA	CCACCTGCCA
			GTGGGAGGC	CCACCTGGCC
			GTGGGGAGA	CCACCTGGGC
			GTGGGGGCC	CCACTGCCAC
			GTGGGGGGC	CCACTGGGGC
			TCCCAGCCT	CCACTGTGGC
			TCCCAGCTC	CCAGACCCCA
			TCCCAGCTG	CCAGACCCTG
			TCCCAGGCC	CCAGAGGCCT
			TCCCAGGCT	CCAGAGGGCA
			TCCCAGGGC	CCAGAGGGGC
			TCCCCAGAG	CCAGAGGTGG
			TCCCCAGGC	CCAGCAGCAC
			TCCCCCAGC	CCAGCAGGAG
			TCCCCCAGG	CCAGCAGGCA
			TCCTCCCAC	CCAGCAGGCC
			TCCTGGCCT	CCAGCAGGGA
			TCCTGGGCC	CCAGCCACAC
			TCCTGGGGC	CCAGCCACCA
			TCTCCCACC	CCAGCCACCT
			TCTCCCAGG	CCAGCCCACA
			TCTGCCCCC	CCAGCCCGGC
			TCTGCCTGG	CCAGCCTGCA
			TCTGGGAGG	CCAGCCTTGC
			TGAGGGAGG	CCAGCTCCAC
			TGAGGGCAG	CCAGCTGAGG
			TGAGGTGGG	CCAGCTGCCA
			TGCAGCCTC	CCAGCTGGAG
			TGCAGCCTG	CCAGCTGGCT
			TGCCAGGCC	CCAGCTGGGA
			TGCCCAGGC	CCAGGAAGGC
			TGCCCCAGC	CCAGGACCCC
			TGCCCCAGG	CCAGGAGAGA
			TGCCCCCAG	CCAGGAGCTC
			TGCCCTGGC	CCAGGAGGAA
			TGCCTCCTC	CCAGGAGGGC
			TGCCTGGGC	CCAGGAGGTG
			TGCCTGGGG	CCAGGCAAGG
			TGCTGCTGG	CCAGGCACCC
			TGCTGGGAG	CCAGGCAGGT
			TGGCAGCAG	CCAGGCCACA
			TGGCAGGTG	CCAGGCCAGA
			TGGCCAGGC	CCAGGCCCAC
			TGGCCAGGG	CCAGGCCCGG
			TGGCCCCAG	CCAGGCCGGG
			TGGCCCCCA	CCAGGCCTGA
			TGGCCTCCC	CCAGGCTGCA
			TGGCCTGGC	CCAGGGAAGC
			TGGCTGGAG	CCAGGGAGCA
			TGGCTGGGA	CCAGGGAGGT
			TGGCTGGGC	CCAGGGCTCA
			TGGGAGCTG	CCAGGGGCCC
			TGGGAGGCC	CCAGGGGCTC
			TGGGAGGTG	CCAGGGGGCC
			TGGGCACAG	CCAGGGTGGA
			TGGGCCAGG	CCAGGTGAGG
			TGGGCCCAG	CCAGGTGCAG
			TGGGCCCTG	CCAGGTGCCC
			TGGGCTGAG	CCAGGTGGAG
			TGGGGATGG	CCAGGTGGCC
			TGGGGCCTG	CCAGGTGGGA
			TGGGGGAAG	CCAGGTGGGC
			TGGTGGCAG	CCAGTGGCTG
			TGGTGGGAG	CCAGTGGGAG
			TGGTGGGGG	CCAGTGGGGA
			TGGTGGGTG	CCATCCTGCC
			TGTGCCCAG	CCATGCCAGG
			TGTGGGAGG	CCCAACCCTG
			TTCCCAGCC	CCCAAGGCAG
			TTCCTGGGC	CCCAAGGCCA
			TTTAAAAAA	CCCAAGGCCC
			TTTAAAAAT	CCCACAGGGC
			TTTCCTTCT	CCCACCACCT
			TTTCCTTTT	CCCACCAGGC
			TTTCTCTTT	CCCACCCAGA
			TTTTCTCCC	CCCACCCCGC
			TTTTCTTCT	CCCACCCGCC
			TTTTTCCTT	CCCACCCTTC
			TTTTTCTCT	CCCACCTGCA
			TTTTTTCCC	CCCACCTGCT
			TTTTTTCCT	CCCACCTGGC
				CCCACTCCAG
				CCCACTGCCA
				CCCACTGGCC
				CCCACTGGGC
				CCCACTGGGG
				CCCACTGTCC
				CCCAGAAGGC
				CCCAGAGAAG
				CCCAGAGGGA
				CCCAGAGGGC
				CCCAGAGGGG
				CCCAGAGGTG
				CCCAGCAGGA
				CCCAGCCACT
				CCCAGCCAGA
				CCCAGCCAGT
				CCCAGCCATG
				CCCAGCCCAA
				CCCAGCCCCG
				CCCAGCTCAC
				CCCAGCTGCA
				CCCAGGAGAC
				CCCAGGAGCA
				CCCAGGAGGA
				CCCAGGAGGT
				CCCAGGATGG
				CCCAGGCACA
				CCCAGGCACC
				CCCAGGCAGT
				CCCAGGCCGG
				CCCAGGGACA
				CCCAGGGCAC
				CCCAGGGGAC
				CCCAGGGGCA
				CCCAGGGGGC
				CCCAGGTGAG
				CCCAGGTGCC
				CCCAGGTGGC
				CCCAGTCTCC
				CCCAGTGGGA
				CCCAGTGGGC
				CCCAGTGGGG
				CCCATCCCAC
				CCCATGCCCA
				CCCATGCCCC
				CCCATTCCCC
				CCCCAAGGCC
				CCCCACACAG
				CCCCACAGGG
				CCCCACCAGC
				CCCCACCAGG
				CCCCACCCAA
				CCCCACCGCC
				CCCCACCTTC
				CCCCACTCTG
				CCCCACTGGG
				CCCCACTGTG
				CCCCAGAGAG
				CCCCAGAGGG
				CCCCAGCTCA
				CCCCAGGAGA
				CCCCAGGCAC
				CCCCAGGGGA
				CCCCAGGGGG
				CCCCAGGGTC
				CCCCAGGGTG
				CCCCAGGTGC
				CCCCAGTCTC
				CCCCAGTGGC
				CCCCAGTGGG
				CCCCATCCTG
				CCCCATGCTG
				CCCCATGGCC
				CCCCCACAGC
				CCCCCACCAG
				CCCCCACCTG
				CCCCCACCTT
				CCCCCACTCT
				CCCCCAGAGG
				CCCCCAGCTG
				CCCCCAGGAG
				CCCCCAGGCT
				CCCCCAGGGG
				CCCCCAGGTG
				CCCCCGACCC
				CCCCCGCCCG
				CCCCCGCCTC
				CCCCCGGCCC
				CCCCCTCAGC
				CCCCCTGCCA
				CCCCCTGCTG
				CCCCCTGGCC
				CCCCCTGGGC
				CCCCCTGGGG
				CCCCGACCCC
				CCCCGCCACC
				CCCCGCCCAG
				CCCCGCCCGG
				CCCCGCCCTC
				CCCCGCCGCC
				CCCCGCTCCC
				CCCCGGCCCC
				CCCCGGCCTC
				CCCCGGGCCC
				CCCCGGGGCC
				CCCCTCACCT
				CCCCTCCAGG
				CCCCTCCCAA
				CCCCTCTGGC
				CCCCTGACCT
				CCCCTGCACC
				CCCCTGCAGC
				CCCCTGCAGG
				CCCCTGCCAC
				CCCCTGCCAG
				CCCCTGGAGG
				CCCCTGGCAG
				CCCCTGGCCA
				CCCCTGGGGG
				CCCCTTCCAC
				CCCCTTGCCC
				CCCCTTGGCC
				CCCGCCCACC
				CCCGCCCCAC
				CCCGCCCCTC
				CCCGCCCGCC
				CCCGCCCTCC
				CCCGCCGCCC
				CCCGCCTCCC
				CCCGCCTGCC
				CCCGCCTGGG
				CCCGCTCCCC
				CCCGGCCCAG
				CCCGGCCCCA
				CCCGGCCCCC
				CCCGGCCCCG
				CCCGGCCCCT
				CCCGGCCCTG
				CCCGGCCGCC
				CCCGGCCTCC
				CCCGGCCTGG
				CCCGGGAGGC
				CCCGGGCCCC
				CCCGGGCTGG
				CCCGGGGCCC
				CCCTCACTCC
				CCCTCAGCTG
				CCCTCAGGCC
				CCCTCCACAC
				CCCTCCACCA
				CCCTCCAGCT
				CCCTCCAGGC
				CCCTCCCAGA
				CCCTCCCGCC
				CCCTCCCTGA
				CCCTCCGCCC
				CCCTCCTGAG
				CCCTCCTTGG
				CCCTCTCCAC
				CCCTCTGGGA
				CCCTGACTCC
				CCCTGAGGCT
				CCCTGAGGGC
				CCCTGCAGCA
				CCCTGCCACT
				CCCTGCCCCG
				CCCTGCCTGA
				CCCTGGAGGA
				CCCTGGAGGT
				CCCTGGCACC
				CCCTGGCCAC
				CCCTGGCTCA
				CCCTGGGCAC
				CCCTGGGGGT
				CCCTGGTGCC
				CCCTGGTGGG
				CCCTGGTGTG
				CCCTGTCACC
				CCCTTCCACC
				CCCTTCTCCA
				CCCTTGCCCC
				CCCTTGCCCT
				CCCTTGGCCT
				CCCTTTTCTC
				CCGCCACCCC
				CCGCCCCCCG
				CCGCCCCCGC
				CCGCCCCCTC
				CCGCCCCTCC
				CCGCCCGCCC
				CCGCCGCCCC
				CCGCCGCCGC
				CCGGCCTCCC
				CCGGCCTGGG
				CCGGGCAGGG
				CCGGGCCTGG
				CCGGGCGGGG
				CCGGGCTGGG
				CCGGGGCCTG
				CCGGGGCGGG
				CCGGGGCTGG
				CCTCACCCAG
				CCTCACCTCT
				CCTCACCTGC
				CCTCACCTGG
				CCTCACTGCC
				CCTCAGCCAC
				CCTCAGCCCA
				CCTCAGCTGG
				CCTCAGGAGG
				CCTCAGGGAG
				CCTCATCCCC
				CCTCCACACC
				CCTCCACCAC
				CCTCCACCTG
				CCTCCAGCAG
				CCTCCAGCCA
				CCTCCAGGAG
				CCTCCAGGCT
				CCTCCAGGGA
				CCTCCAGGGG
				CCTCCAGGGT
				CCTCCATCCT
				CCTCCCAGCA
				CCTCCCCAAA
				CCTCCCGCCC
				CCTCCCGCCT
				CCTCCCGGGC
				CCTCCCTGCA
				CCTCCCTGGA
				CCTCCCTGGT
				CCTCCGCCCC
				CCTCCTGACC
				CCTCCTGGAG
				CCTCCTTGCC
				CCTCCTTGGC
				CCTCGGCCCC
				CCTCTCACCC
				CCTCTCCAGG
				CCTGACCCCA
				CCTGACCCCC
				CCTGACCCCT
				CCTGACCTCC
				CCTGAGCAGC
				CCTGAGCCCA
				CCTGAGGCCC
				CCTGAGGCCT
				CCTGAGGGCA
				CCTGAGGTGG
				CCTGCACCCA
				CCTGCACCTG
				CCTGCAGCCA
				CCTGCAGGAG
				CCTGCAGGGA
				CCTGCAGGGG
				CCTGCAGGTG
				CCTGCCAGCA
				CCTGCCCAGA
				CCTGCCCCAT
				CCTGCCCCGC
				CCTGCCCGCC
				CCTGGAAGGC
				CCTGGACCCC
				CCTGGAGGGA
				CCTGGAGGGG
				CCTGGAGGTG
				CCTGGCACAG
				CCTGGCACCT
				CCTGGCAGGA
				CCTGGCCACA
				CCTGGCCACT
				CCTGGCCAGA
				CCTGGCCATG
				CCTGGCCCAC
				CCTGGCCGCC
				CCTGGCCGGG
				CCTGGCCTGA
				CCTGGCCTTT
				CCTGGGAGCA
				CCTGGGAGGT
				CCTGGGCACA
				CCTGGGGCAC
				CCTGGGGGAA
				CCTGGGGGAC
				CCTGGGGGCA
				CCTGGGGGGC
				CCTGGGGTCA
				CCTGGGTGAG
				CCTGGGTGCC
				CCTGGTGCCA
				CCTGGTGGGA
				CCTGGTGGTG
				CCTTCCAGCC
				CCTTCCAGGC
				CCTTCCCTGA
				CCTTCTGGGC
				CCTTGCCCAG
				CCTTGCCCCC
				CCTTGCCCTC
				CCTTGCCCTG
				CCTTGGCCAG
				CCTTGGCCCC
				CCTTGGCCTG
				CCTTGGGCAG
				CGCCCAGCCC
				CGCCCCCACC
				CGCCCCCGCC
				CGCCCCCTCC
				CGCCGCCGCC
				CGGCCTCCCC
				CGGCGGCGGC
				CGGGAGGGAG
				CGGGCCGGGC
				CGGGCGGGGG
				CGGGGCAGGG
				CGGGGCCGGG
				CGGGGCTGGG
				CGGGGGGCGG
				CTCACCCAGG
				CTCACCCCAG
				CTCACCCCTG
				CTCACCCTCC
				CTCACCTCCT
				CTCACCTGCC
				CTCACCTGGG
				CTCAGCAGGG
				CTCAGCCACC
				CTCAGCCAGG
				CTCAGCCCAC
				CTCAGGCCCC
				CTCAGGGCCC
				CTCCACCACC
				CTCCACCCAG
				CTCCACCCTG
				CTCCACCTGC
				CTCCACCTGG
				CTCCAGCAGC
				CTCCAGCTGG
				CTCCAGGAAG
				CTCCAGGAGG
				CTCCAGGGCA
				CTCCAGGGGC
				CTCCCACAGC
				CTCCCACCAC
				CTCCCACCAG
				CTCCCACCTG
				CTCCCACTGC
				CTCCCAGGCA
				CTCCCCAGGA
				CTCCCCATCT
				CTCCCCTCAC
				CTCCCGCCCC
				CTCCCGCCTC
				CTCCCTCCCG
				CTCCCTGAGG
				CTCCGCCCCC
				CTCCTGACCC
				CTCCTGAGGC
				CTCCTGCAGC
				CTCCTGGAGG
				CTCCTGGCCA
				CTCCTGGGGG
				CTCCTGGGGT
				CTCCTGGGTC
				CTCCTTGCCT
				CTCCTTGGCC
				CTCTCCAGGG
				CTCTGGGGGC
				CTCTGTGCCA
				CTCTTTTCCT
				CTGAGCCCCT
				CTGAGGCCCC
				CTGAGGCCTC
				CTGCACCCAG
				CTGCACCCCA
				CTGCACCCCC
				CTGCACCCTC
				CTGCACCTGG
				CTGCAGCCAC
				CTGCAGGCCC
				CTGCAGGCCT
				CTGCAGGCTC
				CTGCAGGGGC
				CTGCAGGTGC
				CTGCAGGTGG
				CTGCAGTGGC
				CTGCCACAGC
				CTGCCACCAC
				CTGCCACCAG
				CTGCCACCCA
				CTGCCACCCT
				CTGCCACCTC
				CTGCCAGCTC
				CTGCCAGGGG
				CTGCCCACCA
				CTGCCCCACT
				CTGCCCCAGA
				CTGCCCCATC
				CTGCCCCCAA
				CTGCCCCCAT
				CTGCCCCCCT
				CTGCCCCGCC
				CTGCCCGCCT
				CTGCCCGGCC
				CTGCCCTCAC
				CTGCTCCCAC
				CTGCTGGCAG
				CTGCTGGGGG
				CTGGAGAGGA
				CTGGAGCAGC
				CTGGAGCCCC
				CTGGAGGCCC
				CTGGAGGCCT
				CTGGAGGGGA
				CTGGAGGGGC
				CTGGAGGGGG
				CTGGAGGGTG
				CTGGAGTGGG
				CTGGCACCTG
				CTGGCAGCCC
				CTGGCAGCCT
				CTGGCAGGAG
				CTGGCAGGGG
				CTGGCAGGTG
				CTGGCCACCC
				CTGGCCAGGT
				CTGGCCCACC
				CTGGCCCCAC
				CTGGCCCCCT
				CTGGCCTCAC
				CTGGCCTCTT
				CTGGCTGGGT
				CTGGGACCCC
				CTGGGAGAAG
				CTGGGAGGAA
				CTGGGAGGGC
				CTGGGCAAGG
				CTGGGCACCA
				CTGGGCACCC
				CTGGGCCAGA
				CTGGGCCCAC
				CTGGGCCCCC
				CTGGGCCGGG
				CTGGGCCTGT
				CTGGGCGGGG
				CTGGGGAAAG
				CTGGGGAGAA
				CTGGGGAGAC
				CTGGGGAGCT
				CTGGGGAGTG
				CTGGGGCCAC
				CTGGGGCGGG
				CTGGGGCTTC
				CTGGGGGACA
				CTGGGGGAGA
				CTGGGGGCCA
				CTGGGGGCCC
				CTGGGGGCCT
				CTGGGGGCGG
				CTGGGGGCTC
				CTGGGGTGAG
				CTGGGGTGGA
				CTGGGGTGGC
				CTGGGTCCCT
				CTGGGTCTCC
				CTGGGTGAGG
				CTGGGTGCAG
				CTGGGTGCCC
				CTGGGTGCTC
				CTGGGTGGCA
				CTGGGTGGCT
				CTGGTGAGGG
				CTGGTGGAGG
				CTGGTGGGAG
				CTGGTGGGGA
				CTGGTGGGGC
				CTGGTGGGGG
				CTGTGCCCCC
				CTGTGGCCCA
				CTGTGGCCCC
				CTGTGGGCCC
				CTGTGGGGCC
				CTGTGGTCCC
				CTGTGTCCCA
				CTTCCAGCCC
				CTTGCCCAGG
				CTTGCCCTCC
				CTTGGCCAGG
				CTTGGCCTCC
				CTTGGCCTCT
				CTTGGCTGGG
				CTTGGGAGGG
				CTTGGGCAGG
				CTTTCCCCAC
				CTTTTAAAAA
				CTTTTCCTCT
				CTTTTCTCCT
				CTTTTTCTCT
				GAAAGGGGAG
				GAAGGGAAAG
				GAAGGGGCAG
				GAAGGGGCTG
				GAAGGGGTGG
				GAAGGGTGGG
				GAAGGTGGGG
				GACAGGCTGG
				GACAGGGCTG
				GACAGTGGGG
				GACCCAGGAG
				GACCCCAGGC
				GACCCTGGGC
				GACCCTGGGG
				GACTCCTGGG
				GAGAAGGGAA
				GAGACCCAGG
				GAGACTGGGG
				GAGAGAGGCC
				GAGAGGCCTG
				GAGAGGGAGC
				GAGAGGGGCC
				GAGATGGGGA
				GAGATGGGGC
				GAGCAGCCCC
				GAGCAGGTGG
				GAGCCACAGC
				GAGCCCAGCA
				GAGCCCCCAC
				GAGCCCCCAG
				GAGCCCCTCC
				GAGCCCTGGA
				GAGCCTGCAG
				GAGCCTGGCA
				GAGGAAGAAA
				GAGGAAGGGC
				GAGGAGCCCC
				GAGGAGCTGC
				GAGGAGGGGT
				GAGGCAGCCA
				GAGGCAGCCC
				GAGGCAGGAC
				GAGGCCAAGG
				GAGGCCAGGT
				GAGGCCCAGA
				GAGGCCCAGC
				GAGGCCCCTG
				GAGGCCCTGC
				GAGGCCGGGC
				GAGGCCGGGG
				GAGGCCTCAG
				GAGGCCTCCC
				GAGGCCTGGA
				GAGGCGGGGC
				GAGGCGGGGG
				GAGGCTGCCC
				GAGGCTGGCA
				GAGGCTGGTG
				GAGGGAAGAA
				GAGGGAGAGC
				GAGGGCAAGG
				GAGGGCGGGG
				GAGGGGAAGA
				GAGGGGAGAA
				GAGGGGCAGC
				GAGGGGCCCC
				GAGGGGCTCC
				GAGGGGGCGG
				GAGGGTCCTG
				GAGGGTGCAG
				GAGGGTGGTG
				GAGGTGGAGA
				GAGGTGGGAA
				GAGGTGGGCA
				GAGGTTGGGG
				GAGTGCAGGG
				GAGTGGAGGG
				GAGTGGCTGG
				GAGTGGGGGC
				GATGGCTGGG
				GATGGGGAGA
				GATGGGGCAG
				GATGGGGCTG
				GCACAGGGCC
				GCACCAGGCC
				GCACCCAGCC
				GCACCCAGGC
				GCACCCCAGC
				GCACCCTGCC
				GCACCTGCAG
				GCACCTGCCC
				GCACCTGGCC
				GCACCTGGGG
				GCACTGTGGG
				GCAGAGAAGG
				GCAGAGCAGC
				GCAGAGCCCC
				GCAGAGCTGC
				GCAGAGGCCC
				GCAGAGGGAA
				GCAGAGGGGG
				GCAGCAGAGC
				GCAGCAGCCC
				GCAGCCACCC
				GCAGCCCCAC
				GCAGCCCCCA
				GCAGCCCTCC
				GCAGCCTCCA
				GCAGCCTCCT
				GCAGCTCCAG
				GCAGCTCCCA
				GCAGCTCCTC
				GCAGCTCTGC
				GCAGCTGGCC
				GCAGGAGCCC
				GCAGGAGGGC
				GCAGGAGGTG
				GCAGGCCCCA
				GCAGGCCTCC
				GCAGGCTGGA
				GCAGGGAGCC
				GCAGGGAGCT
				GCAGGGAGGT
				GCAGGGCCCA
				GCAGGGCCCC
				GCAGGGCCCT
				GCAGGGCTGT
				GCAGGGGAGA
				GCAGGGGCAC
				GCAGGGGCCC
				GCAGGGGCCT
				GCAGGGGGCA
				GCAGGGGGCC
				GCAGGGGGCT
				GCAGGGTGGC
				GCAGGGTGTG
				GCAGGTGAGG
				GCAGGTGCAG
				GCAGGTGCCC
				GCAGGTGCCT
				GCAGGTGGAG
				GCAGGTGGGA
				GCAGGTGGGC
				GCAGTGCCCC
				GCAGTGGCCC
				GCAGTGGCCT
				GCAGTGGGGA
				GCAGTGGGGC
				GCCACAGAGG
				GCCACAGCCA
				GCCACAGCCT
				GCCACAGGCC
				GCCACAGGGA
				GCCACAGGGC
				GCCACAGGGG
				GCCACCACCC
				GCCACCAGCC
				GCCACCCAGC
				GCCACCCAGG
				GCCACCCCAC
				GCCACCCCAG
				GCCACCCCCA
				GCCACCCTCC
				GCCACCCTGC
				GCCACCTCCT
				GCCACCTCTG
				GCCACCTGGG
				GCCACTGCCC
				GCCACTGGGC
				GCCACTGGGG
				GCCAGAGGGG
				GCCAGCAGCA
				GCCAGCAGGC
				GCCAGCCACC
				GCCAGGAGCA
				GCCAGGAGCT
				GCCAGGCACC
				GCCAGGCGGG
				GCCAGGCTGA
				GCCAGGGCCC
				GCCAGGGGCA
				GCCAGGGGCT
				GCCAGGGGTG
				GCCAGGTGCC
				GCCAGGTGCT
				GCCAGGTGGG
				GCCCAAGGCC
				GCCCACCACC
				GCCCACCCAG
				GCCCACCCCT
				GCCCACCCTG
				GCCCACCTGC
				GCCCACCTGG
				GCCCACTGCC
				GCCCACTGGG
				GCCCAGAGGG
				GCCCAGCACA
				GCCCAGCACC
				GCCCAGCCAC
				GCCCAGCCTT
				GCCCAGCTCA
				GCCCAGGGAA
				GCCCAGGGAC
				GCCCAGGGGA
				GCCCAGGGGG
				GCCCAGGGGT
				GCCCAGGGTC
				GCCCAGGTGG
				GCCCAGTGGC
				GCCCCACAGC
				GCCCCACCAC
				GCCCCACTCC
				GCCCCACTGC
				GCCCCAGAGG
				GCCCCAGCCA
				GCCCCAGGTG
				GCCCCAGTGG
				GCCCCATCTC
				GCCCCCACAC
				GCCCCCACCA
				GCCCCCACCT
				GCCCCCACTC
				GCCCCCAGAG
				GCCCCCAGCA
				GCCCCCAGCT
				GCCCCCAGGA
				GCCCCCAGGC
				GCCCCCATCC
				GCCCCCCAGC
				GCCCCCCAGG
				GCCCCCCGCC
				GCCCCCGGCC
				GCCCCCTCCA
				GCCCCCTGCT
				GCCCCCTGGG
				GCCCCGGCCC
				GCCCCGGGCC
				GCCCCGGGGC
				GCCCCTCACC
				GCCCCTCCAC
				GCCCCTCCAG
				GCCCCTCTGG
				GCCCCTGCAC
				GCCCCTGCAG
				GCCCCTGCCA
				GCCCCTGGCA
				GCCCGCCCCC
				GCCCGGCCCC
				GCCCGGCCTC
				GCCCGGCCTG
				GCCCGGGAGG
				GCCCGGGCTG
				GCCCGGGGCC
				GCCCTCACCC
				GCCCTCAGCC
				GCCCTCCACC
				GCCCTCCAGC
				GCCCTCCCAG
				GCCCTGAGGC
				GCCCTGAGGG
				GCCCTGCAGC
				GCCCTGCCAC
				GCCCTGCTTC
				GCCCTGGAGA
				GCCCTGGGAA
				GCCCTGGTGG
				GCCGCCGCCG
				GCCGGGCCTG
				GCCGGGCTGG
				GCCTCAGCCA
				GCCTCAGGAG
				GCCTCAGGCC
				GCCTCAGGGA
				GCCTCAGGGC
				GCCTCCACCC
				GCCTCCAGCT
				GCCTCCAGGC
				GCCTCCCAGA
				GCCTCCCCCT
				GCCTCCCGGG
				GCCTCCCTGA
				GCCTCCTCCA
				GCCTCCTGGA
				GCCTCTCCCA
				GCCTGAGCCC
				GCCTGAGCCT
				GCCTGCAGTG
				GCCTGCCAGC
				GCCTGGAAGG
				GCCTGGAGGA
				GCCTGGAGGC
				GCCTGGAGGG
				GCCTGGAGTG
				GCCTGGCACC
				GCCTGGCAGA
				GCCTGGCCAC
				GCCTGGCTGA
				GCCTGGGAGA
				GCCTGGGAGT
				GCCTGGGCAC
				GCCTGGGGAA
				GCCTGGGGAC
				GCCTGGGGGA
				GCCTGGGGGC
				GCCTGGGGGG
				GCCTGGGGGT
				GCCTGGGGTC
				GCCTGGGTGC
				GCCTTCCCCA
				GCCTTCTGCC
				GCCTTCTGGG
				GCCTTGGCCC
				GCGGCGGGGC
				GCGGGGCAGG
				GCGGGGCCGG
				GCGGGGCTGG
				GCGGGGGCGG
				GCGGGGGCTG
				GCTCAGCCCC
				GCTCAGGAGG
				GCTCAGGCAG
				GCTCAGGCCT
				GCTCAGGGAG
				GCTCAGGGCC
				GCTCCAGCCT
				GCTCCCACCC
				GCTCCCACCT
				GCTCCCAGCA
				GCTCCCAGCT
				GCTCCCTGCA
				GCTCCTGAGG
				GCTCCTGGCC
				GCTCTCCCTC
				GCTGAGGAGC
				GCTGAGGCCA
				GCTGAGGCCC
				GCTGAGGGGC
				GCTGAGGGGG
				GCTGCAGGAG
				GCTGCAGGCC
				GCTGCAGGGA
				GCTGCAGGGC
				GCTGCAGTGG
				GCTGCCAGCA
				GCTGCCCCCA
				GCTGCCCCTC
				GCTGCCTCCA
				GCTGCTCAGG
				GCTGCTCCCC
				GCTGGAGCCC
				GCTGGAGGCA
				GCTGGAGGCC
				GCTGGAGGCT
				GCTGGAGGGC
				GCTGGAGTGG
				GCTGGCAGGA
				GCTGGCCGGG
				GCTGGCTGCA
				GCTGGGAGCA
				GCTGGGAGGC
				GCTGGGAGGT
				GCTGGGAGTG
				GCTGGGCACA
				GCTGGGCACC
				GCTGGGCACT
				GCTGGGCCCA
				GCTGGGCTCA
				GCTGGGGCCC
				GCTGGGGGAA
				GCTGGGGGAC
				GCTGGGGGCA
				GCTGGGGGCC
				GCTGGGGGGC
				GCTGGGGTGC
				GCTGGGTGAG
				GCTGGGTGCC
				GCTGTGGGCC
				GCTGTGTCCC
				GCTTCCCCAG
				GCTTCCTGGA
				GCTTCTGGGG
				GGAAAGAAAA
				GGAAGAGGCA
				GGAAGGAAAA
				GGAAGGCAGC
				GGAAGGGGCA
				GGAAGGGGCC
				GGAAGGGGCT
				GGAAGGGGGC
				GGAAGTGGAG
				GGACACAGGG
				GGACAGGCTG
				GGACAGTGGG
				GGACCCAGGA
				GGACCCAGGC
				GGACCCCAGG
				GGACCTGGGC
				GGAGACCCAG
				GGAGAGGAGC
				GGAGAGGATG
				GGAGAGGCCA
				GGAGATGAGG
				GGAGATGGGA
				GGAGCAGGCA
				GGAGCAGGTG
				GGAGCAGTGG
				GGAGCCACTG
				GGAGCCCCCA
				GGAGCCCCTC
				GGAGCCCCTG
				GGAGCTGCCC
				GGAGCTGCCT
				GGAGCTGGCA
				GGAGGAAAGA
				GGAGGAGAAA
				GGAGGCAAGG
				GGAGGCCAAG
				GGAGGCCCCA
				GGAGGCCGGG
				GGAGGCCTGC
				GGAGGCTGCA
				GGAGGCTGCC
				GGAGGGCAGT
				GGAGGGCCTG
				GGAGGGCGGG
				GGAGGGGATG
				GGAGGGGCCC
				GGAGGGGCGG
				GGAGGGGCTC
				GGAGGGGGCC
				GGAGGGGGCG
				GGAGGGTGAG
				GGAGGGTGGC
				GGAGGTGGCA
				GGAGGTGGCC
				GGAGGTGGGT
				GGAGGTTGGG
				GGAGTGAGGG
				GGAGTGGCTG
				GGATGGGGGC
				GGCAAGGAGG
				GGCAAGGCTG
				GGCACAGAGC
				GGCACAGGGC
				GGCACCAGGG
				GGCACCCAGC
				GGCACCCAGG
				GGCACCTGCC
				GGCACCTGGC
				GGCACCTGGG
				GGCAGAAGGG
				GGCAGAGGGT
				GGCAGCACAG
				GGCAGCCACC
				GGCAGCCCCA
				GGCAGCCCCC
				GGCAGCCCCT
				GGCAGCCTCC
				GGCAGCTCCA
				GGCAGCTGGA
				GGCAGGAGGT
				GGCAGGATGG
				GGCAGGCACC
				GGCAGGCCCA
				GGCAGGCCCC
				GGCAGGCCCT
				GGCAGGGACA
				GGCAGGGACC
				GGCAGGGCAC
				GGCAGGGGGT
				GGCAGGTGAG
				GGCAGGTGCC
				GGCAGTGAGG
				GGCAGTGCAG
				GGCAGTGCCC
				GGCAGTGGAG
				GGCAGTGGCA
				GGCAGTGGCC
				GGCAGTGGCT
				GGCAGTGGGA
				GGCATGGAGG
				GGCCAAGGCC
				GGCCAAGGGG
				GGCCACAGCC
				GGCCACAGTG
				GGCCACCCAG
				GGCCACCTGG
				GGCCAGAGCC
				GGCCAGCCCA
				GGCCAGCTGC
				GGCCAGGAGC
				GGCCAGGATG
				GGCCAGGCAC
				GGCCAGGCCG
				GGCCAGGCGG
				GGCCAGGGAA
				GGCCAGGGAC
				GGCCAGGGGA
				GGCCAGGGGG
				GGCCAGGGGT
				GGCCAGGTGC
				GGCCAGTGGC
				GGCCATGGGG
				GGCCCACAGG
				GGCCCACCCA
				GGCCCACCCC
				GGCCCACCCT
				GGCCCACCTG
				GGCCCAGAGA
				GGCCCAGCAC
				GGCCCAGCCA
				GGCCCAGCTC
				GGCCCAGGAA
				GGCCCAGGAC
				GGCCCAGGTG
				GGCCCCACAG
				GGCCCCACCT
				GGCCCCAGCT
				GGCCCCAGGA
				GGCCCCAGTG
				GGCCCCCACC
				GGCCCCCAGC
				GGCCCCCAGG
				GGCCCCCCAG
				GGCCCCCGCC
				GGCCCCCTCC
				GGCCCCCTGC
				GGCCCCCTGG
				GGCCCCGGGC
				GGCCCCGGGG
				GGCCCCTCTC
				GGCCCCTCTG
				GGCCCCTGCT
				GGCCCCTTCC
				GGCCCGGCCC
				GGCCCGGGGC
				GGCCCTCCCT
				GGCCCTGAGC
				GGCCCTGCCA
				GGCCCTTCCC
				GGCCGGGCAG
				GGCCGGGCCC
				GGCCGGGCGC
				GGCCGGGCGG
				GGCCGGGCTG
				GGCCGGGGCC
				GGCCGGGGGC
				GGCCTCAGAG
				GGCCTCAGCT
				GGCCTCAGGA
				GGCCTCCCAC
				GGCCTCCCCA
				GGCCTCCCCC
				GGCCTCCTGA
				GGCCTCGGCC
				GGCCTGAGCC
				GGCCTGCAGC
				GGCCTGCCCC
				GGCCTGGCAC
				GGCCTGGGAA
				GGCCTGGGCG
				GGCCTGGGTC
				GGCCTGGTGC
				GGCCTTGGCC
				GGCGCCCACC
				GGCGGAGGGG
				GGCGGCCGGG
				GGCGGCGGCG
				GGCGGCGGGG
				GGCGGCTGGG
				GGCGGGAGGG
				GGCGGGCAGG
				GGCGGGGCAG
				GGCGGGGCCG
				GGCGGGGCTG
				GGCGGGGGCC
				GGCGGGGGCG
				GGCGGGGGGA
				GGCGGGGGGC
				GGCGGGGTGG
				GGCGGGTGGG
				GGCGGTGGGG
				GGCTCAGCCC
				GGCTCAGGCC
				GGCTCCCACC
				GGCTCCCCTG
				GGCTGAGAGG
				GGCTGCACCC
				GGCTGCAGCA
				GGCTGCAGCT
				GGCTGCAGGA
				GGCTGCAGGT
				GGCTGCCCCA
				GGCTGCCCCC
				GGCTGCCCCT
				GGCTGCCGGG
				GGCTGCTCCC
				GGCTGCTGCA
				GGCTGGAAGG
				GGCTGGAGCA
				GGCTGGAGTG
				GGCTGGCAGA
				GGCTGGGACC
				GGCTGGGACT
				GGCTGGGAGT
				GGCTGGGATG
				GGCTGGGCAC
				GGCTGGGGTC
				GGCTGGGTGA
				GGCTGGGTGC
				GGCTGGTCCC
				GGCTGGTGGA
				GGCTGGTGTG
				GGCTGTGCAG
				GGCTGTGCCC
				GGCTGTGGCA
				GGCTGTGTCC
				GGCTTCCCCA
				GGCTTGGGGC
				GGGAAAGAGA
				GGGAAAGGAA
				GGGAAGAAAA
				GGGAAGAGGC
				GGGAAGCCCA
				GGGAAGGAGC
				GGGAAGGGCC
				GGGACACAGG
				GGGACAGAGC
				GGGACAGGGT
				GGGACCCCAG
				GGGACCCCTG
				GGGACTGGGC
				GGGACTGTGG
				GGGAGACCCC
				GGGAGAGAAA
				GGGAGAGGCC
				GGGAGAGGCT
				GGGAGATGGA
				GGGAGCAGCC
				GGGAGCAGTG
				GGGAGCCCCA
				GGGAGCCCCC
				GGGAGCCCCT
				GGGAGCGGGG
				GGGAGCTGCA
				GGGAGCTGCC
				GGGAGGAAGC
				GGGAGGCACC
				GGGAGGCAGT
				GGGAGGCCAC
				GGGAGGCCCA
				GGGAGGCCCC
				GGGAGGCCGG
				GGGAGGCCTC
				GGGAGGCGGG
				GGGAGGCTGT
				GGGAGGGACC
				GGGAGGGCCT
				GGGAGGGCGG
				GGGAGGGTGA
				GGGAGGTGCC
				GGGAGGTGGT
				GGGAGTGGTG
				GGGATGAGGG
				GGGATGGCTG
				GGGATGGTGG
				GGGCAAGGGG
				GGGCACAGCC
				GGGCACAGGC
				GGGCACCCAG
				GGGCACCTGC
				GGGCACCTGG
				GGGCACTGCC
				GGGCAGAAGG
				GGGCAGAGCA
				GGGCAGAGGT
				GGGCAGCCCC
				GGGCAGCCCT
				GGGCAGCCTC
				GGGCAGCTCC
				GGGCAGGAGT
				GGGCAGGCCA
				GGGCAGGCCC
				GGGCAGGCCT
				GGGCAGGGAT
				GGGCAGGTGC
				GGGCCAAGGC
				GGGCCACAGA
				GGGCCACAGG
				GGGCCACTGC
				GGGCCAGAGC
				GGGCCAGCCC
				GGGCCAGCTG
				GGGCCAGGGT
				GGGCCAGTGG
				GGGCCATGGG
				GGGCCCACCC
				GGGCCCAGCA
				GGGCCCAGCT
				GGGCCCAGTG
				GGGCCCCACC
				GGGCCCCAGA
				GGGCCCCAGC
				GGGCCCCCAG
				GGGCCCCGGG
				GGGCCCCTCC
				GGGCCCCTGC
				GGGCCCGGCC
				GGGCCCGGGG
				GGGCCCTGAG
				GGGCCCTGCA
				GGGCCCTGCT
				GGGCCCTGGA
				GGGCCGGGCC
				GGGCCGGGCG
				GGGCCGGGGC
				GGGCCGGGGG
				GGGCCGGGTG
				GGGCCTCAGC
				GGGCCTCCCA
				GGGCCTCCCT
				GGGCCTGAGC
				GGGCCTGCAG
				GGGCCTGGAA
				GGGCGCGGGG
				GGGCGGAGGG
				GGGCGGCCGG
				GGGCGGCGGG
				GGGCGGCTGG
				GGGCGGGAGG
				GGGCGGGTGG
				GGGCGTGGGG
				GGGCTCAGCC
				GGGCTCAGGA
				GGGCTCAGGC
				GGGCTCCAGC
				GGGCTCCCCA
				GGGCTCCTGC
				GGGCTCTGGC
				GGGCTGAGGT
				GGGCTGCAGT
				GGGCTGCCCA
				GGGCTGCCCC
				GGGCTGCCCT
				GGGCTGCCTC
				GGGCTGCGGG
				GGGCTGCTGT
				GGGCTGGGCG
				GGGCTGTGCC
				GGGCTTCCCT
				GGGGAAAAGG
				GGGGAAGAAA
				GGGGAAGCTG
				GGGGAAGGTG
				GGGGAATGGG
				GGGGACACAG
				GGGGAGCAGA
				GGGGAGCAGC
				GGGGAGCCCC
				GGGGAGCCTG
				GGGGAGCGGG
				GGGGAGGATG
				GGGGAGGCCA
				GGGGAGGCCG
				GGGGAGGCCT
				GGGGAGGGAT
				GGGGAGGTGA
				GGGGAGGTGC
				GGGGATGAGG
				GGGGATGGTG
				GGGGCAAGGG
				GGGGCACAGG
				GGGGCAGCCA
				GGGGCAGCCT
				GGGGCAGGCC
				GGGGCAGGCT
				GGGGCATGGG
				GGGGCCAAGG
				GGGGCCACAG
				GGGGCCAGGA
				GGGGCCAGGT
				GGGGCCCAGA
				GGGGCCCCAG
				GGGGCCCCCA
				GGGGCCCCTG
				GGGGCCCGGG
				GGGGCCCTGC
				GGGGCCGAGG
				GGGGCCGGGC
				GGGGCCTCAG
				GGGGCCTGCC
				GGGGCCTGGT
				GGGGCCTGTC
				GGGGCCTTGG
				GGGGCGGAGG
				GGGGCGGCCG
				GGGGCGGCGG
				GGGGCGGGAG
				GGGGCGGGCG
				GGGGCGGTGG
				GGGGCTCCAG
				GGGGCTCCCA
				GGGGCTCCCC
				GGGGCTCCTC
				GGGGCTCTGC
				GGGGCTGAGC
				GGGGCTGCCA
				GGGGCTGCCC
				GGGGCTGTGC
				GGGGCTGTGT
				GGGGGAGGCC
				GGGGGAGGCT
				GGGGGCAAGG
				GGGGGCACAG
				GGGGGCAGCA
				GGGGGCAGCC
				GGGGGCAGGT
				GGGGGCCCAG
				GGGGGCCGGG
				GGGGGCGGAG
				GGGGGCGGGC
				GGGGGCGGTG
				GGGGGCTCAG
				GGGGGCTCCC
				GGGGGCTCTG
				GGGGGCTGCA
				GGGGGCTGCC
				GGGGGCTGCT
				GGGGGTCAGG
				GGGGGTGCAG
				GGGGGTGCCT
				GGGGGTGCTG
				GGGGGTGGCC
				GGGGTCAGGA
				GGGGTCCCAG
				GGGGTCCCCA
				GGGGTCGGGG
				GGGGTCTCCC
				GGGGTGAGGA
				GGGGTGGCGG
				GGGGTGGGCC
				GGGGTTTGGG
				GGGTCAGGAG
				GGGTCAGGGA
				GGGTCCAGGG
				GGGTCGGGGG
				GGGTCTCCTG
				GGGTCTGGGC
				GGGTGAGAGG
				GGGTGAGGGC
				GGGTGAGGTG
				GGGTGATGGG
				GGGTGCAGTG
				GGGTGCCTGG
				GGGTGGAAGG
				GGGTGGAGGT
				GGGTGGAGTG
				GGGTGGCAGA
				GGGTGGCAGC
				GGGTGGCCAG
				GGGTGGCCTG
				GGGTGGCGGG
				GGGTGGCTGC
				GGGTGGGCAC
				GGGTGGGCCC
				GGGTGGGCCT
				GGGTGGGGCG
				GGTCAGGAGG
				GGTCAGGGAG
				GGTCCCAGCC
				GGTCCCTGCC
				GGTGAGGAGG
				GGTGAGGCTG
				GGTGAGGGCC
				GGTGAGGGGA
				GGTGAGGGGC
				GGTGCAGGGG
				GGTGCAGTGG
				GGTGCCAGGC
				GGTGCCCACC
				GGTGCCCAGC
				GGTGCCTCCC
				GGTGCCTGGC
				GGTGGAAGGG
				GGTGGAGCTG
				GGTGGAGGCT
				GGTGGAGGGC
				GGTGGAGGGT
				GGTGGCAGCA
				GGTGGCAGGT
				GGTGGCCGGG
				GGTGGCGGGG
				GGTGGCTGAG
				GGTGGCTGCC
				GGTGGCTGGA
				GGTGGGAAGA
				GGTGGGAGCC
				GGTGGGCACC
				GGTGGGCAGA
				GGTGGGCAGC
				GGTGGGCCAG
				GGTGGGCCTG
				GGTGGGCGGG
				GGTGGGCTCC
				GGTGGGGAAA
				GGTGGGGCCC
				GGTGGGGCGG
				GGTGGGGGAC
				GGTGGGGGCC
				GGTGGGGGCG
				GGTGGGTGCC
				GGTGGTGAGG
				GGTGGTGGCC
				GGTGGTGGCT
				GGTGGTGGGC
				GGTGGTGGGT
				GGTGTGGGCC
				GGTTGGGGGC
				GTCAGGGAGG
				GTCCCAGCCC
				GTCCCAGCTG
				GTCCCCAGGC
				GTCCCCCACC
				GTCCCCCAGC
				GTCCCCCAGG
				GTCCCCTGCC
				GTCCCTGGCC
				GTCCTGCCCC
				GTCCTGGCCC
				GTCCTGGGGC
				GTCCTGGGGG
				GTCTCCTGCC
				GTCTGGGAGG
				GTGAGCCAGG
				GTGAGCCCAG
				GTGAGGGCAG
				GTGAGGGGAG
				GTGCAGGGGC
				GTGCAGTGGG
				GTGCCAGGCT
				GTGCCCACCC
				GTGCCCAGCA
				GTGCCCAGCC
				GTGCCCAGGC
				GTGCCCCAGG
				GTGCCCCTGC
				GTGCCCTGCC
				GTGCCTGGCC
				GTGCCTGGGA
				GTGCCTGGGC
				GTGCTGGCAG
				GTGCTGGGCC
				GTGGAAGGGG
				GTGGAGCAGG
				GTGGAGGGGC
				GTGGAGGGTG
				GTGGCAGAGC
				GTGGCAGGGA
				GTGGCAGGGC
				GTGGCCAGGC
				GTGGCCCCAG
				GTGGCCCCTG
				GTGGCCTCCC
				GTGGCTGCCA
				GTGGCTGGCA
				GTGGCTGGTG
				GTGGGAGAGA
				GTGGGAGCAG
				GTGGGAGCCC
				GTGGGAGGAA
				GTGGGAGGCC
				GTGGGAGGCT
				GTGGGCACAG
				GTGGGCAGGA
				GTGGGCCCAG
				GTGGGCCGGG
				GTGGGCTGAG
[truncated: 421 more rows]

## Sheet: motif dist. core promoters
distribution of motifs unique to modern human in human core promoters
hexamers		heptamers		octamers		nonamers		decamers
N.A.	N.A.	RABEP1_1	12	ZNF514_1	15	TMEM99_1	21	MYOM2_2	28
		PAXIP1_1	11	CPAMD8_1	13	C1orf170_1	17	GPSM1_2	27
		ABCG2_1	10	SF3A1_1	13	ITIH5_1	15	RPH3AL_4	17
		CENPV_1	10	ITIH5_1	12	ARHGDIG_1	14	C1orf170_1	16
		CHPT1_3	10	SUV420H1_1	12	CKB_3	14	IBA57_2	16
		CLPTM1L_3	10	ECHDC3_1	11	EPM2A_2	14	ITIH5_1	15
		FGGY_1	10	TTLL6_1	11	GPSM1_2	14	GPC5_1	12
		ADARB1_2	9	VEZF1_1	11	ATF1_3	13	JMJD7_1	12
		AK3_1	9	ANKRD13D_2	10	PPP3CC_1	13	JMJD7-PLA2G4B_1	12
		C14orf43_2	9	JKAMP_1	10	SUMO3_1	13	AKAP1_1	11
		CLPTM1L_4	9	LSM7_1	10	C12orf23_1	12	C21orf56_1	11
		CTD-2368P22.1_1	9	NTHL1_1	10	CCDC106_1	12	CLOCK_3	11
		FCHO1_1	9	PRKACA_1	10	DDHD2_1	12	GPR143_1	11
		JMJD8_2	9	PRR5_1	10	PAK6_2	12	KANSL3_2	11
		KANK2_2	9	SLC16A3_2	10	PFKFB4_1	12	ST3GAL4_3	11
		KCNH1_1	9	ZNF746_1	10	PNMA6A_1	12	TACC2_3	11
		MAPK8IP3_1	9	B3GNT1_1	9	PNMA6A_2	12	ACTB_4	10
		NCK2_2	9	C16orf88_1	9	PNMA6B_1	12	ASPSCR1_1	10
		OSBPL6_1	9	CNKSR3_1	9	PNMA6D_1	12	B3GALT6_1	10
		PACSIN2_1	9	COG1_1	9	QKI_1	12	B3GNT3_1	10
		POFUT1_1	9	EPM2A_2	9	REST_2	12	CCNYL1_2	10
		SSBP2_1	9	FZR1_1	9	SCLY_1	12	CLSTN1_1	10
		TFB2M_1	9	GABRG3_1	9	SNTG2_1	12	CYHR1_3	10
		TPRA1_2	9	HAAO_1	9	ZNF581_2	12	EML3_2	10
		ZNF302_1	9	HEY2_1	9	ALDH1A3_1	11	FIBCD1_1	10
		ZNF747_2	9	HYOU1_2	9	ALG5_1	11	FOXO3_2	10
		ADD1_1	8	IL28RA_1	9	B3GALT6_1	11	GPR64_1	10
		ALDH1A3_1	8	INPP1_2	9	FAM165B_2	11	MARK3_2	10
		ANKRD65_2	8	LIMD2_2	9	GNPTG_1	11	MEF2A_3	10
		C19orf47_2	8	PCSK7_1	9	MRPL14_1	11	MGAT1_7	10
		C9orf116_1	8	POLE4_2	9	MYO5B_1	11	MICALL1_1	10
		CCDC106_1	8	QKI_1	9	NCAPD3_2	11	NCAPD3_1	10
		CKB_2	8	RALGPS1_2	9	NFATC1_1	11	PCGF3_1	10
		CSRNP1_2	8	SETD8_3	9	PLCB4_2	11	PPP4R1L_1	10
		CTTNBP2_1	8	SMAD2_2	9	SDF4_1	11	RPLP2_1	10
		EEF1B2_1	8	SMYD4_1	9	SLC35E2B_1	11	SLC2A11_2	10
		EFCAB2_2	8	STIM2_1	9	SLC6A8_1	11	SPG7_3	10
		EIF4G1_2	8	TBCD_1	9	SNTB2_2	11	TMBIM6_1	10
		EML3_2	8	USP32_2	9	STK32C_1	11	TOE1_3	10
		FAM149A_1	8	WFS1_1	9	UBE2E2_2	11	AMN_2	9
		FAM195A_1	8	ABCC4_1	8	ZBTB39_1	11	APOBEC3F_1	9
		FAM78A_1	8	ACOX3_2	8	ZC3H18_1	11	ARL4C_2	9
		HLCS_1	8	ACTB_4	8	ZNF580_2	11	ATG10_1	9
		ITPK1_2	8	ADAM12_1	8	ADRM1_1	10	CACNA1B_1	9
		KIAA1211L_1	8	ANXA4_1	8	APPBP2_2	10	CACNB2_1	9
		LRP11_1	8	ARF1_1	8	ARL4C_2	10	CAMKK1_1	9
		LSM14B_1	8	B3GNT4_1	8	BHMT2_1	10	CCPG1_2	9
		MAPK8IP3_2	8	BMP2_1	8	C16orf7_2	10	COMTD1_2	9
		OSTM1_1	8	C14orf80_2	8	C7orf25_2	10	CSDA_1	9
		PCBD2_2	8	C2CD2_1	8	CBX3_2	10	DEGS1_2	9
		PLEC_5	8	CEBPB_1	8	CCDC88B_2	10	DLG1_4	9
		PRMT3_1	8	CPEB1_1	8	CCNJ_1	10	EEF1D_3	9
		PRSS23_1	8	CPEB3_1	8	CLPTM1L_3	10	EFCAB4B_2	9
		RNF166_1	8	DOK1_1	8	DUS2L_2	10	FAM20A_2	9
		RPH3AL_4	8	EIF4G2_3	8	E2F7_1	10	FBRS_2	9
		SH3KBP1_1	8	EPHB2_1	8	EFCAB4B_2	10	GATA2_1	9
		SIPA1_4	8	GALNT14_1	8	FAM116B_1	10	HMHA1_2	9
		SNRNP40_1	8	GNPTG_1	8	GGH_1	10	HNRPDL_1	9
		SNX24_1	8	HEATR2_2	8	LAP3_2	10	KCNJ3_1	9
		SPECC1_2	8	IFITM10_2	8	MAPK13_2	10	KRT7_1	9
		ST6GAL2_1	8	IFITM10_3	8	MEST_1	10	MAPK13_2	9
		STX4_1	8	IFNGR2_2	8	MGAT5B_1	10	MCM7_2	9
		TGFBR1_1	8	KSR1_1	8	MRPS2_1	10	MSL1_2	9
		TIGD5_1	8	MAP3K5_1	8	MRPS5_2	10	PFKFB4_1	9
		TOP2B_2	8	MEMO1_3	8	NECAB1_1	10	PLEKHA1_1	9
		ADAM12_1	7	MTCP1_2	8	NTHL1_1	10	PLEKHG3_2	9
		ADPRHL1_1	7	MTERFD1_1	8	OVCA2_1	10	PNMA6A_1	9
		ANGPTL6_1	7	MUTYH_3	8	PPP4R1L_1	10	PNMA6A_2	9
		ANO7_1	7	NBL1_2	8	PTPRU_1	10	PNMA6B_1	9
		ANXA5_1	7	NSMAF_2	8	RP11-1055B8.6_1	10	PNMA6D_1	9
		ARFGAP3_1	7	PDE1C_2	8	SCARB2_2	10	RAB6A_2	9
		ARIH1_2	7	PFDN4_3	8	SERPINB6_2	10	RNF7_1	9
		BMP2_1	7	PLEKHA3_2	8	SLC19A1_1	10	ST3GAL1_1	9
		C15orf27_1	7	POMP_1	8	SLC22A3_2	10	TBC1D24_1	9
		C16orf52_1	7	PRSS23_1	8	SLC35E2B_2	10	UBE2F_1	9
		C16orf58_1	7	RAB34_5	8	SLC37A1_2	10	USP33_2	9
		C19orf57_1	7	RHOBTB1_1	8	TSNARE1_1	10	WIPI1_1	9
		C5orf43_1	7	RHOBTB3_4	8	ABCG2_1	9	ADCY4_3	8
		CACNB2_1	7	RNFT2_1	8	AC004258.1_1	9	ADM2_1	8
		CALN1_2	7	RPS6KA1_1	8	ADAM33_1	9	ANKRD65_2	8
		CCDC88B_2	7	SDF4_1	8	ADAMTSL5_1	9	APOBEC3G_2	8
		CCDC88C_1	7	SPPL2A_1	8	AMN_2	9	ARHGAP21_1	8
		CDKN2AIPNL_1	7	ST3GAL4_3	8	ANKRD65_2	9	ARHGDIG_1	8
		CHCHD7_1	7	STEAP3_1	8	ARL2BP_1	9	ARHGEF3_3	8
		CHD9_1	7	THSD1_1	8	ARMC5_2	9	ARMC5_2	8
		CPSF4_1	7	UBE2D3_1	8	ATG10_2	9	ARMC7_1	8
		CRK_1	7	ABCA5_1	7	C21orf119_1	9	ASB1_2	8
		CXCL16_2	7	AC013461.1_3	7	C4orf34_2	9	ATG10_2	8
		DBP_1	7	AK3_1	7	CCNL2_1	9	B3GNT4_1	8
		DGKZ_3	7	ALYREF_1	7	CDH3_3	9	C16orf13_1	8
		DNAJC1_2	7	AMN_2	7	CHSY1_1	9	C1orf122_2	8
		DNAJC13_2	7	AP2A2_1	7	CHSY3_1	9	C21orf119_1	8
		DNPEP_1	7	ARHGAP21_1	7	CIRBP_4	9	C5orf43_1	8
		ELOVL7_1	7	ARHGEF1_1	7	CKB_4	9	CAB39_1	8
		EME2_1	7	AXIN2_2	7	CLCN7_1	9	CACNB3_2	8
		EMID1_1	7	AZIN1_1	7	CLPTM1L_4	9	CCNJ_1	8
		EML3_1	7	BNC1_1	7	CLUL1_1	9	CD63_3	8
		EPN2_3	7	C12orf75_3	7	CNOT6L_1	9	CHPT1_3	8
		ESRP2_1	7	CARHSP1_3	7	COPA_1	9	CIRBP_4	8
		EXT1_1	7	CCT6A_1	7	CTBP1_4	9	CKB_3	8
		FAM195A_2	7	CHST12_1	7	CUX1_2	9	CKS2_1	8
		FAM19A4_1	7	CORO2A_1	7	CYSTM1_1	9	COL16A1_2	8
		FAM70B_1	7	CSRP2_1	7	DEXI_2	9	CRIM1_1	8
		FKBP1A_1	7	CTBP1_2	7	DHX30_2	9	CRKL_1	8
		FOXL2_1	7	CUX1_2	7	DLG1_4	9	CTSZ_1	8
		FRG1B_1	7	CYGB_1	7	EML3_2	9	CUL4A_2	8
		FZD6_1	7	DCAF7_1	7	EOGT_2	9	CYP1B1_1	8
		GPR27_1	7	DHX34_1	7	ETS1_2	9	DCAKD_2	8
		HAS3_2	7	DICER1_2	7	FNBP1L_1	9	DCBLD2_2	8
		HDAC4_1	7	DOCK1_1	7	GPR143_1	9	DEXI_2	8
		HERC4_2	7	ERBB2IP_1	7	HIPK3_1	9	DHCR7_2	8
		IL1R1_3	7	ETS1_2	7	HIRIP3_1	9	DHX30_2	8
		LAMA3_2	7	FAM18B2_1	7	HR_2	9	DLGAP4_3	8
		LIN7B_1	7	FAM18B2_2	7	ICA1L_3	9	DYNC1H1_3	8
		MAMLD1_1	7	FAM18B2-CDRT4_1	7	ILF3_2	9	EFCAB4B_1	8
		MAP2K3_1	7	FAM18B2-CDRT4_2	7	ILF3_3	9	FAM102A_1	8
		MAST4_1	7	FUT11_2	7	KATNAL1_1	9	FAM105B_1	8
		METAP1D_1	7	GET4_1	7	KCNJ3_1	9	FAM122B_1	8
		MKX_1	7	HAS3_2	7	KIAA1586_1	9	FAM169A_3	8
		MOSPD2_1	7	HBA1_1	7	KLHL35_1	9	FAM50A_1	8
		MYOM2_2	7	HECA_1	7	LEPR_1	9	FBXL17_2	8
		NABP2_2	7	HERC3_2	7	LIG4_1	9	FRG1_2	8
		NRG1_3	7	HK1_3	7	MGEA5_2	9	GNB4_1	8
		NSMAF_2	7	HMHA1_2	7	MIER3_1	9	GPM6B_1	8
		NSMAF_3	7	HSF2BP_1	7	MTCP1_2	9	GPR108_2	8
		NUP214_1	7	KANK1_1	7	MTL5_2	9	GPR157_2	8
		NXPH3_1	7	KCMF1_1	7	NAPEPLD_2	9	HBM_1	8
		P4HA2_2	7	LPAR2_2	7	NMRK1_1	9	HIATL2_1	8
		PACS2_1	7	MADCAM1_1	7	NPDC1_1	9	HMHA1_4	8
		PFDN2_1	7	MAPK8IP3_2	7	NUDT8_1	9	HR_2	8
		PIGQ_1	7	MATR3_4	7	PIAS2_2	9	HRAS_1	8
		PIK3R1_1	7	METAP1D_1	7	PLEC_1	9	HSF2BP_1	8
		PNCK_2	7	MTHFS_1	7	PODXL2_1	9	KIAA0182_2	8
		PNMA6A_1	7	MTM1_1	7	POLR3D_1	9	KRT17_2	8
		PNMA6A_2	7	MXI1_3	7	PPP1R3E_3	9	LPAR1_2	8
		PNMA6B_1	7	NCAM2_1	7	PUF60_2	9	MAP3K7_2	8
		PNMA6D_1	7	NIPAL4_1	7	PUM2_4	9	MAP4K5_1	8
		PPIG_2	7	PLXNA3_1	7	RERE_6	9	MICALL2_3	8
		PRICKLE1_6	7	PPP4R1_2	7	RP11-73M18.2_1	9	MKNK2_1	8
		RAPGEF1_2	7	PRICKLE1_5	7	RPS23_2	9	MLPH_2	8
		RPGR_1	7	PSMA7_1	7	SIK2_1	9	MRPS34_1	8
		RPLP2_1	7	PTBP3_2	7	SLC35E2_2	9	MSI1_1	8
		SCNN1G_1	7	PTDSS1_1	7	SLCO4A1_1	9	NAA35_1	8
		SCO2_2	7	PTDSS1_2	7	SOCS4_1	9	NECAB3_3	8
		SDHAF2_2	7	PTH1R_1	7	SOX13_2	9	NPRL3_3	8
		SEC24A_1	7	PWWP2B_1	7	SPINT1_2	9	NXN_2	8
		SH2B1_1	7	RALB_3	7	STAT1_1	9	OTUD4_2	8
		SH3PXD2B_1	7	RASL11A_1	7	SURF4_1	9	PACSIN2_1	8
		SLC25A10_1	7	RNF2_1	7	SYCE1_1	9	PHF16_2	8
		SLC2A11_2	7	RP5-862P8.2_1	7	TFG_3	9	PIGP_3	8
		SNX24_2	7	RRAGD_1	7	TM6SF1_2	9	PKIA_1	8
		SNX8_1	7	RRM1_1	7	TMEM63A_1	9	PKN1_4	8
		TBCB_2	7	SCLY_1	7	TNFRSF10A_1	9	PPIL6_1	8
		TCTE3_1	7	SMURF2_2	7	TSR3_1	9	PPP1CA_2	8
		TEAD3_1	7	SNCA_3	7	USP39_1	9	PRSS23_1	8
		TM6SF1_2	7	SNX25_1	7	ZDHHC11_1	9	RAB31_1	8
		TMEM138_1	7	SNX9_1	7	ZNF324_2	9	RARRES2_1	8
		UQCRC1_1	7	SOX13_2	7	ZNF667_1	9	REST_2	8
		WDR83_1	7	TACC1_3	7	ZNF800_2	9	RHCG_1	8
		YAF2_1	7	TBC1D14_2	7	AAGAB_1	8	RP11-73M18.2_1	8
		ZIK1_1	7	TBKBP1_1	7	AARD_1	8	RPP38_2	8
		ZNF581_2	7	TES_1	7	ACTR1B_1	8	RPS2_1	8
		ZYG11A_1	7	TMEM38A_1	7	AK3_1	8	SCN4B_2	8
		A2LD1_1	6	TMEM63A_1	7	AP5Z1_1	8	SCUBE1_1	8
		AADAT_2	6	TMEM99_1	7	APOPT1_1	8	SEPT2_1	8
		ABAT_1	6	TRIM25_1	7	ARHGEF18_1	8	SLC16A3_2	8
		ACP6_1	6	TSC2_1	7	ARIH1_2	8	SLC52A1_1	8
		ACVRL1_1	6	TSPAN5_2	7	ATP2B1_2	8	SNAP29_1	8
		ANKRD12_2	6	TST_1	7	BAX_1	8	SOX13_2	8
		ANKRD13D_2	6	TSTA3_1	7	BTBD9_1	8	SPATA2_1	8
		ANKRD18B_1	6	TXNDC11_1	7	C19orf47_2	8	SQSTM1_4	8
		ANKRD23_1	6	ZNF516_1	7	C19orf73_1	8	SUV420H1_1	8
		APOPT1_1	6	ZNF706_2	7	C2orf42_2	8	TFAP2C_1	8
		APTX_1	6	ABI2_1	6	C8orf42_1	8	TGFBR1_1	8
		ARAP2_1	6	ADAMTS7_1	6	C9_1	8	TMEM14C_1	8
		ARHGDIG_1	6	ADCY4_3	6	CACNB3_2	8	TNK2_1	8
		ARHGEF1_2	6	ADM2_1	6	CARD10_1	8	TTLL1_1	8
		ARL2BP_1	6	ADRM1_1	6	CCDC144A_1	8	UBE4B_1	8
		ARL6IP4_3	6	ANKRD13D_3	6	COA5_1	8	ULK3_1	8
		ASAP3_1	6	ANKRD6_1	6	CTD-2368P22.1_1	8	VPS37C_2	8
		ASB1_2	6	ARG2_1	6	DCAF13_2	8	WWOX_2	8
		ASB6_1	6	ARHGAP33_2	6	DCAF5_1	8	ZBTB38_8	8
		AZI2_1	6	ARHGDIG_1	6	DGKZ_3	8	ZNF398_3	8
		B4GALT1_1	6	ARHGEF2_4	6	DGKZ_4	8	ACTR1B_1	7
		B4GALT7_1	6	ARID4B_2	6	DHFR_2	8	ADRM1_3	7
		BAMBI_1	6	ASAP1_1	6	DICER1_3	8	AMIGO2_2	7
		BANF1_3	6	ASB3_1	6	DNMBP_1	8	ANGPTL6_1	7
		BCAP31_3	6	ATP11B_1	6	DONSON_1	8	ARFGAP2_1	7
		BCL2L1_3	6	ATP8B2_2	6	DST_2	8	ARL6IP4_2	7
		C12orf23_1	6	ATRNL1_1	6	EEF1D_3	8	ATF1_3	7
		C16orf55_1	6	B4GALT5_1	6	ERICH1_1	8	BANF1_3	7
		C1QTNF6_1	6	BACH1_2	6	ETNK2_1	8	BCL7B_3	7
		C7orf23_2	6	BCAS4_1	6	FAM102A_1	8	BCL7B_4	7
		C7orf50_3	6	BUD13_1	6	FAM165B_1	8	BLMH_1	7
		CACNA1B_1	6	C15orf27_1	6	FAM21A_1	8	BRD7_2	7
		CACNA1G_1	6	C16orf86_1	6	FAM21C_1	8	BTG3_1	7
		CASD1_2	6	C18orf1_1	6	FBXL17_1	8	BUD13_1	7
		CBX3_3	6	C19orf76_1	6	FBXO5_1	8	C11orf48_1	7
		CCNYL1_2	6	C1orf74_1	6	GALNT1_1	8	C12orf5_1	7
		CD2BP2_1	6	C21orf56_1	6	GALNTL1_1	8	C15orf23_2	7
		CDKN1A_2	6	C21orf91_2	6	GPR137B_2	8	C19orf6_2	7
		CDKN2A_5	6	CBS_1	6	GSTM5_1	8	C1orf145_1	7
		CDKN2A_6	6	CCDC149_1	6	GSTP1_2	8	C1orf63_2	7
		CELF2_1	6	CDC34_1	6	GYG1_1	8	C7orf26_1	7
		CHPT1_2	6	CDK5R1_1	6	HAS3_2	8	C9_1	7
		CHRFAM7A_3	6	CDR2_2	6	HELZ_1	8	CADM4_1	7
		CHST1_1	6	CDV3_3	6	HERPUD2_1	8	CCDC150_1	7
		CHST12_2	6	CEP41_1	6	HES5_1	8	CDH5_1	7
		CHSY3_1	6	CEP76_1	6	HLA-DMA_3	8	CDHR3_2	7
		CHTF8_2	6	CHCHD7_1	6	IDNK_2	8	CDK17_1	7
		CMTM8_1	6	CHPT1_3	6	INSM2_1	8	CDYL2_1	7
		CNIH2_2	6	CKB_3	6	ITGA2B_2	8	CETN3_1	7
		CORO1B_2	6	CLCN4_1	6	ITGB1BP1_2	8	CFLAR_2	7
		CPLX2_2	6	CLN5_1	6	ITPR2_1	8	CHST7_1	7
		CXXC5_2	6	CLOCK_2	6	KCNH1_1	8	CIDEB_1	7
		CYFIP1_1	6	CLOCK_3	6	KCNT1_1	8	CLDN10_1	7
		DCAF5_1	6	CNN2_1	6	KCTD13_1	8	CLOCK_2	7
		DCTN1_1	6	CNOT2_3	6	KHDC1_3	8	CLSTN2_1	7
		DCXR_2	6	CNTNAP3_2	6	KLF16_1	8	CNNM4_1	7
		DDX31_2	6	COCH_1	6	LIFR_4	8	CNTNAP3_2	7
		DLG1_4	6	COIL_1	6	LYNX1_1	8	COL2A1_1	7
		DNAJC5_1	6	COPG2_1	6	MAP3K2_1	8	COL6A2_2	7
		DOCK9_2	6	COX19_2	6	MAP3K8_2	8	COL8A2_1	7
		DUS1L_1	6	CXCL16_2	6	MAP4K2_2	8	CORO1C_2	7
		E2F6_2	6	CYB561_1	6	MAPK1_1	8	CPEB1_1	7
		ECI1_1	6	CYHR1_3	6	MAPK3_1	8	CRAMP1L_1	7
		EFCAB4A_3	6	DAP_1	6	MAPK7_2	8	CTTNBP2NL_1	7
		EFCAB4B_2	6	DCBLD2_1	6	MAPK8IP3_3	8	DCBLD2_1	7
		EIF6_1	6	DENND1B_3	6	MED26_1	8	DES_1	7
		EPM2A_2	6	DENND5A_2	6	MEMO1_3	8	DGAT1_2	7
		EXOG_2	6	DHCR7_1	6	MIB2_4	8	DGCR8_1	7
		EXOSC7_2	6	DIABLO_1	6	MKNK2_1	8	DLGAP1_1	7
		FADS3_1	6	DNAJA4_2	6	MON2_2	8	DNAJC10_2	7
		FAM126A_1	6	DNAJB6_1	6	MRPS5_1	8	DNMT3B_2	7
		FAM160B1_1	6	DYNC2H1_1	6	MT2A_2	8	DOCK4_1	7
		FAM92A1_1	6	EFCAB11_1	6	MTMR12_1	8	DPY19L3_2	7
		FAT1_2	6	EIF4G2_2	6	MUM1_2	8	EFEMP2_2	7
		FBP1_3	6	EIF4H_1	6	N4BP2_1	8	EIF4G2_1	7
		FBXL14_1	6	EML5_1	6	NACAD_1	8	EME2_1	7
		FDFT1_2	6	ENDOV_2	6	NCBP1_1	8	EPB41L3_1	7
		FGD4_1	6	EPC1_2	6	NDST2_2	8	ETNK2_1	7
		FGFR1_2	6	EPHA4_1	6	NDUFA10_1	8	ETNK2_2	7
		FGFR1_3	6	FAM188B_1	6	NRG1_3	8	ETV3_2	7
		FGGY_2	6	FAM49B_1	6	NT5C_2	8	FAM118B_1	7
		FHL3_1	6	FAM54B_2	6	NTRK1_1	8	FAM195A_2	7
		FIBCD1_1	6	FAM82A2_1	6	OPN3_1	8	FAM208A_1	7
		FOPNL_1	6	FANCA_2	6	PDCD6IP_1	8	FAM83C_1	7
		FOXJ2_1	6	FANK1_1	6	PHF16_2	8	FAM83F_1	7
		FRG1_1	6	FGFR4_2	6	PI4KA_1	8	FIP1L1_2	7
		GATA2_1	6	FNDC4_2	6	PIGW_2	8	FOXO3_1	7
		GATAD2A_2	6	FOPNL_1	6	PLAGL2_1	8	FRG1_1	7
		GBA2_2	6	FOXJ3_3	6	PLEK2_1	8	FZD6_1	7
		GLP1R_1	6	FXR1_1	6	PLSCR3_3	8	GBAS_2	7
		GPR176_1	6	GCGR_1	6	PPP1R13B_1	8	GCC2_1	7
		GSX2_1	6	GGCT_1	6	PPT1_1	8	GLI4_1	7
		GTF2H1_2	6	GLUD2_1	6	PRKCQ_1	8	GLOD4_1	7
		GYG2_1	6	GNB1_2	6	PRKCSH_5	8	GNAS_7	7
		HAP1_1	6	GPRASP2_1	6	PRR5_4	8	GNPTG_1	7
		HEXDC_2	6	GPSM3_1	6	PSMA1_1	8	GNS_1	7
		HGSNAT_1	6	GPX4_1	6	PTDSS1_1	8	GPATCH8_1	7
		HMGB1_3	6	GRHL1_1	6	PWWP2B_1	8	GPRIN1_1	7
		HPCAL1_1	6	GTF2E2_1	6	RAB4A_1	8	GTF3A_1	7
		HTRA3_1	6	HBA2_1	6	RAD9A_1	8	GYLTL1B_2	7
		ICA1_2	6	HIP1R_2	6	RAN_1	8	HEY2_1	7
		ICK_1	6	HIVEP1_2	6	RASSF3_1	8	HIATL1_1	7
		IDNK_2	6	HMGB1_4	6	RBBP4_1	8	HJURP_1	7
		IFNGR2_2	6	HNRNPA0_1	6	RBCK1_2	8	HMGN2_3	7
		IL10RA_1	6	HNRNPK_1	6	RDH10_2	8	HTATIP2_2	7
		ISM1_1	6	HS3ST4_1	6	RHOQ_1	8	IDH3A_1	7
		ITPKA_1	6	IGSF9_1	6	RNF14_2	8	IFNGR2_2	7
		JMJD8_1	6	IPO11_1	6	RORB_1	8	IGF2BP1_1	7
		JRKL_1	6	IPO13_1	6	RSBN1L_2	8	IGSF9_1	7
		KCNS3_1	6	IQSEC2_1	6	SECISBP2L_1	8	INTS12_1	7
		KCNT1_1	6	IRF1_1	6	SEL1L3_1	8	ITGB7_2	7
		KIAA0226_1	6	ITGB4_1	6	SEMA4C_2	8	KATNAL1_2	7
		KIF2C_1	6	KANSL3_2	6	SLC1A5_2	8	KCNQ5_1	7
		KRT17_2	6	KCNJ3_1	6	SLC44A2_2	8	KEAP1_1	7
		L1CAM_2	6	KDM3A_3	6	SMAD3_1	8	KIAA0319_2	7
		LCOR_1	6	KIAA1549_1	6	SNRNP40_1	8	KIAA1211L_1	7
		LIMCH1_1	6	KIAA1614_1	6	SNX25_1	8	KLHL36_1	7
		LYPLA2_1	6	KIT_1	6	SPHK1_2	8	LHFPL2_1	7
		MADCAM1_1	6	KLF11_1	6	SSR1_1	8	LIMD2_4	7
		MAP2_1	6	KLHL8_1	6	STK25_2	8	LPAR2_3	7
		MAPK13_2	6	LAGE3_1	6	SUZ12_1	8	LRP5_1	7
		MARK3_1	6	LIMD2_4	6	TBC1D24_1	8	LRRC8A_1	7
		MBD3_1	6	LPAR2_3	6	TMEM176B_2	8	MAP1LC3B_1	7
		MBD3_2	6	LRP5_1	6	TP53I11_1	8	MAPK4_1	7
		MBD3_3	6	MACROD1_1	6	TRIP12_2	8	MDFI_2	7
		MCM9_3	6	MAGIX_2	6	TSEN54_1	8	MEST_1	7
		MFSD6_1	6	MAP7D2_2	6	TST_1	8	MFSD3_1	7
		MGST3_2	6	MAPK13_2	6	TWF1_1	8	MGAT5B_1	7
		MIB1_2	6	MAPK13_3	6	UBAC2_1	8	MIB2_4	7
		MIF4GD_1	6	MEF2A_1	6	URB2_1	8	MMP23B_2	7
		MITF_1	6	MFHAS1_1	6	VDAC2_2	8	MOB3A_2	7
		MLLT10_1	6	MFI2_1	6	VPS26B_1	8	MOGS_1	7
		MMP23B_2	6	MGAT5B_1	6	WDR37_3	8	MPP6_1	7
		MRPL36_1	6	MIER3_1	6	ZCWPW1_1	8	MPZL2_1	7
		MSL1_2	6	MPRIP_1	6	ZFAND2A_2	8	MRPL14_1	7
		MTHFD1L_2	6	MRFAP1_1	6	ZFP41_1	8	MTERFD1_1	7
		MYL12B_2	6	MT2A_2	6	ZNF140_2	8	MTL5_2	7
		NDUFAF3_3	6	MTMR4_2	6	ZNF382_1	8	MYCL1_2	7
		NELF_2	6	MUM1_2	6	ZNF385C_1	8	MYL12B_2	7
		NFKB1_1	6	NAA40_1	6	ABAT_1	7	NAT14_1	7
		NIN_1	6	NDUFAF3_3	6	ABHD3_1	7	NCAPD2_1	7
		NME1-NME2_2	6	NPL_1	6	AC069154.2_1	7	NEDD4L_8	7
		NME2_2	6	NSUN6_1	6	ACAD8_1	7	NFKBIZ_2	7
		NME6_1	6	NUDT14_1	6	ADCY4_3	7	NIT1_2	7
		NOL9_1	6	NXN_1	6	AHCY_1	7	NMU_2	7
		NOS1AP_1	6	OPN3_1	6	ALDH1L2_1	7	NUDT8_1	7
		NPEPL1_1	6	OSBPL8_2	6	ALG6_1	7	NUPL1_1	7
		NRG1_1	6	PARD6B_1	6	ANGPTL6_1	7	OTUD4_3	7
		NSMCE2_1	6	PARK7_3	6	ANKRD13D_3	7	PABPC1_2	7
		NT5C_2	6	PCYT1A_1	6	ANKRD16_1	7	PAIP1_2	7
		NUDT3_1	6	PDF_1	6	ANKRD18B_1	7	PFKP_2	7
		OBSL1_1	6	PDZD8_1	6	ANKRD36C_1	7	PHF2_1	7
		PAK6_2	6	PER2_2	6	AP2A2_1	7	PKP3_1	7
		PCBD1_1	6	PEX26_1	6	APBA2_1	7	PLAC9_1	7
		PDP2_2	6	PEX5L_1	6	APMAP_1	7	PLEC_4	7
		PEMT_1	6	PHC2_3	6	ARFGAP2_1	7	PLEKHA2_2	7
		PEX5L_1	6	PHC2_4	6	ARGLU1_2	7	PLEKHF1_1	7
		PEX5L_2	6	PIP5KL1_1	6	ARHGAP29_1	7	PLOD2_1	7
		PFKFB3_1	6	PLAGL1_2	6	ARSI_1	7	PLOD2_2	7
		PGAP1_1	6	PLEKHA2_2	6	ASAP3_1	7	PROM1_4	7
		PHF12_1	6	PLEKHM2_1	6	ASB1_2	7	RCE1_2	7
		PIPOX_2	6	PLK5_1	6	ATAD1_1	7	RER1_1	7
		PLCXD1_1	6	POLE2_1	6	ATP6V0C_1	7	RERE_6	7
		PLEKHA2_2	6	POM121C_2	6	ATXN7_1	7	RP9_1	7
		PLOD2_1	6	POMZP3_1	6	B2M_2	7	SF3A1_1	7
		PMEPA1_2	6	PPP1R3E_3	6	B3GNT2_1	7	SH3TC1_2	7
		POLR3D_1	6	PRDM5_1	6	BCAP29_2	7	SIK2_1	7
		PPIP5K1_2	6	PRDX2_1	6	BCAP29_3	7	SLC19A1_1	7
		PPME1_1	6	PRELID1_1	6	BCL9L_1	7	SLC1A4_2	7
		PRRG4_1	6	PRKCQ_1	6	BDH1_2	7	SLC25A24_1	7
		PTPN20A_1	6	PRKCSH_6	6	BMP4_3	7	SLC25A30_1	7
		PTPN20B_1	6	PROCA1_1	6	BRI3_1	7	SLC29A2_2	7
		RAB31_1	6	PSMD2_1	6	BUD13_1	7	SLC35E2_2	7
		RABL6_2	6	PSMF1_1	6	BUD31_1	7	SLC35E2B_2	7
		RANGRF_1	6	PTPRN2_1	6	C12orf75_3	7	SMARCC1_1	7
		RASL11B_1	6	PUF60_2	6	C17orf70_1	7	SNAPC3_2	7
		RBCK1_2	6	PUSL1_1	6	C19orf12_1	7	SRR_2	7
		RBPMS2_1	6	RAB31_1	6	C19orf24_2	7	ST6GAL1_3	7
		RCCD1_3	6	RAMP2_1	6	C1orf21_1	7	STK11_2	7
		RELT_1	6	RASSF3_1	6	C5orf43_1	7	STT3B_1	7
		REST_2	6	REEP5_2	6	C6orf141_2	7	STX4_1	7
		RGMA_2	6	REXO1_1	6	CAD_4	7	SUPT4H1_1	7
		RMND5B_1	6	RGS11_1	6	CALN1_2	7	SVIP_1	7
		RNASET2_2	6	RHBDL1_1	6	CAV2_1	7	SYT5_1	7
		RP11-286N22.8_1	6	RHOQ_1	6	CCDC126_1	7	TBX2_1	7
		RUSC1_2	6	RING1_1	6	CCDC126_2	7	TCEA1_1	7
		SBF1_2	6	RNF182_2	6	CCNO_1	7	TCF24_1	7
		SCO1_1	6	RNPEPL1_1	6	CCNT2_2	7	TGIF2_2	7
		SCT_1	6	RPA1_1	6	CD9_1	7	TIPIN_1	7
		SDF4_1	6	RTKN_3	6	CDK17_2	7	TMCO3_1	7
		SH3D21_1	6	SCARF2_1	6	CDK5R1_1	7	TMEM150A_2	7
		SKP1_1	6	SGK3_2	6	CDK5RAP3_1	7	TMEM164_1	7
		SLC35B4_1	6	SGPL1_2	6	CFL1_3	7	TMUB1_4	7
		SMAD4_2	6	SH3PXD2B_1	6	CHCHD10_1	7	TOE1_2	7
		SMURF2_2	6	SHB_1	6	CHDH_1	7	TOMM22_1	7
		SNAP47_2	6	SIRT5_1	6	CIRBP_5	7	TSEN34_2	7
		SNCAIP_3	6	SLC12A8_1	6	CLIP3_2	7	TSR1_1	7
		SNF8_1	6	SLC35C1_3	6	CLPTM1L_1	7	TSR3_1	7
		SNN_1	6	SLC46A1_1	6	CLSTN2_1	7	UBE2D3_1	7
		SNRPA1_1	6	SLC4A4_1	6	CNNM3_1	7	UBE2G1_2	7
		SOLH_1	6	SLC9B2_3	6	CNPPD1_1	7	UBE3C_1	7
		SPAG1_2	6	SMAD9_1	6	CNTNAP3_2	7	ULK2_1	7
		SPATS2L_7	6	SMARCA4_1	6	COBLL1_2	7	VAMP2_1	7
		SS18L1_1	6	SMTNL2_2	6	COL16A1_2	7	VPS37C_1	7
		ST3GAL4_3	6	SNAP47_2	6	CPEB1_1	7	WNT5A_3	7
		ST3GAL6_2	6	SRM_1	6	CRB3_1	7	XRCC5_1	7
		STAU1_1	6	SRRM1_1	6	CSNK2B_2	7	ZC3H12A_2	7
		STEAP2_1	6	SSU72_2	6	CYC1_1	7	ZCCHC2_1	7
		SUV420H1_1	6	ST3GAL4_2	6	CYHR1_3	7	ZDHHC15_2	7
		TADA2B_2	6	STK11_2	6	DAB2_2	7	ZNF337_1	7
		TBC1D14_2	6	TADA2B_1	6	DAPK2_1	7	ZNF362_1	7
		TBXA2R_1	6	TAF9_3	6	DCDC1_1	7	ZNF398_1	7
		TEF_1	6	TBKBP1_2	6	DENND2D_2	7	ZNF488_1	7
		THOC5_2	6	TBXA2R_2	6	DHTKD1_1	7	ZSWIM4_1	7
		TMC6_3	6	TCF12_1	6	DICER1_2	7	ABAT_1	6
		TMEM121_1	6	TCF12_2	6	DNAJA1_1	7	ADAMTS12_1	6
		TMEM126B_1	6	TM9SF3_2	6	DNAJC13_2	7	ADCK2_1	6
		TMEM14B_1	6	TMEM150A_2	6	DNASE1_1	7	ADORA1_2	6
		TMEM183A_2	6	TMEM155_1	6	DNTTIP1_1	7	AGPAT5_2	6
		TMEM88_1	6	TMEM176B_2	6	DPF2_1	7	AGPAT6_1	6
		TMSB10_1	6	TMEM60_1	6	DPY19L3_2	7	AIFM3_1	6
		TOM1L1_1	6	TMEM8A_2	6	DUS1L_1	7	AK3_1	6
		TRAF3_1	6	TNIP2_2	6	EEF1D_2	7	AMDHD2_1	6
		TRAPPC11_1	6	TOB1_1	6	EFNB2_1	7	AMFR_1	6
		TRIM39_2	6	TOMM22_2	6	EIF3G_2	7	ANKMY1_2	6
		TRIM7_1	6	TPRA1_1	6	EIF5A_4	7	ANKRD12_2	6
		TRIO_1	6	TRAPPC10_1	6	ELANE_1	7	ANKRD13B_1	6
		TRPV4_1	6	TRIP12_1	6	EOGT_1	7	ANP32A_2	6
		TSR1_1	6	TSEN54_2	6	EPN2_3	7	APOO_1	6
		UBE2G1_2	6	TSPAN4_7	6	ETNK2_2	7	APOPT1_1	6
		UBIAD1_2	6	TSTD1_3	6	FAHD1_1	7	ARAP2_1	6
		UBTF_3	6	TTC8_2	6	FAM208A_1	7	ARF4_1	6
		USP25_1	6	TUBGCP6_1	6	FAM3C_1	7	ARHGAP4_2	6
		WDR27_1	6	UBE2I_2	6	FAT1_1	7	ARHGEF10L_1	6
		WDR85_1	6	UGCG_1	6	FBXW2_1	7	ARHGEF18_1	6
		WNT9A_1	6	UGGT2_1	6	FCHO2_2	7	ARL6IP4_3	6
		XKR9_1	6	USP15_1	6	FGFR1OP_1	7	ARNT2_1	6
		XRCC4_1	6	USP2_1	6	FUT8_2	7	ARSI_1	6
		YAF2_2	6	USP33_2	6	FUT8_3	7	ASAP2_1	6
		ZFP36L2_1	6	USP44_2	6	G3BP2_2	7	ASAP3_1	6
		ZFP37_1	6	USP49_1	6	G6PC3_1	7	ASB6_1	6
		ZNF251_1	6	VWA8_1	6	GAA_1	7	ASMTL_2	6
		ZNF580_2	6	WSCD1_2	6	GAL_1	7	ATP2A2_1	6
		ZNF592_1	6	XPNPEP1_1	6	GLOD4_1	7	ATP8B1_1	6
		ZNF618_1	6	ZC3H18_1	6	GLUL_2	7	ATXN7L3_1	6
		ZNF787_1	6	ZFYVE28_1	6	GPAA1_1	7	AZIN1_1	6
		ZNF829_2	6	ZMIZ2_1	6	GPR108_2	7	B2M_2	6
		ABCA2_2	5	ZNF511_1	6	GPR27_1	7	B4GALT4_2	6
		ABCC1_1	5	ZNF570_2	6	GPS2_1	7	BAIAP2L1_1	6
		ABHD5_1	5	ZNF688_2	6	GRASP_1	7	BASP1_1	6
		ACAP2_1	5	ZYX_3	6	GRB2_1	7	BBX_5	6
		ADAM32_1	5	ABAT_1	5	GSN_4	7	BCAP29_2	6
		ADARB2_1	5	ABCA3_1	5	GSTM1_1	7	BCAP31_4	6
		ADCK5_1	5	ABCB6_2	5	GSTM4_3	7	BCL2L13_2	6
		ADCY2_1	5	ABCC1_1	5	GSTO1_3	7	BID_2	6
		ADRA2C_1	5	ABHD8_1	5	HES2_1	7	BNIP3L_1	6
		ADRM1_1	5	AC004258.1_1	5	HSF2BP_1	7	C11orf67_1	6
		ADSL_1	5	AC006465.3_1	5	HSPA12A_1	7	C11orf68_1	6
		AJUBA_2	5	AC078953.1_1	5	HTRA3_1	7	C11orf84_1	6
		ALAD_1	5	ACACA_2	5	IARS_1	7	C11orf93_3	6
		ALDH5A1_2	5	ACAD9_1	5	IGFBP7_1	7	C12orf44_1	6
		ALKBH4_1	5	ACOT9_1	5	IKBIP_2	7	C15orf39_3	6
		AMD1_2	5	ACP1_1	5	IRS1_1	7	C19orf66_3	6
		AMFR_1	5	ACPL2_1	5	JAK2_1	7	C20orf94_1	6
		ANAPC11_2	5	ACSF2_1	5	JAK2_2	7	C2CD2_1	6
		ANKMY1_2	5	ACSL4_1	5	JHDM1D_1	7	C2orf40_1	6
		ANKRD31_1	5	ACTA1_1	5	JMJD6_1	7	C2orf88_1	6
		ANLN_1	5	ADAM33_1	5	JMJD8_2	7	C7orf25_2	6
		ANO1_1	5	ADAMTSL5_2	5	KANSL1_2	7	C9orf41_1	6
		ANXA11_1	5	ADRM1_3	5	KAZN_1	7	C9orf41_2	6
		ANXA2_3	5	ADSSL1_1	5	KCTD7_3	7	CACNB2_2	6
		APBA1_1	5	AFAP1L1_1	5	KIAA0319_1	7	CADM3_1	6
		APBB1_2	5	AFF1_1	5	KIAA0319_2	7	CAPN1_2	6
		ARFRP1_2	5	AHI1_1	5	KIAA1715_1	7	CBFA2T3_2	6
		ARHGAP4_2	5	AHNAK_3	5	KLHL8_1	7	CBLN2_1	6
		ARHGAP8_2	5	AIF1L_1	5	KRAS_2	7	CC2D1B_1	6
		ARIH1_1	5	AKAP1_1	5	LBH_1	7	CCDC102B_1	6
		ARL4A_2	5	ALDH1L2_1	5	LGALS2_1	7	CCDC106_1	6
		ARNTL2_2	5	ALS2CL_1	5	LGALS3_1	7	CCDC126_1	6
		ARNTL2_3	5	AMD1_2	5	LIG4_2	7	CCDC138_1	6
		ARRDC3_3	5	ANGPTL6_1	5	LIMD2_4	7	CCDC57_1	6
		ASAP2_1	5	ANKMY1_2	5	LPAR1_2	7	CCPG1_1	6
		ASCL2_1	5	ANKRD53_1	5	LPAR2_3	7	CDC42BPB_1	6
		ASPSCR1_1	5	ANPEP_1	5	LPCAT1_2	7	CDC73_1	6
		ASTN2_1	5	AP5Z1_1	5	LRP5_1	7	CHDH_1	6
		ATG16L1_1	5	APPBP2_2	5	MACROD2_1	7	CHST12_1	6
		ATMIN_1	5	ARAP2_1	5	MANF_1	7	CHSY3_1	6
		ATP2A2_2	5	ARHGEF2_3	5	MAPK7_3	7	CNIH3_3	6
		ATPBD4_1	5	ARHGEF3_3	5	MAT2B_2	7	CNOT2_3	6
		AUTS2_4	5	ARHGEF40_1	5	MCOLN1_1	7	CNST_1	6
		AVPI1_1	5	ARHGEF4_2	5	MDFI_2	7	COBLL1_2	6
		AXIN1_1	5	ARHGEF7_3	5	MED14_2	7	COL9A3_2	6
		AXIN2_2	5	ARL4C_2	5	MEF2A_3	7	CPD_2	6
		B3GAT3_2	5	ARL6IP4_2	5	MEST_2	7	CPNE2_1	6
		B4GALT4_2	5	ARPC2_1	5	MME_3	7	CSRNP1_2	6
		BACH1_1	5	ATF6B_1	5	MOB3A_1	7	CSRNP2_2	6
		BCL7B_3	5	ATHL1_1	5	MPP6_1	7	CTTNBP2_1	6
		BCL9L_1	5	ATN1_2	5	MSL1_2	7	CUTC_1	6
		BDH1_2	5	ATP2C1_6	5	MTMR9_2	7	CYC1_1	6
		BIK_1	5	ATP6V0A2_1	5	MYO1B_1	7	DBN1_1	6
		BIN1_1	5	ATPAF2_1	5	MYO1C_2	7	DDB1_2	6
		BLMH_1	5	ATXN2_1	5	MYOM2_2	7	DDX31_2	6
		BSDC1_1	5	ATXN7L3_1	5	NAA10_2	7	DGKG_2	6
		BTF3_1	5	ATXN7L3_2	5	NADK_4	7	DOCK8_1	6
		C11orf93_2	5	AVEN_1	5	NPY_1	7	DOM3Z_1	6
		C19orf12_2	5	AZI1_1	5	NRF1_1	7	DONSON_1	6
		C19orf21_1	5	AZI2_1	5	NUDT1_1	7	DPCD_1	6
		C19orf66_2	5	BAG2_1	5	NUP153_1	7	DPP7_1	6
		C1orf233_1	5	BAG2_2	5	NUP85_1	7	DUS1L_1	6
		C1orf31_1	5	BAIAP2_1	5	OSBP2_1	7	DUS2L_2	6
		C1orf63_4	5	BCL2_2	5	OTUD4_2	7	DYNC1LI2_1	6
		C1QBP_1	5	BCL2L1_3	5	OTUD4_3	7	DYNC1LI2_2	6
		C21orf119_1	5	BCL9_1	5	OXLD1_1	7	DYNLL2_1	6
		C5orf56_1	5	BRI3_1	5	PANK3_1	7	ECHDC2_2	6
		C6orf62_1	5	BRIX1_2	5	PAXIP1_1	7	EDEM3_1	6
		C8orf34_1	5	C14orf1_1	5	PBRM1_3	7	EGFL7_3	6
		CACNB3_2	5	C14orf45_1	5	PBX3_1	7	ELAVL1_1	6
		CAMKK2_1	5	C16orf46_1	5	PCBD2_2	7	ELK3_1	6
		CANX_1	5	C16orf52_1	5	PDE2A_1	7	EPG5_1	6
		CAPRIN2_1	5	C16orf55_1	5	PEX5L_1	7	EXOSC4_1	6
		CASK_1	5	C16orf87_2	5	PFKP_2	7	F11R_2	6
		CBLN2_1	5	C17orf89_1	5	PGM1_1	7	FAF2_1	6
		CCBE1_1	5	C17orf96_1	5	PHF19_5	7	FAM107B_1	6
		CCDC126_1	5	C1orf51_1	5	PHF3_2	7	FAM161B_1	6
		CCDC130_2	5	C1orf52_1	5	PIAS4_1	7	FAM165B_2	6
		CCDC134_1	5	C21orf119_1	5	PIM2_1	7	FAM173A_3	6
		CCDC47_1	5	C21orf67_1	5	PKN1_4	7	FAM195A_1	6
		CCDC88B_3	5	C22orf25_1	5	POFUT1_1	7	FAM212A_1	6
		CCNJ_1	5	C4orf36_3	5	PORCN_1	7	FAM212B_1	6
		CDC25B_3	5	C5orf43_1	5	PPP1CA_2	7	FAM49B_3	6
		CDC73_1	5	C7orf23_2	5	PPP1R3D_1	7	FAM69B_1	6
		CDK2AP2_1	5	C7orf25_2	5	PRELID2_1	7	FBRSL1_2	6
		CDKN2A_4	5	C9orf69_1	5	PRKAR1A_3	7	FBXW4_1	6
		CECR5_2	5	C9orf91_1	5	PSEN1_1	7	FDFT1_2	6
		CEP55_1	5	CAB39_1	5	PSME4_1	7	FGFR1_9	6
		CHAMP1_1	5	CACUL1_1	5	PTP4A3_1	7	FIBCD1_2	6
		CHN2_1	5	CAMK4_1	5	PTPN1_1	7	FSCN1_1	6
		CHRNB1_2	5	CAPRIN2_2	5	PUSL1_2	7	FSTL3_2	6
		CISD3_1	5	CBX7_1	5	RAD51D_1	7	FUT8_2	6
		CKB_1	5	CCDC150_1	5	RASGRP2_3	7	GAL_1	6
		CNN2_1	5	CCDC157_2	5	RASL11B_1	7	GATA6_1	6
		CNPPD1_2	5	CCDC40_1	5	RBMX2_1	7	GATM_1	6
		CNST_1	5	CCDC60_1	5	RGMB_2	7	GET4_1	6
		CNTN5_1	5	CCND3_2	5	RHBDD3_1	7	GFRA1_3	6
		CNTROB_1	5	CCNG2_2	5	RLTPR_1	7	GNB1_2	6
		COL8A2_1	5	CD63_2	5	RNF44_2	7	GOLGB1_2	6
		CORO1B_3	5	CDC42EP4_2	5	RP11-382A20.3_1	7	GPAA1_3	6
		CPEB1_1	5	CDC42SE1_1	5	RPL13A_1	7	GPR27_1	6
		CPM_1	5	CDK17_1	5	RPS17_2	7	GPX1_1	6
		CPNE2_1	5	CDK17_2	5	RPS17L_2	7	GRIK4_1	6
		CRELD2_1	5	CDK2AP2_2	5	RPS19_1	7	GTF2A1_2	6
		CREM_1	5	CDK4_2	5	RUFY2_2	7	HDGF_5	6
		CRISPLD1_1	5	CECR5_1	5	SAMD14_1	7	HDLBP_2	6
		CRMP1_1	5	CENPB_1	5	SELRC1_2	7	HELZ_1	6
		CSAD_3	5	CEP68_1	5	SERHL2_1	7	HES5_1	6
		CSNK1G2_1	5	CERS1_1	5	SGK3_2	7	HIRIP3_1	6
		CTD-2010I16.2_1	5	CFL2_1	5	SGMS1_1	7	HMG20B_4	6
		CTH_1	5	CHAMP1_1	5	SHB_1	7	HMGN2_1	6
		CUEDC1_1	5	CHPT1_1	5	SHPK_1	7	HNRPDL_2	6
		CUL2_2	5	CHPT1_2	5	SLC12A7_1	7	HOXA7_1	6
		CUX1_1	5	CHST1_1	5	SLC16A3_2	7	HOXB7_1	6
		CXXC1_2	5	CHTF8_2	5	SLC22A3_1	7	HSPE1_1	6
		CXXC5_3	5	CIRBP_4	5	SLC2A4RG_2	7	IARS2_1	6
		CYB561_1	5	CISD3_1	5	SLC41A3_3	7	IFITM10_2	6
		CYP7B1_1	5	CNP_1	5	SLTM_2	7	IFT140_2	6
		DAB2IP_2	5	CNTNAP3B_2	5	SMPD2_1	7	IMPDH2_1	6
		DAGLA_1	5	COG2_2	5	SNX18_1	7	INPP5E_1	6
		DBNDD2_3	5	COL6A2_1	5	SPHK1_3	7	INPP5F_2	6
		DCBLD1_1	5	CORO7_1	5	SPINT1_1	7	IQCK_2	6
		DCLRE1B_1	5	COX7A1_1	5	SSNA1_1	7	IRS1_1	6
		DCUN1D2_1	5	CPSF1_1	5	ST3GAL6_3	7	ISCA1_1	6
		DDI2_2	5	CRIP2_2	5	STX18_1	7	ISYNA1_1	6
		DDIT3_1	5	CRKL_1	5	STX3_1	7	ITPR2_1	6
		DDOST_1	5	CRTAP_1	5	SYCP2_1	7	JDP2_1	6
		DGAT1_2	5	CSRP1_1	5	SYT9_1	7	JMJD8_2	6
		DGCR8_1	5	CSRP2BP_3	5	TADA2B_1	7	JOSD1_4	6
		DHRSX_2	5	DAPK1_2	5	TAF13_1	7	JUNB_1	6
		DISP1_1	5	DCAF5_1	5	TBC1D8_1	7	KANK1_1	6
		DLX1_2	5	DCBLD2_2	5	TCAIM_3	7	KCNH1_1	6
		DNAJA1_1	5	DDHD1_2	5	TFB1M_1	7	KDM3A_1	6
		DNAJB2_2	5	DDX31_2	5	TMEM165_1	7	KDM3A_2	6
		DOCK4_1	5	DEPDC5_1	5	TMUB1_4	7	KHDC1_2	6
		DOCK5_1	5	DEPDC7_1	5	TNIP2_2	7	KIAA0319_1	6
		DOCK7_1	5	DFFB_1	5	TNS1_1	7	KIF17_2	6
		DOCK8_1	5	DIP2C_1	5	TRAFD1_1	7	KITLG_1	6
		DOK4_2	5	DKK3_2	5	TRIM47_1	7	LASP1_2	6
		DRAXIN_1	5	DLK1_1	5	TSC2_1	7	LGI2_1	6
		DSCC1_1	5	DMGDH_1	5	TSC22D3_4	7	LIFR_4	6
		DUSP14_1	5	DNAJB1_2	5	TSPO_2	7	LIG4_1	6
		DUSP4_1	5	DNAJB14_1	5	TTLL1_1	7	LIME1_2	6
		DUSP5_1	5	DNAJC10_2	5	TTLL6_1	7	LRRFIP1_4	6
		DYSF_2	5	DNAJC30_1	5	UBE2E3_2	7	LSMD1_1	6
		DZIP1_2	5	DOCK4_1	5	UBE2F_1	7	LYNX1_1	6
		EEF1D_2	5	DPY19L2_1	5	UBE2H_2	7	LZTR1_2	6
		EFCAB11_1	5	DPY19L3_2	5	UBTF_3	7	MAGI1_3	6
		EFCAB4B_1	5	DPYSL2_1	5	UBXN4_2	7	MAPK13_3	6
		EFTUD1_2	5	DPYSL5_1	5	UGCG_2	7	MAPK8IP1_2	6
		EGFL7_2	5	DRD4_1	5	UHMK1_2	7	MAPKBP1_2	6
		EIF3K_1	5	DST_2	5	ULK2_1	7	MARCH1_1	6
		ELK4_1	5	DUOXA1_1	5	UNC50_1	7	MDS2_1	6
		ELL3_1	5	DUSP28_1	5	USP6NL_1	7	ME2_2	6
		ELOVL2_1	5	E2F8_2	5	VDAC3_1	7	MED31_1	6
		EML5_1	5	EEF1B2_1	5	VGLL4_3	7	MED8_1	6
		ENTPD2_1	5	EEF1D_1	5	VPS54_1	7	MEST_2	6
		ENTPD7_1	5	EEF1D_3	5	VTI1B_2	7	MFSD10_1	6
		EPB41L2_1	5	EGR1_1	5	WDSUB1_1	7	MGAT1_2	6
		EPHB2_1	5	ELF4_2	5	XRCC1_1	7	MIB1_2	6
		ERLIN2_2	5	ELOVL2_1	5	XRN2_1	7	MIF_3	6
		ETV4_1	5	ENTPD5_1	5	YKT6_2	7	MINPP1_1	6
		F11R_2	5	EPAS1_1	5	YPEL5_1	7	MLST8_3	6
		FAM110A_1	5	EPS8L2_4	5	ZBTB1_1	7	MORC4_2	6
		FAM156A_2	5	ERP29_1	5	ZBTB4_2	7	MPC1_1	6
		FAM156B_2	5	ERRFI1_1	5	ZBTB45_1	7	MPV17_1	6
		FAM173A_3	5	ETV3_1	5	ZDHHC21_2	7	MRPL38_2	6
		FAM175A_1	5	ETV3_2	5	ZFAND5_2	7	MSANTD2_1	6
		FAM207A_1	5	FAM100A_1	5	ZFX_2	7	MSH3_2	6
		FAM21A_1	5	FAM100A_2	5	ZMYM2_1	7	MTA2_2	6
		FAM221A_1	5	FAM13C_2	5	ZNF10_1	7	MTF1_1	6
		FAM228A_1	5	FAM156A_1	5	ZNF302_1	7	MVD_2	6
		FAM53A_1	5	FAM169A_3	5	ZNF501_1	7	MXRA8_3	6
		FAM82A1_1	5	FAM190A_1	5	ZNF570_2	7	MYCBPAP_1	6
		FAM83H_1	5	FAM20A_2	5	ZNF829_2	7	MYCL1_1	6
		FAT1_1	5	FAM212B_1	5	ZNFX1_2	7	MYL12A_1	6
		FBLN5_2	5	FAM3C_1	5	ABCA5_1	6	MYO1C_2	6
		FBXL2_1	5	FAM81A_3	5	ABCA7_1	6	N4BP2_1	6
		FBXO32_1	5	FAXC_2	5	ABCG1_2	6	NADK_4	6
		FGFR4_2	5	FBF1_1	5	ABHD1_1	6	NAPEPLD_2	6
		FKBP2_2	5	FBXL17_1	5	ABI2_1	6	NDE1_1	6
		FNTA_2	5	FBXW2_1	5	ABLIM2_1	6	NDUFA13_2	6
		FRY_1	5	FGFR2_1	5	ACAP2_2	6	NELF_2	6
		FRYL_1	5	FGFR3_1	5	ACVR1_1	6	NEURL4_1	6
		FTH1_1	5	FNDC3A_3	5	ADAMTSL5_2	6	NFE2L2_1	6
		FXC1_1	5	FNTB_1	5	AES_1	6	NGEF_2	6
		FXC1_2	5	FTO_1	5	AHNAK2_1	6	NIN_2	6
		FYN_2	5	G6PD_2	5	ALDH5A1_2	6	NINJ1_1	6
		FZD10_1	5	GAA_1	5	ALG11_1	6	NIPAL4_1	6
		FZR1_1	5	GALR2_1	5	AMDHD2_1	6	NMD3_2	6
		G3BP1_3	5	GATA3_2	5	ANAPC11_1	6	NOP56_2	6
		G6PC3_2	5	GBAS_2	5	ANKLE2_1	6	NRG1_3	6
		GABRA5_1	5	GCN1L1_1	5	ANKRD36_1	6	NRSN2_1	6
		GALK2_3	5	GDI1_2	5	ANXA11_1	6	NT5C_2	6
		GALNT14_1	5	GPAA1_2	5	AP4B1_1	6	NXPE3_2	6
		GALNTL4_2	5	GPX3_1	5	ARFGAP3_1	6	OBFC1_1	6
		GART_2	5	GRIA4_2	5	ARHGAP9_8	6	PAK1_3	6
		GDPD5_1	5	GSTM4_3	5	ARHGEF26_1	6	PALB2_1	6
		GGNBP2_1	5	GTF2E2_2	5	ARHGEF3_2	6	PASK_1	6
		GMCL1_1	5	GTPBP2_2	5	ARL6IP1_1	6	PBX2_2	6
		GNA14_1	5	GUCY1A3_2	5	ARL6IP4_2	6	PBX4_1	6
		GNAO1_1	5	GYG2_2	5	ARL8A_2	6	PCBD2_2	6
		GNPNAT1_1	5	HBEGF_1	5	ARMC9_1	6	PCSK5_1	6
		GPR126_1	5	HDHD1_1	5	ARSG_2	6	PCSK7_1	6
		GPR157_2	5	HHAT_3	5	ARVCF_1	6	PCYT1A_1	6
		GPR160_1	5	HHIP_1	5	ASMTL_1	6	PDLIM2_3	6
		GPS2_2	5	HILPDA_1	5	ASPSCR1_2	6	PDPN_2	6
		GSTM3_2	5	HLA-DMA_3	5	ATG16L2_1	6	PGF_1	6
		GTF2H2_1	5	HMBOX1_2	5	ATP11B_1	6	PGGT1B_1	6
		GTF2H2C_1	5	HMHA1_1	5	ATP1A1_1	6	PHF19_1	6
		GTF2H3_1	5	HMHA1_4	5	ATP9A_1	6	PIP5KL1_1	6
		GTPBP5_1	5	HN1L_1	5	ATRAID_2	6	PLCB4_2	6
		GTSE1_1	5	HNRPDL_2	5	ATXN10_1	6	PLEKHG5_5	6
		HAAO_1	5	HPCAL1_1	5	AZIN1_1	6	PLEKHH1_1	6
		HAND1_1	5	HRH1_1	5	B3GNT4_1	6	PMAIP1_1	6
		HARBI1_2	5	HS3ST3A1_1	5	BAMBI_2	6	POLE4_2	6
		HAUS2_1	5	HS3ST6_1	5	BBX_5	6	POLR3K_1	6
		HDAC11_1	5	HSPE1_2	5	BCAP31_2	6	POLRMT_2	6
		HECTD1_1	5	HYAL2_2	5	BCL7B_3	6	PPAPDC1A_1	6
		HECW2_1	5	ICA1L_3	5	BCL7B_4	6	PPM1K_3	6
		HERC2_1	5	IDH2_1	5	BMP2K_1	6	PPP1R16A_2	6
		HGSNAT_2	5	IDH3A_1	5	BMPR1A_1	6	PREX1_1	6
		HIST1H1A_1	5	IDI1_1	5	BSG_2	6	PROM1_2	6
		HN1L_1	5	IFT140_1	5	C11orf71_1	6	PRRC2A_2	6
		HNRNPF_2	5	IFT140_2	5	C14orf1_1	6	PRRG3_1	6
		HNRPLL_1	5	IGF1R_1	5	C16orf5_2	6	PSMA1_1	6
		HR_2	5	IKZF1_1	5	C16orf55_1	6	PSTPIP2_1	6
		HSPE1_1	5	IL34_1	5	C9orf116_2	6	PTDSS2_3	6
		IDNK_1	5	ILF3_3	5	C9orf174_1	6	PTHLH_2	6
		IFNAR1_2	5	ING4_1	5	C9orf89_1	6	PTPN14_2	6
		IFT140_2	5	ING5_1	5	CACNA2D2_1	6	PTPN5_1	6
		IFT20_1	5	INPPL1_1	5	CAMK2D_3	6	PTPRJ_1	6
		IGSF9_1	5	IRS1_1	5	CAPN10_1	6	PUM2_4	6
		IKZF1_1	5	ISLR2_1	5	CBX1_2	6	RAB34_4	6
		INPPL1_3	5	ISOC1_1	5	CCDC134_1	6	RAB40C_1	6
		INSIG1_1	5	ITGB1_3	5	CCDC150_1	6	RAB8A_2	6
		IPO5_1	5	ITGB1BP1_2	5	CCDC34_1	6	RAD9A_1	6
		IRS1_1	5	JAK2_1	5	CCDC57_1	6	RAMP2_1	6
		ISCA1_1	5	JOSD1_4	5	CCDC6_1	6	RASA4_1	6
		ITGA3_1	5	KCNA3_1	5	CCDC78_1	6	RASA4B_1	6
		ITGA4_1	5	KCNH4_1	5	CCDC88B_1	6	RASGEF1C_1	6
		ITGB1_2	5	KCNQ5_1	5	CCDC88B_3	6	RCCD1_1	6
		ITGB3_1	5	KDELR3_1	5	CCDC96_1	6	RELT_1	6
		ITPR2_2	5	KDM4B_1	5	CCT6A_1	6	RFWD2_3	6
		JAK2_1	5	KIAA0232_1	5	CDC73_1	6	RGL3_1	6
		JAKMIP1_1	5	KIAA0319L_2	5	CDK19_1	6	RGP1_1	6
		JKAMP_1	5	KIAA1109_1	5	CDKN2AIP_1	6	RHBDF1_2	6
		KCNA3_1	5	KIAA1211L_1	5	CDKN2AIPNL_1	6	RHOBTB3_5	6
		KCNIP2_1	5	KIF19_1	5	CDKN2D_1	6	RHOT2_2	6
		KCNJ8_1	5	KLHL2_1	5	CDYL2_1	6	RIN1_1	6
		KCNK5_1	5	KLHL35_1	5	CERS2_1	6	RNF166_2	6
		KCNQ5_1	5	LAMA1_1	5	CINP_1	6	RSRC1_3	6
		KCTD6_1	5	LCLAT1_1	5	CLCN6_1	6	RTEL1_2	6
		KHDC1_2	5	LGALS3_1	5	CLDN7_2	6	SAMD11_1	6
		KIAA0319_2	5	LITAF_1	5	CLDND1_2	6	SCAF8_2	6
		KIAA0319L_1	5	LMBRD1_1	5	CLK3_2	6	SCARB2_2	6
		KIAA1328_1	5	LMF2_1	5	CNOT10_1	6	SEPT2_3	6
		KIAA1967_1	5	LRRC26_1	5	CNOT10_2	6	SERPINB6_1	6
		KIF13A_1	5	LSM2_2	5	CNST_1	6	SERPING1_1	6
		KIF19_1	5	LYPD6_2	5	CNTNAP3B_2	6	SFI1_3	6
		KIF1A_2	5	LYPLA1_3	5	COL9A3_2	6	SH3BP2_5	6
		KIF4A_1	5	LYRM4_2	5	CORO1B_2	6	SH3YL1_1	6
		KIRREL2_1	5	MAFG_1	5	COX15_1	6	SH3YL1_3	6
		KIT_1	5	MAFK_2	5	CPM_1	6	SHB_1	6
		KLHDC5_1	5	MAP1LC3A_1	5	CPT2_1	6	SKIV2L2_1	6
		KLHL36_1	5	MAP4K3_1	5	CRIP2_2	6	SKP1_1	6
		KSR1_1	5	MAPK8IP1_1	5	CSRNP2_2	6	SLC16A6_1	6
		LARP1_1	5	MARK2_1	5	CSTF3_1	6	SLC17A9_2	6
		LHFPL2_1	5	MBP_2	5	CTNNBL1_1	6	SLC29A2_1	6
		LITAF_1	5	MCFD2_2	5	CUL1_1	6	SLC39A1_3	6
		LONRF3_2	5	MCM7_2	5	CUL9_1	6	SLC40A1_3	6
		LPGAT1_1	5	MFSD1_2	5	CYP1B1_1	6	SLC6A17_1	6
		LRBA_2	5	MGAT4B_3	5	CYP20A1_1	6	SLC6A8_1	6
		LUC7L2_2	5	MIB2_3	5	DCTN4_1	6	SMARCA5_1	6
		LYNX1_1	5	MICALL2_1	5	DCUN1D1_1	6	SNX10_1	6
		MAGIX_2	5	MIF4GD_1	5	DDAH1_3	6	SNX19_1	6
		MAP4_2	5	MINPP1_1	5	DGKG_2	6	SOCS5_2	6
		MAPK12_1	5	MITF_1	5	DHX30_1	6	SPATS2_2	6
		MAPK14_2	5	MPPE1_1	5	DIAPH1_1	6	SPCS2_1	6
		MAPK3_1	5	MRPL46_1	5	DKK3_4	6	SQSTM1_1	6
		MAPKAPK3_1	5	MRPS5_1	5	DLGAP1_1	6	SRC_2	6
		MAST3_1	5	MRPS5_2	5	DLX2_1	6	SRM_1	6
		MBOAT1_1	5	MRPS6_1	5	DNAJC22_1	6	SRRD_1	6
		ME2_2	5	MRPS6_2	5	DNASE1L1_3	6	SRRT_4	6
		MEGF9_1	5	MSH6_1	5	DOK7_1	6	ST3GAL4_2	6
		MEST_2	5	MTG1_1	5	DOLK_1	6	ST6GAL2_1	6
		METTL21D_1	5	MTL5_2	5	DPY19L2_1	6	STARD7_1	6
		MFSD10_1	5	MTR_2	5	DRG1_1	6	STARD7_2	6
		MIB1_1	5	MYO1B_1	5	DUOX1_1	6	STEAP2_2	6
		MKNK2_1	5	NADK_3	5	ECE1_2	6	STK24_2	6
		MOB1B_1	5	NADK_4	5	ECE1_3	6	STK32C_1	6
		MON1A_1	5	NAGPA_2	5	EEF1A1_2	6	STRN3_1	6
		MON1A_2	5	NDUFA4L2_1	5	EEF2K_1	6	STX3_1	6
		MPP5_1	5	NDUFV3_2	5	EGFL7_2	6	STXBP6_1	6
		MPP6_2	5	NENF_1	5	EI24_1	6	SULT1A3_1	6
		MRPL40_1	5	NFATC1_2	5	EIF2B1_1	6	SURF1_1	6
		MTCP1_2	5	NFIB_3	5	EIF4E3_1	6	SYCE2_1	6
		MTF2_1	5	NGEF_2	5	EIF4H_1	6	SYCP2_1	6
		MUT_1	5	NOC3L_1	5	ELF2_1	6	SYN1_1	6
		MYCBPAP_2	5	NOG_1	5	EML3_1	6	TALDO1_1	6
		N4BP2_1	5	NOS1AP_1	5	ENOSF1_1	6	TBCB_1	6
		NAA40_1	5	NR4A2_1	5	EPG5_1	6	TBCC_1	6
		NACC1_1	5	NT5C_2	5	EPHA4_1	6	TBKBP1_2	6
		NACC2_1	5	NUP188_1	5	EPHA5_1	6	TCEA3_1	6
		NAT9_1	5	NUP43_1	5	ERO1L_2	6	TCEB2_1	6
		NCOR1_1	5	NUS1_1	5	ESRP2_1	6	TCFL5_1	6
		NDST3_1	5	OBSL1_2	5	ETV3_1	6	TCP11L1_2	6
		NDUFV3_2	5	OCA2_1	5	EVL_2	6	TJP2_4	6
		NOTUM_1	5	ODF2_2	5	EXD3_1	6	TLE6_1	6
		NR2F6_1	5	ODZ4_1	5	EYA2_2	6	TM9SF1_2	6
		NR3C1_3	5	OLFML2B_1	5	FAH_1	6	TMEM121_1	6
		NRCAM_1	5	P2RY2_1	5	FAIM3_3	6	TMEM183A_2	6
		NRG1_2	5	PANX2_1	5	FAM149A_1	6	TMEM19_2	6
		NRM_1	5	PARD3B_1	5	FAM173A_3	6	TMEM47_1	6
		NT5C2_1	5	PBRM1_3	5	FAM18B2-CDRT4_2	6	TMEM99_1	6
		NTRK1_1	5	PCBD1_1	5	FAM214A_1	6	TMUB1_3	6
		NTSR1_1	5	PCOLCE2_2	5	FAM49B_1	6	TNFRSF10C_1	6
		NUCB2_2	5	PCYOX1L_1	5	FAM78A_1	6	TPRA1_2	6
		NUP160_1	5	PDE4B_1	5	FAM82A1_1	6	TRAPPC10_1	6
		NUTF2_3	5	PDK2_1	5	FAN1_1	6	TRIB3_1	6
		OAT_1	5	PGAM5_1	5	FANCA_2	6	TRIP12_2	6
		OLFM1_1	5	PHF1_1	5	FASN_1	6	TRIP6_1	6
		OPTN_1	5	PHF14_1	5	FAT1_2	6	TSC2_1	6
		ORAOV1_1	5	PHF19_1	5	FAXC_2	6	TSNARE1_1	6
		OSBPL3_2	5	PHF21B_1	5	FBRS_2	6	TSPAN3_1	6
		OST4_1	5	PHKB_2	5	FBXW4_1	6	TSPAN4_5	6
		OXNAD1_1	5	PHLDB2_3	5	FCHO1_1	6	TYMP_1	6
		PARK7_1	5	PI4K2A_2	5	FCHSD2_1	6	UBE2D2_1	6
		PAXIP1_2	5	PIGS_1	5	FDFT1_2	6	UBE2S_1	6
		PCDH10_1	5	PIGV_2	5	FDFT1_4	6	UBE2V2_1	6
		PCMT1_2	5	PIK3R1_1	5	FHL2_2	6	UBE2Z_2	6
		PDCD2_1	5	PIK3R1_4	5	FIBCD1_1	6	UBIAD1_2	6
		PDIK1L_1	5	PLA2G10_1	5	FIZ1_1	6	UGCG_1	6
		PDK1_1	5	PLAGL1_3	5	FLNA_1	6	UGCG_2	6
		PDK4_1	5	PLCB4_2	5	FLNA_2	6	UGDH_3	6
		PDLIM5_1	5	PLCG2_2	5	FLYWCH2_1	6	UHRF2_2	6
		PDSS1_1	5	PLCL2_1	5	FMNL3_1	6	USB1_1	6
		PDZD4_1	5	PLEC_5	5	FRA10AC1_1	6	USP33_1	6
		PDZD7_1	5	PLEKHA8_2	5	FRAT2_1	6	USP6NL_1	6
		PEAR1_1	5	PMEPA1_3	5	FRMD6_3	6	VAPB_2	6
		PHC1_3	5	POLR2L_1	5	FSTL3_2	6	VDAC2_2	6
		PHF2_2	5	POU4F1_1	5	FYTTD1_1	6	VGLL4_3	6
		PIAS4_1	5	PPAPDC1A_2	5	GALNT1_2	6	VPS16_1	6
		PIGO_2	5	PPIB_1	5	GALNTL4_2	6	VPS45_2	6
		PIK3R1_4	5	PPIB_2	5	GARNL3_1	6	WBP1L_2	6
		PIK3R5_1	5	PPP4R1L_1	5	GET4_1	6	WDR17_2	6
		PITPNC1_2	5	PREX1_1	5	GJB6_1	6	WDR18_1	6
		PKD2L2_1	5	PRICKLE1_2	5	GLT1D1_1	6	WDR82_1	6
		PKN1_2	5	PRICKLE1_6	5	GPR89B_1	6	WIF1_1	6
		PLAGL1_2	5	PRKAB2_1	5	GRK4_2	6	WNT5A_2	6
		PLAGL2_1	5	PRR5_4	5	GSK3B_2	6	XPNPEP1_1	6
		PLCG1_1	5	PUS1_1	5	GTF2E2_1	6	XPO6_1	6
		PLOD2_2	5	PUSL1_2	5	GTF2H1_2	6	YAE1D1_1	6
		PLP2_1	5	PXMP2_1	5	GTPBP2_2	6	YJEFN3_1	6
		PLSCR4_1	5	PYCR1_1	5	GTPBP5_1	6	YJEFN3_2	6
		PNO1_1	5	PYGL_2	5	GYG2_2	6	ZBTB45_1	6
		POLR1D_2	5	RAB40C_1	5	HAGH_3	6	ZDHHC11_1	6
		POLR1E_1	5	RAD9A_1	5	HAT1_1	6	ZFP64_1	6
		POLRMT_1	5	RAI14_1	5	HEXA_2	6	ZFX_2	6
		POMC_1	5	RAPH1_1	5	HHIP_1	6	ZGPAT_1	6
		PPIB_2	5	RASA3_1	5	HLCS_1	6	ZMYM3_2	6
		PPM1K_3	5	RASGRP2_3	5	HMGB1_1	6	ZNF251_1	6
		PPP1CA_2	5	RASSF7_1	5	HMHA1_4	6	ZNF324_2	6
		PPP2R3B_2	5	RBBP4_1	5	HOOK2_1	6	ZNF346_2	6
		PPP5C_1	5	RBCK1_2	5	HOXA1_1	6	ZNF397_1	6
		PQLC2_1	5	RCAN1_2	5	HS3ST6_1	6	ZNF503-AS2_1	6
		PRICKLE1_5	5	RDH10_1	5	HSD11B1L_2	6	ZNF516_1	6
		PRKAA2_1	5	RERE_3	5	HSPG2_3	6	ZNF532_2	6
		PRKAB2_1	5	RFC2_1	5	HTATSF1_1	6	ZNF580_2	6
		PSMA1_1	5	RGS3_1	5	ICA1L_2	6	ZNF581_2	6
		PSMD6_1	5	RIC8A_1	5	ID1_1	6	ZNF644_4	6
		PSME4_1	5	RNF115_1	5	IDH2_1	6	ABCA2_2	5
		PTCHD2_1	5	RNF166_1	5	IDH3A_1	6	ABCA7_1	5
		PTDSS2_2	5	RNF19A_2	5	IDUA_1	6	ABHD11_1	5
		PTPN20C_1	5	RNF38_2	5	IFT140_3	6	ABHD3_1	5
		PTPRS_3	5	RNH1_2	5	IGFBP3_1	6	ABI2_1	5
		PTTG1IP_1	5	RNPS1_3	5	IKBIP_1	6	AC004258.1_1	5
		PUS7L_1	5	RNPS1_4	5	ING5_1	6	AC078953.1_1	5
		PXN_1	5	ROR2_1	5	INTS1_1	6	ACAN_1	5
		RABEP1_2	5	RP11-286N22.8_1	5	IQCH_1	6	ACOT11_1	5
		RABL2A_1	5	RTTN_1	5	IQCK_2	6	ACOX1_1	5
		RABL2B_1	5	SAFB2_2	5	IRF1_1	6	ADARB2_2	5
		RAD1_1	5	SAMD11_1	5	ITGA7_1	6	ADCYAP1R1_1	5
		RAD23B_2	5	SBF1_2	5	ITGAE_1	6	ADD1_1	5
		RALB_2	5	SCRN1_1	5	ITGB7_2	6	ADPRHL2_1	5
		RAMP2_1	5	SCT_1	5	KANSL3_2	6	AHCY_1	5
		RANBP9_1	5	SDC1_3	5	KBTBD2_3	6	AK2_1	5
		RAPGEF1_1	5	SDHAF2_2	5	KCTD7_1	6	AKAP5_1	5
		RASGRP2_1	5	SEC22C_2	5	KDM2A_1	6	AL355490.1_1	5
		RB1CC1_1	5	SEMA4B_2	5	KDM4C_2	6	ALDH1A3_1	5
		RBP4_2	5	SERPINE2_1	5	KIAA0100_1	6	ALDH3A2_3	5
		RCC2_2	5	SETD4_2	5	KIAA0513_1	6	ALG5_1	5
		RCE1_2	5	SETD4_3	5	KIAA0664_1	6	ALYREF_1	5
		REST_3	5	SETD5_1	5	KIAA1324_1	6	ANKRD13D_6	5
		RGMB_1	5	SETD5_2	5	KIAA1737_1	6	ANKRD31_1	5
		RHOQ_1	5	SGOL2_1	5	KIAA1875_1	6	ANKRD34B_1	5
		RILP_2	5	SGPP2_1	5	KPNA2_1	6	ANKRD35_1	5
		ROGDI_3	5	SH3YL1_2	5	LAMA1_1	6	ANKRD40_2	5
		ROR2_1	5	SHARPIN_2	5	LANCL3_2	6	ANLN_1	5
		RP11-73M18.2_1	5	SLC22A3_2	5	LEPROT_1	6	AP3M2_1	5
		RPS15_2	5	SLC25A12_1	5	LPCAT4_1	6	AP4M1_2	5
		RPS2_1	5	SLC25A4_1	5	LRRC26_1	6	APBA3_1	5
		RPS6KL1_1	5	SLC29A1_3	5	LRRC8C_1	6	APC2_2	5
		RRP9_1	5	SLC2A4RG_2	5	LY6D_1	6	APCDD1_1	5
		RSAD2_1	5	SLC35C1_2	5	LYPLA1_3	6	APCDD1L_1	5
		RTEL1_2	5	SLC35E2_2	5	LYPLAL1_2	6	APPBP2_2	5
		RUFY3_2	5	SLC35E2B_2	5	LZTR1_2	6	AQP5_1	5
		RWDD4_1	5	SLC39A14_1	5	MADCAM1_1	6	ARFRP1_2	5
		S1PR3_1	5	SLC52A1_1	5	MADD_2	6	ARHGAP25_3	5
		SAR1B_1	5	SLC5A3_1	5	MAP2K1_1	6	ARHGAP27_1	5
		SCAF8_1	5	SLC9A1_1	5	MAP2K4_1	6	ARHGAP9_8	5
		SCARB2_1	5	SMAD2_3	5	MAP4K1_3	6	ARHGDIA_1	5
		SCUBE1_1	5	SMAGP_2	5	MAP4K2_3	6	ARHGDIA_3	5
		SDC1_2	5	SMC6_1	5	MAP4K3_1	6	ARHGEF2_3	5
		SDCBP_1	5	SMPD3_1	5	MAP7D1_2	6	ARHGEF40_1	5
		SEMA3C_3	5	SMS_2	5	MAPK11_1	6	ARHGEF4_2	5
		SENP1_3	5	SMURF2_1	5	MAPK1IP1L_1	6	ARL6IP6_2	5
		SEPT2_3	5	SNAP91_1	5	MAPRE2_2	6	ARRDC2_1	5
		SERF2_1	5	SNX5_2	5	MARVELD1_2	6	ARVCF_1	5
		SERHL2_1	5	SPATS2_2	5	MBD3_4	6	ASB3_1	5
		SERPINI1_1	5	SPATS2L_7	5	MBD6_1	6	ASS1_1	5
		SESN1_1	5	SPINT1_1	5	MCM4_1	6	ASTN2_1	5
		SETBP1_1	5	SPNS2_2	5	MEGF8_1	6	ATAD1_1	5
		SFT2D1_1	5	SPOCK1_2	5	METRNL_1	6	ATAD2B_1	5
		SH3BP5_2	5	SPPL3_1	5	MFSD1_2	6	ATP11B_1	5
		SH3D21_2	5	SPRN_1	5	MGAT1_7	6	ATP2B1_2	5
		SH3GL3_1	5	SS18L1_1	5	MICAL1_2	6	AUP1_1	5
		SHB_1	5	ST8SIA2_1	5	MIS12_2	6	AXIN2_2	5
		SIPA1L3_1	5	STARD10_1	5	MLL4_1	6	B4GALNT2_1	5
		SKP1_2	5	STAT1_1	5	MLLT3_1	6	BAALC_1	5
		SLC12A6_2	5	STAT5B_1	5	MOSPD3_3	6	BAG5_1	5
		SLC16A3_2	5	STIM2_2	5	MPP6_2	6	BAMBI_2	5
		SLC24A1_1	5	STOX1_1	5	MPV17L_2	6	BATF3_1	5
		SLC25A2_1	5	STRN4_1	5	MRPL33_2	6	BAZ1A_1	5
		SLC25A24_1	5	SYNGR2_1	5	MRPS6_2	6	BCAS4_1	5
		SLC25A5_2	5	SYPL2_1	5	MSH6_1	6	BCL7C_1	5
		SLC29A2_1	5	TADA2B_2	5	MSL3_2	6	BHLHE40_1	5
		SLC2A10_1	5	TAX1BP1_2	5	MTCP1_1	6	BIN1_2	5
		SLC37A1_2	5	TAZ_2	5	MTMR7_1	6	BIN2_1	5
		SLC38A2_2	5	TBC1D23_1	5	MTR_2	6	BIRC2_1	5
		SLC40A1_3	5	TBC1D5_1	5	MXD4_1	6	BMP4_3	5
		SMAD3_1	5	TBC1D7_2	5	MYH9_1	6	BRCA2_1	5
		SMAD4_1	5	TCEA2_5	5	MYL12B_2	6	BRF1_1	5
		SMAD9_1	5	TCEA2_6	5	NAA60_2	6	BRI3_1	5
		SMARCA2_1	5	TCFL5_1	5	NAP1L4_2	6	BSG_2	5
		SMARCA4_2	5	TEAD4_1	5	NARG2_2	6	BSN_1	5
		SMCHD1_1	5	TEKT2_1	5	NAT9_2	6	C12orf65_2	5
		SOX7_2	5	TGIF2_2	5	NCAPH2_1	6	C14orf37_2	5
		SPG7_1	5	TGS1_1	5	NDFIP2_1	6	C14orf43_2	5
		SPHK1_2	5	TKTL1_2	5	NECAB2_1	6	C16orf58_1	5
		SPINT1_1	5	TLK1_4	5	NEDD4L_1	6	C16orf72_1	5
		SPINT1_2	5	TMED9_2	5	NFIX_2	6	C17orf67_1	5
		SPON2_3	5	TMEM107_1	5	NFKB2_2	6	C18orf1_1	5
		SPTB_1	5	TMEM199_1	5	NOP56_2	6	C19orf12_1	5
		SPTBN1_2	5	TMEM200C_1	5	NOS1AP_1	6	C19orf24_1	5
		SREK1_1	5	TNFRSF19_3	5	NPTN_2	6	C19orf57_1	5
		SRP14_1	5	TNIP1_3	5	NR3C1_4	6	C1GALT1C1_1	5
		STAU2_2	5	TOP1_1	5	NR4A1_2	6	C1orf132_1	5
		STEAP1_1	5	TP53I3_2	5	NRBP1_1	6	C1orf43_1	5
		STK10_2	5	TPGS2_2	5	NRG1_1	6	C20orf160_1	5
		STK24_2	5	TRAK1_1	5	NTMT1_1	6	C22orf46_1	5
		STK25_2	5	TRAPPC11_1	5	NXN_2	6	C5AR1_1	5
		STK3_1	5	TRAPPC6B_1	5	NXPE3_2	6	C6orf62_1	5
		STYXL1_1	5	TRIM39_3	5	OBFC1_1	6	C9orf78_2	5
		SYCP2_1	5	TRMT2A_3	5	OGDHL_1	6	CACTIN_1	5
		TADA2B_1	5	TSEN54_1	5	OPRL1_1	6	CAMK2D_2	5
		TAF5L_2	5	TSPAN4_2	5	OPTN_1	6	CAPRIN1_3	5
		TBC1D24_2	5	TSPO_1	5	OSBPL1A_3	6	CARD10_1	5
		TBXAS1_2	5	TTC33_1	5	OTUD4_1	6	CARM1_1	5
		TCF24_1	5	TTC7A_1	5	PACSIN3_1	6	CASP9_1	5
		TCHP_2	5	TUBA8_1	5	PAIP1_2	6	CASZ1_1	5
		TCIRG1_1	5	TUBG2_2	5	PAK6_1	6	CBFA2T3_1	5
		TDP1_1	5	TUBGCP2_2	5	PAPSS2_2	6	CBX1_2	5
		TES_1	5	TXNDC5_1	5	PARK7_1	6	CBX3_2	5
		TEX22_1	5	UBAP2L_3	5	PBRM1_2	6	CCBL1_1	5
		THAP7_2	5	UBP1_2	5	PBX4_1	6	CCDC130_2	5
		TIAL1_2	5	UBQLN4_1	5	PCCA_1	6	CCDC152_1	5
		TIRAP_1	5	UIMC1_4	5	PCID2_1	6	CCL22_1	5
		TLE4_3	5	ULK2_1	5	PCSK7_1	6	CCND2_1	5
		TM7SF2_2	5	URB2_1	5	PCTP_2	6	CCNF_1	5
		TM9SF3_2	5	USP12_1	5	PDF_1	6	CCNYL1_1	5
		TMCO3_1	5	USP39_1	5	PDIA5_1	6	CCRN4L_1	5
		TMEM106C_1	5	UVSSA_1	5	PDIK1L_1	6	CCT2_1	5
		TMEM11_2	5	VAMP2_1	5	PDPN_2	6	CD276_2	5
		TMEM135_1	5	VPS37C_2	5	PDZD4_1	6	CD276_3	5
		TMEM150A_2	5	VWA1_1	5	PGAM5_1	6	CD300A_1	5
		TMEM164_2	5	VWCE_1	5	PGF_1	6	CD81_1	5
		TMEM170A_1	5	WDR67_1	5	PGP_1	6	CD99_1	5
		TMEM199_1	5	XPNPEP3_1	5	PHLDA3_2	6	CDC14A_3	5
		TMEM39A_1	5	XPO1_1	5	PILRB_5	6	CDC37L1_1	5
		TMEM42_1	5	XPO6_1	5	PIP4K2B_2	6	CDK10_2	5
		TMPPE_1	5	YAF2_2	5	PKDCC_1	6	CDK13_1	5
		TMSB15B_2	5	YY1AP1_2	5	PKM_1	6	CDK5RAP3_2	5
		TNFAIP3_2	5	ZADH2_1	5	PKMYT1_1	6	CDK8_1	5
		TNIP2_2	5	ZBTB39_1	5	PLCH1_1	6	CDKN2A_4	5
		TNPO3_1	5	ZBTB4_2	5	PLEC_5	6	CEBPA_1	5
		TNRC6A_1	5	ZFAND2B_2	5	PLEKHA5_1	6	CECR5_2	5
		TONSL_1	5	ZFAND4_1	5	PLK2_1	6	CENPL_2	5
		TP53BP1_1	5	ZHX1_4	5	PLOD2_2	6	CEP104_1	5
		TPM1_3	5	ZMYM4_1	5	PMEPA1_3	6	CGN_1	5
		TPM3_1	5	ZNF266_2	5	PML_1	6	CHGA_1	5
		TPST1_1	5	ZNF365_1	5	PMPCA_1	6	CHMP4A_3	5
		TRAF4_1	5	ZNF451_1	5	POGK_1	6	CHRFAM7A_3	5
		TRIM2_1	5	ZNF48_1	5	POGLUT1_1	6	CHSY1_1	5
		TRIM28_1	5	ZNF507_1	5	POLE2_1	6	CHTF18_3	5
		TRIM39_3	5	ZNF775_1	5	POLR2H_1	6	CHTF8_2	5
		TRIOBP_2	5	ZNF783_1	5	POLR3C_1	6	CIRBP_3	5
		TROVE2_3	5	ZNF821_2	5	POU4F1_1	6	CLIC4_1	5
		TRPT1_1	5	ZXDC_1	5	PPA1_1	6	CLK3_2	5
		TSEN34_2	5	AARD_1	4	PPFIA3_1	6	CLSTN3_1	5
		TSEN54_1	5	ABCB6_1	4	PRIMA1_1	6	CNGA1_1	5
		TTBK2_2	5	ABCC3_1	4	PRKCG_1	6	CNIH3_1	5
		TTPAL_1	5	ABCD1_2	4	PRKG2_1	6	CNTN4_1	5
		UBE2D3_1	5	ABHD11_2	4	PRKRIR_1	6	CNTNAP3B_2	5
		UBE2G2_1	5	ABL2_1	4	PRNP_1	6	COG5_2	5
		UBE2Q1_1	5	AC010336.1_1	4	PRR5_1	6	COL1A1_4	5
		USP10_1	5	ACAN_1	4	PRSS23_1	6	COL4A1_1	5
		USP12_1	5	ACBD5_3	4	PSEN2_2	6	CORO1A_2	5
		VAPA_1	5	ACOT11_1	4	PSMD11_1	6	CORO7_1	5
		VARS_1	5	ACTR5_1	4	PSMD14_1	6	COTL1_2	5
		VLDLR_1	5	ACVRL1_1	4	PSTPIP1_3	6	COX19_2	5
		VOPP1_2	5	ADA_1	4	PTMS_3	6	CPAMD8_1	5
		VPS13C_1	5	ADAMTS20_1	4	PTPN6_1	6	CPSF1_1	5
		WDR35_1	5	ADHFE1_1	4	PTPN7_2	6	CPSF3L_1	5
		WDR37_3	5	ADRM1_2	4	PTPRS_3	6	CPSF6_1	5
		WDR73_2	5	AGBL3_1	4	RAB39A_1	6	CPT2_1	5
		YARS_1	5	AGRN_1	4	RAB8A_2	6	CPXM2_1	5
		YBX1_2	5	AHSA1_2	4	RAC3_1	6	CREG1_1	5
		YWHAZ_4	5	AKR1E2_1	4	RAMP2_1	6	CRIP1_1	5
		ZC3H18_1	5	AKT1_1	4	RAP1B_1	6	CRTAP_1	5
		ZDHHC8_1	5	AKT2_2	4	RAPGEF1_1	6	CSAG1_1	5
		ZFAND2B_1	5	ALCAM_1	4	RASGRP2_1	6	CSK_2	5
		ZFP41_1	5	ALDH1A2_5	4	RBP4_2	6	CSNK1E_5	5
		ZFP42_1	5	ALDH3A2_3	4	REEP5_2	6	CSRNP2_1	5
		ZIC3_1	5	ALDOA_1	4	REL_1	6	CTDP1_1	5
		ZNF324_2	5	ALYREF_2	4	REV3L_3	6	CTDSP1_3	5
		ZNF346_2	5	AMD1_1	4	RGS20_1	6	CTIF_1	5
		ZNF398_3	5	AMFR_1	4	RHBG_1	6	CTNNB1_2	5
		ZNF425_1	5	ANKRD12_2	4	RHOBTB3_4	6	CTNNBL1_1	5
		ZNF517_1	5	ANKRD13B_1	4	RHOT2_2	6	CUEDC1_1	5
		ZNF554_1	5	ANKRD65_1	4	RIMKLB_3	6	CUL2_2	5
		ZNF621_1	5	ANKZF1_1	4	RMND5B_1	6	CXCL16_2	5
		ZNF623_1	5	APAF1_1	4	RNASEK_2	6	CXCR7_1	5
		ZNF638_1	5	APC2_1	4	RNF166_2	6	CYB561_2	5
		ZNF667_1	5	APCDD1L_1	4	RNF220_3	6	CYTH2_1	5
		ZNF668_2	5	APOPT1_1	4	RNPS1_4	6	DAP_1	5
		ZNF688_2	5	ARAP1_1	4	ROGDI_3	6	DAZAP1_1	5
		ZNF696_1	5	ARF1_2	4	ROMO1_1	6	DAZAP1_2	5
		ZNF7_1	5	ARF4_1	4	RP11-286N22.8_1	6	DCAF13_2	5
		ZNRF1_1	5	ARFGAP2_1	4	RP9_1	6	DCTN3_2	5
		ZSCAN22_1	5	ARHGAP25_3	4	RPL26L1_1	6	DCUN1D2_1	5
		ZSCAN5A_2	5	ARHGAP27_1	4	RPS6KC1_1	6	DENND2A_2	5
		AARD_1	4	ARHGAP29_1	4	RRAGD_2	6	DENND2D_2	5
		ABCB4_1	4	ARHGAP39_1	4	RTCA_1	6	DFNB59_1	5
		AC110491.1_1	4	ARHGAP6_1	4	RYK_1	6	DGKZ_3	5
		AC114947.1_1	4	ARHGDIA_1	4	SCAF8_2	6	DHRSX_3	5
		ACAD8_1	4	ARHGEF10_1	4	SCN1B_1	6	DHX35_1	5
		ACAN_1	4	ARL16_1	4	SDC1_2	6	DHX57_1	5
		ACAP2_2	4	ARMC5_1	4	SDHAF2_2	6	DIO3_1	5
		ACCS_1	4	ARNT2_1	4	SEH1L_2	6	DMGDH_2	5
		ACSS2_1	4	ARNTL2_2	4	SENP3_1	6	DNAJC25_1	5
		ADAM17_1	4	ARNTL2_3	4	SEPT4_2	6	DOCK5_1	5
		ADAMTS1_1	4	ARSA_1	4	SEPT9_7	6	DOK3_2	5
		ADAMTS2_1	4	ASAH1_2	4	SH3BP1_2	6	DOLK_1	5
		ADAMTSL5_2	4	ASAP3_2	4	SH3BP4_1	6	DPEP3_1	5
		ADM2_1	4	ASB1_2	4	SH3PXD2B_1	6	DPY19L2_1	5
		ADO_1	4	ASS1_1	4	SHARPIN_2	6	DRAM2_2	5
		ADRA2A_1	4	ASTN2_1	4	SHROOM1_2	6	DRAP1_1	5
		ADRM1_2	4	ATG10_1	4	SIK3_1	6	DUOXA1_1	5
		AFF1_1	4	ATG10_2	4	SIX1_2	6	DUSP22_1	5
		AGTPBP1_1	4	ATG12_1	4	SLC10A3_1	6	DUSP3_1	5
		AHCY_1	4	ATG2A_1	4	SLC25A12_1	6	DYNC2H1_1	5
		AHDC1_1	4	ATMIN_2	4	SLC2A6_1	6	DYRK3_1	5
		AHNAK2_1	4	ATOH8_1	4	SLC35C1_3	6	E2F5_2	5
		AK5_1	4	ATP8B1_1	4	SLC35E2_1	6	E2F7_1	5
		AKAP1_1	4	ATP9A_1	4	SLC38A2_2	6	EBF2_1	5
		AKAP13_2	4	AUTS2_4	4	SLC44A1_1	6	EEF1G_2	5
		AL928654.7_1	4	B3GALT4_1	4	SLC5A3_1	6	EFCAB4A_1	5
		ALDH1L2_1	4	B3GALT6_1	4	SLC6A11_1	6	EFEMP2_1	5
		ALG10_1	4	B3GNTL1_1	4	SLC7A5_1	6	EFS_1	5
		ALYREF_3	4	B4GALT2_2	4	SLFN12_1	6	EGFR_1	5
		AMIGO2_1	4	B4GALT2_3	4	SLMO2_2	6	EHBP1_2	5
		AMPD2_4	4	B4GALT7_1	4	SMAD4_1	6	EIF1_2	5
		AMPD3_1	4	BACE2_1	4	SMAD9_1	6	EIF2B1_1	5
		ANAPC11_1	4	BANF1_3	4	SMARCA4_1	6	EIF3B_3	5
		ANKRD13B_1	4	BASP1_1	4	SNX33_1	6	EIF3K_1	5
		ANKRD13C_1	4	BBX_2	4	SOCS5_2	6	EIF5_2	5
		ANKRD13D_3	4	BCL2_1	4	SPATA6_2	6	ELAVL2_2	5
		ANKRD36_1	4	BCL7B_2	4	SPG7_3	6	EMC6_1	5
		ANKRD36C_1	4	BEND3_1	4	SPINT1_3	6	EML3_1	5
		ANKRD39_1	4	BID_2	4	SPRED1_1	6	EML6_1	5
		ANKRD44_1	4	BIN1_2	4	SPRN_1	6	ENOX2_1	5
		ANPEP_1	4	BOLL_1	4	SPSB2_1	6	ENPP3_1	5
		AP1S1_1	4	BRD2_2	4	ST20_1	6	ENTPD2_1	5
		AP1S2_1	4	BRD9_1	4	ST3GAL2_1	6	ENTPD7_1	5
		AP3M2_1	4	BRE_1	4	ST3GAL4_3	6	EPHA4_1	5
		APBB3_3	4	BTBD11_1	4	ST6GAL2_1	6	EPHA5_1	5
		APEH_1	4	BTBD9_1	4	STAB1_1	6	EPM2A_2	5
		APEH_2	4	BTG3_1	4	STARD7_2	6	EPN1_2	5
		APMAP_1	4	C10orf11_1	4	STIM2_1	6	ERBB2_3	5
		APOO_1	4	C10orf2_1	4	STK10_2	6	ERLIN2_1	5
		APPL1_1	4	C11orf84_1	4	STK17B_2	6	ERMP1_1	5
		APRT_1	4	C11orf93_2	4	STK25_3	6	ETF1_1	5
		ARAP1_1	4	C12orf29_1	4	STON2_1	6	ETS1_2	5
		ARF4_1	4	C12orf44_1	4	STX11_1	6	EXD3_1	5
		ARFRP1_1	4	C12orf5_1	4	STX4_1	6	EXOC3_1	5
		ARHGAP19_1	4	C12orf73_1	4	SUGT1P3_1	6	EXOC6_2	5
		ARHGAP21_1	4	C12orf73_2	4	SURF1_1	6	EXOSC7_2	5
		ARHGAP22_1	4	C14orf159_1	4	SUV420H1_1	6	EZR_2	5
		ARHGAP28_1	4	C14orf43_2	4	SYBU_2	6	FAM116B_1	5
		ARHGAP29_1	4	C14orf79_1	4	SYCE2_1	6	FAM118A_2	5
		ARHGAP39_1	4	C14orf80_3	4	SYNM_1	6	FAM125A_3	5
		ARHGAP4_1	4	C14orf93_1	4	SYNRG_1	6	FAM134A_1	5
		ARHGDIA_3	4	C16orf58_1	4	SYT6_1	6	FAM13C_1	5
		ARHGEF1_1	4	C16orf85_1	4	SYTL1_2	6	FAM165B_1	5
		ARHGEF19_2	4	C16orf89_2	4	TBC1D25_1	6	FAM176C_1	5
		ARHGEF2_3	4	C17orf101_1	4	TBKBP1_2	6	FAM198A_1	5
		ARHGEF3_3	4	C17orf67_1	4	TCP11L1_2	6	FAM19A4_1	5
		ARHGEF39_1	4	C19orf24_1	4	TCP11L1_3	6	FAM207A_1	5
		ARHGEF40_1	4	C19orf24_2	4	TDRD7_1	6	FAM24B_1	5
		ARHGEF40_2	4	C19orf6_1	4	TECPR1_1	6	FAM3B_1	5
		ARID1A_1	4	C19orf77_1	4	TEN1_1	6	FAM3C_1	5
		ARID2_1	4	C1orf122_2	4	TEX22_1	6	FAM50B_1	5
		ARID4B_2	4	C1orf132_1	4	TGIF2_2	6	FAM54B_2	5
		ARL4A_1	4	C1orf159_1	4	TIPIN_1	6	FAM78A_1	5
		ARL6IP4_2	4	C1orf51_2	4	TMA16_1	6	FAM78A_2	5
		AS3MT_1	4	C1QBP_1	4	TMBIM6_1	6	FAM83G_1	5
		ASPH_1	4	C20orf132_2	4	TMEM116_1	6	FAM83H_1	5
		ASPHD2_1	4	C21orf33_2	4	TMEM129_1	6	FANCI_2	5
		ATG3_2	4	C21orf91_1	4	TMEM138_1	6	FANK1_1	5
		ATG4B_1	4	C22orf29_1	4	TMEM18_2	6	FASN_1	5
		ATMIN_2	4	C3orf38_1	4	TMEM183A_2	6	FBLN2_2	5
		ATP1A1OS_1	4	C3orf70_1	4	TMEM184A_3	6	FBXL17_1	5
		ATP2A2_1	4	C4orf36_2	4	TMEM184B_1	6	FBXL20_1	5
		ATP6V0D1_1	4	C6orf47_1	4	TMEM194B_1	6	FBXL2_1	5
		ATP6V1B2_1	4	C7orf25_1	4	TMEM203_1	6	FBXO17_1	5
		ATP7A_1	4	C8orf48_1	4	TMEM39A_1	6	FBXO18_1	5
		ATP9B_1	4	C8orf82_1	4	TMEM51_2	6	FERMT2_1	5
		ATR_2	4	C9orf116_2	4	TMEM68_1	6	FES_2	5
		AURKB_2	4	C9orf3_1	4	TMEM80_2	6	FEV_2	5
		AXIN2_1	4	C9orf78_2	4	TMEM8A_1	6	FGR_3	5
		B3GALNT1_2	4	CA5B_1	4	TMUB1_3	6	FGR_4	5
		B3GALT4_1	4	CACNB2_1	4	TMUB2_1	6	FHDC1_1	5
		B3GALTL_1	4	CACNB2_2	4	TNFRSF14_2	6	FIS1_1	5
		BAALC_1	4	CACNB3_2	4	TNFRSF19_3	6	FKBP4_1	5
		BAG1_1	4	CALCOCO1_1	4	TOMM22_1	6	FOXL2_1	5
		BAIAP2_1	4	CALR_1	4	TPD52L1_1	6	FREM1_1	5
		BARD1_1	4	CAMK1D_1	4	TPM2_3	6	FUBP3_1	5
		BBS4_1	4	CAMK1D_2	4	TPMT_1	6	FUOM_2	5
		BBX_2	4	CAMK2G_1	4	TPPP3_1	6	FXR1_1	5
		BCAP31_2	4	CANX_3	4	TPST1_1	6	GABARAPL1_2	5
		BCAR1_3	4	CAPN1_3	4	TRAF1_1	6	GABBR1_1	5
		BCAS4_1	4	CAPNS1_2	4	TRIM39_3	6	GALNT1_1	5
		BCL2L13_1	4	CAPRIN2_1	4	TRIP4_1	6	GALNT14_1	5
		BCOR_1	4	CAPRIN2_3	4	TRPT1_1	6	GBA2_2	5
		BECN1_1	4	CARD10_1	4	TSNARE1_2	6	GDPD3_1	5
		BLOC1S6_1	4	CARM1_1	4	TSPAN17_1	6	GEMIN7_1	5
		BRF1_1	4	CASKIN2_1	4	TSSC4_1	6	GGA1_1	5
		BRIX1_2	4	CASP3_1	4	TSTD2_1	6	GIPC3_1	5
		BRPF3_2	4	CBFA2T3_5	4	TTPA_1	6	GK5_1	5
		BZW1_2	4	CCDC121_1	4	TUBB4A_1	6	GK5_2	5
		C11orf10_1	4	CCDC126_1	4	TUBGCP2_1	6	GLTP_1	5
		C11orf67_1	4	CCDC126_2	4	TWIST1_1	6	GLUD2_1	5
		C11orf75_1	4	CCDC6_1	4	TXNDC5_1	6	GMDS_1	5
		C11orf88_1	4	CCDC67_1	4	TYMP_1	6	GMNN_2	5
		C16orf5_2	4	CCDC78_1	4	UBAP2_1	6	GNA14_1	5
		C16orf71_1	4	CCDC90A_1	4	UBE2D2_1	6	GNAI2_1	5
		C16orf93_1	4	CCK_1	4	UBE2G2_1	6	GNAQ_2	5
		C17orf108_1	4	CD63_3	4	UBE2Q1_1	6	GNG12_1	5
		C17orf80_1	4	CD82_1	4	UBE2Q2_1	6	GOLGA8B_2	5
		C17orf96_1	4	CDC42EP1_1	4	UBFD1_1	6	GPR160_1	5
		C18orf8_1	4	CDC42EP2_1	4	UEVLD_1	6	GPR35_1	5
		C19orf12_1	4	CDC42EP4_1	4	USP12_1	6	GPS2_2	5
		C19orf24_2	4	CDC7_1	4	VKORC1L1_1	6	GRHL1_1	5
		C19orf47_1	4	CDC73_1	4	WDR19_1	6	GSTM1_1	5
		C19orf6_1	4	CDCA5_1	4	WDR25_1	6	GSTO2_2	5
		C19orf73_1	4	CDK10_2	4	WDR81_1	6	GSTZ1_2	5
		C1orf131_1	4	CDK6_2	4	WDR81_2	6	GXYLT1_1	5
		C1orf159_1	4	CEBPA_1	4	WIPI1_1	6	GYG2_2	5
		C1orf213_2	4	CEP170_2	4	WWOX_2	6	GZF1_1	5
		C1orf228_1	4	CEP70_1	4	XPO4_2	6	HBA1_1	5
		C21orf58_1	4	CHAF1A_1	4	YWHAZ_5	6	HBA2_1	5
		C21orf67_1	4	CHGA_1	4	ZDHHC4_1	6	HCK_1	5
		C2CD2_1	4	CHIC2_1	4	ZFP64_1	6	HCN2_1	5
		C2orf88_2	4	CHKB_3	4	ZFYVE26_1	6	HDLBP_13	5
		C3orf55_1	4	CHL1_2	4	ZMYM4_1	6	HEMK1_2	5
		C3orf72_1	4	CHMP6_1	4	ZNF131_4	6	HERC5_1	5
		C5orf30_2	4	CHPF2_1	4	ZNF232_2	6	HERPUD2_1	5
		C6orf47_1	4	CHRDL1_2	4	ZNF259_1	6	HES6_1	5
		C7orf23_1	4	CHRDL2_1	4	ZNF362_1	6	HIP1R_3	5
		C9orf116_2	4	CIAO1_1	4	ZNF398_1	6	HIPK3_1	5
		C9orf40_1	4	CIRBP_6	4	ZNF410_1	6	HMGB2_1	5
		C9orf41_2	4	CIRBP_8	4	ZNF451_1	6	HMGN2_2	5
		CABIN1_2	4	CKAP4_1	4	ZNF485_1	6	HMGXB3_1	5
		CABP4_1	4	CLCN6_1	4	ZNF516_1	6	HMOX2_1	5
		CACFD1_1	4	CLIC4_1	4	ZNF518B_1	6	HPS1_3	5
		CACNA2D2_2	4	CLIP1_1	4	ZNF643_1	6	HSD11B1L_2	5
		CACNB2_2	4	CLSTN2_1	4	ZNF673_1	6	HSD11B2_1	5
		CACUL1_1	4	CLTB_1	4	ZNF688_2	6	HSD17B6_1	5
		CAMK2D_2	4	CNIH2_2	4	ZNF706_2	6	HSPA12A_1	5
		CAMKK1_1	4	CNOT10_1	4	ZNF768_1	6	HTRA2_1	5
		CAMLG_1	4	CNOT10_2	4	ZNF786_1	6	HYI_2	5
		CAPN14_1	4	CNOT7_1	4	AACS_1	5	ICOSLG_2	5
		CARHSP1_2	4	COL4A2_1	4	AATK_1	5	IDNK_2	5
		CAST_3	4	COL9A3_1	4	ABCB10_1	5	IGF1R_1	5
		CAV2_1	4	COL9A3_2	4	ABCB4_1	5	IGFBP3_1	5
		CBFA2T3_5	4	COPS3_1	4	ABHD12_1	5	IGFBPL1_1	5
		CBS_1	4	COX6B2_1	4	ABLIM3_2	5	IKZF1_1	5
		CCBL1_2	4	CPD_2	4	ABR_4	5	IMPDH1_2	5
		CCDC126_2	4	CPSF3L_1	4	AC010336.1_1	5	INCENP_1	5
		CCDC144A_1	4	CRAMP1L_1	4	AC010336.2_1	5	INHBB_1	5
		CCDC152_1	4	CREG2_1	4	ACAD11_2	5	INPPL1_1	5
		CCDC173_1	4	CRELD1_1	4	ACAT1_1	5	INSM2_1	5
		CCDC57_1	4	CREM_1	4	ACE_1	5	IPO13_1	5
		CCND1_1	4	CSDA_1	4	ACOT11_1	5	IPO9_1	5
		CCNE2_1	4	CSK_2	4	ACSL3_1	5	IQSEC2_1	5
		CCNJL_1	4	CSNK1A1_1	4	ACTN1_1	5	ISG20L2_1	5
		CCT2_1	4	CSNK1E_4	4	ACTR3_1	5	ISOC1_1	5
		CD247_2	4	CTAG2_1	4	ADA_1	5	ITGA3_2	5
		CD276_2	4	CTCF_1	4	ADCK5_1	5	ITGB2_1	5
		CD46_1	4	CTCFL_2	4	ADCY7_3	5	JMJD8_1	5
		CD63_2	4	CTD-2349B8.1_1	4	ADM2_1	5	KANK2_1	5
		CDC37_1	4	CTNNA2_1	4	ADRBK1_1	5	KANK2_2	5
		CDC42EP2_1	4	CTNNBL1_1	4	AEBP2_1	5	KCNA3_1	5
		CDC42SE1_1	4	CXCL16_1	4	AGL_1	5	KCNE1L_1	5
		CDCA5_1	4	CYB5D1_3	4	AGPAT6_1	5	KCNH2_2	5
		CDH1_1	4	CYBA_2	4	AGXT2L2_2	5	KCTD21_1	5
		CDH23_1	4	CYBASC3_3	4	AHSA1_2	5	KHNYN_1	5
		CDHR3_2	4	CYP20A1_1	4	AK4_2	5	KIAA0226_1	5
		CDKN2B_1	4	CYP27A1_2	4	AKT2_1	5	KIAA0284_1	5
		CDV3_2	4	CYP51A1_1	4	AKT2_2	5	KIAA0355_1	5
		CDV3_3	4	CYTH3_1	4	ALMS1_1	5	KIAA0513_1	5
		CELF2_2	4	DAG1_1	4	ALS2CL_1	5	KIAA1614_1	5
		CEP192_1	4	DAG1_2	4	ALYREF_1	5	KIAA1967_1	5
		CEP250_1	4	DAPK1_3	4	AMD1_2	5	KIF1C_1	5
		CEP250_2	4	DAPK2_1	4	AMIGO2_2	5	KIF3A_1	5
		CEP68_1	4	DBN1_1	4	ANAPC11_2	5	KLHDC5_1	5
		CERS5_1	4	DBNDD1_2	4	ANAPC2_1	5	KLHL11_1	5
		CFL2_1	4	DCAF13_2	4	ANKAR_1	5	KLHL2_1	5
		CHCHD10_1	4	DCLRE1C_1	4	ANKRD35_1	5	KLHL29_1	5
		CHD1L_1	4	DCTPP1_1	4	ANKRD44_1	5	KRT19_1	5
		CHD8_1	4	DCUN1D2_2	4	ANXA6_1	5	KSR1_1	5
		CHID1_1	4	DDAH1_4	4	AP1S2_1	5	L3MBTL1_2	5
		CHRDL2_2	4	DDR1_8	4	AP3B2_1	5	LARP1_2	5
		CHRFAM7A_2	4	DDX6_1	4	AP3D1_1	5	LASP1_1	5
		CIAO1_1	4	DESI2_2	4	AP4S1_2	5	LCAT_2	5
		CIDEB_1	4	DET1_1	4	AP5M1_1	5	LGALS3BP_3	5
		CIRBP_3	4	DEXI_2	4	APBA2_2	5	LIMD2_2	5
		CIRBP_4	4	DGAT2_1	4	APBB2_2	5	LIMS1_1	5
		CITED1_2	4	DGKD_1	4	APCDD1L_1	5	LMBRD2_1	5
		CIZ1_2	4	DHODH_1	4	AQP5_1	5	LMF1_1	5
		CLCF1_1	4	DIAPH1_1	4	ARF1_1	5	LMLN_1	5
		CLDN16_1	4	DISP1_1	4	ARFRP1_2	5	LOXL3_1	5
		CLDN7_2	4	DLEU1_1	4	ARHGAP22_1	5	LPP_1	5
		CLIC3_2	4	DLG3_1	4	ARHGAP4_2	5	LRAT_1	5
		CLIP1_1	4	DNMBP_1	4	ARHGEF1_2	5	LRCH4_1	5
		CLK3_2	4	DNMBP_2	4	ARHGEF19_2	5	LRRC46_1	5
		CLN5_1	4	DNMT1_2	4	ARHGEF25_2	5	LRRC8A_2	5
		CMTM3_4	4	DNMT3A_2	4	ARHGEF39_1	5	LRRC8D_3	5
		CNEP1R1_1	4	DOK4_2	4	ARHGEF40_2	5	LRTOMT_2	5
		COCH_1	4	DOLK_1	4	ARIH1_1	5	LY6D_1	5
		COG3_1	4	DPP10_1	4	ARNTL2_2	5	LYAR_1	5
		COL16A1_2	4	DPPA5_1	4	ARNTL2_3	5	LYNX1_2	5
		COL4A1_1	4	DRAM2_2	4	ARPC1A_1	5	MAGIX_2	5
		COLEC12_1	4	DRG2_1	4	ASB6_1	5	MAOA_1	5
		COMMD2_2	4	DSC3_1	4	ASCL2_1	5	MAP1LC3B_2	5
		COMTD1_2	4	DUSP1_1	4	ASF1A_1	5	MAP3K8_2	5
		COX10_1	4	DYDC2_1	4	ASIC3_1	5	MAP4K2_2	5
		CPEB4_1	4	DYNC1H1_1	4	ASTN2_2	5	MAP7D1_1	5
		CPT2_1	4	DYRK3_1	4	ATG3_2	5	MAPKAPK3_1	5
		CREG2_1	4	DZIP3_1	4	ATIC_1	5	MAPKAPK5_1	5
		CRIP1_2	4	E2F6_2	4	ATP2A3_2	5	MAPRE2_2	5
		CRIP2_1	4	EDF1_1	4	ATP5E_1	5	MAST1_1	5
		CRIP2_2	4	EEF2_1	4	ATP6V0D1_1	5	MBTPS1_1	5
		CRISPLD1_2	4	EFCAB13_1	4	ATP6V1C2_1	5	MCM7_3	5
		CRTAP_1	4	EFCAB4A_3	4	ATP6V1H_1	5	ME1_1	5
		CSGALNACT1_2	4	EFCAB4A_4	4	ATP8B1_1	5	MED15_2	5
		CSGALNACT1_5	4	EGFL7_1	4	ATRNL1_1	5	MED22_2	5
		CSGALNACT1_6	4	EHBP1_3	4	ATXN1L_1	5	MEIOB_1	5
		CSK_1	4	EHHADH_1	4	ATXN7L3_1	5	MEMO1_3	5
		CTCF_1	4	EIF1AD_1	4	B4GALT4_2	5	MFGE8_1	5
		CTDSP1_1	4	EIF2B1_1	4	B4GALT6_1	5	MFSD1_2	5
		CTDSP1_2	4	EIF2C1_2	4	B9D1_2	5	MGAT4B_1	5
		CTDSPL2_1	4	EIF3M_1	4	BAIAP2L1_1	5	MGLL_3	5
		CTNNAL1_1	4	EIF4E2_1	4	BAZ1B_1	5	MICAL1_1	5
		CTNNBL1_1	4	EIF5A_4	4	BCAR3_1	5	MICALL2_1	5
		CTSH_1	4	EIF6_1	4	BCL2_2	5	MIER1_2	5
		CTU1_1	4	ELAC1_1	4	BCL7C_1	5	MINK1_2	5
		CTXN1_1	4	ELAC2_2	4	BEND6_1	5	MLLT1_1	5
		CUL1_1	4	ELAVL1_1	4	BEND6_2	5	MLXIP_1	5
		CXCR4_1	4	ELMOD2_1	4	BEX1_1	5	MOB1B_1	5
		CXXC5_1	4	ELMOD2_2	4	BNC2_1	5	MPC2_2	5
		DAB1_3	4	ELP6_2	4	BRAT1_2	5	MPG_1	5
		DAK_1	4	EMC1_1	4	BRIX1_2	5	MRP63_1	5
		DAPK2_1	4	EMD_1	4	BRWD1_3	5	MRPL39_1	5
		DBN1_1	4	EME2_1	4	BTG3_1	5	MRPL40_1	5
		DCLRE1C_1	4	EML2_1	4	BTNL9_3	5	MRPS2_2	5
		DCUN1D2_2	4	ENDOV_1	4	C10orf2_1	5	MRPS31_1	5
		DDAH1_4	4	ENOSF1_1	4	C11orf48_1	5	MST4_1	5
		DDB1_2	4	EP400NL_1	4	C14orf80_2	5	MTHFS_1	5
		DDHD1_2	4	EPB41L3_1	4	C15orf40_1	5	MTMR12_1	5
		DDHD2_1	4	ERBB2_2	4	C16orf13_1	5	MTMR14_1	5
		DDIT4_3	4	ERF_1	4	C16orf74_1	5	MYRIP_2	5
		DDR1_3	4	ERICH1_1	4	C17orf58_1	5	NAA40_1	5
		DDX20_1	4	ERLIN2_2	4	C17orf96_1	5	NAALADL1_2	5
		DDX24_1	4	ESRRG_1	4	C19orf12_2	5	NARFL_1	5
		DDX5_3	4	EXD2_2	4	C19orf24_1	5	NCAPD3_2	5
		DDX5_4	4	EXD3_1	4	C19orf47_1	5	NCOA4_2	5
		DDX5_5	4	EXOC6_2	4	C19orf57_1	5	NDUFS7_1	5
		DDX55_1	4	EXOG_2	4	C19orf6_2	5	NECAP2_1	5
		DECR1_1	4	EXTL3_1	4	C1orf122_2	5	NEK10_1	5
		DEGS1_2	4	EZR_1	4	C1orf131_1	5	NEK6_5	5
		DEK_2	4	FAHD1_2	4	C1orf233_1	5	NEK7_1	5
		DEPDC5_1	4	FAM105B_1	4	C20orf194_1	5	NETO1_1	5
		DEXI_1	4	FAM108C1_1	4	C22orf29_1	5	NFATC2_1	5
		DGKZ_2	4	FAM114A1_1	4	C22orf46_1	5	NFE2L2_3	5
		DHFR_2	4	FAM116B_1	4	C2CD3_2	5	NFKBID_2	5
		DHFRL1_1	4	FAM120AOS_2	4	C4orf36_3	5	NFS1_1	5
		DHX30_2	4	FAM120C_1	4	C5orf30_2	5	NHP2_1	5
		DIRC2_2	4	FAM153A_1	4	C6orf48_3	5	NINL_1	5
		DIS3L2_2	4	FAM211B_1	4	C8orf40_2	5	NKX3-2_1	5
		DIXDC1_1	4	FAM212B_3	4	C8orf82_1	5	NMRK1_1	5
		DLGAP4_3	4	FAM53A_1	4	C9orf16_1	5	NOC2L_1	5
		DLL1_1	4	FAM53C_2	4	C9orf171_1	5	NOD2_2	5
		DLL4_1	4	FAM54B_1	4	C9orf41_1	5	NOS1AP_1	5
		DNAJA4_1	4	FAM81A_1	4	C9orf47_1	5	NOTUM_1	5
		DNAJB6_2	4	FAM86B1_2	4	CA4_1	5	NPL_1	5
		DNAJC7_4	4	FAM98C_2	4	CAAP1_2	5	NRSN2_2	5
		DOM3Z_1	4	FAN1_1	4	CABLES2_1	5	NSD1_2	5
		DPH2_1	4	FAR2_2	4	CACNA1B_1	5	NSMAF_2	5
		DPH3_1	4	FARP1_1	4	CACNG5_1	5	NSMAF_3	5
		DPP10_1	4	FAT1_2	4	CACTIN_1	5	NT5M_1	5
		DPP7_4	4	FBLN2_1	4	CAMK1D_1	5	NUDT1_1	5
		DSCR3_1	4	FBP1_3	4	CAPG_1	5	NUDT16L1_1	5
		DSG2_1	4	FBXO11_1	4	CAPRIN2_3	5	OAT_1	5
		DUSP18_1	4	FBXO15_1	4	CARHSP1_3	5	OLFML2B_1	5
		DUSP28_1	4	FBXO7_2	4	CARM1_1	5	OSBPL9_2	5
		DYNC1LI2_1	4	FBXW5_2	4	CASR_1	5	OXLD1_1	5
		DZANK1_1	4	FDFT1_2	4	CBX6_1	5	PADI2_1	5
		ECE2_1	4	FERMT2_1	4	CBX8_1	5	PAK6_1	5
		ECEL1_1	4	FES_1	4	CC2D1B_1	5	PAK6_2	5
		EIF3F_1	4	FGD4_1	4	CCAR1_2	5	PARVB_1	5
		EIF3G_1	4	FGD6_1	4	CCDC137_1	5	PAXIP1_1	5
		EIF3I_1	4	FGFR1_3	4	CCDC67_1	5	PBX3_3	5
		EIF4B_1	4	FHOD3_1	4	CCNG2_1	5	PC_1	5
		EIF4B_2	4	FIZ1_1	4	CCRN4L_1	5	PCBP4_3	5
		EIF5A2_1	4	FKBP2_1	4	CCSAP_1	5	PCGF6_2	5
		EIF5A_3	4	FKBP5_1	4	CD164_1	5	PCYT2_2	5
		ELAC2_1	4	FLNA_1	4	CD247_2	5	PDE4A_1	5
		ELAC2_2	4	FLOT1_2	4	CD248_1	5	PDGFC_1	5
		ELAVL2_2	4	FLT1_1	4	CD2AP_1	5	PDIA2_1	5
		ELK1_1	4	FLVCR2_1	4	CD44_2	5	PDPR_1	5
		ELTD1_1	4	FLYWCH1_1	4	CD82_1	5	PDZD8_1	5
		EML1_1	4	FMNL2_1	4	CDC37_1	5	PER1_1	5
		EMP2_1	4	FN3KRP_1	4	CDC42EP4_2	5	PEX16_3	5
		EN1_1	4	FNDC1_1	4	CDH5_1	5	PFDN4_3	5
		ENC1_1	4	FOSL2_1	4	CELF2_1	5	PHC1_3	5
		ENDOV_2	4	FOXK2_2	4	CENPT_2	5	PHF1_1	5
		EOGT_2	4	FOXN2_1	4	CFL2_1	5	PHF19_4	5
		EOMES_2	4	FOXO4_1	4	CGN_1	5	PHLDA3_1	5
		EPB41L3_1	4	FOXRED2_1	4	CHAMP1_1	5	PHLDA3_2	5
		EPB41L5_1	4	FRAS1_1	4	CHD4_1	5	PHYHIPL_1	5
		EPB49_5	4	FRAT2_1	4	CHD5_1	5	PIDD_2	5
		EPN1_1	4	FRG1B_1	4	CHERP_1	5	PIGO_2	5
		EPS8L1_2	4	FSCN1_1	4	CHFR_1	5	PIGV_2	5
		ERBB2IP_1	4	FUBP3_1	4	CHIC2_1	5	PIGV_3	5
		ERCC6_1	4	FYN_2	4	CHID1_1	5	PIP5K1B_1	5
		ERGIC3_1	4	FYN_3	4	CHN2_2	5	PKD2_1	5
		ERMAP_1	4	G3BP2_3	4	CHRM3_1	5	PKM_1	5
		ERO1LB_1	4	G6PD_4	4	CHST12_2	5	PLAGL1_2	5
		ERV3-1_1	4	GAB4_1	4	CHST8_1	5	PLCD3_1	5
		ESAM_1	4	GABARAPL2_1	4	CISH_1	5	PLCG1_1	5
		ESYT3_1	4	GABRB3_2	4	CKMT2_1	5	PLD5_1	5
		EXTL3_2	4	GAL3ST1_1	4	CLCN3_1	5	PLEC_5	5
		EYA4_1	4	GART_2	4	CLDN10_1	5	PLEKHA8_2	5
		FAM102A_1	4	GATA3_3	4	CLIC3_1	5	PLLP_1	5
		FAM118A_2	4	GATC_1	4	CLSTN1_1	5	PLSCR1_2	5
		FAM118A_3	4	GCLM_1	4	CLSTN3_1	5	PLXNB2_3	5
		FAM135A_1	4	GCOM1_2	4	CMBL_2	5	POFUT1_1	5
		FAM136A_1	4	GGA1_2	4	CMTM6_1	5	POLR3C_1	5
		FAM153A_1	4	GGA2_1	4	CNKSR2_1	5	PPAPDC1A_2	5
		FAM161B_1	4	GJA3_1	4	CNOT3_2	5	PPCS_1	5
		FAM189A1_1	4	GJB6_1	4	CNOT4_1	5	PPIA_1	5
		FAM214A_1	4	GJC1_2	4	CNOT6_1	5	PPM1B_1	5
		FAM217B_1	4	GLE1_1	4	CNOT7_1	5	PPP1R12A_1	5
		FAM21C_1	4	GLI4_1	4	CNOT8_2	5	PPP1R7_1	5
		FAM50A_1	4	GLT8D1_2	4	CNPPD1_2	5	PPP1R7_2	5
		FAM59A_1	4	GNAI1_1	4	COCH_1	5	PPP3R1_1	5
		FAM63B_1	4	GNAI2_1	4	COL14A1_1	5	PRIMA1_1	5
		FAM63B_2	4	GNAL_1	4	COMP_1	5	PRR15L_1	5
		FAM64A_1	4	GNAS_4	4	COTL1_2	5	PSAT1_1	5
		FAM65A_1	4	GNB1L_1	4	COX19_2	5	PSCA_1	5
		FAM82A2_1	4	GNG7_1	4	COX20_2	5	PSEN2_2	5
		FAM82B_1	4	GNL1_1	4	CPLX2_3	5	PSMG1_1	5
		FAM8A1_1	4	GNPDA1_1	4	CPSF1_1	5	PSMG3_1	5
		FANCI_1	4	GPCPD1_1	4	CRAMP1L_1	5	PTBP3_2	5
		FASN_1	4	GPD1L_2	4	CREB1_2	5	PTCHD2_1	5
		FASN_3	4	GPD2_3	4	CREB3_1	5	PTDSS1_1	5
		FBF1_1	4	GPX7_1	4	CREB3L4_1	5	PTK2_2	5
		FBLN5_3	4	GRB7_2	4	CREBRF_1	5	PTMS_3	5
		FBRS_2	4	GRIA2_1	4	CREG2_1	5	PUSL1_2	5
		FBRSL1_1	4	GRK4_1	4	CRTAP_1	5	QRICH1_3	5
		FBXL12_2	4	GRK5_1	4	CRYL1_1	5	RAB9A_1	5
		FBXL5_1	4	GSTK1_1	4	CSNK1A1_1	5	RAET1G_1	5
		FBXO25_1	4	GSTT2_1	4	CSNK1D_3	5	RALGPS1_2	5
		FBXO5_2	4	GSTT2B_1	4	CSRP1_1	5	RARB_1	5
		FBXW4_1	4	GTF2H3_1	4	CSTB_1	5	RASAL1_1	5
		FCHSD2_2	4	GTF3A_1	4	CTAGE5_4	5	RASL11B_1	5
		FDPS_1	4	GUCY2D_1	4	CTDNEP1_3	5	RCN1_1	5
		FECH_1	4	H2AFZ_1	4	CTDNEP1_4	5	RDH10_1	5
		FERMT2_1	4	HADHB_2	4	CTNNA2_1	5	RGPD5_1	5
		FEV_2	4	HAGH_3	4	CTNNB1_2	5	RGPD6_1	5
		FHAD1_1	4	HAGHL_1	4	CTNNBIP1_1	5	RGS17_1	5
		FHL2_2	4	HAUS7_1	4	CTXN1_1	5	RHBDD3_1	5
		FKBP14_1	4	HCN3_1	4	CUL4A_2	5	RHEBL1_1	5
		FLT1_1	4	HDAC3_1	4	CUTA_1	5	RHOQ_1	5
		FNDC3A_4	4	HDLBP_1	4	CXorf56_1	5	RNF138_2	5
		FOXK2_1	4	HELZ_1	4	CYB5D1_3	5	RNF217_1	5
		FOXN3_1	4	HERC5_1	4	CYP51A1_1	5	RNF40_1	5
		FOXN3_2	4	HERPUD2_1	4	CYTH3_1	5	ROMO1_1	5
		FRAT1_1	4	HES5_1	4	CYTL1_1	5	RPL18_1	5
		FRG1_2	4	HEXDC_2	4	DCLK1_1	5	RPL7A_1	5
		FSD1_1	4	HGSNAT_2	4	DCLRE1B_1	5	RPS23_2	5
		FTSJ3_4	4	HIC1_1	4	DCP1B_1	5	RRAGC_1	5
		FYN_1	4	HIC2_1	4	DCTN5_1	5	RRAGD_3	5
		FZD1_1	4	HINFP_1	4	DCXR_2	5	RRAS_1	5
		FZD7_1	4	HIRA_2	4	DDAH2_3	5	RSL1D1_1	5
		G0S2_1	4	HJURP_1	4	DDHD1_1	5	RSU1_1	5
		GADD45G_1	4	HMGB2_1	4	DDOST_1	5	RYK_1	5
		GAK_1	4	HMGN1_3	4	DDX17_2	5	SAMD1_1	5
		GAL3ST1_1	4	HNRNPF_1	4	DDX18_1	5	SAMM50_1	5
		GARNL3_1	4	HNRNPU_2	4	DDX31_2	5	SAP130_2	5
		GATA3_1	4	HOXA10_2	4	DEPDC1_1	5	SCGB3A1_1	5
		GATA4_1	4	HOXB2_1	4	DFFB_2	5	SCNN1G_1	5
		GBAS_2	4	HSDL2_1	4	DGCR8_1	5	SCO2_1	5
		GCGR_1	4	HSF4_1	4	DGKZ_2	5	SDCBP_1	5
		GCH1_1	4	HSPA8_1	4	DHX29_1	5	SEMA4C_2	5
		GCH1_2	4	HSPB11_2	4	DIP2B_1	5	SEMA4G_1	5
		GCOM1_2	4	HSPD1_2	4	DIP2B_2	5	SEMA5B_1	5
		GEMIN7_1	4	HTATSF1_2	4	DISP1_1	5	SENP1_2	5
		GEN1_2	4	HTT_1	4	DNAJB9_1	5	SENP1_3	5
		GFPT1_1	4	ICA1L_4	4	DNAJC10_2	5	SERF1A_2	5
		GIPC1_1	4	ID1_1	4	DNAJC2_2	5	SERF1B_2	5
		GIT1_1	4	IFI6_1	4	DNAJC25_1	5	SERP2_1	5
		GLT8D1_2	4	IGF2_1	4	DNAJC7_3	5	SERTAD4-AS1_2	5
		GLTP_1	4	IGF2BP3_2	4	DOCK5_1	5	SETD7_1	5
		GLUL_1	4	IKBKG_3	4	DOK7_2	5	SETD8_3	5
		GMDS_1	4	IL17RA_1	4	DPH5_2	5	SETD9_1	5
		GMDS_3	4	IL1RAP_1	4	DPYSL4_1	5	SF3B4_1	5
		GNAS_2	4	ILF3_2	4	DRAM1_2	5	SFRP5_1	5
		GNB5_1	4	IMPA2_1	4	DRAXIN_1	5	SFXN2_1	5
		GNPAT_1	4	INPP5F_2	4	DSN1_1	5	SGK3_2	5
		GOT1_1	4	INPP5K_1	4	DTWD2_1	5	SGPP1_1	5
		GPC1_1	4	IRF7_2	4	DVL2_1	5	SIGIRR_1	5
		GPC2_1	4	IRF8_1	4	DYNLT3_2	5	SIK3_1	5
		GPD2_3	4	ISM2_1	4	E2F6_2	5	SIRT1_1	5
		GPR3_1	4	ISYNA1_2	4	E2F8_2	5	SLC15A1_1	5
		GPRASP1_1	4	ISYNA1_4	4	EDC4_1	5	SLC15A4_1	5
		GRAMD1C_1	4	ITGB1_2	4	EDEM3_2	5	SLC18A2_1	5
		GRK6_2	4	ITGB1BP1_1	4	EDF1_1	5	SLC22A3_2	5
		GSN_4	4	ITGB3BP_2	4	EFCAB4A_3	5	SLC22A4_1	5
		GSPT1_1	4	ITGB5_1	4	EFCAB4B_1	5	SLC24A1_1	5
		GSTO1_3	4	ITGB7_2	4	EFEMP2_2	5	SLC25A51_2	5
		GSTT1_1	4	JAM2_2	4	EFNB3_1	5	SLC29A1_3	5
		GTDC1_1	4	JDP2_1	4	EGLN2_1	5	SLC2A4RG_2	5
		GTPBP2_2	4	JTB_1	4	EGLN3_3	5	SLC2A4RG_3	5
		GTPBP4_1	4	JTB_2	4	EIF1_1	5	SLC2A9_3	5
		GUCY2D_1	4	JUND_1	4	EIF2C1_2	5	SLC30A4_1	5
		HADHA_1	4	KALRN_2	4	EIF2C3_2	5	SLC35E2B_1	5
		HADHB_2	4	KANK2_1	4	EIF3C_4	5	SLC37A3_1	5
		HAGHL_1	4	KANSL1L_2	4	EIF3K_1	5	SLC39A1_2	5
		HAGHL_2	4	KCNA1_1	4	EIF4EBP3_1	5	SLC41A3_3	5
		HAGHL_3	4	KCNJ2_1	4	EIF4G1_3	5	SLC46A3_1	5
		HCFC1_1	4	KCTD12_1	4	EIF5_3	5	SLC4A11_1	5
		HCK_1	4	KCTD16_1	4	EIF5A_3	5	SLC52A2_2	5
		HDAC10_1	4	KCTD7_2	4	EIF6_1	5	SLC6A8_3	5
		HEATR2_2	4	KHDRBS1_1	4	ELAC2_2	5	SLC7A6_1	5
		HERC3_2	4	KHK_1	4	ELAVL1_1	5	SLC9B2_3	5
		HES2_1	4	KIAA0182_2	4	ELOVL1_1	5	SLCO4A1_1	5
		HEY2_1	4	KIAA1328_1	4	ELOVL4_1	5	SMAD2_3	5
		HHEX_1	4	KIAA1551_1	4	EMC2_1	5	SMAD6_1	5
		HIAT1_1	4	KIAA1704_1	4	EMC6_1	5	SMARCA2_1	5
		HIBADH_2	4	KIAA1755_1	4	ENO1_2	5	SMARCD2_1	5
		HIVEP1_2	4	KIF1A_1	4	ENO2_1	5	SMARCD3_1	5
		HK1_3	4	KIF1C_1	4	ENO3_1	5	SMO_1	5
		HK2_1	4	KIF22_1	4	ENO3_2	5	SNAPC3_1	5
		HMG20B_4	4	KIF2A_3	4	ENTHD2_1	5	SNX29_1	5
		HMGCS1_2	4	KLC1_2	4	ENTHD2_3	5	SNX9_1	5
		HMGN3_1	4	KLF6_3	4	EP400NL_1	5	SOAT1_1	5
		HMGXB3_1	4	KLF6_4	4	EPS8_3	5	SOLH_1	5
		HMHA1_2	4	KRBA1_1	4	ERC1_3	5	SORBS3_3	5
		HNRNPA0_1	4	KRT80_1	4	ERCC1_1	5	SOS1_1	5
		HNRNPH1_1	4	LAMTOR2_1	4	ERCC1_4	5	SOS2_1	5
		HNRPDL_3	4	LBR_2	4	ERLIN2_1	5	SOS2_2	5
		HOOK2_1	4	LCA5L_1	4	ERLIN2_2	5	SOX7_2	5
		HORMAD2_1	4	LCN15_1	4	ETF1_1	5	SPAG4_3	5
		HPS4_2	4	LCOR_2	4	ETV3_2	5	SPAG6_1	5
		HS3ST6_1	4	LGALS8_3	4	EVC_1	5	SPATA20_2	5
		HSF1_2	4	LIFR_4	4	EVC_2	5	SPCS1_1	5
		HSPD1_1	4	LIG4_1	4	EVC2_1	5	SPINK2_1	5
		HSPG2_1	4	LIMK2_1	4	EYA4_1	5	SPINT1_2	5
		HYAL2_2	4	LIN54_1	4	F8A2_1	5	SPOCK1_2	5
		HYOU1_2	4	LITAF_3	4	FABP3_1	5	SRF_2	5
		IAH1_2	4	LMNA_2	4	FADS3_1	5	SRGAP1_1	5
		ICOSLG_1	4	LMO2_2	4	FAF1_1	5	SRP54_1	5
		ICT1_1	4	LOXL2_1	4	FAIM_3	5	SRR_1	5
		ID3_2	4	LRIG3_2	4	FAM120C_1	5	SSR4_1	5
		IDI1_1	4	LRRC59_1	4	FAM169A_4	5	ST5_2	5
		IFRD2_2	4	LRRC61_2	4	FAM173A_2	5	ST7L_1	5
		IFT74_1	4	LRRC9_1	4	FAM18B2_2	5	STAC_1	5
		IFT88_1	4	LRRFIP2_2	4	FAM208B_1	5	STAC_2	5
		IGSF3_1	4	LSP1_1	4	FAM214B_3	5	STK10_2	5
		IKBKAP_1	4	LTBP2_1	4	FAM217B_1	5	SUCO_1	5
		IKBKAP_2	4	LUC7L_1	4	FAM46A_1	5	SUMO3_1	5
		ILF3_2	4	LYNX1_1	4	FAM57B_1	5	SVIL_1	5
		ILF3_3	4	LYRM1_2	4	FAM81A_1	5	SVIP_2	5
		ILK_1	4	LZTS2_5	4	FAM84B_1	5	SYNE2_1	5
		IMMT_1	4	M6PR_2	4	FARP1_1	5	SYT10_1	5
		INPP4B_1	4	MAD2L2_2	4	FARS2_1	5	TADA2B_1	5
		INPP5K_1	4	MADCAM1_2	4	FASN_2	5	TAF3_1	5
		INTS7_1	4	MAF1_2	4	FBXL13_2	5	TAZ_5	5
		INTS9_1	4	MAMLD1_1	4	FBXL17_2	5	TBC1D30_1	5
		IQSEC2_1	4	MANF_1	4	FBXO18_1	5	TBC1D5_1	5
		ISOC1_1	4	MAP3K2_1	4	FEN1_2	5	TBC1D8_1	5
		ISYNA1_1	4	MAP7D1_2	4	FES_1	5	TBC1D9_1	5
		ISYNA1_2	4	MAPK7_3	4	FGD4_1	5	TBRG4_2	5
		ITCH_1	4	MAPRE3_1	4	FGFR2_1	5	TBXA2R_1	5
		ITGA9_1	4	MARK2_2	4	FHDC1_1	5	TEAD4_2	5
		ITGAV_1	4	MARK3_2	4	FIBCD1_2	5	TES_1	5
		ITGB1BP1_2	4	MARVELD3_1	4	FIS1_1	5	TFRC_1	5
		ITSN2_1	4	MATR3_3	4	FIS1_2	5	TGFBI_1	5
		JAK1_1	4	MAZ_2	4	FLOT1_2	5	TGFBI_2	5
		JAM3_1	4	MBOAT1_1	4	FN3K_1	5	THAP3_2	5
		JOSD1_3	4	MCM2_1	4	FNDC1_1	5	THBS1_1	5
		KANK1_2	4	MCM7_3	4	FNDC4_2	5	THBS3_2	5
		KCNG1_1	4	MCM8_1	4	FOXJ2_1	5	THEM6_1	5
		KCNJ3_1	4	MCTP2_1	4	FPGS_2	5	TIFA_1	5
		KCNMA1_3	4	MDK_1	4	FRMD8_1	5	TIGD7_1	5
		KCNMA1_4	4	MDM1_1	4	FUT8_1	5	TJP3_1	5
		KCTD16_1	4	MDM2_1	4	FZD6_1	5	TM7SF2_2	5
		KCTD7_3	4	ME3_3	4	G6PC3_2	5	TMEM117_1	5
		KDM4A_2	4	MEA1_1	4	G6PD_2	5	TMEM141_1	5
		KDM4B_1	4	MED12_2	4	GADD45G_1	5	TMEM150A_1	5
		KHDC1_3	4	MEF2BNB_2	4	GAL3ST1_1	5	TMEM151B_1	5
		KIAA0284_1	4	MEN1_2	4	GAL3ST1_4	5	TMEM164_2	5
		KIAA0319_1	4	METTL12_1	4	GALNS_1	5	TMEM194B_2	5
		KIAA0494_1	4	METTL15_1	4	GALNT14_1	5	TMEM201_1	5
		KIAA0664_1	4	METTL18_2	4	GAS8_1	5	TMEM229B_1	5
		KIAA0895_1	4	MFAP3L_1	4	GATA6_1	5	TMEM230_1	5
		KIAA1324_1	4	MFGE8_1	4	GATAD2A_2	5	TMEM39A_1	5
		KIF20B_1	4	MFSD10_2	4	GEMIN7_1	5	TMEM63B_2	5
		KIF22_1	4	MFSD2A_1	4	GFER_1	5	TMEM68_1	5
		KIF2A_1	4	MFSD3_2	4	GGA2_1	5	TMEM9B_1	5
		KIN_1	4	MIB2_4	4	GK5_2	5	TMSB10_1	5
		KLC4_2	4	MIDN_2	4	GLIPR2_1	5	TNFRSF10A_1	5
		KLF16_1	4	MKL2_1	4	GNAI1_1	5	TNFRSF18_2	5
		KLHL12_1	4	MLF1IP_1	4	GNAS_7	5	TNK1_2	5
		KLHL18_1	4	MLL4_1	4	GNB1_2	5	TNK2_2	5
		KLHL21_1	4	MLXIP_1	4	GNMT_1	5	TNPO1_3	5
		KLHL22_1	4	MMP23B_2	4	GOLGA7_1	5	TNRC6B_2	5
		KLHL35_1	4	MNT_1	4	GOLM1_2	5	TOP1_1	5
		KLHL8_1	4	MOAP1_1	4	GPAM_2	5	TP53I11_1	5
		KRI1_1	4	MOB3B_1	4	GPANK1_2	5	TPGS1_1	5
		KRT18_2	4	MON1B_1	4	GPATCH8_1	5	TPM4_2	5
		LAMC3_1	4	MPC1_1	4	GPC4_1	5	TRAF1_1	5
		LAP3_2	4	MPG_2	4	GPC5_1	5	TRAM1_1	5
		LASP1_1	4	MPHOSPH8_1	4	GPR126_1	5	TRAPPC2L_1	5
		LIFR_4	4	MPP3_1	4	GPR157_1	5	TRAPPC5_1	5
		LIG4_2	4	MPP6_1	4	GPR64_1	5	TREML2_1	5
		LIMD2_2	4	MPV17L_2	4	GRHPR_1	5	TREX1_3	5
		LIMD2_4	4	MRPL28_2	4	GRIK4_1	5	TRIM35_1	5
		LIME1_2	4	MRPL43_2	4	GRK6_3	5	TRIM47_1	5
		LIMK1_4	4	MRPS10_1	4	GTF2E2_2	5	TRIM52_1	5
		LINGO3_1	4	MRPS11_2	4	GTF3A_1	5	TRIP6_2	5
		LLGL2_1	4	MRPS28_1	4	GTPBP10_2	5	TRPT1_1	5
		LMF2_1	4	MRPS34_2	4	HAGHL_1	5	TSC1_1	5
		LMO7_1	4	MRRF_2	4	HAND2_2	5	TSPAN11_1	5
		LOXL2_1	4	MSH2_1	4	HCAR1_1	5	TSPAN2_1	5
		LPCAT4_1	4	MSLN_1	4	HCCS_1	5	TSPO_1	5
		LPHN3_1	4	MSMO1_2	4	HCFC1_1	5	TSTD1_3	5
		LRAT_1	4	MSX1_1	4	HDAC7_1	5	TTC33_1	5
		LRP12_1	4	MT3_1	4	HDAC7_3	5	TTC39C_3	5
		LRP5_1	4	MTA2_2	4	HDHD2_2	5	TUBA4A_1	5
		LRRC61_2	4	MTCP1_1	4	HDLBP_2	5	TUBGCP4_1	5
		LRRK1_1	4	MTHFD2L_2	4	HEATR2_2	5	TWSG1_1	5
		LRRN1_2	4	MTMR7_1	4	HECA_1	5	TXNDC5_1	5
		LSM11_1	4	MTSS1_1	4	HEY2_1	5	TXNL1_3	5
		LSP1_5	4	MTX1_2	4	HHAT_3	5	TYRO3_1	5
		LTBR_1	4	MVD_2	4	HIC2_1	5	UBAC2_1	5
		LTV1_1	4	MYBBP1A_2	4	HIC2_2	5	UBE2J1_1	5
		LYPLA1_3	4	MYBL1_2	4	HIGD1A_1	5	UBE2Q2_1	5
		LYSMD4_1	4	MYH14_1	4	HJURP_1	5	UBTF_4	5
		LZTR1_1	4	MYO9A_2	4	HLA-DMA_1	5	UCK2_1	5
		LZTR1_2	4	MZT2A_2	4	HMG20B_4	5	UNC80_1	5
		LZTR1_3	4	NAA10_2	4	HMGA1_2	5	UNKL_1	5
		MACROD1_1	4	NAA35_1	4	HN1_2	5	URB2_1	5
		MAD2L2_1	4	NAA50_1	4	HNRNPA2B1_1	5	USP20_1	5
		MAF1_2	4	NAB1_3	4	HNRNPF_1	5	USP2_1	5
		MAGI1_1	4	NABP2_2	4	HNRNPF_4	5	VEZF1_1	5
		MALT1_1	4	NARG2_2	4	HNRPLL_1	5	VGLL3_1	5
		MANSC1_1	4	NCALD_1	4	HOPX_2	5	VPS51_2	5
		MAP2K1_1	4	NCAPD3_2	4	HORMAD2_1	5	VPS53_1	5
		MAP2K2_1	4	NCK2_2	4	HOXA10_2	5	WBSCR17_1	5
		MAP3K2_1	4	NDST1_1	4	HOXA4_1	5	WDR1_1	5
		MAP3K8_1	4	NECAB2_1	4	HP1BP3_1	5	WDR53_1	5
		MAP3K9_1	4	NEK7_1	4	HRSP12_1	5	WDR6_2	5
		MAP4K2_1	4	NFE2L2_1	4	HSD11B2_1	5	WDR7_2	5
		MAPK9_1	4	NFIB_2	4	HSD17B6_1	5	WDR83_2	5
		MAPKBP1_2	4	NFIC_3	4	HSDL2_1	5	WRB_1	5
		MAPT_1	4	NFIL3_1	4	HSPD1_2	5	XPO4_2	5
		MATK_1	4	NFIX_2	4	HSPE1_1	5	XRN2_2	5
		MBD4_1	4	NFKBID_2	4	HSPE1_2	5	YBEY_1	5
		MCAM_1	4	NFS1_1	4	HTRA2_1	5	YBX1_2	5
		MCM9_2	4	NHEJ1_2	4	HVCN1_2	5	YBX2_1	5
		MCOLN1_1	4	NKD2_1	4	HYOU1_1	5	ZBTB39_1	5
		MEAF6_1	4	NKX3-1_1	4	ICA1L_4	5	ZC3H18_1	5
		MED15_1	4	NME3_1	4	ICK_1	5	ZC3H3_1	5
		MEST_1	4	NOD2_2	4	ICT1_1	5	ZCCHC11_1	5
		METRN_1	4	NOP56_2	4	IFI27L1_1	5	ZCWPW1_1	5
		METTL15_1	4	NOTUM_1	4	IFT140_1	5	ZDHHC18_1	5
		METTL18_1	4	NPC1_2	4	IGDCC3_1	5	ZDHHC21_2	5
		METTL18_2	4	NPNT_1	4	IGF2R_1	5	ZFAND2B_2	5
		METTL6_1	4	NRG1_3	4	IL17RA_1	5	ZFAND3_1	5
		MFNG_1	4	NRG2_1	4	IL1R1_3	5	ZFP161_2	5
		MFSD10_2	4	NSMAF_3	4	IL34_1	5	ZFPM1_1	5
		MFSD11_2	4	NSUN5_2	4	IRAK4_1	5	ZGPAT_2	5
		MFSD3_1	4	NT5C2_1	4	ISM1_1	5	ZNF148_1	5
		MGAT1_4	4	NTMT1_3	4	IST1_2	5	ZNF263_1	5
		MGAT2_1	4	NUCB2_2	4	JAK1_1	5	ZNF425_1	5
		MGAT4A_1	4	NXF1_1	4	JUND_1	5	ZNF444_2	5
		MGLL_1	4	O3FAR1_1	4	KAT5_3	5	ZNF446_1	5
		MICALL2_1	4	OPRL1_1	4	KATNA1_1	5	ZNF48_1	5
		MIXL1_1	4	OST4_1	4	KATNAL1_2	5	ZNF487P_1	5
		MLL_1	4	OTUD1_1	4	KBTBD4_1	5	ZNF518B_1	5
		MLLT1_1	4	OTUD4_2	4	KCNA1_1	5	ZNF549_1	5
		MLLT4_2	4	OVCA2_1	4	KCNE1L_1	5	ZNF579_1	5
		MMP28_1	4	PACS2_1	4	KCNG1_1	5	ZNF593_1	5
		MNT_1	4	PACS2_2	4	KCTD7_2	5	ZNF594_1	5
		MORC3_1	4	PAIP1_1	4	KDELR3_1	5	ZNF639_2	5
		MPHOSPH6_1	4	PAPSS1_1	4	KDM2B_3	5	ZNF664_1	5
		MPHOSPH9_1	4	PAQR8_1	4	KDM3A_1	5	ZNF669_1	5
		MPP1_1	4	PARD6G_1	4	KDM3A_2	5	ZNF692_2	5
		MPP6_1	4	PARP14_1	4	KDM3A_3	5	ZNF696_1	5
		MRAS_2	4	PARVB_1	4	KDSR_2	5	ZNF783_1	5
		MRPL14_1	4	PAXIP1_2	4	KHDC1_2	5	ZNF786_1	5
		MRPL16_1	4	PCBD2_1	4	KIAA0040_1	5	ZW10_1	5
		MRPL38_2	4	PCBD2_2	4	KIAA0226_1	5	AADAT_1	4
		MRPL45_1	4	PCBP2_2	4	KIAA1551_1	5	ABCB6_2	4
		MRPS34_1	4	PCBP2_3	4	KIAA1967_1	5	ABCC3_1	4
		MRPS6_1	4	PCID2_1	4	KIF13A_1	5	ABCC5_1	4
		MSANTD3_2	4	PCLO_1	4	KIF14_1	5	ABCD1_1	4
		MSL3_1	4	PCM1_1	4	KIF22_1	5	ABCG1_2	4
		MSL3_2	4	PCTP_2	4	KIF9_1	5	ABCG2_1	4
		MTERF_1	4	PDE4D_9	4	KLF6_1	5	ABHD12_1	4
		MTHFS_1	4	PDGFRA_4	4	KLHL11_1	5	ABHD5_1	4
		MTL5_2	4	PDHA1_1	4	KLHL12_1	5	ABHD8_1	4
		MTM1_1	4	PDLIM2_3	4	KLHL23_2	5	ABR_4	4
		MTMR10_1	4	PDS5B_1	4	KLHL3_2	5	ABR_5	4
		MTRF1L_2	4	PDXK_3	4	KLHL36_1	5	ACAP2_2	4
		MUM1_2	4	PDZD4_1	4	KRAS_1	5	ACAT2_1	4
		MXD3_1	4	PGAP2_1	4	KRT7_1	5	ACLY_1	4
		MXRA5_1	4	PHC2_2	4	L1CAM_2	5	ACOT11_2	4
		MYCBPAP_1	4	PHF1_2	4	LAGE3_1	5	ACOT7_4	4
		MYH11_1	4	PI4KA_1	4	LAMA3_2	5	ACOX3_2	4
		MYH9_1	4	PIGV_3	4	LAMC3_1	5	ACSS1_3	4
		MYO1C_1	4	PIK3AP1_1	4	LGI2_1	5	ACTR2_1	4
		MYO1C_2	4	PIM1_1	4	LHFPL2_1	5	ACTR3C_1	4
		MYOCD_2	4	PISD_2	4	LLGL1_1	5	ACVR1_1	4
		MYRIP_1	4	PKM_1	4	LMO2_3	5	ADAM10_1	4
		NAA30_1	4	PKN3_1	4	LPCAT3_1	5	ADAM8_1	4
		NAA60_2	4	PKNOX2_1	4	LRRC29_1	5	ADAMTS18_1	4
		NABP1_1	4	PLA2G16_1	4	LRRC42_1	5	ADAMTSL5_1	4
		NAGS_1	4	PLCG1_1	4	LRRC42_2	5	ADCK4_1	4
		NAP1L1_1	4	PLEC_3	4	LRRC46_1	5	ADD2_1	4
		NAP1L4_2	4	PLEKHA6_1	4	LRRC56_1	5	ADIPOR1_1	4
		NARFL_1	4	PLEKHM3_1	4	LRRC59_1	5	ADRM1_1	4
		NBL1_2	4	PMEL_1	4	LRRFIP1_4	5	ADRM1_2	4
		NCAM2_1	4	PNRC1_1	4	LSMD1_1	5	AFAP1L1_1	4
		NCAPD3_2	4	POC1A_2	4	LYPD2_1	5	AFF1_1	4
		NCOR1_2	4	POC1B_1	4	LYPD6B_1	5	AFF1_3	4
		NDE1_2	4	POC1B_2	4	LYRM1_4	5	AFF4_1	4
		NDFIP2_1	4	POLE3_2	4	LYRM2_2	5	AGMAT_1	4
		NDRG4_2	4	POLH_1	4	LYRM4_1	5	AGPAT3_3	4
		NDUFB10_1	4	POLH_2	4	LYSMD3_1	5	AHI1_1	4
		NECAB3_3	4	POLR3C_1	4	LZTS2_1	5	AHNAK2_1	4
		NECAP2_1	4	POLR3D_1	4	M6PR_1	5	AHNAK2_2	4
		NETO2_1	4	POM121_3	4	MAF1_2	5	AK1_2	4
		NEURL2_1	4	POP7_1	4	MAGI1_2	5	AKAP12_1	4
		NFE2L2_1	4	PPAN-P2RY11_1	4	MAMLD1_1	5	AKAP17A_1	4
		NFIC_1	4	PPIL6_1	4	MAP1LC3B_2	5	AKT2_4	4
		NFIC_4	4	PPIP5K1_2	4	MAP2K2_1	5	AL139099.1_1	4
		NFS1_1	4	PPL_1	4	MAP3K6_1	5	AL359878.1_1	4
		NID1_1	4	PPM1A_3	4	MAP3K7_2	5	ALDH1A2_5	4
		NINL_1	4	PPP1R3B_1	4	MAPKAPK3_1	5	ALDH6A1_1	4
		NLRP1_3	4	PPP1R3C_1	4	MAPT_1	5	ALDH7A1_1	4
		NMRAL1_1	4	PPP3CC_1	4	MARCH1_1	5	ALDOA_1	4
		NMRK1_1	4	PPP4R2_1	4	MARCH8_1	5	ALG13_2	4
		NOC3L_1	4	PQLC2_1	4	MARVELD1_1	5	ALS2CL_1	4
		NOD1_1	4	PRDM4_1	4	MAST4_1	5	ALYREF_2	4
		NOG_1	4	PRDM8_3	4	MAU2_1	5	AMD1_1	4
		NOP56_1	4	PRICKLE4_1	4	MBD2_1	5	AMPD2_4	4
		NOP56_2	4	PRIMA1_1	4	MBOAT2_1	5	ANAPC16_1	4
		NOS3_2	4	PRKRA_1	4	MBOAT7_4	5	ANGPTL2_1	4
		NOXA1_1	4	PRKX_1	4	MBP_2	5	ANKMY1_3	4
		NPR1_1	4	PRMT7_1	4	MCL1_1	5	ANKRD13D_2	4
		NPTX2_1	4	PROM1_4	4	MCRS1_2	5	ANKRD16_1	4
		NPTXR_1	4	PRPSAP1_2	4	MEMO1_2	5	ANKRD23_1	4
		NR1H2_2	4	PRRT4_1	4	METTL21A_2	5	ANKRD36_1	4
		NR2F2_3	4	PSCA_1	4	MGAT4A_1	5	ANKRD37_2	4
		NRG2_1	4	PSMA4_2	4	MGLL_3	5	ANKRD46_1	4
		NSA2_1	4	PSMD11_1	4	MGRN1_1	5	ANKRD50_1	4
		NT5C_1	4	PSMG1_2	4	MIB1_1	5	ANKS1B_2	4
		NT5E_1	4	PTBP2_1	4	MICAL1_3	5	ANTXR2_3	4
		NTN4_2	4	PTMA_2	4	MKRN2_1	5	ANXA2_3	4
		NUDT16_1	4	PTPLA_1	4	MLLT10_1	5	ANXA5_1	4
		NUDT17_2	4	PTPN12_2	4	MLLT10_2	5	AP000769.1_1	4
		NUDT6_1	4	PTPN12_3	4	MLPH_2	5	AP3S2_1	4
		NUMA1_1	4	PTPN18_1	4	MMP23B_2	5	AP4B1_1	4
		NUMA1_4	4	PTPRE_1	4	MOAP1_1	5	AP5S1_1	4
		NUP107_1	4	PTPRO_1	4	MON1A_2	5	APAF1_1	4
		NUP210_1	4	PTPRS_1	4	MPC1_1	5	APBA1_1	4
		NXN_1	4	PTPRT_1	4	MPHOSPH6_1	5	APBA2_1	4
		OBFC1_1	4	PTPRU_2	4	MPP3_1	5	APLF_1	4
		ODZ4_2	4	PTRHD1_2	4	MPP5_1	5	APOBEC3D_1	4
		OGFRL1_1	4	PTTG1_1	4	MPPE1_1	5	APOBEC3G_1	4
		ORC3_1	4	PUM2_4	4	MPRIP_1	5	APOC1_2	4
		OSBPL6_2	4	PXN_1	4	MRPS24_2	5	APPL2_2	4
		OTOG_1	4	PYCARD_1	4	MRPS34_1	5	ARAP1_1	4
		OTUD7A_1	4	PYGO2_1	4	MRPS6_1	5	ARF3_3	4
		OXSR1_2	4	QDPR_1	4	MTERFD2_1	5	ARFGAP1_2	4
		PABPC1_2	4	QPCT_1	4	MTG1_1	5	ARFGAP3_1	4
		PABPN1_2	4	RAB11FIP3_1	4	MYB_1	5	ARGLU1_1	4
		PACS2_2	4	RAB37_2	4	MYLIP_1	5	ARHGAP22_2	4
		PACSIN1_1	4	RAB8A_2	4	MYO6_1	5	ARHGAP26_1	4
		PAICS_1	4	RAMP3_1	4	MYO9A_2	5	ARHGAP30_2	4
		PAIP2_1	4	RANBP1_1	4	MZT2A_2	5	ARHGAP33_3	4
		PALB2_1	4	RANGAP1_2	4	NAA60_1	5	ARHGEF2_6	4
		PALM2-AKAP2_1	4	RANGRF_1	4	NABP2_2	5	ARHGEF40_2	4
		PANK4_1	4	RAPH1_2	4	NAF1_1	5	ARHGEF7_3	4
		PANX1_1	4	RASGEF1C_1	4	NAGA_1	5	ARID4B_2	4
		PAPD5_1	4	RASGRF2_1	4	NAIF1_2	5	ARIH1_2	4
		PARK7_3	4	RASSF4_1	4	NARF_2	5	ARMC6_2	4
		PARP12_1	4	RBBP4_2	4	NAT14_1	5	ARMCX4_2	4
		PBRM1_3	4	RBKS_2	4	NBEAL2_1	5	ARRDC3_3	4
		PCGF6_2	4	RBMXL1_2	4	NBPF15_1	5	ARSA_1	4
		PCK2_1	4	RBPJ_4	4	NCAPD3_1	5	ASAP3_2	4
		PCSK9_1	4	RCBTB1_1	4	NCBP2_1	5	ASL_1	4
		PCTP_2	4	RCE1_2	4	NCOR1_1	5	ASXL2_1	4
		PCYT1A_3	4	RCN1_1	4	NCOR1_2	5	ATG14_1	4
		PDCD6_1	4	REST_2	4	NDE1_1	5	ATG3_2	4
		PDE2A_1	4	RET_1	4	NDST3_1	5	ATG4C_1	4
		PDLIM1_1	4	RFNG_2	4	NDUFB1_1	5	ATIC_1	4
		PDLIM2_3	4	RFXANK_1	4	NDUFV3_2	5	ATL2_1	4
		PDS5A_1	4	RGS14_2	4	NEDD4_1	5	ATMIN_2	4
		PDZD11_1	4	RGS17_1	4	NEIL1_2	5	ATP2B2_1	4
		PDZRN3_1	4	RGS19_2	4	NEK8_2	5	ATP2C1_6	4
		PFN1_1	4	RHBDD1_1	4	NEURL2_1	5	ATP5E_1	4
		PFN2_1	4	RHNO1_2	4	NFAT5_1	5	ATP6V1C2_1	4
		PFN2_2	4	RHOC_2	4	NFATC3_1	5	ATP8A1_1	4
		PGBD4_1	4	RICTOR_1	4	NFE2L2_1	5	ATP9B_1	4
		PGK1_2	4	RIMS2_1	4	NFE2L2_4	5	ATRAID_2	4
		PGPEP1_1	4	RIPK1_1	4	NGEF_2	5	ATXN2L_1	4
		PHACTR4_2	4	RLIM_1	4	NHP2_1	5	AXIN2_3	4
		PHC2_3	4	RNF114_1	4	NIPA1_2	5	B3GALTL_1	4
		PHF1_2	4	RNF180_1	4	NKAPL_1	5	B4GALT2_2	4
		PHF2_1	4	RNMT_1	4	NME1-NME2_2	5	BAG2_2	4
		PHLDA3_1	4	RP11-382A20.3_1	4	NME2_2	5	BAMBI_1	4
		PIEZO2_1	4	RP11-73M18.2_1	4	NME4_1	5	BBS2_1	4
		PIGP_1	4	RPL13_2	4	NOC2L_1	5	BCAT2_1	4
		PIGV_2	4	RPL15_2	4	NOD2_2	5	BCL2_2	4
		PIGV_3	4	RPL26L1_1	4	NOL7_2	5	BCS1L_2	4
		PIK3AP1_1	4	RPL7_1	4	NPM3_1	5	BEND3_1	4
		PIK3C3_1	4	RPL7A_1	4	NPTN_1	5	BEX1_1	4
		PKMYT1_1	4	RPP14_2	4	NPTXR_1	5	BFAR_1	4
		PLAC8_2	4	RPS27L_2	4	NR3C1_3	5	BHLHB9_2	4
		PLD6_1	4	RPS6KA6_1	4	NR4A2_1	5	BHMT2_1	4
		PLEC_6	4	RPTOR_1	4	NRARP_1	5	BLCAP_1	4
		PLEKHA3_1	4	RRP1B_1	4	NREP_3	5	BMF_2	4
		PLEKHG3_2	4	RSAD1_1	4	NSD1_1	5	BMP2_1	4
		PLEKHG5_1	4	RSRC1_3	4	NSMAF_2	5	BRD9_2	4
		PLEKHG5_3	4	RTKN_2	4	NSMAF_3	5	BRE_1	4
		PLEKHM2_2	4	RUNX1T1_1	4	NTM_1	5	BRIX1_2	4
		PLSCR3_3	4	RUSC2_1	4	NUDT18_1	5	BSPRY_1	4
		PNMA2_1	4	S100A3_1	4	NUP160_2	5	BTAF1_1	4
		POGZ_2	4	S1PR3_1	4	NUTF2_3	5	BTBD11_1	4
		POLA1_1	4	SAE1_1	4	NXF1_1	5	BTBD7_1	4
		POLE2_1	4	SAFB_1	4	NXPH3_1	5	BTNL9_3	4
		POLE4_2	4	SAP130_1	4	OAZ1_1	5	BZW1_2	4
		POLG_1	4	SAP30L_1	4	ODZ4_1	5	C10orf2_1	4
		POLH_2	4	SBF2_1	4	OFD1_1	5	C10orf88_1	4
		POLM_1	4	SCAF8_2	4	ORAI1_1	5	C11orf1_1	4
		POLR2B_1	4	SCARB2_2	4	OSBPL8_1	5	C11orf21_1	4
		POLR2D_1	4	SCNN1G_1	4	OSGIN2_1	5	C11orf93_2	4
		POT1_2	4	SCO2_2	4	OSR1_1	5	C12orf23_1	4
		PPM1A_3	4	SDC1_1	4	PAEP_1	5	C14orf1_1	4
		PPM1G_1	4	SDF2L1_1	4	PAIP2_1	5	C15orf40_1	4
		PPOX_2	4	SEC61B_1	4	PAPLN_1	5	C16orf5_2	4
		PPP1CA_1	4	SEH1L_2	4	PARD3B_1	5	C16orf52_1	4
		PPP1CB_1	4	SENP3_1	4	PARD6G_1	5	C16orf7_2	4
		PPP1R12C_1	4	SEPT5_1	4	PAWR_3	5	C16orf87_2	4
		PPP1R16A_1	4	SERBP1_1	4	PAX6_2	5	C17orf49_1	4
		PPP1R1B_1	4	SERHL2_1	4	PCGF6_2	5	C17orf53_1	4
		PPP1R7_1	4	SERINC2_2	4	PCSK7_2	5	C17orf70_1	4
		PPP2CB_1	4	SERP2_1	4	PCYOX1L_1	5	C19orf26_2	4
		PPP2R1B_1	4	SERPINB6_2	4	PDE4D_9	5	C19orf6_3	4
		PPP3CC_1	4	SERPINB9_1	4	PDE6B_2	5	C19orf73_1	4
		PQLC1_1	4	SESN1_1	4	PDGFRA_4	5	C1orf159_1	4
		PQLC1_2	4	SETDB2_2	4	PDS5A_2	5	C1orf168_2	4
		PRCP_2	4	SF3B4_1	4	PDS5B_1	5	C1orf35_2	4
		PRDM8_2	4	SFXN4_1	4	PDXK_2	5	C1orf63_4	4
		PRICKLE1_2	4	SGMS1_1	4	PDZD11_1	5	C1QTNF1_1	4
		PRKAA1_1	4	SGPP1_1	4	PEA15_1	5	C20orf194_1	4
		PRKAG2_2	4	SH2D4A_1	4	PEX5L_2	5	C20orf27_1	4
		PRKD1_1	4	SH3BGR_1	4	PFKFB3_2	5	C20orf72_1	4
		PRKD3_1	4	SH3KBP1_1	4	PFN1_1	5	C22orf29_1	4
		PRKG2_1	4	SIM1_1	4	PHACTR4_2	5	C22orf32_1	4
		PRKRA_2	4	SIM2_1	4	PHB2_3	5	C2orf47_2	4
		PRKRIR_1	4	SIN3A_2	4	PHC2_2	5	C3orf58_2	4
		PRMT7_1	4	SIRT6_1	4	PHF1_2	5	C4orf48_1	4
		PRPF40B_1	4	SKP1_1	4	PHPT1_2	5	C5orf30_2	4
		PRPF40B_2	4	SLC11A2_3	4	PIAS2_1	5	C5orf55_1	4
		PRR15_1	4	SLC22A4_1	4	PIDD_2	5	C6orf1_1	4
		PRR24_1	4	SLC25A12_2	4	PIK3AP1_1	5	C6orf170_1	4
		PSMB9_3	4	SLC25A35_1	4	PIM1_1	5	C6orf47_1	4
		PSMD9_1	4	SLC26A6_1	4	PION_2	5	C6orf48_3	4
		PSMG3_1	4	SLC27A1_2	4	PIP4K2C_1	5	C7orf23_1	4
		PSRC1_1	4	SLC2A4RG_5	4	PKN1_1	5	C7orf25_1	4
		PSTPIP1_2	4	SLC31A2_1	4	PKN1_2	5	C9orf91_1	4
		PSTPIP1_3	4	SLC35A5_1	4	PKN1_5	5	CA2_1	4
		PSTPIP2_1	4	SLC37A1_1	4	PKNOX1_1	5	CA4_1	4
		PTBP1_1	4	SLC37A1_2	4	PLA2G12A_2	5	CA5A_1	4
		PTGDR_1	4	SLC38A5_4	4	PLAT_2	5	CA8_1	4
		PTPLA_1	4	SLC44A3_1	4	PLD2_1	5	CABLES2_1	4
		PTPN11_1	4	SLC50A1_2	4	PLD3_1	5	CACNA1G_1	4
		PTPRS_1	4	SLC7A6_1	4	PLEKHA1_1	5	CALCB_1	4
		PTPRZ1_1	4	SLCO4A1_1	4	PLEKHG2_3	5	CALM2_1	4
		PTRH1_2	4	SLIRP_1	4	PLK1_1	5	CALN1_2	4
		PUM2_2	4	SMARCAL1_2	4	PLOD2_1	5	CAMSAP2_1	4
		PUM2_3	4	SMARCD3_1	4	PLXNB1_3	5	CANX_3	4
		PYCR1_1	4	SMO_1	4	PLXND1_1	5	CAPN1_3	4
		RAB11FIP1_1	4	SMPD2_1	4	PNMA2_1	5	CAPN7_1	4
		RAB11FIP3_1	4	SMYD2_1	4	POC1B_1	5	CAPRIN1_1	4
		RAB26_2	4	SNAP29_1	4	POLE4_2	5	CAPZB_1	4
		RAB34_3	4	SNAPC3_2	4	POLR3K_1	5	CARD9_1	4
		RAB40C_1	4	SNAPC5_1	4	PPCDC_1	5	CASK_1	4
		RAB40C_3	4	SNRNP200_1	4	PPDPF_1	5	CASKIN2_1	4
		RAB7L1_3	4	SNRPD1_1	4	PPFIA1_1	5	CAV2_1	4
		RABEP2_2	4	SNTB2_2	4	PPIL6_1	5	CBFA2T2_1	4
		RAD52_2	4	SNTG2_1	4	PPP1R12C_1	5	CBS_1	4
		RAI1_1	4	SNX29_1	4	PPP1R16A_2	5	CBWD5_1	4
		RALGDS_1	4	SNX3_1	4	PPP2R3B_2	5	CBX8_1	4
		RALGDS_3	4	SNX33_1	4	PPP4R1_1	5	CCDC126_2	4
		RANBP17_2	4	SORBS1_1	4	PPP4R4_1	5	CCDC149_1	4
		RANGAP1_2	4	SOX7_2	4	PPT2_3	5	CCDC173_1	4
		RAP1B_1	4	SPATA2L_1	4	PPTC7_1	5	CCDC18_1	4
		RAP2C_2	4	SPATA6_2	4	PRCP_1	5	CCDC34_1	4
		RAPGEF3_3	4	SPECC1_1	4	PRELID1_1	5	CCDC47_1	4
		RAPH1_1	4	SPECC1_2	4	PRICKLE1_5	5	CCDC48_1	4
		RAPH1_2	4	SPG7_3	4	PRKAB2_1	5	CCDC78_1	4
		RASA3_1	4	SPHK1_2	4	PRKAG2_3	5	CCDC8_1	4
		RASAL1_1	4	SPHK1_4	4	PRKCSH_7	5	CCDC86_1	4
		RASGEF1C_1	4	SPIN2B_1	4	PRKG1_2	5	CCDC88B_1	4
		RASGRP2_2	4	SPINT1_2	4	PRKX_1	5	CCDC88B_2	4
		RASL10B_1	4	SPR_1	4	PRRC1_2	5	CCDC96_1	4
		RASL11A_1	4	SPSB2_1	4	PRRG3_1	5	CCM2_1	4
		RBL1_1	4	SREK1_1	4	PRRG4_1	5	CCND3_2	4
		RCAN3_1	4	SRP14_2	4	PSENEN_2	5	CCND3_4	4
		RCBTB1_1	4	SRP19_1	4	PTBP3_2	5	CCNI_2	4
		RCN1_1	4	SRRT_1	4	PTGER4_1	5	CCNO_1	4
		RDH10_1	4	SRSF1_2	4	PTK2B_1	5	CCZ1_1	4
		REEP3_1	4	SS18L2_1	4	PTK7_2	5	CD34_1	4
		REEP5_2	4	SSH3_2	4	PUS7_1	5	CD47_1	4
		RELA_1	4	SSR4_2	4	PUSL1_1	5	CDC26_1	4
		RELT_2	4	SSU72_1	4	PWWP2A_2	5	CDC34_1	4
		REST_1	4	ST20_1	4	PYGO2_1	5	CDC42_2	4
		RET_1	4	ST3GAL2_1	4	QSOX1_1	5	CDC42SE1_1	4
		RFC2_1	4	ST3GAL4_1	4	RAB34_4	5	CDCA4_1	4
		RFFL_1	4	ST6GALNAC6_2	4	RAB40B_1	5	CDCA7L_1	4
		RGL1_1	4	STAC_2	4	RAB40C_1	5	CDH11_2	4
		RGP1_1	4	STAG1_1	4	RAB43_1	5	CDH3_3	4
		RGS9_1	4	STARD3_2	4	RAB4B_1	5	CDHR2_1	4
		RHEB_1	4	STARD8_2	4	RAB5A_1	5	CDK10_3	4
		RHOB_1	4	STARD9_1	4	RAB8B_1	5	CDK11A_6	4
		RHOBTB1_1	4	STAT5A_2	4	RABEP1_2	5	CDK19_1	4
		RHPN1_1	4	STAU2_2	4	RABEP2_2	5	CDK6_1	4
		RILPL1_1	4	STK19_1	4	RABGAP1L_1	5	CDKN1A_2	4
		RIOK1_2	4	STK3_1	4	RAD50_1	5	CDKN2AIP_1	4
		RNASEH2C_2	4	STK4_1	4	RAD51_3	5	CECR6_1	4
		RNASEK_2	4	STT3A_1	4	RADIL_1	5	CENPJ_1	4
		RNF182_2	4	STUB1_1	4	RALGAPA2_2	5	CENPT_2	4
		RNF207_2	4	STX18_1	4	RANGAP1_3	5	CEP164_2	4
		RNF220_3	4	SULT1A3_1	4	RAPGEF3_2	5	CEP170_3	4
		RNF7_1	4	SURF2_1	4	RAPGEF3_3	5	CERK_1	4
		RNLS_1	4	SUV39H2_1	4	RARRES2_1	5	CERS2_4	4
		ROGDI_2	4	SVIP_3	4	RASGRF2_1	5	CFL1_3	4
		RP5-862P8.2_1	4	SYDE2_1	4	RASSF4_1	5	CFL2_1	4
		RP9_1	4	SYN1_1	4	RASSF7_1	5	CHAF1A_1	4
		RPAP1_1	4	SYNGR3_1	4	RBBP5_1	5	CHAF1B_1	4
		RPL14_1	4	SYNM_1	4	RBM6_2	5	CHD5_1	4
		RPL8_2	4	SYT14_1	4	RBPMS_1	5	CHD8_1	4
		RPL8_3	4	TANC1_1	4	RCAN3_1	5	CHIC1_1	4
		RPS6KA4_1	4	TAOK3_1	4	RCE1_1	5	CHL1_2	4
		RRM2_1	4	TARBP2_3	4	RCL1_1	5	CHP1_2	4
		RSPRY1_2	4	TARDBP_2	4	RELT_1	5	CHPF2_1	4
		RTKN2_1	4	TBC1D10A_1	4	RER1_1	5	CHRND_1	4
		RUNDC3B_1	4	TBC1D10B_1	4	REV1_1	5	CHST11_1	4
		RUNDC3B_2	4	TBC1D16_2	4	RFWD2_3	5	CHST6_1	4
		RUNX1T1_1	4	TBC1D30_1	4	RGMB_1	5	CIDEA_1	4
		RUSC1_6	4	TBC1D5_2	4	RHBDD3_2	5	CILP2_1	4
		RUSC2_1	4	TBC1D8_1	4	RHEB_1	5	CIZ1_2	4
		RWDD2A_1	4	TBL1X_2	4	RHNO1_2	5	CKAP4_1	4
		RXRB_1	4	TBL1X_3	4	RHOT2_1	5	CKB_4	4
		RYBP_1	4	TCEA2_2	4	RILPL1_1	5	CLCNKB_1	4
		RYK_1	4	TCF7_1	4	RNASEK_1	5	CLDN16_1	4
		SACM1L_1	4	TCTE3_1	4	RNF103_1	5	CLDN7_2	4
		SAMD11_1	4	TET2_2	4	RNF111_2	5	CLIC3_2	4
		SAMD3_1	4	TGFB2_1	4	RNF126_1	5	CLINT1_1	4
		SAMD4A_1	4	TGIF2_1	4	RNF146_1	5	CLIP3_2	4
		SARDH_2	4	THEM6_1	4	RNF170_2	5	CLPTM1L_2	4
		SAV1_1	4	THSD7B_1	4	RNF207_2	5	CLTB_1	4
		SCAND3_1	4	THUMPD2_1	4	RNF38_2	5	CMTM7_2	4
		SCARA5_1	4	THUMPD3_1	4	RNF40_1	5	CNDP2_1	4
		SCARF2_1	4	TIA1_1	4	RNH1_2	5	CNNM3_1	4
		SCFD1_1	4	TICAM1_1	4	RNMTL1_1	5	COA5_1	4
		SCML2_1	4	TIGD1_1	4	RNPEP_2	5	COL16A1_1	4
		SCOC_3	4	TIPIN_1	4	ROBO3_2	5	COL5A3_1	4
		SDC2_1	4	TLCD1_2	4	RP11-512M8.5_1	5	COL9A3_3	4
		SDHAF2_1	4	TLE6_1	4	RP3-412A9.11_1	5	COMMD10_1	4
		SECISBP2L_1	4	TM7SF2_2	4	RPH3AL_4	5	COMMD2_2	4
		SENP5_1	4	TMBIM6_1	4	RPL13_2	5	COMMD4_3	4
		SEPHS1_2	4	TMEM104_1	4	RPL36_1	5	COMTD1_1	4
		SEPT10_1	4	TMEM121_2	4	RPLP2_1	5	COPA_1	4
		SEPT10_2	4	TMEM129_1	4	RPS24_1	5	COPZ2_1	4
		SEPT2_4	4	TMEM138_1	4	RPS6KA3_1	5	COQ10A_1	4
		SERINC5_1	4	TMEM169_1	4	RRAS2_2	5	COQ10A_2	4
		SERPINB1_2	4	TMEM178A_2	4	RSRC1_1	5	COX10_1	4
		SERPINB6_1	4	TMEM18_2	4	RTF1_1	5	CPNE7_1	4
		SESN1_2	4	TMEM183A_2	4	RUNDC3A_1	5	CPQ_1	4
		SET_3	4	TMEM184B_2	4	RUNX2_2	5	CPSF1_2	4
		SETD3_1	4	TMEM208_1	4	RUSC1_2	5	CRB1_1	4
		SF3A2_2	4	TMEM229B_2	4	S1PR3_1	5	CRBN_1	4
		SGCB_1	4	TMEM44_2	4	S1PR4_1	5	CREBBP_1	4
		SGTB_2	4	TMEM50A_2	4	SAE1_1	5	CREBZF_3	4
		SH2D3A_1	4	TMEM50B_1	4	SAR1B_1	5	CRK_1	4
		SH3GLB2_1	4	TMEM68_1	4	SARDH_2	5	CRTC2_1	4
		SH3YL1_2	4	TMEM79_1	4	SCAP_2	5	CRTC3_2	4
		SH3YL1_3	4	TMPPE_1	4	SCNN1B_2	5	CSK_1	4
		SIRT3_1	4	TNFAIP2_2	4	SCOC_3	5	CSNK1G2_4	4
		SIRT3_2	4	TOE1_3	4	SCT_1	5	CTAG1A_1	4
		SIVA1_1	4	TOLLIP_1	4	SEC24B_1	5	CTAG1B_1	4
		SLC12A2_1	4	TOP2B_2	4	SEPHS1_1	5	CTBP1_1	4
		SLC12A4_3	4	TOR1AIP1_2	4	SEPHS1_2	5	CTCFL_2	4
		SLC12A4_4	4	TOX2_2	4	SEPT11_1	5	CTF1_1	4
		SLC16A3_1	4	TP73_1	4	SEPT5_1	5	CTIF_3	4
		SLC17A9_2	4	TPI1_2	4	SEPT8_1	5	CTNNA1_2	4
		SLC22A3_2	4	TPST1_1	4	SEPT8_2	5	CTNNB1_1	4
		SLC26A11_2	4	TPTE_1	4	SEPT9_4	5	CTNNBIP1_2	4
		SLC27A6_1	4	TRA2B_1	4	SERTAD1_1	5	CTSB_2	4
		SLC29A1_2	4	TRAF2_3	4	SERTAD4-AS1_1	5	CTSL2_1	4
		SLC29A2_2	4	TRAF4_1	4	SESN3_1	5	CTU2_1	4
		SLC2A4RG_3	4	TRAK2_1	4	SETD7_1	5	CUL1_1	4
		SLC2A8_1	4	TREX2_1	4	SETDB2_2	5	CUX1_2	4
		SLC35A1_1	4	TRIM25_2	4	SF3A2_1	5	CXorf38_1	4
		SLC35A5_1	4	TRIM52_1	4	SFMBT1_2	5	CXXC5_1	4
		SLC35D2_1	4	TRIM68_1	4	SFXN3_1	5	CYB561_1	4
		SLC37A1_1	4	TRPV4_1	4	SFXN5_1	5	CYB561D2_1	4
		SLC38A9_2	4	TSC1_1	4	SGOL1_1	5	CYB5RL_1	4
		SLC43A3_3	4	TSEN34_1	4	SGTB_2	5	CYFIP1_1	4
		SLC45A3_1	4	TSHZ2_1	4	SH3GL2_1	5	CYGB_1	4
		SLC48A1_4	4	TSPAN2_1	4	SIPA1L1_1	5	CYP20A1_1	4
		SLC4A11_1	4	TSPAN4_1	4	SKIV2L2_1	5	CYP24A1_1	4
		SLC52A1_1	4	TSPAN4_3	4	SKP2_1	5	CYP39A1_1	4
		SLC6A11_1	4	TSSK6_1	4	SLC11A2_2	5	CYP51A1_1	4
		SLC8A1_2	4	TTC21B_1	4	SLC11A2_3	5	CYTH3_1	4
		SLCO3A1_1	4	TTC39C_4	4	SLC15A1_1	5	CYTL1_1	4
		SLTM_2	4	TTC40_1	4	SLC16A3_4	5	DAB2_2	4
		SMAD1_4	4	UAP1_1	4	SLC16A6_1	5	DBNDD2_3	4
		SMARCD2_1	4	UAP1_2	4	SLC25A15_1	5	DCAF16_1	4
		SMCR7_1	4	UBAC2_1	4	SLC25A30_1	5	DCAF17_2	4
		SMCR8_1	4	UBE2B_2	4	SLC26A6_1	5	DCBLD1_1	4
		SMEK1_2	4	UBE2D1_1	4	SLC27A2_1	5	DCLRE1B_1	4
		SMEK1_3	4	UBE2E2_2	4	SLC2A8_1	5	DDAH1_3	4
		SMG6_2	4	UBE2E3_2	4	SLC2A9_3	5	DDHD2_1	4
		SMPD3_1	4	UBE2G2_1	4	SLC35A3_1	5	DDR1_10	4
		SMS_3	4	UBE2J2_1	4	SLC35E1_1	5	DDRGK1_2	4
		SMTN_2	4	UBE2S_1	4	SLC36A4_1	5	DDX39A_1	4
		SMTNL2_2	4	UBE3C_2	4	SLC37A3_1	5	DDX41_2	4
		SNAI1_1	4	UBL4A_1	4	SLC38A1_1	5	DENND1C_2	4
		SNAI2_1	4	UGDH_2	4	SLC38A1_2	5	DGAT1_1	4
		SNAPC3_2	4	UNC13B_2	4	SLC39A14_1	5	DGAT2_1	4
		SNRK_1	4	UNC79_1	4	SLC39A6_1	5	DGCR14_1	4
		SNRPD3_2	4	UNKL_1	4	SLC3A2_3	5	DHODH_1	4
		SNTB1_2	4	UNKL_2	4	SLC40A1_3	5	DHRSX_2	4
		SNX11_2	4	UPF1_1	4	SLC41A3_2	5	DHTKD1_1	4
		SNX13_1	4	USB1_1	4	SLC52A2_1	5	DHX30_1	4
		SNX14_1	4	USP25_1	4	SLC5A6_2	5	DIP2B_1	4
		SNX18_1	4	USP32_1	4	SLC7A14_1	5	DIP2B_2	4
		SNX25_1	4	VAX2_1	4	SLC7A6_1	5	DKK3_5	4
		SNX33_1	4	VGLL3_1	4	SLC9A2_1	5	DLG1_3	4
		SNX5_2	4	WASF2_1	4	SLMO2_1	5	DLG3_1	4
		SNX9_1	4	WDR1_1	4	SLX4_1	5	DLG3_2	4
		SOCS1_1	4	WDR18_1	4	SMAD1_4	5	DLL4_1	4
		SOCS4_1	4	WDR34_1	4	SMAD7_1	5	DNAJA1_1	4
		SPATA7_1	4	WDR37_1	4	SMAGP_2	5	DNAJA4_1	4
		SPICE1_2	4	WDR41_3	4	SMEK1_3	5	DNAJA4_2	4
		SPRED1_2	4	WDR69_1	4	SMYD2_1	5	DNAJB2_2	4
		SPSB2_1	4	WDR81_1	4	SMYD4_1	5	DNAJB9_1	4
		SPSB3_1	4	WDYHV1_1	4	SNF8_1	5	DNAJC1_2	4
		SPTY2D1_3	4	WEE1_1	4	SNX10_1	5	DNAJC13_2	4
		SRRM2_2	4	WFDC2_1	4	SNX21_2	5	DNAJC27_2	4
		SSR3_1	4	WRAP53_3	4	SNX3_1	5	DNAJC28_1	4
		ST8SIA2_1	4	WT1_1	4	SNX9_1	5	DNTTIP1_1	4
		STAB1_1	4	WWP1_1	4	SOCS2_4	5	DOCK1_1	4
		STAG2_1	4	WWP2_3	4	SOS2_2	5	DPF3_1	4
		STAG2_4	4	XK_1	4	SOX2_1	5	DPP7_3	4
		STARD10_1	4	XPO4_1	4	SPCS1_1	5	DSCC1_1	4
		STARD3_1	4	XPOT_2	4	SPICE1_1	5	DSCR3_1	4
		STAT2_1	4	XRN2_2	4	SPON2_6	5	DTL_1	4
		STEAP1B_1	4	XXYLT1_2	4	SRM_1	5	DTYMK_1	4
		STIM2_2	4	XYLB_1	4	SRRT_1	5	DUSP1_1	4
		STK10_1	4	YAP1_1	4	SRSF1_2	5	DUSP2_1	4
		STK38L_1	4	YES1_2	4	SRSF4_1	5	DUSP2_2	4
		STON2_1	4	YIF1B_3	4	SRSF9_1	5	DUSP6_1	4
		STOX1_1	4	YIPF6_2	4	SS18L2_1	5	DYDC2_1	4
		STRADA_1	4	YPEL2_1	4	SSH3_1	5	E2F2_1	4
		STT3B_1	4	YPEL5_1	4	STIL_1	5	E2F5_3	4
		STX8_2	4	ZBTB1_2	4	STK10_1	5	ECI1_1	4
		SUCLA2_2	4	ZBTB9_1	4	STK11_2	5	EDEM3_2	4
		SUN2_2	4	ZC3H12A_1	4	STRN3_1	5	EEF1G_3	4
		SUPT4H1_1	4	ZCCHC11_1	4	STRN4_1	5	EEF2_1	4
		SURF2_1	4	ZCCHC6_1	4	STYX_1	5	EEFSEC_1	4
		SUSD1_2	4	ZDHHC8_1	4	SUCO_1	5	EFCAB10_2	4
		SUSD4_1	4	ZFP36_1	4	SUPT4H1_1	5	EFCAB2_2	4
		SYNGR2_1	4	ZFX_2	4	SUSD1_2	5	EFCAB4A_2	4
		SYTL1_2	4	ZFYVE21_1	4	SVIP_2	5	EFEMP2_4	4
		TAF9B_1	4	ZIC3_1	4	SWI5_1	5	EFTUD1_2	4
		TALDO1_1	4	ZMYM2_1	4	SYNE1_3	5	EFTUD2_1	4
		TBC1D13_1	4	ZMYND11_4	4	SYNJ1_1	5	EGFL7_2	4
		TBC1D30_1	4	ZNF10_1	4	TAB2_1	5	EHBP1L1_1	4
		TBC1D4_1	4	ZNF131_3	4	TADA2A_2	5	EHHADH_1	4
		TBC1D5_2	4	ZNF140_2	4	TAPBPL_1	5	EHMT1_4	4
		TBC1D8_1	4	ZNF146_1	4	TASP1_1	5	EI24_1	4
		TBKBP1_1	4	ZNF212_1	4	TBC1D14_2	5	EIF1AD_1	4
		TBX2_2	4	ZNF302_1	4	TBC1D30_1	5	EIF3K_2	4
		TCF4_1	4	ZNF341_1	4	TBC1D5_1	5	EIF4G1_2	4
		TCL1A_1	4	ZNF346_2	4	TBC1D9_1	5	EIF4G2_3	4
		TCOF1_1	4	ZNF398_1	4	TCF4_1	5	EIF5_1	4
		TCTN1_1	4	ZNF410_1	4	TCP11L2_2	5	ELF4_2	4
		TDP2_1	4	ZNF527_2	4	TEAD3_1	5	ELK4_1	4
		TDRD9_1	4	ZNF549_1	4	TEAD4_2	5	ELMOD2_1	4
		TERF1_1	4	ZNF555_1	4	TFCP2_2	5	ELMOD2_2	4
		TFAP2A_1	4	ZNF569_2	4	TFF2_1	5	ELOVL1_1	4
		TFB1M_1	4	ZNF606_1	4	TGFBR3_1	5	ELOVL4_1	4
		TFDP2_1	4	ZNF613_1	4	THAP6_1	5	ELTD1_1	4
		TGFB2_1	4	ZNF628_1	4	THAP7_2	5	ENO3_2	4
		TGS1_1	4	ZNF669_1	4	THY1_1	5	EOGT_1	4
		TIGD6_2	4	ZNF790_3	4	TICAM1_1	5	EPHB3_1	4
		TINAGL1_1	4	ZNF853_1	4	TIGD7_1	5	EPHX3_1	4
		TLL2_1	4	ZNRF1_2	4	TIMM13_1	5	EPN2_3	4
		TM6SF2_1	4	AATK_1	3	TJP2_3	5	EPS8L2_1	4
		TMBIM1_1	4	ABCA2_3	3	TJP2_4	5	EPS8L2_3	4
		TMED3_1	4	ABHD3_1	3	TLCD1_2	5	ERC1_3	4
		TMEM186_1	4	ABLIM2_1	3	TLN1_2	5	ERCC1_1	4
		TMEM237_2	4	ABR_3	3	TMCC1_1	5	ERCC6L_1	4
		TMEM25_1	4	ABR_8	3	TMCO3_1	5	ERI1_1	4
		TMEM50B_1	4	ACACA_1	3	TMEM143_1	5	ERICH1_1	4
		TMEM51_2	4	ACAD10_1	3	TMEM14C_1	5	ERLEC1_1	4
		TMEM52_1	4	ACADM_1	3	TMEM176A_1	5	ERN2_1	4
		TMEM54_1	4	ACAP2_2	3	TMEM185A_1	5	ERO1L_3	4
		TMEM63A_1	4	ACAT1_1	3	TMEM251_1	5	ERO1LB_1	4
		TNFAIP2_1	4	ACBD5_1	3	TMEM60_1	5	ESPN_2	4
		TNFAIP3_1	4	ACBD5_2	3	TMEM63B_2	5	ETAA1_1	4
		TNFRSF19_3	4	ACCS_1	3	TMEM70_2	5	EXOSC3_1	4
		TNIP1_3	4	ACOX1_2	3	TNFAIP3_2	5	EXTL2_2	4
		TNRC6B_2	4	ACOXL_1	3	TNFSF12_1	5	EYA2_1	4
		TOP1_1	4	ACP6_1	3	TNIP1_3	5	EZR_1	4
		TP53I11_2	4	ACSS2_1	3	TNRC6B_2	5	F10_1	4
		TPGS2_2	4	ACTR2_1	3	TOB1_1	5	FADS3_1	4
		TPM1_1	4	ACY1_2	3	TOP3B_1	5	FAHD1_1	4
		TPT1_1	4	ADAM10_1	3	TP53TG3_2	5	FAHD1_2	4
		TRAIP_1	4	ADAM15_2	3	TP53TG3B_2	5	FAIM_3	4
		TRAPPC10_1	4	ADAM17_1	3	TPD52_1	5	FAM111A_3	4
		TRIB2_1	4	ADAM19_1	3	TPM2_2	5	FAM118A_3	4
		TRIM11_1	4	ADAM22_1	3	TPR_2	5	FAM131A_2	4
		TRIM24_1	4	ADAMTS12_2	3	TRAF2_2	5	FAM131A_3	4
		TRIM62_1	4	ADAMTSL5_1	3	TRAF7_1	5	FAM133B_1	4
		TRIM65_1	4	ADARB1_2	3	TRAPPC10_1	5	FAM149A_1	4
		TRPM7_1	4	ADARB2_1	3	TRIM28_1	5	FAM153A_1	4
[truncated: 14,502 more rows]

## Sheet: motif dist. prox. promoters
distribution of motifs unique to modern human in human proximal promoters
hexamers		heptamers		octamers		nonamers		decamers
PLCXD1_2	121	CTCFL_1	111	SKI_1	99	C1orf170_1	150	C1orf170_1	495
RASA3_1	84	CTCFL_2	110	SAMD4A_1	92	C16orf7_1	81	MTA1_3	358
DVL1_1	75	SAMD4A_1	98	SLC19A1_2	87	KIF1A_2	74	DVL1_1	340
MTA1_3	66	EEF1D_1	97	SAMD4A_2	85	SLC19A1_2	70	PLCXD1_2	301
TRPM4_1	65	NEU4_1	97	SPHK1_4	83	DPP7_5	68	ANO9_2	291
HRC_1	65	SCO2_3	97	ARHGDIA_2	82	DPP7_4	67	RASA3_1	267
C1orf170_1	59	ANKRD11_2	95	FAM78A_1	82	CDK17_2	66	POLE_1	255
NEU4_1	58	ING2_2	95	TRIM8_1	82	SAMD4A_2	66	SLC19A1_2	244
CTCFL_1	52	RFNG_4	95	FGFRL1_2	81	SAMD4A_3	66	B3GNTL1_1	240
CTCFL_2	50	RAC3_1	94	RAC3_2	81	UBTF_4	66	NSD1_3	237
SAMD1_1	48	SAMD4A_2	94	UBTF_4	81	CKB_3	65	RUNX1_4	235
BAHCC1_1	48	EEF1D_2	90	EEF1D_3	80	DPP7_3	65	ANKRD13D_4	233
KIF1A_2	47	POLE_1	90	ACTB_4	79	SPHK1_4	64	DPP7_3	225
ISYNA1_2	46	UBTF_3	90	EEF1D_2	79	FAM173A_3	63	DPP7_4	223
HNRNPA2B1_2	46	TSEN54_2	89	HES4_1	79	RUNX1_4	63	NSD1_2	223
DPEP1_1	46	UBTF_4	89	MMP23B_2	79	EEF1D_1	62	SKI_1	223
ZBTB7B_2	44	C11orf35_1	88	ARHGDIA_3	78	GNAQ_2	62	DPP7_5	220
PWWP2B_1	43	CKB_3	88	SLC2A4RG_2	78	EEF1D_2	61	PQLC1_2	220
PLSCR3_1	43	KIF1A_2	88	EEF1D_1	77	EEF1D_3	61	FGFRL1_2	214
NEU4_2	43	RAC3_2	87	IGF2_1	77	SEMA4C_2	61	KLF16_2	212
HDAC10_3	43	SAMD4A_3	87	ANKRD11_2	76	SKI_1	61	SAMD4A_1	211
CBX3_3	43	EEF1D_3	86	ARL4C_2	76	TYMP_1	61	ING2_2	210
ANP32A_2	43	RUNX1_4	86	MTA1_3	76	ACAP3_1	60	RFNG_4	209
PRAME_3	42	CKB_4	85	SEMA4C_2	76	C21orf58_1	60	SAMD11_1	209
PLEKHM2_2	42	NSD1_3	85	SPHK1_3	76	NPTX1_1	60	C16orf7_1	208
PBX3_3	42	SEMA4C_2	85	KLF16_2	75	SAMD4A_1	60	CKB_3	208
MUC6_1	42	SLC2A4RG_3	84	LIMD2_5	75	STK11_2	60	SUV420H1_4	207
MMP23B_2	42	PWWP2B_1	83	SAMD11_1	75	STK11_3	60	EEF1D_1	206
C1orf86_2	42	PQLC1_2	82	SAMD4A_3	75	CKB_4	59	EEF1D_3	206
ZBTB7B_1	41	RFNG_3	82	SDC1_3	75	CUX1_2	59	EEF1D_2	204
SLC17A7_1	41	SLC2A4RG_4	82	ANO9_2	74	ING2_2	59	SPHK1_4	203
SH3YL1_6	41	SUV420H1_4	82	KIAA0182_2	74	SPHK1_3	59	SAMD4A_2	202
PRAME_2	41	DIO3_1	81	ROR2_2	74	ZBTB46_1	58	SLC2A4RG_1	202
CUX1_2	41	LRRC24_1	81	STK24_2	74	DVL1_1	57	PIGZ_2	201
CTDSP1_3	41	SAMD11_1	81	WEE1_2	74	EFS_1	57	MDK_4	200
C15orf52_2	41	SPTBN1_2	81	CKB_3	73	MMP23B_1	57	MIB2_4	199
XPO1_4	40	NCOA2_2	80	ING2_2	73	UBTF_3	57	CUX1_2	198
TNFRSF14_4	40	SLC2A4RG_2	80	NOC2L_1	73	FAM169A_4	56	CYHR1_2	198
TBX4_1	40	HIC1_1	79	PQLC1_2	73	IGF1R_2	56	MMP23B_2	198
SLC19A1_1	40	RUSC1_6	79	RUNX1_4	73	NME3_2	56	NPTX1_1	198
SEMA4C_2	40	SLC2A4RG_1	79	SLC2A4RG_1	73	NSD1_3	56	CKB_4	197
RGPD8_1	40	C18orf1_1	78	SLC2A4RG_3	73	PLEKHN1_1	56	SLC4A11_3	197
MAPK12_1	40	FKBP10_1	78	SPG7_1	73	SDC1_3	56	SLC2A4RG_2	196
GNAQ_2	40	PLCXD1_2	78	STX16_2	73	TCF3_2	56	RUSC1_6	195
C19orf73_1	40	PPP4R1_3	78	ZYX_5	73	LRRC24_1	55	SPHK1_3	195
TMEM88_1	39	ANKRD65_2	77	CKB_4	72	MDK_4	55	TSEN54_2	195
SLC16A3_2	39	ARHGAP21_1	77	IGF1R_2	72	MTA1_3	55	KIF1A_2	193
PDLIM2_2	39	GNAQ_2	77	ACAP3_1	71	NME3_1	55	STK11_3	193
ORAI3_1	39	ICOSLG_2	77	CUX1_2	71	SCO2_3	55	TBC1D24_1	193
NUMBL_1	39	FOXO3_2	76	CYHR1_3	71	SUV420H1_4	55	TYMP_1	192
NSD1_3	39	IGF1R_2	76	DLG1_5	71	ANKRD11_2	54	IGF2_1	191
LAMA5_1	39	LIMD2_5	76	NELF_2	71	KDELC1_1	54	PWWP2B_1	191
L1CAM_1	39	NELF_2	76	RDH10_2	71	MFSD11_2	54	RFNG_3	191
KLF16_2	39	NSD1_2	76	UBTF_3	71	PPARG_2	54	SDC1_3	191
EPN1_2	39	PIPOX_2	76	ZGPAT_2	71	RAC3_2	54	SLC2A4RG_3	191
EGFL7_1	39	VPS51_2	76	AKT1_2	70	SLC2A4RG_3	54	LIMD2_5	190
COL6A1_2	39	C14orf80_3	75	CCDC148_1	70	DOCK9_2	53	MMP23B_1	190
BRD2_2	39	FAM173A_3	75	CTBP2_3	70	MRPS34_2	53	SEMA4C_2	190
ARHGDIA_3	39	MMP23B_2	75	IGF1R_1	70	NOC2L_1	53	SLC4A11_2	190
ARHGAP4_1	39	NSD1_4	75	PBX3_3	70	NSD1_2	53	ANKRD11_2	188
AKT1_3	39	QKI_1	75	SLC4A11_2	70	PIGZ_2	53	ZGPAT_2	188
ZCWPW1_1	38	RPL7_1	75	SLC4A11_3	70	ROR2_2	53	PLEC_5	187
TSPYL2_2	38	C19orf24_2	74	AHNAK_3	69	SLC2A4RG_2	53	ACTG1_2	186
TSEN54_2	38	CAPRIN1_3	74	DAPK1_3	69	CCNE2_1	52	FAM150B_1	186
TRIP6_2	38	CDC25B_1	74	DPYSL4_1	69	DPP7_6	52	GNAQ_2	186
STEAP3_1	38	FBRSL1_2	74	INHBB_1	69	IGF1R_1	52	CTCFL_2	185
SAMD11_3	38	FKBP10_2	74	LRRFIP1_4	69	IGF2_1	52	LARP1_2	185
RUNX1_4	38	IGF2_1	74	PACSIN3_2	69	MAPK11_1	52	NOC2L_1	185
RPS6KA4_1	38	INPPL1_3	74	SEPT10_2	69	NAT14_2	52	SOX8_1	185
PIPOX_2	38	NCAPD3_3	74	STK11_3	69	QKI_1	52	ZBTB46_1	185
NFE2L2_4	38	RASA3_1	74	GATA6_2	68	SPON2_6	52	IGF1R_2	184
KLF16_1	38	CASKIN2_1	73	GNAS_5	68	TP53I13_2	52	RAC3_1	184
ITGB2_2	38	CBX8_1	73	MDK_4	68	C14orf80_3	51	STK11_2	184
HLA-DMA_3	38	CCDC88B_2	73	RAC3_1	68	NCOA2_2	51	GNB1_2	183
DNLZ_1	38	CNR1_1	73	RASA3_1	68	PEX10_1	51	TRIM8_1	183
CASKIN2_1	38	FGFRL1_2	73	SCO2_3	68	POLE_1	51	UBTF_4	183
ATN1_2	38	GATA2_2	73	TFAP2A_3	68	SLC2A4RG_1	51	SAMD11_3	182
TUBGCP5_1	37	HES4_1	73	TSHZ3_1	68	ANKRD27_1	50	SPG7_1	182
TSPAN32_1	37	NOC2L_1	73	DLG1_4	67	CTBP1_2	50	DPP7_6	181
TNFRSF14_3	37	PRDM16_1	73	PLEC_5	67	KLF16_2	50	HAGHL_3	181
TBCD_1	37	RFNG_2	73	STX16_1	67	LIMD2_5	50	CTBP1_2	180
SLC2A4RG_4	37	SDC1_3	73	ZYX_4	67	MDFI_2	50	PIGZ_1	180
SLC2A4RG_3	37	TBC1D24_1	73	C1orf170_1	66	NFE2L2_4	50	STK24_2	180
SLC2A4RG_2	37	TRIM8_1	73	DHRSX_3	66	PIGZ_1	50	TCF3_2	180
SH3BP2_4	37	ANKRD13D_4	72	KDM2A_2	66	PIM3_2	50	ADRM1_3	179
SAMD4A_3	37	C21orf58_1	72	KLHL17_1	66	SLC2A4RG_4	50	GATA2_3	179
PTGDS_2	37	CCDC148_1	72	NPEPL1_1	66	SPHK1_2	50	IGF1R_1	179
MDK_4	37	CCNE2_1	72	NSD1_3	66	ACTG1_2	49	KDM2A_2	179
MAD2L2_1	37	FBRS_2	72	RASGRP2_3	66	ADAMTSL5_2	49	KLF16_1	179
IGF1R_2	37	HAGHL_3	72	C8G_1	65	AL928654.7_2	49	TSHZ3_1	179
HES6_1	37	ICOSLG_1	72	EPHA4_1	65	ARL4C_2	49	CCDC78_1	178
HDAC10_2	37	KLF16_2	72	IRX5_1	65	CPNE7_1	49	CTCFL_1	178
GRINA_4	37	SKI_1	72	NR3C1_5	65	DPYSL4_1	49	EFS_1	178
GPC1_1	37	TFDP1_3	72	RFNG_4	65	MIB2_4	49	MDK_3	178
DUSP2_2	37	WEE1_2	72	SOCS2_4	65	NME3_3	49	SLC2A4RG_4	178
CCDC148_1	37	HIVEP2_1	71	SPHK1_2	65	PNMA6A_1	49	STX16_2	178
BRD2_3	37	NRP1_1	71	ACTB_3	64	PNMA6A_2	49	VIM_4	178
ANO9_2	37	PBX3_3	71	ANKRD13D_4	64	PNMA6B_1	49	CYHR1_1	177
SLC29A1_3	36	PIEZO2_1	71	CNTFR_1	64	PNMA6D_1	49	POLR1D_2	177
SAMD11_2	36	POLR1D_2	71	ITIH5_1	64	SFXN5_3	49	RAC3_2	177
RNF223_1	36	PTCH1_2	71	NCOA2_2	64	SUV420H1_3	49	SLC39A4_3	177
PTCH1_3	36	BCL2_3	70	NR3C1_4	64	TRIM8_1	49	ATXN7L3_3	176
NFATC1_1	36	CBX3_3	70	POLR2H_3	64	AHNAK_3	48	FBRSL1_2	176
NEDD4L_2	36	DLL4_1	70	SLC2A4RG_4	64	BMP4_3	48	NFATC1_1	176
NCOR2_1	36	DPEP1_1	70	STK11_2	64	C18orf1_1	48	UBTF_3	176
MDK_3	36	GRINA_3	70	TP73_1	64	CCDC88B_3	48	C9orf116_2	175
MDK_2	36	HIPK3_1	70	TSEN54_2	64	FAM214A_4	48	E2F3_1	175
KREMEN2_1	36	HMGN2_3	70	ARHGAP21_1	63	G3BP1_2	48	GATA2_2	175
INHBB_1	36	RDH10_2	70	ARHGAP21_2	63	GATA2_3	48	SPHK1_2	175
HES3_1	36	TSEN54_1	70	C9orf116_2	63	NAT14_1	48	DPYSL4_1	174
FLNA_7	36	TSR1_1	70	CASKIN2_1	63	PAX5_1	48	SLC16A3_2	174
DUSP2_1	36	ZYX_5	70	CDC25B_1	63	RFNG_4	48	AL928654.7_2	173
DNAI1_1	36	CBX4_1	69	CEBPA_1	63	AC004258.1_1	47	COL6A2_2	173
C1orf145_1	36	CDK17_2	69	DPP7_4	63	ANKRD13D_4	47	MDK_1	173
AXIN1_1	36	CUX1_2	69	DPP7_6	63	ANP32A_2	47	MDK_2	173
ARHGEF16_1	36	GATA2_3	69	FBRS_2	63	ARF1_2	47	MXI1_3	173
ARHGAP21_1	36	IGF1R_1	69	GPAA1_3	63	C19orf24_2	47	PQLC1_1	173
ABCA7_3	36	ISYNA1_2	69	HAGHL_3	63	C3orf72_2	47	RUSC1_4	173
ZYX_5	35	KDELC1_1	69	KIF1A_2	63	CHMP1A_2	47	HES4_1	172
ZNF532_4	35	MXRA8_3	69	LRRC24_1	63	CKB_2	47	ICOSLG_1	172
XPO1_3	35	NEU4_2	69	NRARP_1	63	FBRS_2	47	MED12L_1	172
TCEA2_6	35	PDLIM2_2	69	NSD1_4	63	FGFRL1_2	47	RUSC1_5	172
TCEA2_5	35	PFKP_2	69	PFKP_2	63	GMEB2_1	47	SAMD4A_3	172
TCEA2_1	35	SIM2_1	69	PQLC1_1	63	GRIN2C_1	47	ACTB_4	171
SPRED3_1	35	SPG7_1	69	PTDSS2_3	63	KIFC2_1	47	ACTG1_1	171
SPHK1_4	35	SPHK1_4	69	SOX8_1	63	MED12L_1	47	INHA_1	171
SLC6A8_3	35	TADA2B_2	69	SUV420H1_4	63	OTUD4_2	47	MXRA8_3	171
SLC4A2_4	35	TP53I13_2	69	TSR1_1	63	OTUD4_3	47	NAT14_2	171
SLC2A4RG_5	35	ARHGDIA_2	68	CSNK1G2_2	62	PIDD_4	47	SCO2_3	171
SLC12A7_1	35	C16orf7_1	68	FAM173A_3	62	SLC19A1_1	47	STX16_3	171
S100A13_3	35	CCDC88B_3	68	FOXO3_2	62	STK24_2	47	FAM195A_2	170
PTPRS_3	35	DLL4_2	68	GNAQ_2	62	TBX2_2	47	KLHL17_1	170
PARP10_1	35	DUSP2_2	68	GNB2_2	62	U2AF2_1	47	NSD1_1	170
MIB2_4	35	RUSC1_5	68	LIMD2_4	62	B3GNTL1_1	46	CDC25B_1	169
MDK_1	35	SOX8_1	68	NFE2L2_4	62	C19orf73_1	46	CDK17_2	169
LY6D_1	35	TEAD3_1	68	SLC39A4_2	62	CNN3_2	46	NEDD4L_2	169
LSMD1_1	35	TFDP1_2	68	STX16_3	62	DHRSX_3	46	NFE2L2_4	169
LEPREL4_2	35	UBTF_2	68	USB1_1	62	EGFL7_3	46	NRP1_1	169
LARP1_2	35	VIM_4	68	C18orf1_1	61	FAM78A_1	46	ROR2_2	169
KHNYN_1	35	AC004258.1_1	67	DPP7_5	61	FANCA_2	46	TMEM121_2	169
HLA-DMA_2	35	BCL2_2	67	EIF4G1_3	61	HELZ_2	46	ZYX_4	169
FAM78A_1	35	C19orf73_1	67	ELOVL1_3	61	KIAA0895L_2	46	ANKRD65_2	168
FAM150B_1	35	CCDC78_1	67	FGFR1_4	61	LRRC56_1	46	GPSM1_2	168
CSNK2A2_1	35	ENOPH1_1	67	FZD10_1	61	MAP4K2_3	46	ICOSLG_2	168
C20orf112_2	35	FOXO3_1	67	GPAA1_4	61	NRP1_1	46	MSL3_3	168
BHLHE40_1	35	HNRPDL_3	67	KLF12_1	61	POLR2H_3	46	NCOA2_2	168
ASPDH_1	35	IRF4_2	67	MIDN_2	61	PTCH1_2	46	RFNG_2	168
ARHGDIA_2	35	KDM2A_2	67	MTL5_2	61	PWWP2B_1	46	TSEN54_1	168
AKT1_1	35	LAMA5_2	67	PRDM16_1	61	SRSF2_2	46	YWHAZ_8	168
VASP_5	34	LARP1_2	67	SAMD11_3	61	SSH3_3	46	ADAMTSL5_2	167
VASP_4	34	MAMLD1_1	67	SMAD7_1	61	TMEM87B_1	46	BRAT1_2	167
UBTF_4	34	PANX2_1	67	ST3GAL6_3	61	TSEN54_2	46	NELF_2	167
TPSAB1_1	34	SF3A2_2	67	TTC40_1	61	UHRF2_3	46	SLC19A1_1	167
TMEM143_1	34	TBX2_2	67	AXIN2_3	60	BACH1_3	45	TBCD_1	167
SAMD4A_2	34	TMEM52_1	67	C14orf80_3	60	C19orf24_1	45	YWHAZ_7	167
SAMD11_1	34	VAV2_1	67	CTBP1_2	60	C5orf38_1	45	ANKRD13D_3	166
RGS20_2	34	ZGPAT_2	67	DIO3_1	60	C9orf116_2	45	FZD7_1	166
RASGRP2_2	34	ACTG1_2	66	DPP7_3	60	EMD_3	45	IRF4_2	166
PLEKHM2_1	34	ADRM1_3	66	EZR_2	60	EME2_1	45	MEGF8_1	166
NSD1_4	34	AKT1_2	66	FAM72A_2	60	FSTL3_2	45	NSD1_4	166
NEDD4L_3	34	AL928654.7_2	66	FASN_1	60	G3BP1_3	45	PTGDS_2	166
NCAPD3_3	34	CCDC40_1	66	KDELC1_1	60	GPR137B_2	45	ENTPD2_1	165
MLL5_2	34	CCDC88C_2	66	LARP1_2	60	HP1BP3_3	45	PRDM16_1	165
LZTS2_4	34	CKB_2	66	MIB2_4	60	HRAS_2	45	SEPT10_2	165
LZTS2_3	34	ESYT2_1	66	NPTX1_1	60	MDK_3	45	TXNDC17_2	165
LSP1_6	34	FAM217B_1	66	PLEKHM2_2	60	MMP23B_2	45	C8G_1	164
LPXN_1	34	FAM78A_1	66	RNPS1_4	60	MSL3_3	45	CUX1_1	164
LIMS2_4	34	FIBCD1_2	66	SAMD1_1	60	NEDD4L_2	45	INHBB_1	164
ISYNA1_3	34	GRINA_2	66	SBNO2_3	60	PCGF2_2	45	TXNDC17_1	164
INCA1_1	34	HCFC1_1	66	STX16_4	60	PDE8A_1	45	ARL4C_2	163
GATA2_3	34	JMJD8_2	66	TFAP2A_4	60	PFKP_2	45	C19orf73_1	163
FBXL15_1	34	KLF16_1	66	WEE1_3	60	PHRF1_1	45	CCDC148_1	163
FASTK_1	34	LRRFIP1_4	66	ACTG1_2	59	RAC3_1	45	CTDSPL_2	163
EGR1_1	34	NAT14_2	66	ADRM1_3	59	RRAGD_3	45	GPAA1_4	163
DLL4_1	34	NCAPD3_2	66	ALDH1A3_1	59	SAMD11_1	45	NEU4_1	163
CYBA_2	34	POLR2H_3	66	ANO7_1	59	SOCS2_4	45	PTPRS_3	163
CTDSP1_2	34	RNF187_1	66	APOPT1_2	59	SOLH_1	45	ARF1_2	162
CTDSP1_1	34	SLC16A3_2	66	C16orf7_1	59	SYTL1_2	45	CYHR1_3	162
CDC37_1	34	SLC22A4_2	66	C5orf38_1	59	VIM_4	45	EZR_2	162
CBX8_1	34	SMARCA2_2	66	CAPRIN1_3	59	WWC2_1	45	NDRG4_2	162
CBX3_2	34	STRA13_1	66	CBX8_1	59	ANKRD65_2	44	NEDD4L_3	162
CACNB1_2	34	TYMP_1	66	CLCN2_2	59	ARHGDIA_2	44	PBX3_3	162
CACNA1G_1	34	ZYX_4	66	CNN3_2	59	BACH1_2	44	PDLIM2_2	162
C16orf74_1	34	ACAP3_1	65	CTDSP1_3	59	BCAP31_2	44	ZYX_5	162
C14orf80_3	34	ANKRD27_1	65	DHRSX_2	59	COL6A2_2	44	ARHGDIA_2	161
BBX_5	34	ANP32B_2	65	EGFL7_2	59	FBRSL1_2	44	C14orf80_3	161
ANP32B_2	34	BAD_1	65	FAM150B_1	59	G6PD_4	44	C19orf42_1	161
ADRBK1_3	34	C1orf86_2	65	FANCA_2	59	GNB2_2	44	CASKIN2_1	161
ZYX_4	33	C4orf48_1	65	GFRA2_2	59	ICOSLG_1	44	CCNE2_1	161
WDR6_3	33	COL6A2_2	65	GPX4_1	59	IRF2BP2_2	44	EFEMP2_3	161
UNC13D_4	33	CPNE7_1	65	GRINA_3	59	KLHL17_1	44	FIBCD1_2	161
TRAF4_3	33	DPP7_5	65	MDK_3	59	MDK_1	44	KIAA0182_2	161
TOR4A_1	33	DPYSL4_1	65	PCID2_1	59	NFIC_1	44	PTH1R_2	161
TMEM129_1	33	EEF1A2_1	65	PWWP2B_1	59	PDE3A_2	44	RAB40C_3	161
SLC37A1_2	33	NOC4L_1	65	SEPT10_1	59	RILP_2	44	RUNX1_3	161
SLC2A4RG_1	33	PBX3_2	65	SETBP1_1	59	RUSC1_6	44	SLC39A4_2	161
SLC16A3_3	33	PDZD8_2	65	SIM2_1	59	SDF4_1	44	STX16_4	161
RAB35_3	33	PIM3_2	65	STX16_5	59	SLC22A4_2	44	ARHGDIA_3	160
PTP4A3_2	33	PLEC_2	65	TPPP3_1	59	SLC4A11_2	44	C19orf24_2	160
PTGER1_1	33	PTK6_1	65	YWHAZ_8	59	SLC4A11_3	44	DAZAP1_3	160
POLR2H_3	33	SEPT10_2	65	BCL2L11_2	58	STX16_2	44	HAGHL_2	160
PLXNB3_2	33	SLC2A4RG_5	65	CCDC78_1	58	TMEM176B_2	44	LRRC24_1	160
NRSN2_2	33	SPON2_6	65	CTBP1_5	58	TP73_1	44	NME3_1	160
NR2F6_1	33	TADA2B_1	65	ESYT2_1	58	TRIM71_1	44	PDLIM7_3	160
MMP23B_1	33	TSHZ3_1	65	FBXL6_2	58	ZGPAT_2	44	PPARA_2	160
KDM2A_2	33	ABCD1_2	64	FURIN_2	58	ZHX1_4	44	TSPAN4_4	160
INPPL1_3	33	AHNAK_3	64	GFOD1_2	58	ACTG1_1	43	C11orf35_1	159
GSX2_1	33	ARHGEF19_3	64	HSP90AA1_3	58	AKT1_2	43	CBX4_1	159
GGN_1	33	BCAP31_3	64	LRRFIP1_3	58	ANKRD9_3	43	CNN3_2	159
FBRS_2	33	EPHA4_1	64	MAF1_2	58	ASPSCR1_2	43	DHRSX_3	159
FAM50A_1	33	EXD3_1	64	MED12L_1	58	BCAP31_4	43	FAM195A_1	159
EPB49_3	33	GATA6_2	64	PLEC_6	58	C3orf72_1	43	IGF2BP3_2	159
ELP5_2	33	GPC1_1	64	QKI_1	58	CCDC88B_2	43	LAMA5_2	159
EIF4G1_3	33	GPS1_2	64	RPL7_1	58	CCNL2_2	43	NME3_2	159
E2F3_1	33	LIME1_2	64	STMN1_2	58	CDC25B_1	43	PACSIN3_2	159
CYBA_1	33	NFIC_1	64	TCF12_2	58	CEBPA_1	43	PFKP_2	159
COL1A1_8	33	PSMA7_1	64	TWIST2_1	58	FAM150B_1	43	STX16_1	159
CHRND_1	33	RUSC1_4	64	ZBED1_1	58	FBXO36_1	43	ARHGAP21_1	158
CD276_3	33	SLC19A1_2	64	ZDHHC8_1	58	FGFR1_4	43	CTDSPL_1	158
CCDC24_2	33	SS18L1_1	64	ACTB_5	57	FKBP10_1	43	DAPK1_3	158
C9orf89_1	33	SUV420H1_3	64	AL928654.7_2	57	HCN2_1	43	KDELC1_1	158
BBX_4	33	TRIM71_1	64	ANP32B_2	57	KDM3A_3	43	METTL21A_2	158
BBX_3	33	YWHAZ_8	64	B3GNTL1_1	57	LHX1_1	43	MFSD3_2	158
ALS2CL_1	33	ARHGDIA_3	63	CCDC40_1	57	LZTS2_3	43	SLC37A1_2	158
XPO1_5	32	AUTS2_1	63	CRTC3_2	57	MDK_2	43	SUV420H1_3	158
WEE1_2	32	C9orf116_2	63	CTBP2_2	57	OLFM1_2	43	TMEM240_1	158
VAV2_1	32	CLCN2_2	63	CTBP2_4	57	PACSIN3_2	43	ZNF580_3	158
TXNDC17_1	32	CSNK1G2_2	63	GNB1_2	57	PRDM16_1	43	ACTB_3	157
TSEN54_1	32	DOCK9_2	63	GRINA_2	57	PSMA1_1	43	AL928654.7_1	157
TRABD_1	32	FZD10_1	63	HES6_1	57	PSMA7_1	43	DIO3_1	157
TNNI2_2	32	GNB1_2	63	HSP90AA1_4	57	RNPS1_4	43	GPAA1_3	157
TMEM164_2	32	HEBP1_1	63	IGF2BP3_2	57	SAMD11_3	43	MRPS34_2	157
TMEM121_2	32	KLF12_1	63	LIMD2_3	57	SLC52A2_2	43	NAT14_1	157
TFEB_3	32	LARP1_1	63	MAFB_1	57	SOX8_1	43	PLCXD1_1	157
STAT6_2	32	LZTS2_4	63	NEDD4L_2	57	STRA13_1	43	STX16_5	157
SPON2_2	32	MRPS34_2	63	NRP1_1	57	TSPAN4_5	43	USB1_1	157
SLC7A10_1	32	NAT14_1	63	NUBP2_1	57	UBTF_2	43	ABCD1_2	156
SLC16A3_1	32	NXNL2_1	63	PARP10_1	57	ZBTB1_2	43	CNIH2_2	156
ROR2_2	32	PATZ1_1	63	PATZ1_1	57	ARHGAP21_2	42	CRIP1_2	156
RING1_1	32	RASGRP2_2	63	PLEKHM2_1	57	BCAP31_3	42	DPEP1_1	156
RHOT2_2	32	SDF4_1	63	POLR1D_2	57	BIVM_2	42	HES6_1	156
REST_3	32	SLC37A1_2	63	RPL8_3	57	BTBD3_2	42	ISYNA1_2	156
PTPRS_2	32	SYTL1_2	63	SDF4_1	57	C16orf13_1	42	NPEPL1_1	156
PTK6_1	32	TGIF2_3	63	SLC19A1_1	57	DAPK1_3	42	PANX2_1	156
PRKCSH_6	32	USB1_1	63	SLC37A1_2	57	EFNB2_1	42	PRKCSH_8	156
PRKAG1_1	32	ZIC2_1	63	STMN1_3	57	FAM214A_3	42	QKI_1	156
PPT2_1	32	ANO7_1	62	YWHAZ_7	57	GNAQ_1	42	AC004258.1_1	155
PNMT_1	32	ANP32A_2	62	ZBED1_2	57	HBM_1	42	BTBD3_2	155
PNMA2_1	32	BCAP31_4	62	ABCD1_2	56	IGF2BP1_1	42	COL9A3_2	155
PLEC_6	32	BHLHE40_1	62	ACTG1_1	56	IRF2BP2_1	42	GNB2_2	155
PIPOX_1	32	C11orf93_3	62	AL928654.7_1	56	IRF4_2	42	LARP1_1	155
PBX3_2	32	CCDC92_1	62	C19orf24_2	56	ISYNA1_2	42	NME3_3	155
NDRG4_3	32	GPX4_1	62	CLCN2_1	56	KIAA0895L_1	42	PHPT1_2	155
NAT14_2	32	ISYNA1_3	62	CTBP2_1	56	LIMD2_4	42	SIM2_1	155
NAT14_1	32	ITIH5_1	62	DCUN1D2_2	56	MEF2A_3	42	TSR1_1	155
NAB2_1	32	KIAA0182_2	62	FGFR1_3	56	MFSD11_1	42	CTBP1_1	154
MLL_1	32	KIAA0895L_2	62	GATA2_3	56	MICALL1_2	42	JUNB_1	154
MFAP2_3	32	LZTS2_3	62	GNAS_6	56	MXRA8_3	42	LIMD2_4	154
LMNA_1	32	MAN1A2_2	62	GRINA_4	56	NEDD4L_3	42	POLR2L_1	154
LEMD1_1	32	MED12L_1	62	HBM_1	56	NFATC1_1	42	SHARPIN_2	154
LAMA5_3	32	MIDN_2	62	HMGB1_4	56	NTM_1	42	UHRF2_3	154
KRTCAP2_2	32	MLL5_2	62	IRX4_1	56	PANK1_1	42	ANKRD9_3	153
KRT79_1	32	PLEC_5	62	MDK_1	56	PBX3_3	42	BCL2L11_1	153
KCNK12_1	32	POLR2H_2	62	MDK_2	56	PIDD_3	42	BOLA2B_2	153
ISYNA1_4	32	PPARG_2	62	MRPL40_1	56	PIM3_1	42	CCDC88B_3	153
HSD3B7_1	32	RABL6_2	62	MXRA8_3	56	PLXNC1_2	42	CCDC88C_2	153
GATA2_2	32	RILP_2	62	PANX2_1	56	POLR2H_2	42	EGFL7_2	153
FOXO3_2	32	ROR2_2	62	PDLIM2_2	56	PQLC1_2	42	FAM173A_3	153
FLNA_8	32	STK11_3	62	PLEC_2	56	RASA4_2	42	GRIN2C_1	153
FBXW7_1	32	STX16_2	62	PPP1R13B_1	56	RBPJ_4	42	IZUMO4_2	153
ENO3_1	32	TMC6_3	62	SLC39A4_3	56	STX16_3	42	PLEKHM2_2	153
ELP5_1	32	TTC9C_1	62	STUB1_2	56	TACC3_1	42	PTCH1_2	153
DHRS3_3	32	TTC9C_2	62	TEAD3_1	56	TBC1D24_1	42	TBX2_2	153
COL1A1_7	32	ACTB_4	61	TFAP2A_5	56	TMEM121_2	42	TEAD3_1	153
CHAD_1	32	ASPDH_1	61	UBTF_2	56	TMEM52_1	42	ABCA3_1	152
CEND1_1	32	C19orf24_1	61	UHRF2_3	56	TSHZ3_1	42	ADCY2_1	152
CDC40_1	32	CHTF18_1	61	ZBTB46_1	56	ZFX_3	42	AK4_3	152
CD81_2	32	CUL4A_3	61	AK4_3	55	ABCD1_2	41	ANKRD13D_2	152
CD248_1	32	CXCL12_1	61	ANKRD16_1	55	ACTB_4	41	CBX8_1	152
CAMK2N1_1	32	DNMT3A_2	61	ANP32A_2	55	ADSSL1_1	41	FAM213B_3	152
CACNB3_3	32	EGR1_1	61	ASPSCR1_2	55	AK4_3	41	FASN_3	152
BAHD1_2	32	FAM214A_4	61	AXIN2_2	55	APOPT1_2	41	HAGHL_1	152
ABR_2	32	IGF2_2	61	CCDC88C_2	55	ARHGEF40_1	41	PDZD8_2	152
WFIKKN1_2	31	KCNT1_1	61	CD151_2	55	ATPAF2_1	41	PLXNB2_3	152
VPS51_2	31	NFATC1_2	61	CPNE7_1	55	BACH1_4	41	TFDP1_3	152
VEGFA_2	31	NME3_2	61	ENTHD2_2	55	C8orf82_1	41	CLCN2_2	151
UBTF_3	31	NPTX1_1	61	FIBCD1_2	55	CBX3_3	41	FAM78A_1	151
TSPAN4_7	31	PISD_3	61	GATA2_2	55	CCDC88C_2	41	FARP2_1	151
TMEM80_2	31	RUNX1_3	61	KIAA1614_1	55	CCNG2_2	41	HRAS_3	151
TLK2_1	31	SCRIB_1	61	KLF16_1	55	CUX1_1	41	ITGB2_1	151
STX10_1	31	SPHK1_3	61	MAPK11_1	55	DIO3_1	41	LRRFIP1_4	151
SPIB_1	31	STK24_2	61	NFATC1_1	55	FBXO18_1	41	NOC4L_1	151
SLC29A1_2	31	STMN1_2	61	PNPLA7_1	55	FKBP10_2	41	POLR2H_3	151
SLC19A1_2	31	STMN1_3	61	PPP1R3E_3	55	HES4_1	41	SPON2_2	151
SALL1_1	31	UBTF_1	61	PPP4R1_3	55	HSF4_1	41	TMEM240_2	151
S100A13_2	31	ULK3_2	61	PTPRM_1	55	IFT140_1	41	TP53I13_2	151
RP3-402G11.5_1	31	YWHAZ_7	61	PTPRN2_2	55	IGF2BP3_2	41	UQCRH_1	151
RHBDL1_1	31	ACTB_3	60	RFNG_3	55	KCTD1_2	41	AHNAK_3	150
REST_2	31	AUTS2_2	60	RP3-402G11.5_1	55	LARP1_2	41	BCAP31_2	150
RAC3_2	31	C20orf112_2	60	SALL1_1	55	MAF1_2	41	CIRBP_5	150
QKI_1	31	EGR2_1	60	SLC9A5_1	55	NSD1_1	41	EME2_1	150
PTCH1_2	31	EIF4G1_3	60	SOLH_1	55	OPCML_2	41	HCN2_1	150
PRRC2A_2	31	FAM150B_1	60	SSH3_3	55	PABPC1_2	41	IGF2BP1_1	150
PLXDC1_1	31	GBX2_1	60	SYNGR3_2	55	PDLIM7_3	41	ISM1_1	150
PLEC_5	31	GOLGA8B_2	60	TADA2B_2	55	PDZD8_2	41	NCAPH2_1	150
PIEZO2_1	31	HMGA1_1	60	TBC1D24_1	55	PEPD_2	41	RASGRP2_3	150
PCBP4_3	31	HMGN2_2	60	TBX2_2	55	PPARA_2	41	RPL7_1	150
PANX2_1	31	INTS6_3	60	TBXAS1_2	55	PTPRS_3	41	RPL8_3	150
NR3C1_5	31	ISM1_1	60	TYMP_1	55	RASA4B_2	41	WDR90_2	150
NHLRC4_1	31	KLHL17_1	60	AC004258.1_1	54	RPL7_1	41	AKT1_2	149
NFIB_3	31	MYO1C_2	60	ADAM8_2	54	RUNX1_3	41	ANKRD27_1	149
NFIB_2	31	NME4_2	60	BCAP31_3	54	SLC16A3_2	41	ARHGAP21_2	149
NFATC4_3	31	NRP1_2	60	BCL2L11_1	54	SLC2A4RG_5	41	CAPRIN1_3	149
NELF_2	31	PQLC1_1	60	BTBD3_2	54	SMEK1_3	41	CPNE7_1	149
MTA2_2	31	PTBP1_3	60	CCNE2_1	54	STX16_4	41	EXD3_1	149
MRPL28_1	31	SGK1_4	60	CKB_2	54	TADA2B_2	41	FASN_1	149
MCF2L_2	31	SLC39A4_3	60	CRIP1_2	54	TSPAN4_4	41	GFRA1_3	149
MBD6_4	31	SLC4A11_2	60	CTNNB1_2	54	WDR27_2	41	LTBP3_2	149
MAPK8IP3_4	31	SRSF2_2	60	FAM214A_4	54	ZNF580_3	41	NHLRC4_1	149
LZTS2_5	31	TFAP2A_3	60	FAM72B_1	54	ZNF696_1	41	PLXNB2_2	149
LIMD2_5	31	TMEM176B_2	60	FAM72D_1	54	ALDH1A3_1	40	RPUSD1_1	149
LHX1_1	31	ZBTB46_1	60	FES_2	54	ANAPC11_2	40	SDF4_1	149
KRTCAP2_1	31	ATXN7_1	59	FIBCD1_1	54	ANO9_2	40	SF3A2_2	149
KLHL17_1	31	BRWD1_3	59	FOXF1_1	54	BOLA2B_2	40	TCF12_2	149
KIAA0182_2	31	CEBPA_1	59	HEBP1_1	54	C19orf42_1	40	WEE1_2	149
KAT6B_2	31	DLG1_5	59	HTT_1	54	C1orf63_2	40	BCAP31_3	148
IGF2_2	31	DPP7_4	59	IGF2BP2_2	54	CBX8_1	40	CYBA_2	148
IGF2_1	31	DPP7_6	59	INHA_1	54	CLCN2_2	40	FIBCD1_1	148
HYAL2_2	31	FAHD1_2	59	IRX1_1	54	DAZAP1_3	40	GATA6_2	148
HAUS7_2	31	FIBCD1_1	59	ISM1_1	54	DLG1_5	40	INPPL1_3	148
GSDMD_3	31	FSTL3_2	59	KCTD1_3	54	EFCAB4A_5	40	LIME1_2	148
GRINA_3	31	GFOD1_2	59	KIAA0895L_2	54	FAM81A_2	40	MDFI_2	148
GPT_1	31	GRINA_4	59	KIF2A_3	54	FBXL6_2	40	NR3C1_5	148
GPBP1_2	31	HRAS_3	59	MFSD11_2	54	FGF11_1	40	NRP1_2	148
GFRA1_4	31	IRX5_1	59	MGAT4B_2	54	FURIN_2	40	PLEKHN1_1	148
FZD10_1	31	KCTD1_3	59	MTA2_2	54	FUT8_3	40	RP3-402G11.5_1	148
EPB49_2	31	MFSD11_2	59	MYO1C_3	54	FZD10_1	40	TP73_1	148
ELOVL1_3	31	MMP23B_1	59	NFKB1_2	54	G3BP1_1	40	WWC2_1	148
EFCAB4A_5	31	NFE2L2_4	59	NR2F6_1	54	GNAS_5	40	ZBTB25_2	148
EFCAB4A_4	31	PHPT1_1	59	PABPC1_2	54	HES6_1	40	CAMTA2_2	147
CYHR1_3	31	PIGZ_2	59	PHF10_1	54	ICOSLG_2	40	CYBA_1	147
CTBP2_4	31	PTPRM_1	59	PTH1R_2	54	INTS6_3	40	E2F8_2	147
CSNK1D_5	31	TP73_1	59	SLC16A6_1	54	JMJD8_2	40	EEF1A2_1	147
CPSF1_2	31	ARMC5_2	58	TGIF2_3	54	KDM2A_2	40	FBXL6_2	147
CPLX2_3	31	C1orf50_1	58	TSEN54_1	54	KIF1A_1	40	GFRA1_4	147
COL7A1_1	31	C9orf89_1	58	VIM_4	54	MAFG_1	40	HP1BP3_3	147
COL18A1_1	31	CITED1_2	58	ZNF580_3	54	MAP3K8_2	40	MRPL40_1	147
CCNE2_1	31	CLCN2_1	58	ABCD1_1	53	MAP4K2_2	40	NCAPD3_3	147
C11orf67_1	31	CORO1C_2	58	ADRA2C_1	53	MEST_3	40	NDUFAF3_3	147
AUTS2_2	31	CTDSPL_2	58	AKT1_3	53	MIF4GD_1	40	PLEKHG5_5	147
ATP6V1E2_1	31	CYC1_2	58	BCAP31_4	53	NDRG4_2	40	PSMA7_1	147
AKT1_4	31	DDX3X_2	58	C19orf42_1	53	NDUFAF3_3	40	TCF7_2	147
AEBP1_2	31	DLG1_4	58	CAMTA2_2	53	P4HB_2	40	TFEB_3	147
ADCY2_1	31	EFCAB4A_5	58	CUX1_1	53	PLCL2_1	40	TGIF2_3	147
ZNF580_3	30	EGFL7_3	58	CXCL12_1	53	PTPRN2_2	40	TPPP3_1	147
ZMIZ1_1	30	INTS1_2	58	CYHR1_1	53	RAB40C_3	40	UBTF_2	147
ZEB1_2	30	ISYNA1_4	58	CYHR1_2	53	RPL28_1	40	BCL2_3	146
YWHAZ_7	30	KIF26B_1	58	EFCAB4A_5	53	RUSC1_5	40	FANCA_2	146
WNT9A_1	30	MAPK11_1	58	EFNB2_1	53	SLC37A1_2	40	GRINA_3	146
VEGFA_1	30	MDK_4	58	EIF4A1_2	53	SLC6A8_1	40	IRF2BP2_2	146
UBTF_2	30	NIN_2	58	ENOPH1_1	53	SOS2_2	40	LTBR_3	146
TWIST1_1	30	PBX3_1	58	FAM72A_1	53	STUB1_2	40	PHPT1_1	146
TSR1_1	30	PCBP3_1	58	FSTL3_1	53	STX16_1	40	PPP1R13B_1	146
TRIM46_3	30	PCGF2_2	58	HES1_1	53	SUN2_3	40	PTPRN2_2	146
TNNI2_1	30	PHLDA3_2	58	HRAS_2	53	TOB2_1	40	RASGRP2_1	146
TMEM80_1	30	PLEC_1	58	IGF2BP1_1	53	TPI1_2	40	SEPT10_1	146
TINAGL1_2	30	PLEKHG2_3	58	IRF2BP2_2	53	TSPAN4_7	40	SLC2A4RG_5	146
TGIF2_3	30	PPARA_2	58	NEDD4L_3	53	VAV2_1	40	ZFX_3	146
TBL1XR1_3	30	PPP1R7_2	58	NFIC_1	53	WEE1_2	40	ACAP3_1	145
SUV420H1_4	30	PSMA1_1	58	NME4_2	53	ZFP41_1	40	ACP1_1	145
STK11_3	30	PTBP1_4	58	NSD1_2	53	ACTB_5	39	BCAP31_4	145
SRCAP_2	30	RP3-402G11.5_1	58	P4HB_2	53	ANKRD9_2	39	C18orf1_1	145
SQSTM1_2	30	SLC16A3_3	58	PIGZ_2	53	APOLD1_1	39	C19orf24_1	145
SLC6A8_2	30	STK11_2	58	PIPOX_2	53	CAPRIN1_3	39	C1orf86_2	145
SETBP1_1	30	TBCD_1	58	PPARA_2	53	CRTC3_2	39	CCDC88B_2	145
S100A1_2	30	TFEB_3	58	RAD23B_3	53	CTNNB1_2	39	CLCN2_1	145
RUNX1_3	30	TM7SF2_2	58	RFNG_2	53	CYHR1_3	39	FBRS_2	145
PLEC_4	30	TMEM8A_2	58	ANAPC11_2	52	DLL4_1	39	FURIN_2	145
PHF1_3	30	TNNI2_1	58	ANKRD13D_3	52	DNAI1_1	39	HMGN2_3	145
PBX2_3	30	TSNARE1_2	58	ARF1_2	52	EMD_2	39	KIAA0895L_2	145
PANK4_1	30	TSPYL2_2	58	CDH11_3	52	ENOPH1_1	39	LCN10_2	145
PACS2_2	30	TWIST2_1	58	COL6A2_2	52	FOXF1_1	39	PLEC_2	145
NR3C1_4	30	USF2_1	58	DNAJC22_1	52	G6PD_3	39	RGS20_2	145
NDUFAF3_3	30	WAC_3	58	DOK7_2	52	GNB1_2	39	TM7SF2_2	145
MRPL28_2	30	ZNF580_3	58	E2F8_2	52	GPX4_1	39	TSPAN4_5	145
MLLT6_2	30	AK4_3	57	EEF1A2_1	52	HRAS_3	39	ANAPC11_2	144
MLLT6_1	30	AL928654.7_1	57	FAM102A_2	52	HTRA2_2	39	C21orf58_1	144
MIDN_2	30	C5orf38_1	57	IFT140_1	52	INHA_1	39	CKB_2	144
MICALL2_1	30	CAPZB_2	57	MAD2L2_1	52	KCNAB2_1	39	FAM169A_4	144
MCF2L_1	30	CHMP1A_2	57	MFSD3_2	52	LEF1_3	39	GPS1_2	144
MAZ_2	30	CHST15_2	57	MPG_2	52	LRP2BP_1	39	IRX1_1	144
KCNT1_1	30	CNN3_2	57	NDUFAF3_3	52	MAFB_1	39	MAFG_1	144
IRX4_1	30	CRIP1_2	57	NOC4L_1	52	MRPL36_2	39	MTL5_2	144
ING2_2	30	CTBP1_2	57	NRP1_2	52	NPEPL1_1	39	OTUD4_3	144
HNRNPA2B1_1	30	CYHR1_3	57	PCGF2_2	52	PLEC_1	39	RIMS2_1	144
HIVEP2_1	30	DAZAP1_3	57	PDLIM7_3	52	PTH1R_2	39	RNF187_1	144
HAGHL_3	30	DCUN1D2_2	57	PIEZO2_1	52	RFNG_2	39	STMN1_2	144
GPS1_1	30	DPP10_1	57	PTCH1_3	52	RFNG_3	39	STMN1_3	144
GFRA2_2	30	DPYSL2_1	57	RALGPS1_2	52	RUSC1_4	39	ANKRD9_2	143
GAL3ST1_2	30	ESPN_2	57	RASGRP2_2	52	SEPT10_2	39	CEBPA_1	143
GABBR1_3	30	FAM72D_1	57	RHBDF1_1	52	SFMBT1_2	39	CRIP2_2	143
FKBP10_2	30	FLOT1_2	57	STK24_1	52	SIX5_1	39	CYC1_2	143
FGFR3_1	30	GALE_3	57	TAZ_3	52	SRF_2	39	EGFL7_3	143
FBXL19_1	30	GAS8_1	57	TPT1_2	52	STX16_5	39	ELOVL1_3	143
EZR_2	30	GATA4_1	57	TSPAN4_4	52	TBX2_1	39	FOXO3_2	143
ESPN_3	30	GNAS_5	57	UBTF_1	52	TEAD3_1	39	KDM2A_1	143
EPB49_4	30	GNB2_2	57	ZIC2_1	52	TERT_1	39	KLF12_1	143
ENOPH1_1	30	GPR137_5	57	ZNF696_1	52	TSR1_1	39	LRRC56_1	143
EDC4_3	30	IGF2BP3_2	57	ARHGEF19_3	51	USB1_1	39	MAPK11_1	143
DOK7_1	30	KCTD1_2	57	ASPHD1_1	51	ZCWPW1_1	39	NFIB_2	143
DHRS3_2	30	LRRC8D_2	57	BRD9_3	51	ZNF706_2	39	PDE8A_1	143
DEAF1_2	30	MRPL14_1	57	C19orf24_1	51	AL928654.7_1	38	PLK2_3	143
CUX1_1	30	MTL5_2	57	C9orf116_1	51	AXIN2_3	38	PPARG_2	143
CRYAB_4	30	NDRG4_2	57	CAPZB_2	51	BCAP31_1	38	PTK6_1	143
COL18A1_2	30	NEDD4L_2	57	CLK3_2	51	C9orf142_2	38	RP11-345J4.5_1	143
CLCN2_2	30	PABPC1_2	57	DAZAP1_3	51	CDV3_3	38	SBNO2_4	143
CIRBP_11	30	PACSIN3_2	57	DOCK9_2	51	CRIP1_2	38	SOLH_1	143
CHD5_1	30	PCID2_1	57	DUSP2_2	51	CXXC5_3	38	SS18L1_1	143
CHCHD7_1	30	PDE8A_1	57	E2F3_1	51	DLG1_4	38	SSH3_3	143
CELF4_1	30	PDIK1L_2	57	EPS8L2_3	51	DOCK9_1	38	TNFRSF14_2	143
CD151_2	30	PEX10_1	57	FBXW5_2	51	EPHA4_1	38	TSPAN4_7	143
CAPN1_5	30	PLCL2_1	57	FERMT2_2	51	FIBCD1_2	38	VWA1_1	143
BAD_1	30	PLCXD1_1	57	FZD7_1	51	GATA2_2	38	ALDH1A3_1	142
ARHGEF19_2	30	PLEC_4	57	GRTP1_1	51	GFRA1_3	38	CCNK_1	142
ARHGAP5_3	30	SEPT10_1	57	HEY2_1	51	GFRA1_4	38	CTSZ_2	142
ARHGAP21_2	30	SPHK1_2	57	HIVEP2_1	51	HAGHL_3	38	EMD_3	142
ANAPC2_1	30	STX16_1	57	HMHA1_4	51	HIVEP2_1	38	FSTL3_2	142
ALDH1A3_1	30	STXBP5_1	57	IZUMO4_2	51	HLA-C_2	38	LSP1_6	142
AC008687.1_1	30	UHRF2_3	57	KIAA0895L_1	51	KBTBD2_3	38	MAFB_1	142
ABR_4	30	ZMIZ1_1	57	LAMA5_1	51	KCTD1_3	38	MEF2A_3	142
AATK_1	30	ALDOA_5	56	LAMA5_2	51	KCTD15_2	38	MLL4_1	142
ZSWIM6_1	29	ANAPC11_2	56	LRRC56_1	51	MCM7_4	38	MTA2_2	142
ZNF532_3	29	ANKRD36C_1	56	LSM7_1	51	MLLT4_2	38	PCBP3_1	142
ZNF385A_4	29	ARHGAP21_2	56	MAP3K8_2	51	MRPS34_1	38	PIPOX_2	142
ZNF185_1	29	ARHGAP9_8	56	MCM7_4	51	MYO1C_3	38	RNF170_2	142
ZMYM2_1	29	BCAP31_2	56	MEF2A_3	51	NGEF_2	38	RNPS1_4	142
YJEFN3_2	29	C3orf58_2	56	NFIB_4	51	NRP1_2	38	SLC16A3_3	142
UHRF2_3	29	CTBP1_1	56	OTX1_1	51	PAX6_2	38	SLC52A2_2	142
UBTF_1	29	CTBP2_2	56	PNCK_3	51	PGP_2	38	SRF_2	142
TYMP_1	29	CTBP2_3	56	PPDPF_1	51	PHF10_1	38	U2AF2_1	142
TSPYL2_1	29	CTBP2_4	56	PTPRN2_1	51	PIEZO2_1	38	VAV2_1	142
TSKU_3	29	DGKQ_1	56	PXDC1_2	51	PLEC_2	38	VPS51_2	142
TPPP3_1	29	DHRSX_3	56	SLC16A3_2	51	PNCK_3	38	CCDC40_1	141
TPM2_2	29	DPP7_3	56	SLC20A1_1	51	PTGDS_2	38	CHMP1A_2	141
TPI1_2	29	E2F3_1	56	SLC2A4RG_5	51	PTPRN2_1	38	CSNK1G2_2	141
TNXB_2	29	EFS_1	56	SRSF2_2	51	RABL6_2	38	EPPK1_1	141
TNFRSF6B_1	29	FAM72B_1	56	SVIL_1	51	RASGRP2_1	38	IGF2BP2_2	141
TNFRSF14_2	29	FGFR1_4	56	TADA2B_1	51	REST_3	38	ISYNA1_3	141
TNFAIP2_1	29	GNAQ_1	56	TFAP2A_6	51	RGS9BP_1	38	LZTS2_3	141
TMEM200B_1	29	KIAA0895L_1	56	VAV2_1	51	SEPT10_1	38	LZTS2_4	141
TMEM184A_3	29	LPXN_1	56	ABCA3_1	50	SET_3	38	MAP3K8_2	141
TBL1X_2	29	MCM4_2	56	ADCY2_1	50	SS18L1_1	38	NR3C1_4	141
TAPBPL_3	29	MDFI_2	56	ANKRD13B_1	50	STMN1_2	38	OTUD4_2	141
STX16_5	29	MIB2_4	56	ANKRD9_3	50	STMN1_3	38	PCID2_1	141
STUB1_2	29	MOB3A_2	56	AUTS2_1	50	TCF7_2	38	PLEC_1	141
STMN1_3	29	NFIB_3	56	AXIN1_1	50	TSEN54_1	38	PTCH1_3	141
ST6GAL2_2	29	NPEPL1_1	56	BACH1_3	50	UBTF_1	38	TFDP1_2	141
SSBP2_3	29	NSD1_1	56	BCAP31_2	50	YWHAZ_8	38	UBTF_1	141
SQSTM1_3	29	PCBP4_3	56	CDH23_1	50	ZNF768_1	38	ADAM8_2	140
SOX8_1	29	PGP_2	56	CEBPG_1	50	ACHE_1	37	ANP32A_2	140
SOX15_1	29	PHF12_2	56	CHL1_3	50	ADAMTSL5_1	37	ASPSCR1_2	140
SLC4A11_3	29	PHPT1_3	56	CHMP1A_2	50	ARHGDIA_3	37	BHLHE40_1	140
SLC39A4_3	29	POU3F1_1	56	CIRBP_5	50	BRWD1_3	37	C9orf116_1	140
SLC39A4_2	29	PPP4R1_2	56	CRIP2_2	50	C16orf55_1	37	CCDC92_1	140
SIM2_1	29	PTCH1_3	56	CTNND2_1	50	C17orf67_1	37	CSNK2A2_1	140
RTN4RL2_1	29	PTPRS_3	56	DPYSL2_1	50	C1orf159_1	37	DLL4_1	140
PYCR1_2	29	PYY_1	56	EFS_1	50	C8orf42_1	37	EPHA4_1	140
PTPRN2_2	29	SLC19A1_1	56	FAM213B_3	50	COL9A3_2	37	FBXW5_2	140
PRDM16_1	29	SLC9A5_1	56	FAM214A_3	50	CTDSP1_3	37	MAF1_2	140
PPM1H_2	29	SMPD4_1	56	FBRSL1_2	50	DHRSX_2	37	MFSD11_2	140
PLEKHG2_3	29	SRRM5_1	56	FGF11_1	50	ENTPD2_1	37	NFIB_3	140
PIM3_2	29	TFAP2A_5	56	FSTL3_2	50	FLOT1_2	37	NRARP_1	140
PHF21A_3	29	TRABD_1	56	G6PD_4	50	FNDC3A_3	37	PDE3A_2	140
PHF21A_2	29	TUBGCP2_2	56	GEMIN4_1	50	FOXO3_2	37	PLK2_2	140
PCID2_1	29	ZBTB7B_1	56	GOLGA8B_2	50	GALNT1_2	37	PTPRN2_1	140
PBX3_1	29	ZBTB7B_2	56	GPR137_4	50	GNPTG_1	37	PYY_1	140
NSD1_2	29	ZNF503-AS2_1	56	GPR137_5	50	GOLGA8B_2	37	REST_3	140
NRARP_1	29	ZNF576_2	56	GRIN2C_1	50	HCFC1_1	37	SLC7A10_1	140
NR4A1_5	29	ABCA3_1	55	HIPK2_1	50	HEY2_1	37	SPTBN1_2	140
NR4A1_4	29	ACTG1_1	55	HP1BP3_3	50	HNRPDL_3	37	TMBIM6_1	140
NOC2L_1	29	ACVR1_1	55	HR_2	50	JARID2_1	37	TMEM52_1	140
NFIC_1	29	ADAM8_2	55	INCA1_1	50	KIAA1549_1	37	TPM2_2	140
NFIB_4	29	ARHGEF19_2	55	KCTD15_2	50	KIAA1614_1	37	ANKRD13B_1	139
NEFH_1	29	CCND2_1	55	LSP1_2	50	LARP1_1	37	BCAP31_1	139
NCAPH2_1	29	CTNND2_1	55	MAGI1_2	50	LRRC8D_2	37	BRD9_3	139
MXRA8_3	29	CYHR1_2	55	MEGF8_1	50	LRRFIP1_4	37	C3orf58_2	139
MXI1_3	29	DMGDH_1	55	MMS19_1	50	MAN1A2_2	37	CHTF18_1	139
MUC1_1	29	FAM72A_1	55	MXI1_3	50	MPPED2_1	37	COL6A1_2	139
MTA2_1	29	FASTK_1	55	MYLPF_1	50	MSL3_2	37	COL9A2_2	139
MRPL40_1	29	GPR137B_2	55	NCAPD3_3	50	MTA2_3	37	CRTC3_2	139
MPG_2	29	GPS1_1	55	NCOR2_2	50	NAIF1_2	37	CTDSP1_3	139
LYL1_2	29	HERC3_2	55	PHLDA3_2	50	NCAPH2_1	37	DHRSX_2	139
LY6D_2	29	HNRNPA2B1_2	55	PLCL2_1	50	NFIL3_1	37	EFCAB4A_5	139
LTBP3_2	29	IL17RC_1	55	PLK2_2	50	NOC4L_1	37	HMGA1_2	139
LSP1_3	29	INHBB_1	55	PLK2_3	50	NRARP_1	37	HS3ST6_1	139
LOXL3_3	29	IRF7_2	55	PTMA_2	50	P4HB_3	37	METRNL_1	139
LOXL3_2	29	JMJD8_1	55	RAD23B_2	50	PCBP3_1	37	RASGRP2_2	139
LIMK1_4	29	LTBP3_2	55	RBPJ_4	50	PCDH7_2	37	RHOT2_3	139
LAT_1	29	MAPK12_1	55	RNF217_1	50	PLEKHG2_3	37	TACC3_1	139
KDELC1_1	29	NAGS_1	55	RPL8_2	50	PPP1R3E_3	37	TADA2B_2	139
JUP_4	29	NDUFAF3_3	55	RUNX1_3	50	PTDSS2_3	37	TMC6_3	139
INTS6_3	29	NRSN2_2	55	SPIB_1	50	RIMS2_1	37	TMEM200B_1	139
IGF2BP3_2	29	OSBPL6_2	55	SSC5D_1	50	RPUSD1_1	37	TNFRSF14_4	139
ICOSLG_1	29	OTUD4_3	55	TLE3_1	50	SALL1_1	37	ZBED1_1	139
HSP90AB1_1	29	PARP10_1	55	TRIP6_1	50	SLC16A3_3	37	APOPT1_2	138
HRAS_3	29	PGF_2	55	ZEB1_2	50	SLC38A2_2	37	ASMTL_2	138
HAGHL_1	29	PLEKHM2_2	55	ZFP36L2_1	50	SMAD1_4	37	BCL2L11_2	138
GPSM1_2	29	PLXNC1_2	55	ZNF664_2	50	SPTBN1_2	37	CD63_4	138
GON4L_1	29	RFNG_1	55	ANKRD13D_2	49	TADA2B_1	37	DNLZ_1	138
GNG13_1	29	SGK1_5	55	ASXL1_3	49	TAGLN2_4	37	EGFL7_1	138
GCGR_1	29	STX16_3	55	ATXN7L3_3	49	TRABD_1	37	FLNA_2	138
GAPDH_2	29	TCF3_2	55	BACH1_2	49	TRIP12_2	37	GNPTG_1	138
GAPDH_1	29	TFAP2A_4	55	CASZ1_2	49	UQCRH_1	37	HIVEP2_1	138
GALNTL4_2	29	TMEM198_1	55	CDKN2A_4	49	USP39_1	37	KCNMA1_3	138
FURIN_2	29	USF2_2	55	CHST15_2	49	VWA1_1	37	KCTD15_2	138
FLNA_2	29	ABCD1_1	54	CTDSPL_2	49	WRAP73_1	37	LOXL3_2	138
FIBCD1_2	29	ADRA2C_1	54	CYB561_1	49	YPEL3_3	37	MAP4K2_3	138
FAM173A_3	29	ANK1_1	54	DLL4_1	49	YWHAZ_7	37	MUC6_1	138
EIF4A1_2	29	B4GALT6_1	54	DNLZ_1	49	ZBED1_1	37	NAPRT1_3	138
E2F8_2	29	BCAP31_1	54	EGFL7_3	49	ZNF664_1	37	PDLIM7_2	138
DUS1L_2	29	BCL2L11_2	54	EMD_3	49	ZNF664_2	37	PPP4R1_3	138
DLL4_2	29	BTBD3_2	54	FAM96B_1	49	ZNF821_3	37	RPL8_2	138
DHRS3_1	29	C8G_1	54	FES_1	49	ABCD1_1	36	RRAGD_3	138
CRTC3_2	29	C8orf82_1	54	HCFC1_1	49	ADCY4_3	36	SEZ6L2_1	138
CPSF1_3	29	CD151_2	54	HRAS_3	49	ADRM1_3	36	SIGIRR_1	138
COL9A2_2	29	CHD5_1	54	INTS6_3	49	ARHGEF10_1	36	TADA2B_1	138
COL7A1_2	29	CHRND_1	54	IRF4_2	49	ARHGEF4_2	36	TSR3_2	138
COL6A2_2	29	COL9A2_2	54	KBTBD2_3	49	BAG5_1	36	ZGPAT_1	138
CKB_4	29	CYHR1_1	54	KHK_1	49	BZW1_4	36	ZNF532_4	138
CIRBP_6	29	DAPK1_3	54	KHNYN_1	49	C12orf23_2	36	ZYX_3	138
CDSN_1	29	ENTPD2_1	54	MRPS2_2	49	C19orf70_2	36	ABR_2	137
CDKN1C_1	29	EPHA6_1	54	NFIB_2	49	C8orf73_1	36	ANAPC2_1	137
C16orf48_1	29	EZR_2	54	NFIB_3	49	C9orf69_1	36	DOCK9_2	137
BRI3_3	29	FAM72A_2	54	PACS2_2	49	CANX_4	36	EIF4G1_3	137
BCAP31_2	29	FLOT1_1	54	PDIA2_1	49	CEBPG_1	36	ENTHD2_2	137
BCAP31_1	29	GRIN2C_1	54	PLEKHG2_3	49	CLCN2_1	36	ESPN_2	137
BASP1_1	29	HMGA1_2	54	PLXNC1_2	49	CTBP1_1	36	GPR137_5	137
BAIAP2_1	29	HR_2	54	POLR2H_2	49	CTDSPL_2	36	HMGA1_1	137
AUTS2_1	29	IRF2BP2_2	54	PRKAG2_1	49	CYBA_2	36	JMJD8_2	137
ATXN7L3_3	29	KAT6B_2	54	PRR16_2	49	CYC1_2	36	KCNMA1_4	137
ASPSCR1_2	29	KLF13_1	54	PTCH1_2	49	DGAT1_2	36	KIFC2_1	137
ARVCF_1	29	LEPREL4_2	54	PTPN18_1	49	DLL1_1	36	MBOAT7_1	137
ARHGEF25_2	29	LIME1_1	54	PTPRS_3	49	DUSP2_2	36	MIDN_2	137
ARHGAP4_2	29	LIMS2_4	54	RPS6KA3_1	49	E2F3_1	36	NCOR2_2	137
ABR_5	29	LOXL3_2	54	SEZ6L2_1	49	ESYT2_1	36	PHPT1_3	137
ZYX_3	28	MEGF8_1	54	SLC16A3_3	49	FAM214A_2	36	RFNG_1	137
ZC3H12A_2	28	MPPED2_1	54	SNX25_1	49	FAM72A_2	36	SYTL1_2	137
ZBTB46_1	28	MUC6_1	54	SPATS2L_8	49	FAM81A_1	36	TNFRSF14_1	137
ZBTB16_2	28	NAPRT1_3	54	SULT1A3_2	49	FARP2_1	36	ZBED1_2	137
YWHAZ_8	28	OTUD4_2	54	TBCD_1	49	FASTK_1	36	ZMYM5_1	137
USP34_1	28	PAX5_1	54	TFEB_3	49	GPSM3_1	36	ANKRD33B_1	136
UCKL1_1	28	PDLIM2_1	54	TMEM121_2	49	HDAC3_1	36	ATP5I_2	136
TXNDC17_2	28	PDZD4_1	54	TMEM8A_2	49	HEATR7A_1	36	C4orf48_1	136
TRIM71_1	28	PHPT1_2	54	UBE2J2_1	49	IBA57_2	36	DEAF1_2	136
TBL3_2	28	PIM3_1	54	USP39_1	49	IRX1_1	36	DUSP2_2	136
TBL1X_3	28	PNMA2_1	54	VAPA_3	49	ISM1_1	36	ESYT2_1	136
TBCC_2	28	PRKAR1A_5	54	WWC2_1	49	KHK_1	36	FOXF1_1	136
TARBP2_4	28	PTPRN2_2	54	YTHDF1_1	49	KIAA0182_2	36	GPX4_1	136
SYT8_1	28	RAPGEF3_5	54	ACHE_1	48	KLF16_1	36	GRTP1_1	136
STUB1_1	28	RARG_2	54	AP4M1_2	48	MAP3K11_3	36	IGF2_2	136
STMN1_2	28	RBPJ_4	54	ARHGEF19_2	48	NCAPD3_3	36	IRX5_1	136
STK11_2	28	RNH1_3	54	BRWD1_3	48	NCOR2_2	36	KCNAB2_1	136
STAT6_3	28	RNPS1_4	54	C11orf68_1	48	NELF_2	36	MICALL1_2	136
STAT5A_2	28	SAMD11_3	54	C19orf73_1	48	NETO1_1	36	MYO1C_3	136
SSC5D_1	28	SLC25A29_1	54	CTDSP1_2	48	NEU4_1	36	NME4_2	136
SPHK1_3	28	SLC4A11_3	54	DLL1_1	48	NFIB_3	36	PABPC1_2	136
SOX7_2	28	SOX7_2	54	EFEMP2_3	48	PCED1A_3	36	PGF_2	136
SNCG_2	28	SRF_2	54	EGLN1_1	48	PCID2_1	36	PHRF1_1	136
SMARCA2_2	28	STUB1_2	54	FKBP10_1	48	PHLDA2_1	36	YWHAZ_5	136
SLC9A5_1	28	TLK2_1	54	FUOM_2	48	PLAU_4	36	CTBP2_4	135
SLC9A3R2_1	28	TSHZ1_1	54	FUT8_3	48	PLEC_5	36	DOK7_2	135
SLC43A2_1	28	WNT5A_3	54	GALE_3	48	POLR2L_1	36	FAM102A_2	135
SLC27A1_2	28	YWHAZ_6	54	GFRA1_3	48	PTCH1_3	36	FKBP10_1	135
SLC25A47_1	28	APOLD1_1	53	GMEB2_1	48	PTPRM_1	36	FZD10_1	135
SLC25A22_1	28	ARID1A_1	53	GPR157_2	48	PYY_1	36	GPS1_1	135
SLC17A9_2	28	ARL4C_2	53	GSTZ1_2	48	RASA3_1	36	HMHA1_4	135
SF3A2_4	28	C19orf6_2	53	HERC3_2	48	RIC8A_1	36	HTT_1	135
SEZ6L2_1	28	C19orf6_3	53	HMGA1_1	48	RNF170_2	36	INCA1_1	135
SEPT6_2	28	C1orf170_1	53	HSPB11_2	48	RNF217_1	36	NFIC_1	135
RUSC1_6	28	C9orf116_1	53	HTRA2_2	48	RNH1_3	36	NR2F6_1	135
RUSC1_4	28	CACNA1G_1	53	ISYNA1_2	48	RTKN_3	36	PGRMC2_4	135
RIN1_1	28	CACNB3_3	53	KCNMA1_3	48	SGMS1_1	36	POLRMT_2	135
RCC2_2	28	CBX3_2	53	KCNMA1_4	48	SHARPIN_2	36	RNF223_1	135
RASGRP2_1	28	CDYL_1	53	KDM6B_1	48	SOX7_2	36	SLC16A6_1	135
RAPGEF3_5	28	CFL1_1	53	KLF13_1	48	SVIL_1	36	TMEM59L_1	135
RAPGEF3_4	28	CREBZF_4	53	LARP1_1	48	TCF12_2	36	TMPRSS2_2	135
RAB22A_1	28	CRIP2_2	53	LCN10_1	48	TLCD1_2	36	YWHAZ_6	135
PSME2_3	28	CSNK1G2_4	53	LEF1_4	48	TMEM129_1	36	ANP32B_2	134
PRKCSH_7	28	EGLN1_1	53	LIME1_1	48	TMEM198_1	36	BIVM_2	134
PLEKHN1_1	28	EPS8L1_3	53	LRRC32_2	48	TMEM8A_2	36	CBX3_3	134
PLAU_4	28	EPS8L2_2	53	MLL4_1	48	TPT1_2	36	CIRBP_2	134
PKP3_1	28	ERBB2IP_1	53	MSL3_3	48	UBXN2A_1	36	CNTFR_1	134
PIM3_1	28	ETFB_1	53	N4BP2_1	48	WAC_3	36	CTBP1_5	134
PILRB_4	28	FAM169A_4	53	P4HA2_3	48	WDR1_2	36	DPP7_2	134
PHLDB1_2	28	FAM59A_1	53	PBX3_2	48	ZBED1_2	36	DUSP10_1	134
PHF21A_4	28	FANCA_2	53	PGP_2	48	ZIC2_1	36	ENO3_1	134
PDLIM2_3	28	FBXL19_1	53	PIGQ_1	48	ABCB6_2	35	FAM213B_2	134
PDCD1_1	28	FBXO18_1	53	PLEC_1	48	ABR_2	35	GSDMD_3	134
PCOLCE_2	28	FBXW5_2	53	PNMA2_1	48	ARF1_1	35	HR_2	134
PCOLCE_1	28	FGFR1_3	53	PRKCA_2	48	ARHGEF2_4	35	KIAA0895L_1	134
PBX2_2	28	FUT8_3	53	PSMA1_1	48	ATRAID_3	35	LRRC8D_2	134
PACSIN3_2	28	GDF6_1	53	PTBP1_4	48	ATRAID_4	35	LSP1_3	134
OSBPL5_2	28	HOOK2_1	53	PTBP3_2	48	C11orf93_3	35	PCOLCE_3	134
ORMDL3_2	28	HSP90AA1_3	53	RAP2A_2	48	C4orf48_1	35	PIM3_2	134
NPEPL1_1	28	IRX2_1	53	RUSC1_6	48	CACNB3_3	35	PPDPF_1	134
MLL5_1	28	ITGB2_1	53	SCRIB_1	48	CASKIN2_1	35	RAB40C_2	134
MFSD3_1	28	KIF2A_3	53	SET_3	48	CBX4_1	35	SLC22A4_2	134
MCM4_2	28	KLC1_2	53	SPON2_6	48	CCDC148_1	35	SOCS2_4	134
MAP7D1_2	28	LONRF3_2	53	SPRY1_2	48	CCDC88C_1	35	TBX2_1	134
LTBP4_2	28	LPCAT1_1	53	TAZ_4	48	CHL1_3	35	TLK2_1	134
LSP1_4	28	LRRFIP1_3	53	TCEA2_1	48	CITED1_2	35	TRIP6_2	134
LEPREL4_1	28	MAFB_1	53	TMEM198_1	48	CSNK1G2_2	35	ZHX1_4	134
LEPREL2_1	28	MSL3_3	53	TOB2_1	48	CUL4A_3	35	ABCD1_1	133
KRT17_1	28	NFIB_4	53	TPI1_2	48	CYBA_1	35	ABTB1_1	133
KIF26B_1	28	NME3_1	53	TRAF3_1	48	DLL4_2	35	ARMC5_2	133
KCTD1_3	28	NME3_3	53	TSPAN4_5	48	DNMT3A_2	35	C11orf93_3	133
KCNH2_1	28	NR4A2_2	53	UBXN6_3	48	EIF5_3	35	FBXO18_1	133
IGF2BP2_2	28	PAX6_2	53	XRCC3_1	48	EMD_1	35	FKBP10_2	133
IGF2BP1_1	28	PPP1R3B_2	53	YWHAZ_6	48	ENO3_3	35	KHK_1	133
HR_2	28	PPP1R3E_3	53	ZDHHC24_2	48	ENTHD2_2	35	L1CAM_1	133
HES1_1	28	RAPGEF3_4	53	ZNF503-AS2_1	48	EPHA6_1	35	LZTS2_5	133
GPSM1_1	28	RASGRP2_1	53	ANAPC11_1	47	ESR1_6	35	MAPK12_1	133
GPAA1_4	28	RASGRP2_3	53	ANO9_1	47	FAM102A_2	35	PCGF2_2	133
FGF11_1	28	RGS20_2	53	C8orf82_1	47	FGFR1_3	35	PLEKHM2_1	133
EFNB3_1	28	RNF217_1	53	CACNA1G_1	47	FNDC3A_4	35	PPP1R3E_3	133
EFCAB4A_3	28	SLC39A4_2	53	CAMK2D_3	47	FUOM_2	35	RHBDL1_1	133
EEF1D_3	28	SOLH_1	53	CORO1C_2	47	GATA6_2	35	SPON2_6	133
EEF1D_2	28	STX16_4	53	CTNNA1_4	47	GNAS_6	35	TMEM80_2	133
EEF1D_1	28	SUV420H1_2	53	CUL4A_3	47	GPR137B_1	35	TNFRSF18_2	133
DPYSL4_1	28	TBC1D16_1	53	CYBA_2	47	GRINA_4	35	ZNF598_2	133
DIRAS1_1	28	TCF7_2	53	DDIT4_3	47	HERC3_2	35	AATK_1	132
DIO3_1	28	TMCO3_1	53	DIS3L_4	47	HMGA1_1	35	ARF1_1	132
DDR1_8	28	ZMYND15_1	53	DUSP16_2	47	HSPB11_2	35	C12orf23_2	132
CSNK1G2_2	28	ZNF503_2	53	EIF4A1_3	47	INHBB_1	35	C3orf72_2	132
CRB2_1	28	ZNF598_2	53	ESPN_2	47	INPPL1_3	35	CRIP1_1	132
CPSF3L_2	28	ANKRD13B_1	52	EXD3_1	47	ITGB2_1	35	DGKQ_1	132
CNR1_1	28	ANKRD13D_3	52	FAHD1_2	47	LMF2_1	35	DPYSL2_1	132
CLDN15_1	28	ARHGAP4_1	52	FAM120AOS_2	47	LZTR1_3	35	EFNA1_2	132
CKB_3	28	AXIN1_1	52	FHOD1_1	47	LZTS2_4	35	FASN_4	132
CHRNG_1	28	BMP4_3	52	FKBP10_2	47	METTL21A_2	35	FASTK_1	132
CHD3_1	28	C19orf12_2	52	GATA4_1	47	MGAT1_7	35	GNAS_2	132
CAMTA2_3	28	COL9A3_2	52	GLTPD1_1	47	MIDN_2	35	GOLGA8B_2	132
CAMK1D_1	28	CTAG2_1	52	GNAS_7	47	MSH6_2	35	GPR137_4	132
C8orf42_1	28	CTBP2_1	52	GPC1_1	47	MTA2_2	35	KCNMA1_2	132
C4B_3	28	CYB561_1	52	GPSM1_1	47	MYLPF_1	35	KIAA1875_1	132
C2CD4C_1	28	DST_2	52	HIC1_1	47	NAIF1_1	35	LAMA5_3	132
C17orf67_1	28	EFNB2_1	52	IFT140_2	47	NRSN2_2	35	LSP1_2	132
C14orf80_2	28	EMD_3	52	IGF2BP2_1	47	PLEC_6	35	MFSD10_3	132
C11orf35_1	28	EPS8L2_7	52	IRF2BP2_1	47	PPM1H_2	35	POU3F1_1	132
BRSK2_1	28	GFRA2_2	52	KDM2A_1	47	PRICKLE1_6	35	PTPRS_2	132
BRF1_2	28	GSK3B_2	52	LYL1_2	47	PTBP3_2	35	RDH10_2	132
BRAT1_2	28	HMHA1_4	52	MCM7_5	47	PTGES2_3	35	RET_1	132
BMP4_3	28	HSF4_1	52	MRPS34_2	47	RAD23B_2	35	RHBDF1_1	132
BLK_2	28	IRX1_1	52	MTA2_1	47	RAD23B_3	35	SFXN5_3	132
BCL9_1	28	LIMD2_4	52	NETO1_1	47	RDH10_2	35	SHARPIN_1	132
ATP13A1_2	28	LRRC14_1	52	NFKB2_2	47	RP11-345J4.5_1	35	ZBTB1_2	132
AKT1_2	28	LRRC56_1	52	PPP1R3E_2	47	SEPT1_1	35	ZBTB7A_1	132
AGAP3_2	28	LTB4R_1	52	PTGDS_2	47	TFAP2A_3	35	ZNF532_3	132
AEBP1_1	28	MAN1A2_1	52	PTHLH_4	47	TMEM240_2	35	ZNF664_2	132
ADAP1_2	28	METTL8_2	52	PTK6_1	47	TNFRSF14_2	35	ADRM1_2	131
ACRC_1	28	MGAT4B_2	52	RASGRP2_1	47	TSEN34_2	35	BCL2_2	131
ABCA2_3	28	MLL5_1	52	RCOR1_1	47	TSTD2_1	35	BNIP3_1	131
ZNF7_1	27	MOB3A_1	52	RGS20_2	47	UBE2F_2	35	C11orf68_1	131
ZIC2_1	27	MPC2_2	52	RNF187_1	47	WEE1_3	35	FAM214A_4	131
YPEL3_3	27	MRPL40_1	52	RRAGD_3	47	WFIKKN1_2	35	HRAS_2	131
WNT11_1	27	NEDD4L_3	52	SIGIRR_3	47	ZMYND15_1	35	INF2_1	131
UTP18_1	27	NFIB_2	52	SLC27A1_2	47	ZNF7_1	35	INTS1_2	131
TSPAN4_6	27	NR3C1_5	52	SOCS3_1	47	ZYX_5	35	KBTBD2_3	131
TRPT1_1	27	OPCML_2	52	SRF_2	47	ABR_5	34	NCAPD3_2	131
TRMT2A_3	27	P2RY11_1	52	TLK1_4	47	ACP5_2	34	NFIB_1	131
TMEM184A_1	27	RCOR1_1	52	TMEM240_1	47	ANKRD12_2	34	PRKCSH_7	131
THBD_1	27	RPS6KA3_1	52	TP53I13_2	47	ANKRD13D_3	34	SERTAD4-AS1_2	131
TFR2_2	27	RPS6KA4_2	52	TRERF1_1	47	ATG4B_1	34	ST3GAL6_3	131
TENC1_1	27	SERPINF2_1	52	ZNF532_4	47	ATP5D_1	34	TRIP6_1	131
TEAD3_1	27	SLC16A6_1	52	ADAMTSL5_2	46	BAIAP2_1	34	WNT7B_1	131
TCF7_2	27	SLC35E2B_2	52	AMOTL2_3	46	BCAP29_3	34	YPEL3_3	131
TBC1D24_1	27	SSBP2_3	52	ARL16_2	46	BCL2L11_2	34	CAPZB_2	130
STX16_4	27	TRERF1_1	52	ATP2B1_2	46	C11orf35_1	34	COL1A1_8	130
STAB1_2	27	ZDHHC8_1	52	AUTS2_2	46	C14orf80_2	34	CTDSP1_2	130
SRF_2	27	ZFP161_3	52	BAIAP3_1	46	C16orf7_2	34	CTXN1_1	130
SREBF1_4	27	ZFX_3	52	BMP4_3	46	C19orf26_2	34	CUL4A_3	130
SPEG_4	27	ZNF821_3	52	C9orf147_1	46	CCDC78_1	34	DLG1_5	130
SOX6_2	27	ZYX_3	52	CAMK1D_2	46	CPT1C_1	34	HMGN2_2	130
SOX10_1	27	ANKRD33B_1	51	CAMK1D_3	46	CRELD1_1	34	LRRC14_1	130
SMAD7_3	27	ARF1_2	51	CD151_1	46	CTDSP1_2	34	LSP1_4	130
SLCO3A1_1	27	ARFGAP1_2	51	CD63_4	46	DOCK5_1	34	MOB3A_2	130
SLC25A22_2	27	ARHGEF1_2	51	CYBA_1	46	DPY19L3_2	34	MYO1C_2	130
SLC22A18_2	27	ASMTL_2	51	DMGDH_1	46	DUSP4_1	34	PAXIP1_2	130
SIPA1_4	27	ATP2A2_2	51	EIF5_3	46	EBF3_1	34	PLXNC1_2	130
SH3BP2_3	27	AXIN2_3	51	ESRRA_2	46	EIF4G1_3	34	RAB43_1	130
SFN_1	27	C16orf13_1	51	FAM213B_2	46	FAM195A_2	34	RASA4B_2	130
SCO2_3	27	CAMK2N1_1	51	FOXO3_1	46	FASN_1	34	RCAN1_2	130
SCARF2_1	27	CDK9_2	51	HMGA1_2	46	FBXL6_1	34	SYT8_1	130
RUSC1_5	27	CERK_1	51	ICOSLG_1	46	FIBCD1_1	34	TMEM176B_2	130
RTKN_3	27	CUX1_1	51	KTN1-AS1_1	46	FUT8_2	34	TNFRSF18_1	130
RGS19_2	27	CYBA_2	51	LEPREL4_2	46	GAS8_1	34	TUBGCP5_1	130
RFNG_4	27	DHFR_3	51	LHX1_1	46	GFRA2_2	34	TWIST2_1	130
RBP5_1	27	DNAJC22_1	51	LIME1_2	46	GSK3B_2	34	ZMYND15_1	130
RASGRP2_3	27	EPS8L2_3	51	MBOAT7_2	46	HEBP2_1	34	CDC37_1	129
RAD23B_3	27	FAHD1_1	51	MIF4GD_1	46	HEMK1_2	34	CEBPB_1	129
PURA_1	27	FAM132A_1	51	MPPED2_1	46	HMGB2_3	34	FUOM_2	129
PTPRN2_1	27	FAM214A_3	51	MSI2_2	46	HNRNPA2B1_2	34	GFRA2_2	129
PTPRCAP_1	27	FASN_4	51	PCBP3_1	46	HOOK2_1	34	GRINA_2	129
PTGDS_1	27	FBXL14_1	51	PDE8A_1	46	HR_2	34	HDAC3_1	129
PRRG3_1	27	GAPDH_2	51	PDIK1L_2	46	HSPE1_2	34	HEY2_1	129
PRMT1_4	27	GNPTG_1	51	PIGP_3	46	IGF2BP2_1	34	KCTD15_1	129
PRKAG2_1	27	GPAA1_4	51	POLE_1	46	KDM6B_1	34	LSP1_5	129
PRICKLE1_6	27	HDAC10_2	51	PPARG_2	46	KRTCAP2_2	34	MBOAT7_2	129
PPP4R1_3	27	HELZ_2	51	PTBP1_1	46	LEF1_4	34	MSL3_2	129
PPM1L_2	27	HSPA12A_1	51	RAB26_2	46	MAZ_2	34	NETO1_1	129
POU5F1_1	27	HSPA12B_1	51	RHBDL1_1	46	MCM4_2	34	NUBP2_1	129
PLCB4_2	27	INPP5A_1	51	RNPS1_3	46	MCM7_5	34	OLFM1_2	129
PHF21A_1	27	IRF2BP2_1	51	RP11-1055B8.6_1	46	MLLT4_1	34	PEPD_2	129
PEX10_1	27	LAMA5_1	51	RPUSD1_1	46	MOB3A_2	34	PEX10_1	129
PEPD_2	27	LOXL3_3	51	SGK1_4	46	MRPL18_2	34	PHLDB1_2	129
PDE6B_1	27	MBOAT7_2	51	SLC38A2_2	46	MUC6_1	34	PNMA6A_1	129
PCOLCE_3	27	METTL21A_2	51	SLC52A2_2	46	NDUFS6_1	34	PNMA6A_2	129
PCBP4_2	27	MIF4GD_1	51	SMAD2_4	46	NSD1_4	34	PNMA6B_1	129
P2RY11_1	27	MLL_1	51	SMARCD3_2	46	NT5DC2_2	34	PNMA6D_1	129
OPRL1_1	27	MSH3_2	51	SPTBN1_2	46	ORAI3_1	34	RPS6KA4_2	129
NXF1_1	27	NRG1_3	51	STRA13_1	46	PCNT_2	34	SEPT5_3	129
NUDT16L1_1	27	ORAI3_1	51	TCF3_2	46	PDE2A_1	34	STUB1_2	129
NRN1_1	27	PCDH7_2	51	TIGD5_1	46	PHPT1_1	34	TBC1D16_1	129
NPDC1_1	27	PHF10_1	51	TMEM129_1	46	PLEC_4	34	TNFRSF14_3	129
NDRG2_2	27	PHRF1_1	51	TMEM200B_1	46	PPP4R1L_1	34	TOB2_1	129
NCOA2_2	27	PIDD_4	51	TMEM240_2	46	PTBP1_1	34	TRABD_1	129
NCAPD3_2	27	PRKAG2_1	51	TNFRSF18_1	46	RAPGEF3_4	34	UBE2F_2	129
MXRA8_2	27	S100A10_2	51	TOX2_2	46	RBPJ_3	34	VAPA_3	129
MSL1_2	27	SALL1_1	51	TPM2_2	46	RCAN1_2	34	AXIN2_3	128
MPST_1	27	SCO2_2	51	TRIP12_2	46	RER1_1	34	C17orf67_1	128
MMS19_1	27	SGK1_6	51	TXNDC17_2	46	REST_2	34	C20orf112_2	128
MKNK2_1	27	SOCS2_4	51	UQCRH_1	46	RFNG_1	34	CCNG2_2	128
MIF4GD_1	27	SPRY1_2	51	USF2_2	46	RP11-73M18.2_1	34	EPS8L2_2	128
MFSD10_3	27	SSBP4_1	51	VAPA_2	46	SAMD3_1	34	FAM53A_1	128
MFAP4_1	27	SSH3_3	51	WBP4_1	46	SEPT11_1	34	HBM_1	128
MDFI_2	27	ST6GAL2_2	51	WDR90_2	46	SF3A2_2	34	IGF2BP2_1	128
MAPK8IP3_5	27	TH_1	51	WRAP73_1	46	SH3YL1_3	34	INTS6_3	128
MAP7D1_1	27	TMBIM6_1	51	ZBTB1_2	46	SLC16A6_1	34	MMS19_1	128
LSP1_5	27	TMEM2_2	51	ZBTB7B_2	46	SLC22A3_2	34	NFIB_4	128
LRRC26_1	27	TMPRSS2_2	51	ZBTB7C_1	46	TCIRG1_2	34	NIN_2	128
LCN10_2	27	TRIP6_1	51	ZHX1_4	46	TFDP1_2	34	P4HB_2	128
LARP1_1	27	TSKU_3	51	ZNF664_1	46	TFDP1_3	34	PARP10_1	128
KTN1-AS1_1	27	UBQLN4_1	51	ZYX_3	46	TMC6_3	34	PIDD_4	128
KRT17_2	27	WFIKKN1_2	51	ABR_5	45	TNFRSF14_1	34	PIEZO2_1	128
KDM6B_1	27	ZNF277_1	51	ACBD4_1	45	TNFRSF18_1	34	PLEKHG2_3	128
KCTD15_2	27	ZNF503_1	51	ADRM1_2	45	TNFRSF18_2	34	SAMD11_2	128
KCTD15_1	27	ANO9_2	50	AGPAT3_2	45	TSPAN4_3	34	SH3YL1_3	128
JPH4_2	27	APOPT1_2	50	AP2A2_1	45	TUBGCP2_2	34	SLC25A22_1	128
JMJD8_2	27	BAIAP3_1	50	ATP2A2_2	45	TWIST2_1	34	SLC43A2_1	128
JMJD8_1	27	C11orf68_1	50	ATXN7_1	45	TXNDC17_2	34	SVIL_1	128
ISLR_3	27	C1orf233_1	50	AUTS2_4	45	UHRF2_2	34	TFAP2A_3	128
IRX5_1	27	CCDC88C_1	50	C11orf35_1	45	VDAC1_1	34	TPI1_2	128
IRS1_1	27	CEP170_3	50	C19orf70_2	45	WDR27_1	34	ZSWIM6_1	128
IGSF21_1	27	CTSZ_2	50	C3orf72_2	45	ZYX_4	34	C5orf38_1	127
ICOSLG_2	27	CYGB_1	50	CAPRIN1_2	45	ADAM8_2	33	CIRBP_4	127
HSPA12B_1	27	DLG5_1	50	CBS_2	45	AP4M1_2	33	CNR1_1	127
HOXC9_1	27	EME2_1	50	CCNF_1	45	APOPT1_1	33	COL1A1_4	127
HOOK2_1	27	EPHB2_1	50	CDC37_1	45	ARMC5_2	33	CRIP2_1	127
HMHA1_4	27	FUT8_2	50	CEND1_1	45	B9D1_2	33	CXCL12_1	127
HMGN2_3	27	FZD7_1	50	CITED1_2	45	BCL2L1_4	33	FAM83H_1	127
HDAC7_3	27	GPR137_4	50	CRYZL1_1	45	BNIP3_1	33	FOXO3_1	127
HAGHL_2	27	GSTP1_4	50	CTDSPL_1	45	CACNA2D2_2	33	GRINA_4	127
GPR3_1	27	HNRPDL_2	50	DDR1_9	45	CDC37_1	33	HIC1_1	127
GPAA1_3	27	HRAS_2	50	EMD_2	45	CEP170_3	33	KIAA1211L_1	127
GGT5_1	27	HSP90AA1_4	50	ENO3_1	45	CFL1_1	33	LAMA5_1	127
FUT7_1	27	KANSL1_2	50	EPN1_2	45	CNIH2_2	33	LIMS2_4	127
FSCN1_1	27	KIAA1875_1	50	EPS8L2_2	45	CNOT7_3	33	NUDT16L1_1	127
FKBP2_2	27	L1CAM_1	50	FAM169A_4	45	COL4A1_1	33	PHLDA2_1	127
FIZ1_1	27	LIG1_1	50	FAM214A_2	45	CPD_2	33	RASA4_2	127
FIBCD1_1	27	LMNB2_2	50	FAM60A_3	45	CSNK1D_3	33	REXO1_2	127
FBXO36_1	27	LSP1_5	50	FAM83H_1	45	CSNK2A2_1	33	SPIB_1	127
FBXL8_2	27	MAFG_1	50	GFRA1_4	45	CTCFL_2	33	SSC5D_1	127
FBXL14_1	27	MAP3K11_3	50	GNG13_1	45	CYHR1_2	33	STK32C_3	127
FASN_4	27	MBD3_4	50	GPT_1	45	EBF2_1	33	TMEM8A_2	127
FAM83H_1	27	MPST_1	50	HCN2_1	45	EFNA3_1	33	TSNARE1_2	127
FAM214A_4	27	MRPL36_2	50	HDLBP_4	45	EFNA4_1	33	WFIKKN1_2	127
EPS8L3_1	27	MRPS34_1	50	HEBP2_2	45	ENO3_2	33	ZIC2_1	127
EFEMP2_3	27	MTA2_2	50	HMGN2_3	45	ENTHD2_3	33	AGAP3_2	126
DNASE1L2_1	27	MZT2B_3	50	HMHA1_2	45	ERRFI1_1	33	ANKRD16_1	126
DNAJC22_1	27	NFATC4_3	50	HNRNPA2B1_2	45	FAT1_2	33	ATP2A2_2	126
DLL1_1	27	NHLRC4_1	50	HSF4_2	45	FERMT2_2	33	BMP4_3	126
DKK3_4	27	NR2F6_1	50	IKZF1_1	45	FLNA_2	33	CD63_3	126
DGCR8_5	27	PANK1_1	50	IRS2_1	45	FLOT1_1	33	CPSF3L_1	126
CYHR1_2	27	PHF2_2	50	ITGB2_1	45	FOXO3_1	33	DUSP16_2	126
CYHR1_1	27	PPM1L_2	50	KIAA1549_1	45	FOXP1_2	33	EMD_2	126
CTXN1_1	27	RUSC1_3	50	LPCAT1_1	45	FZD7_1	33	FASN_2	126
CRIP2_1	27	SBNO2_3	50	LRRC45_1	45	GTPBP3_1	33	FBXW7_1	126
CRIP1_2	27	SF3A2_1	50	MAFG_1	45	HAND1_1	33	FSTL3_1	126
CPZ_1	27	SFMBT2_1	50	MAP4K2_3	45	HES2_1	33	FUT8_3	126
CORO7_2	27	SIX5_1	50	MBOAT7_1	45	HMGN2_3	33	HDLBP_4	126
COL2A1_2	27	SPRTN_1	50	MCM4_2	45	INF2_1	33	HEBP1_1	126
CLSTN1_1	27	SPRTN_2	50	MDFI_2	45	KIAA0284_1	33	HES5_1	126
CLCN2_1	27	STUB1_1	50	MFSD10_3	45	KIF1C_1	33	MPPED2_1	126
CLASRP_3	27	STXBP6_3	50	MGAT1_7	45	KIF2A_3	33	PHF2_2	126
CDH11_3	27	TBX2_1	50	MPRIP_1	45	LIMD2_3	33	PKP3_1	126
CDC25B_1	27	TFAP4_2	50	MTRR_2	45	LRRC26_1	33	RAD23B_3	126
CD79B_1	27	TLK1_4	50	MYO1C_2	45	LRSAM1_3	33	RPS6KA3_1	126
CCND2_1	27	VGF_2	50	NR3C1_3	45	MAN1A2_1	33	SEPT1_1	126
CARHSP1_3	27	ZHX1_4	50	PCED1A_3	45	MEGF8_1	33	SH3TC1_3	126
CARD9_1	27	ZNF511_2	50	PCGF3_1	45	MLL4_1	33	SIX5_1	126
CAPRIN1_3	27	ABR_2	49	PCOLCE_3	45	NAP1L4_2	33	SLC35C1_3	126
CACNG6_1	27	ANKRD30BL_1	49	PDZD8_2	45	NRG1_3	33	SLC6A8_1	126
C1QTNF5_1	27	BRWD1_2	49	PIGW_2	45	OBFC1_2	33	SQSTM1_4	126
C1orf86_1	27	C14orf37_1	49	PIGZ_1	45	ODZ3_2	33	TNNI2_1	126
C18orf1_1	27	C16orf48_1	49	PSME2_3	45	PAXIP1_2	33	TRIP12_2	126
BIN1_2	27	CCNK_1	49	PTPN12_3	45	PDLIM7_2	33	ZNF7_1	126
BCORL1_1	27	CDC42BPA_2	49	REST_2	45	PHPT1_2	33	ALDOA_5	125
BCL11A_1	27	CDK10_2	49	RET_1	45	PHPT1_3	33	BAHCC1_1	125
BCAP31_4	27	CDKN2A_4	49	RNF223_1	45	PISD_3	33	C17orf70_1	125
ATP13A1_3	27	CRIP2_1	49	SERINC5_2	45	PPP2R3B_2	33	CD151_1	125
ATF6B_2	27	CTNNB1_2	49	SMPD4_1	45	PPP4R1_3	33	CTNND2_1	125
ASCL1_1	27	CYP26A1_1	49	SUSD4_1	45	PQLC1_1	33	DLG1_4	125
ARHGEF2_4	27	DLX1_2	49	TBCB_1	45	PSME1_2	33	DNPEP_2	125
ARHGEF19_3	27	DNAI1_1	49	TRABD_2	45	PUSL1_2	33	DUSP6_1	125
ARHGDIG_1	27	EFNA3_3	49	TRIP6_2	45	RAB11FIP4_1	33	GAS8_1	125
AP4S1_2	27	EIF2B4_2	49	TXNDC17_1	45	RAB40C_1	33	HNRNPA2B1_2	125
ANKRD65_2	27	FAM195A_2	49	USF2_1	45	RASGRP2_2	33	HTRA2_2	125
ANKRD11_2	27	FLNA_2	49	WDR81_1	45	RASGRP2_3	33	LTBR_2	125
ANAPC11_2	27	FLNA_4	49	WRNIP1_2	45	RNF187_1	33	MAP4K2_2	125
AL928654.7_1	27	FURIN_2	49	YPEL3_3	45	RNPS1_3	33	MFSD3_1	125
AIFM3_1	27	GNAS_6	49	ZFPM1_1	45	RP3-402G11.5_1	33	MPST_1	125
AEBP1_3	27	GPAA1_3	49	ALDOA_5	44	RPS6KA3_1	33	PLCB4_2	125
ADSSL1_1	27	HMGB1_4	49	ANAPC2_1	44	RSPO2_1	33	PTBP1_4	125
ADD3_3	27	IBA57_2	49	ANKRD9_2	44	SESN1_3	33	RAD23B_2	125
ADAMTSL5_2	27	IGF2BP1_1	49	ARF1_1	44	SETD5_3	33	SALL1_1	125
ABCD1_2	27	KIAA1614_1	49	ARHGDIG_1	44	SLC35C1_3	33	SF3A2_1	125
ZHX1_4	26	KRTCAP3_2	49	ARHGEF4_2	44	SLC43A2_1	33	STXBP5_1	125
ZFX_3	26	LAMA5_3	49	ATP6V1E2_1	44	SQSTM1_1	33	WRN_1	125
ZDHHC1_2	26	MAPK8IP3_5	49	AUP1_2	44	ST6GAL2_2	33	ARRDC1_1	124
YWHAZ_6	26	MARCH9_1	49	B4GALT2_3	44	SUSD4_1	33	AXIN1_1	124
WFIKKN1_1	26	MAX_2	49	BAG5_1	44	TAGLN2_3	33	C16orf13_1	124
WDR86_2	26	MBOAT7_1	49	C19orf66_3	44	TBCB_2	33	C8orf73_1	124
WAC_3	26	MDK_2	49	C1orf159_1	44	TMEM200B_1	33	CACNB3_3	124
UFSP1_1	26	MDK_3	49	C4orf48_1	44	TSR3_2	33	FAM20A_2	124
TUBGCP6_3	26	METRNL_1	49	CAMK1D_1	44	TUBB3_1	33	HDAC10_1	124
TTYH1_3	26	MIB2_3	49	CBX3_3	44	UBFD1_2	33	HELZ_2	124
TSHZ3_1	26	MSI2_2	49	CBX4_1	44	YBX2_1	33	HLA-C_2	124
TSHZ1_1	26	MSL1_2	49	CDH11_2	44	YWHAZ_5	33	LIMD2_3	124
TRIP12_2	26	NDUFA13_1	49	CDK6_2	44	ZDHHC5_2	33	MRPS34_1	124
TRIM46_2	26	NDUFA13_2	49	CHD5_1	44	ZFP36L2_1	33	NGEF_2	124
TNRC18_1	26	NETO1_1	49	CLSTN1_1	44	ZFYVE28_1	33	OPCML_2	124
TNK2_2	26	NRARP_1	49	COL6A1_2	44	ZSWIM6_1	33	PAXIP1_1	124
TNFAIP2_2	26	NTRK1_1	49	COL9A2_2	44	ACP1_1	32	PCGF3_1	124
TMBIM6_1	26	NXN_2	49	CPAMD8_1	44	AGAP3_2	32	PCSK7_2	124
THRA_2	26	PEPD_2	49	CSNK2A2_1	44	AKAP1_1	32	PIM3_1	124
TH_1	26	PIGZ_1	49	DDR1_8	44	ANAPC11_1	32	REST_2	124
STX16_1	26	PKP3_1	49	DLL4_2	44	ANKRD37_2	32	RHOT2_2	124
STRA13_1	26	PTPRN2_1	49	DNMT3A_2	44	ARHGAP21_1	32	SQSTM1_1	124
STAG2_6	26	RP11-1055B8.6_1	49	DUSP4_1	44	ARHGEF19_3	32	TGIF1_6	124
SQSTM1_4	26	SETD5_3	49	EGR1_1	44	ATAD3A_2	32	TP53I11_2	124
SQSTM1_1	26	SLC25A22_2	49	FAM76B_3	44	BAD_1	32	ZBTB7B_2	124
SPON2_6	26	SLCO5A1_2	49	FASN_3	44	BCORL1_1	32	ZCWPW1_1	124
SP4_1	26	SSH3_2	49	FASTK_1	44	BHLHE41_1	32	ZMYM2_1	124
SOCS1_1	26	STX16_5	49	FAT1_2	44	BRF1_1	32	AEBP1_2	123
SMAD7_2	26	TLE3_1	49	GET4_2	44	C8G_1	32	CACNG6_1	123
SLC4A2_3	26	TNFRSF14_4	49	HNRPDL_3	44	CCNK_1	32	CIRBP_3	123
SLC4A11_2	26	WDR86_2	49	HOOK2_1	44	CD63_4	32	DLL4_2	123
SLC4A11_1	26	WEE1_3	49	ICOSLG_2	44	CHTF18_1	32	EGR2_1	123
SLC39A4_1	26	WNT5A_2	49	KANSL1_2	44	CKB_1	32	EIF4G2_4	123
SH3BP2_2	26	WRN_1	49	KCTD15_1	44	CNOT7_2	32	HSF4_1	123
SFXN5_3	26	YJEFN3_1	49	KIAA0284_1	44	CPT1C_2	32	JMJD8_1	123
SCUBE1_1	26	YWHAZ_5	49	LIG1_1	44	CSNK1G2_4	32	PDIK1L_2	123
SCRIB_1	26	ZBTB1_2	49	LOXL3_2	44	DCXR_4	32	PLEC_4	123
SAMD4A_1	26	ZNF276_1	49	MAPK12_1	44	DDHD1_2	32	PLEC_6	123
RRBP1_3	26	ZNF295_1	49	MBNL3_2	44	DHRS3_3	32	POLR2H_2	123
RPUSD1_1	26	ZNF692_3	49	MCM7_3	44	DNLZ_1	32	PTGDS_1	123
RPS6KA1_2	26	ABCA7_3	48	MMP23B_1	44	DOK7_2	32	RBPJ_4	123
RP11-1055B8.6_1	26	ACHE_1	48	NAPRT1_3	44	DUSP10_1	32	SFMBT2_1	123
RHOG_2	26	ALYREF_3	48	NAT14_1	44	EFNA1_2	32	SLC16A3_1	123
RHOBTB3_5	26	ANKRD36_1	48	NCAPH2_1	44	EIF4A1_2	32	SMAD2_4	123
RGS19_1	26	ARFRP1_2	48	NFKBIA_2	44	EIF4G2_5	32	SOX18_1	123
PYCR1_1	26	ATXN7L3_3	48	NKD2_1	44	FAM120AOS_2	32	SQSTM1_3	123
PUM2_4	26	BRSK2_1	48	OTUD4_2	44	FAM195A_1	32	SULT1A3_2	123
PTMA_2	26	CARHSP1_3	48	OTUD4_3	44	GFPT2_1	32	TIGD5_1	123
PSME2_2	26	CASP9_1	48	P4HB_3	44	GNAS_7	32	TMEM198_1	123
PRR3_1	26	CDC37_1	48	PANK4_1	44	GNB1L_1	32	TNNT1_6	123
PQLC1_2	26	CREB1_2	48	PHLDA2_1	44	GNB2_3	32	USF2_1	123
PPP2R3B_2	26	CTHRC1_2	48	PIGP_2	44	HP1BP3_2	32	APOLD1_1	122
PPP1R13B_1	26	CTXN1_1	48	PLEC_4	44	IRX5_1	32	ATP2B1_2	122
PPFIA3_1	26	DDIT4_3	48	PNMA6A_1	44	ISYNA1_4	32	CDH11_3	122
PPDPF_1	26	DIP2C_1	48	PNMA6A_2	44	ITPKA_1	32	CDK9_2	122
POLR2H_2	26	DNLZ_1	48	PNMA6B_1	44	JUNB_1	32	EIF4G2_5	122
PLEKHG5_7	26	ESPN_3	48	PNMA6D_1	44	KLF12_1	32	EPHA6_1	122
PISD_3	26	FBXW7_1	48	PRDM14_1	44	KTN1-AS1_1	32	FBXW5_1	122
PHF1_2	26	FIGN_1	48	PRPF40A_2	44	L1CAM_1	32	GET4_2	122
PDLIM2_1	26	GABBR1_3	48	PRRC2A_2	44	LAMA5_3	32	GTPBP3_1	122
PCYT2_2	26	GCGR_1	48	PSME2_2	44	LAMTOR2_2	32	LCN10_1	122
PAX5_1	26	GCH1_2	48	PTHLH_3	44	LONRF3_2	32	LY6D_1	122
PATZ1_1	26	GLYR1_1	48	RCAN1_2	44	LRRK1_1	32	MSH6_2	122
NUDT22_1	26	GRHL1_1	48	REST_3	44	LTBR_3	32	PBX3_2	122
NR3C1_3	26	HMG20B_2	48	RGPD8_1	44	MBOAT7_3	32	PRICKLE1_6	122
NOS3_3	26	HMGA2_2	48	RGS12_2	44	MCOLN2_2	32	PUSL1_2	122
NOC4L_1	26	IDH3G_1	48	RPH3AL_4	44	MXI1_3	32	RNF217_1	122
NFIB_1	26	KCNG1_1	48	S1PR3_1	44	MYO1C_2	32	S1PR4_1	122
NDUFA4L2_1	26	KIAA0319L_1	48	SERTAD4-AS1_2	44	NDUFAF3_2	32	SIX2_1	122
NACC2_1	26	LHX1_1	48	SF3A2_2	44	NFIB_2	32	SMAD7_1	122
MYOM2_2	26	LRP2BP_1	48	SMAD7_3	44	NOS3_3	32	SPINT1_3	122
MYO7A_1	26	MFSD3_2	48	SQSTM1_4	44	NUDT16L1_1	32	STX10_1	122
MRPS34_2	26	MSL3_2	48	SSBP2_3	44	NXN_2	32	SYNGR3_2	122
MPG_1	26	MST1P9_1	48	TAZ_2	44	PBX3_2	32	TLK1_4	122
MFSD3_2	26	MTA2_3	48	TGIF1_6	44	PCNA_1	32	TMEM80_1	122
MED12L_1	26	NFKB2_2	48	TMPRSS2_2	44	PER2_2	32	TTC40_1	122
MCAM_1	26	NFKBIZ_3	48	TNFRSF18_2	44	PIGP_3	32	USF2_2	122
MBD3_3	26	NOXA1_1	48	TSPAN4_7	44	PLK2_3	32	WDR86_2	122
MAFG_1	26	NUBP2_1	48	TSPAN5_3	44	PNMA2_1	32	WNT9A_1	122
LRRC24_1	26	P4HA2_3	48	TUBGCP6_3	44	PPAPDC1A_2	32	AMDHD2_1	121
KCNMA1_4	26	PDIA2_1	48	UFSP1_1	44	PTK6_1	32	CANX_4	121
ITGB2_5	26	PGRMC2_4	48	VWA1_1	44	RABL6_1	32	CDK6_2	121
ISM1_1	26	PIGP_3	48	WNT7B_1	44	RAPGEF3_5	32	CERK_1	121
HSPG2_2	26	PLCB4_2	48	ZFP41_1	44	RASD1_1	32	COL4A1_1	121
HMGN2_2	26	PLSCR3_1	48	ZMYND11_4	44	RASL11A_1	32	CTAG2_1	121
HMG20B_2	26	PRKDC_1	48	ZMYND15_1	44	REV3L_3	32	DEAF1_1	121
HES4_1	26	PTGDS_2	48	ZNF710_2	44	RGS20_2	32	DIRAS1_1	121
GNPTG_1	26	RNF170_2	48	AATK_1	43	ROBO3_3	32	DLL1_1	121
GNB2_2	26	SAMD3_1	48	ABCA2_3	43	RP11-1055B8.6_1	32	EFCAB4A_4	121
GIGYF1_1	26	SH3TC1_3	48	AKT1_1	43	SET_4	32	EPS8L2_3	121
GFRA1_3	26	SIGIRR_2	48	BACH1_4	43	SH3RF1_1	32	G3BP1_2	121
GET4_2	26	SLC16A3_1	48	C11orf93_3	43	SH3TC1_3	32	GALE_3	121
GCK_1	26	SMEK1_3	48	C1orf233_1	43	SIM2_1	32	HRAS_1	121
GAS8_1	26	TFAP4_1	48	C21orf58_1	43	SLC52A2_1	32	LRRFIP1_3	121
G6PD_4	26	TMEM88_1	48	C3orf58_2	43	SOD2_2	32	MAX_2	121
FXYD5_1	26	TP53I11_2	48	C9orf89_1	43	SPAG4_3	32	MFAP2_3	121
FSTL3_1	26	TSPAN4_7	48	CBFA2T3_1	43	SPRY1_2	32	MGAT4B_2	121
FOXF1_1	26	TSSC4_1	48	CCDC57_1	43	STXBP6_3	32	MRPS2_2	121
FNDC3B_2	26	TTC7A_2	48	CDK17_2	43	SURF1_1	32	MXD4_1	121
FLNA_4	26	ULK3_1	48	CDKN2A_3	43	SUV420H1_2	32	NEU4_2	121
FES_2	26	WAC_2	48	CIRBP_3	43	TBXA2R_2	32	NOS3_3	121
FAM25B_1	26	WNT9A_1	48	CISD3_1	43	TBXAS1_2	32	P2RY11_1	121
FAM211B_1	26	ZMYM2_1	48	CPT1C_1	43	TFAP2A_4	32	PTMA_2	121
ETV2_1	26	ZMYM5_1	48	CRIP1_1	43	TFAP2A_5	32	RCOR1_1	121
EPS8L2_7	26	ZNF576_1	48	DGAT1_2	43	TFEB_3	32	RNPS1_3	121
EPS8L2_4	26	ABLIM2_1	47	DPP7_2	43	TGIF2_3	32	SCRIB_1	121
EPS8L2_3	26	ANAPC11_1	47	ESRP2_1	43	TM7SF2_2	32	SLC4A11_1	121
ENO3_3	26	ARHGEF4_2	47	ETV5_2	43	TMEM240_1	32	SPRY1_2	121
EFS_1	26	ATG4B_1	47	FAM18B2_1	43	TMEM38A_1	32	TPM1_2	121
E2F8_1	26	ATP5I_2	47	FAM18B2-CDRT4_1	43	TTC40_1	32	TRMT2A_2	121
DUSP6_1	26	BMPER_1	47	FBXW7_1	43	UBL4A_1	32	UBE3C_2	121
DPP7_2	26	CABLES2_1	47	FNDC3A_4	43	VAPA_3	32	WDR81_1	121
DOK7_2	26	CAMTA2_2	47	FUT8_2	43	YBEY_2	32	AKT1_3	120
DENND4B_1	26	CAPN14_1	47	GNPTG_1	43	ZBTB7C_1	32	ANAPC11_1	120
CYP26B1_1	26	CISD1_1	47	GPAA1_2	43	ZDHHC8_1	32	BRWD1_3	120
CUL9_1	26	CIZ1_3	47	GPHN_2	43	ALG11_1	31	CACNA1G_1	120
CTSZ_2	26	CIZ1_4	47	GSX2_1	43	ALS2CL_1	31	CCDC57_1	120
CTBP2_3	26	COPS7B_1	47	HELZ_2	43	ANAPC2_1	31	CPT1C_2	120
CTBP1_2	26	CTDSP1_2	47	HMGB1_3	43	ANKRD18B_1	31	EFNB2_1	120
CPSF3L_1	26	CYBA_1	47	IRF7_1	43	ARFRP1_2	31	EGR1_1	120
CPSF1_4	26	DOK7_2	47	IRF7_2	43	ARL16_2	31	FLOT1_2	120
CLIC3_2	26	EGFL7_2	47	KCNMA1_2	43	ASB1_2	31	GNAQ_1	120
CLIC3_1	26	ETV5_2	47	KRTCAP3_2	43	ATP8B1_1	31	GNAS_7	120
CISD1_1	26	FAM189A1_1	47	LIMD2_2	43	ATP9B_1	31	GNG13_1	120
CIRBP_5	26	GGN_1	47	LSP1_6	43	ATRAID_2	31	IRX3_1	120
CIRBP_3	26	GGPS1_1	47	MAN1A2_2	43	AUP1_2	31	ISYNA1_4	120
CHRNE_1	26	GNAS_7	47	METTL21A_2	43	B4GALT6_1	31	KIF26B_1	120
CCDC24_1	26	GUK1_4	47	MOB3A_2	43	BACH1_1	31	LAT_1	120
CBFA2T3_2	26	HBM_1	47	MPST_1	43	BCL2L1_3	31	MIF4GD_1	120
CAPZB_2	26	HDAC10_1	47	NAT14_2	43	BEND6_2	31	MTA2_3	120
CA4_1	26	HES6_1	47	NDRG4_2	43	BRAT1_2	31	MUM1_1	120
C16orf7_1	26	HMHA1_2	47	NHLRC4_1	43	BRD2_2	31	NTRK2_3	120
C11orf68_1	26	HP1BP3_3	47	NME3_3	43	C17orf58_1	31	PACS2_2	120
BIRC7_1	26	HTRA2_2	47	NTNG2_1	43	C3orf58_2	31	PATZ1_1	120
BCAP31_3	26	IFT140_1	47	PAX5_1	43	C9orf116_1	31	PLCH2_1	120
BAIAP2L2_1	26	INTS6_2	47	PDLIM7_2	43	C9orf89_1	31	RGPD8_1	120
AXIN2_3	26	IRX4_1	47	PGF_2	43	CAPN1_5	31	RGS9BP_1	120
ANKRD65_1	26	IZUMO4_2	47	PHF2_2	43	CD151_1	31	RUSC1_3	120
ANKRD33B_1	26	KLF3_1	47	PHPT1_1	43	CEBPB_1	31	SIGIRR_2	120
AJUBA_3	26	LAMTOR2_2	47	PIDD_4	43	CHD5_1	31	SLC25A29_1	120
AHNAK_3	26	LEF1_3	47	PIM3_2	43	CHST15_2	31	SLC4A2_4	120
AGPAT3_1	26	LPAR1_3	47	PLEC_3	43	CIRBP_5	31	SRSF2_2	120
AGPAT2_1	26	MAP3K8_2	47	PLXNB2_2	43	CLK3_2	31	SSBP2_3	120
ADAMTSL5_1	26	MMS19_1	47	POU3F1_1	43	CORO1A_2	31	STUB1_1	120
ADAMTS4_1	26	MRPS2_2	47	PPP1R7_2	43	CRAMP1L_1	31	TNFSF13_3	120
ACOT7_4	26	MYADM_3	47	PRICKLE1_6	43	CRIP2_2	31	WRAP73_1	120
ABCC3_1	26	MYOM2_2	47	PRKCSH_8	43	CTBP2_3	31	ZFP36L2_1	120
ABCB6_1	26	NCOA7_2	47	PTBP1_5	43	CTBP2_4	31	ZNF664_1	120
ZIC2_2	25	PAIP1_2	47	PTGDS_1	43	CTCFL_1	31	ARL16_2	119
ZBTB7A_1	25	PASK_2	47	PUSL1_2	43	CTDSPL_1	31	ATPAF2_1	119
YWHAZ_5	25	PLAU_4	47	RP11-73M18.2_1	43	CYB561_1	31	CAPN1_5	119
YRDC_1	25	PLEKHG5_7	47	RPS5_1	43	CYHR1_1	31	CD151_2	119
WNT7B_1	25	PLK3_2	47	SAMD3_1	43	DDIT4_3	31	DDHD1_2	119
WDR90_1	25	PNPLA7_1	47	SEPT9_1	43	DDX41_2	31	DENND1B_4	119
WASH4P_1	25	RAP1GDS1_1	47	SH3TC1_3	43	DGKQ_1	31	DMGDH_1	119
VGF_2	25	RBPJ_3	47	SLC25A22_1	43	DHRS3_2	31	ESPN_3	119
UCN2_1	25	RBPJ_5	47	SLC4A11_1	43	DIP2C_1	31	FAM189B_3	119
UBXN6_3	25	SETD5_2	47	SMAD2_3	43	DIRAS1_1	31	FERMT2_2	119
TYRO3_2	25	SEZ6L2_1	47	SOCS2_3	43	DMGDH_1	31	GCGR_1	119
TUBGCP6_4	25	SH3YL1_3	47	SQSTM1_3	43	DPYSL2_1	31	LEF1_3	119
TUBB3_1	25	SHARPIN_2	47	SUN2_3	43	EEF1A2_1	31	MAZ_2	119
TSEN34_2	25	SIX2_1	47	SUV420H1_3	43	EIF4G2_4	31	NFATC1_2	119
TRMT112_1	25	SLC43A2_1	47	THBS1_1	43	ESPN_2	31	PDIA2_1	119
TOX2_2	25	SLC6A8_3	47	TLK2_1	43	FAM72B_1	31	PLEKHA2_2	119
TNFRSF14_1	25	SMAD7_1	47	TMBIM6_1	43	FASN_4	31	PRKCSH_6	119
TMEM52_1	25	SPIB_1	47	TPSAB1_1	43	FBXW5_2	31	PTDSS2_3	119
TMEM240_1	25	SRGAP1_1	47	TRABD_1	43	GALE_3	31	PYCR1_2	119
TMC6_3	25	SSH3_1	47	TUBGCP6_1	43	GBX2_1	31	RP11-73M18.2_1	119
TFAP2A_6	25	SUN2_3	47	TUBGCP6_2	43	GPHN_2	31	ST6GAL2_2	119
TBX2_2	25	SUV420H1_1	47	U2AF2_1	43	GRINA_3	31	TSEN34_2	119
TBL3_3	25	TFAP2A_6	47	VPS51_2	43	GSC2_1	31	WEE1_3	119
TAPBP_4	25	TNFRSF6B_1	47	WDR6_3	43	GUK1_3	31	ZDHHC8_1	119
TAPBP_2	25	TNNT1_6	47	WNT9A_1	43	GUK1_4	31	ABR_5	118
TACC3_1	25	TSEN34_2	47	YAF2_2	43	HEATR2_2	31	ARHGDIG_1	118
SYT8_2	25	U2AF2_1	47	ABTB1_1	42	HIC1_1	31	AUTS2_1	118
SUSD4_1	25	UROD_1	47	ACVR1_1	42	HIPK3_1	31	BAD_1	118
STX16_3	25	VEGFA_3	47	ANKRD27_1	42	HK1_3	31	C1orf63_2	118
STK24_2	25	WDR90_1	47	ANKRD65_2	42	HMG20B_2	31	CAMK1D_2	118
STAG2_4	25	WRAP73_1	47	APOPT1_1	42	HS3ST6_1	31	CAMK1D_3	118
SSBP3_1	25	YPEL3_3	47	ARHGEF16_1	42	IFT80_2	31	CDC42BPA_2	118
SRPK3_1	25	ZFP161_2	47	ARL16_1	42	IGF2_2	31	CORO1C_2	118
SPTBN2_3	25	ZNF696_1	47	ARL6IP6_2	42	INCA1_1	31	CTNNB1_2	118
SPRY1_2	25	ZNF7_1	47	ASPHD2_1	42	IRX2_1	31	DCXR_4	118
SPHK1_2	25	ABCA2_3	46	ATP5D_1	42	JAG1_1	31	DNMT3A_2	118
SPG7_1	25	ABTB1_1	46	BAD_1	42	JMJD8_1	31	EBF3_1	118
SPEG_2	25	AKR7A2_1	46	BCL2_2	42	KIAA1211L_1	31	EFNA1_1	118
SP4_2	25	ALDH1A3_1	46	BCL2L1_4	42	LCN10_1	31	EIF5_3	118
SP3_2	25	ATL2_2	46	BHLHE40_1	42	LEPREL4_2	31	EPS8L2_7	118
SOX18_1	25	ATP2B1_2	46	BMP1_1	42	LMF1_1	31	ESRP1_1	118
SMAD7_1	25	AXIN2_2	46	BOLA2B_2	42	LSMD1_1	31	FAHD1_2	118
SMAD1_4	25	BRAT1_2	46	BRD9_2	42	MAD2L2_1	31	FAM132A_1	118
SLC37A1_1	25	BTNL9_3	46	C16orf7_2	42	MARCH6_2	31	FBXL17_2	118
SLC25A22_3	25	C11orf67_1	46	CBFA2T3_5	42	MBOAT7_1	31	GNAS_5	118
SLC12A4_4	25	C19orf70_2	46	CCDC92_1	42	MPST_1	31	HDAC10_3	118
SKI_1	25	C2CD4C_1	46	CNIH2_2	42	MRPL40_1	31	IRF7_2	118
SIPA1_3	25	C6orf130_3	46	COG1_1	42	MSL1_2	31	IZUMO4_1	118
SHARPIN_2	25	CAPN1_5	46	CPSF3L_1	42	NADK_4	31	KIAA1614_1	118
SETD5_3	25	CAST_3	46	CPT1C_2	42	NCAPD3_2	31	LMNA_1	118
SERPINI1_2	25	CD151_1	46	DFNB59_1	42	NFATC1_2	31	MAD2L2_1	118
SEPT9_2	25	CRIP1_1	46	DNASE1L2_1	42	NFIB_4	31	PANK1_1	118
SEPT10_2	25	CYP1B1_1	46	DUS1L_2	42	NR2C2_1	31	PCNT_2	118
SEPT10_1	25	DNPEP_2	46	EBF2_1	42	PAXIP1_1	31	PIDD_3	118
SBNO2_4	25	EIF2C2_1	46	EFCAB4A_4	42	PCSK7_2	31	PIGP_3	118
RTN4_3	25	EIF4G2_4	46	EPS8L2_4	42	PLCB4_2	31	PTBP3_2	118
RHBDF1_1	25	EIF4G2_5	46	FAM102A_1	42	PLEKHG5_5	31	RPL8_1	118
RGS14_2	25	EPAS1_1	46	FAM18B2_2	42	PNPLA7_1	31	SBNO2_3	118
RFNG_3	25	EPS8L2_6	46	FAM18B2-CDRT4_2	42	POLR2H_1	31	SIGIRR_3	118
RFNG_2	25	FADS3_1	46	FBXL14_1	42	PPP1R13B_1	31	SOS2_2	118
RCOR1_1	25	FERMT2_2	46	FBXL8_2	42	PPP1R3E_2	31	STK32C_2	118
RARG_2	25	FKBP2_2	46	FBXW5_1	42	PRKCA_2	31	TCIRG1_2	118
PTPN7_3	25	FOSL2_1	46	FGFR3_1	42	PRPF40A_2	31	UNC93B1_2	118
PTBP1_4	25	GAPDH_1	46	GDI1_2	42	PRPF6_1	31	ZNF276_1	118
PTBP1_3	25	GPR27_1	46	GUK1_4	42	PTBP1_5	31	ABCA2_3	117
PRRT2_1	25	GTPBP3_1	46	HDAC10_2	42	RBP4_3	31	BAP1_1	117
PPP1R13L_2	25	GUK1_3	46	HHEX_1	42	RHOT2_2	31	BEND6_2	117
PPARA_2	25	HAGHL_2	46	HMGN2_2	42	RNF145_3	31	CLK3_2	117
PLXNB2_2	25	HAND1_1	46	HMHA1_1	42	RNF145_4	31	EPN1_2	117
PLK3_2	25	HOXD4_1	46	IL17RC_1	42	RNPEPL1_1	31	FAM132B_1	117
PLEKHA2_2	25	HS3ST6_1	46	JMJD8_2	42	SBNO2_4	31	GALNT1_2	117
PLCD1_1	25	HTT_1	46	LEF1_3	42	SENP3_1	31	HNRPDL_3	117
PITPNM1_1	25	INHA_1	46	LONRF3_2	42	SFMBT2_1	31	IRX4_1	117
PIP5KL1_4	25	IRF7_1	46	LOXL3_3	42	SLC4A11_1	31	KCTD1_2	117
PFN1_1	25	JUNB_1	46	LTBR_2	42	SLC5A6_3	31	LHX1_1	117
PENK_1	25	KCNQ5_1	46	LYL1_1	42	SMARCA2_2	31	LPXN_1	117
PDGFC_2	25	KIAA0240_1	46	MAF1_1	42	SPG7_1	31	LRRC26_1	117
PCGF2_2	25	KIAA0319L_2	46	MAP4K2_2	42	STK25_3	31	MCM7_4	117
NUTF2_3	25	LRRC45_1	46	MSL1_2	42	SYNGR3_2	31	MPG_2	117
NUP210_1	25	MPG_2	46	NAB2_1	42	TLK2_1	31	MRPL28_1	117
NTSR1_1	25	NFIX_2	46	NDUFA13_1	42	TMBIM6_1	31	MRPL28_2	117
NTNG2_1	25	NR2C2_1	46	NIN_2	42	TPM1_2	31	NTM_1	117
NR4A1_2	25	NTSR1_1	46	NR1H2_1	42	TRIP6_2	31	PCBP4_3	117
NME4_2	25	ORMDL1_2	46	NR4A1_2	42	WRNIP1_2	31	PNPLA2_2	117
NFIX_2	25	OSBPL6_1	46	NR4A1_5	42	XPOT_2	31	PPP2R3B_2	117
NCOR2_2	25	PACS1_1	46	NRSN2_2	42	YWHAZ_6	31	RHBDL1_2	117
NAPRT1_3	25	PCED1A_3	46	OPCML_2	42	ZFX_4	31	RNH1_3	117
MYLK_4	25	PDE5A_2	46	PBX3_1	42	ZNF141_1	31	SPG7_3	117
MICALL2_3	25	PFKL_2	46	PCDH19_1	42	ZNF511_2	31	SPRED1_2	117
MICALL2_2	25	PLXNB2_3	46	PHC2_4	42	ZNF581_3	31	STRA13_1	117
MGAT4B_4	25	PPP2R3B_2	46	PLEKHG5_5	42	ADCY2_1	30	TNFAIP2_1	117
MEX3D_1	25	PTGDS_1	46	PLK2_4	42	AKT1_3	30	TRPM4_1	117
MEIS1_3	25	RAD9A_2	46	POFUT1_1	42	ANKRD13B_1	30	TSNARE1_1	117
MEIS1_2	25	RCAN1_2	46	POLR2L_1	42	ARHGDIG_1	30	ZBTB7B_1	117
MEIS1_1	25	RPS6KA2_1	46	POLRMT_2	42	ARL6IP6_2	30	ZFP41_1	117
MBD3_4	25	SAMD1_1	46	PSCA_1	42	ASMTL_2	30	ARHGEF2_4	116
LYL1_1	25	SERTAD4-AS1_2	46	PTGER1_1	42	ATP2B1_2	30	ASPHD1_1	116
LRRFIP1_4	25	SETBP1_1	46	PTPRA_2	42	ATP6V0E2_2	30	ASS1_1	116
LIME1_2	25	SNRPD3_2	46	PTPRCAP_1	42	AXIN2_2	30	ATP5I_1	116
LCN10_1	25	SP3_2	46	RAB40C_2	42	BBX_4	30	C8orf82_1	116
KRT80_1	25	SQSTM1_1	46	RAB40C_3	42	BIRC7_1	30	CDYL_1	116
KCNMA1_3	25	SULT1A3_2	46	RALBP1_3	42	C14orf80_1	30	CELF4_1	116
ITGA5_2	25	SYVN1_2	46	RBPJ_5	42	C17orf89_1	30	COL1A1_5	116
IP6K3_1	25	TBKBP1_2	46	RCE1_2	42	C1orf233_1	30	COL9A3_1	116
HOXC6_2	25	TCF12_2	46	RER1_1	42	C20orf112_2	30	DNPEP_1	116
HNRNPL_2	25	THEM6_1	46	RHBDL1_2	42	CCDC40_1	30	DUS1L_2	116
HMGA1_2	25	TIGD5_1	46	ROGDI_2	42	CCNL2_1	30	EIF4A1_2	116
HIC1_1	25	TPM1_2	46	RPL28_1	42	CPSF3L_4	30	FAM217B_1	116
GRTP1_1	25	TRIO_1	46	RTN4_3	42	DDX41_3	30	FLOT1_1	116
GRAMD4_1	25	TSNARE1_1	46	RUSC1_4	42	DGKE_1	30	HIPK3_1	116
GPX4_1	25	TSPAN5_3	46	RUSC1_5	42	DIABLO_1	30	IRX2_1	116
GPS1_2	25	UBE2I_3	46	SEPT11_1	42	DNAAF3_2	30	PARD6A_1	116
GPR137B_2	25	UGCG_2	46	SHC2_1	42	DOK1_4	30	PCSK4_1	116
GOLGA8B_2	25	WWC2_1	46	SIGIRR_2	42	EFCAB4A_1	30	PLCH2_2	116
GNB2_3	25	XPO1_4	46	SNTG2_1	42	EGR1_1	30	PTBP1_1	116
GATA2_1	25	ZBTB7C_1	46	TCF7_2	42	ENO3_1	30	PTHLH_4	116
GALNTL4_1	25	ZCWPW1_1	46	TFAP4_2	42	EPS8L2_4	30	PTPRU_2	116
FUOM_2	25	ZFPM1_1	46	TMCC2_1	42	ERC1_3	30	S1PR5_2	116
FOSB_2	25	ZIC3_2	46	TSPAN32_1	42	ESPN_3	30	SAMD3_1	116
FMNL1_2	25	ZNF786_1	46	TSSC4_1	42	FAM213B_3	30	SGMS1_1	116
FLNA_6	25	AC005003.1_1	45	TTC21A_1	42	FANK1_1	30	SUV420H1_2	116
FLNA_5	25	ACP1_1	45	TTC7A_2	42	FBXL19_1	30	TBXA2R_2	116
FHOD1_1	25	AGPAT2_1	45	WAC_3	42	GET4_1	30	TMCO3_1	116
FBLIM1_3	25	ANAPC2_1	45	YTHDF2_3	42	GPAA1_3	30	TSPAN4_3	116
FASN_2	25	ANKRD13D_2	45	ZCWPW1_1	42	GPAA1_4	30	TUBGCP6_2	116
FAM20A_2	25	APBA1_1	45	ZNF7_1	42	GPR126_2	30	UBE2J2_1	116
FAM195A_2	25	ARF1_1	45	ZNF821_3	42	GPS2_2	30	WFIKKN1_1	116
EXOC7_3	25	ARID3A_2	45	ABR_2	41	GRK5_1	30	ZNF821_3	116
ESRP1_1	25	BEND6_2	45	ACVRL1_1	41	HIRIP3_2	30	AP2A2_1	115
ERBB2_3	25	BOLA2B_2	45	ADARB1_2	41	HMGA1_2	30	APOPT1_1	115
EPS8L2_6	25	C17orf67_1	45	ARHGAP4_1	41	HNRPDL_2	30	ATP6V1E2_1	115
EPS8L2_2	25	CACNG7_1	45	ATP5I_2	41	HOXA5_1	30	BACH1_3	115
EPHB2_1	25	CAPNS1_3	45	ATPAF2_1	41	HSPA12A_1	30	BIRC7_1	115
EML2_2	25	CAPNS1_4	45	BIVM_2	41	HSPE1_1	30	C16orf48_1	115
ELF4_2	25	CBFA2T3_2	45	BNIP3_1	41	IGF2BP2_2	30	C19orf55_1	115
EIF4G2_5	25	CDK6_2	45	BRAT1_2	41	IRF7_1	30	C1orf145_1	115
EHMT1_3	25	CDKN1C_1	45	C14orf79_1	41	IRX4_1	30	C9orf89_1	115
EGFL7_2	25	CELF4_1	45	C15orf52_2	41	ISYNA1_3	30	CAMK1D_1	115
EFNA3_3	25	CHCHD7_1	45	C16orf74_1	41	KANSL1_2	30	CPT1C_1	115
DLEU1_1	25	CHD7_2	45	C1orf63_2	41	KCTD15_1	30	ENOPH1_1	115
DES_1	25	CNIH2_2	45	CACNB3_3	41	KIF13A_2	30	FAM72A_2	115
DCUN1D2_2	25	CNTFR_1	45	CACNG7_1	41	KREMEN2_1	30	GFOD1_2	115
CXCL16_2	25	COL2A1_1	45	CCNI2_1	41	LAMTOR2_1	30	GPAA1_2	115
CTBP1_5	25	CORO1A_2	45	CCNK_1	41	LIMCH1_1	30	GSTP1_4	115
CTBP1_1	25	CORO2B_1	45	CELF4_1	41	LOXL3_3	30	KCNQ5_1	115
CSF2_1	25	CRELD1_1	45	CFL1_1	41	LRRC14_1	30	LEPREL4_2	115
CRIP1_1	25	CSNK1D_5	45	CIC_2	41	MAMLD1_1	30	LPCAT1_1	115
COTL1_2	25	DDX31_2	45	CIRBP_2	41	MCM7_3	30	LTBP4_2	115
CORO1A_2	25	DFNB59_1	45	COX4I1_2	41	MDM2_2	30	MAP3K11_1	115
COL4A1_1	25	DNASE1L2_1	45	CSNK1G2_1	41	MFSD3_2	30	NACC2_1	115
CLDN15_2	25	DUSP4_1	45	DDX31_2	41	MSI2_2	30	NAGS_1	115
CLCF1_1	25	ELP5_1	45	DST_2	41	MSL3_4	30	NFIX_2	115
CIRBP_2	25	ELP5_2	45	DUSP6_1	41	MTL5_2	30	PGP_2	115
CHID1_4	25	FAM214A_2	45	EFCAB4A_1	41	MYO19_3	30	PISD_3	115
CEBPB_1	25	FAM76B_3	45	ELP5_2	41	NACC2_1	30	PLCL2_1	115
CDK5_1	25	FASN_1	45	ENO3_2	41	NEO1_1	30	PRKAR1A_5	115
CCNG2_2	25	GNAL_1	45	FASN_4	41	NFIB_1	30	PSMB9_3	115
CCDC78_1	25	GPR126_2	45	FBXL16_1	41	NME4_2	30	PTBP1_5	115
CCDC57_1	25	GSDMD_3	45	FGFR4_2	41	NPHP4_1	30	PTHLH_3	115
CBX4_1	25	HAGHL_1	45	FLNA_2	41	NR3C1_4	30	SLC4A2_5	115
CAMK2D_3	25	HAND2_2	45	FNDC3A_3	41	NUBP2_1	30	ST3GAL4_3	115
CAMK2B_2	25	HCN2_1	45	FUT11_3	41	PAIP1_2	30	TMEM88_1	115
C3orf58_2	25	HIP1R_3	45	G6PD_3	41	PAM_1	30	TRAF3_1	115
C19orf80_1	25	KDM2A_1	45	GADD45B_1	41	PARP10_1	30	ULK3_2	115
C19orf42_1	25	KIAA1211L_1	45	GATAD2A_1	41	PBX3_1	30	ABLIM2_1	114
C19orf24_2	25	KIF1C_1	45	GLYR1_1	41	PFN1_1	30	AP4S1_2	114
C14orf80_1	25	KIFC2_1	45	GPS1_2	41	PGRMC2_4	30	ATL2_2	114
C11orf93_3	25	LSP1_6	45	HEMK1_2	41	PIPOX_2	30	ATP13A1_2	114
C11orf93_2	25	MAP4K2_2	45	HMG20B_2	41	PLAU_3	30	C2CD4C_1	114
BIVM_2	25	MAZ_2	45	HSPA12A_1	41	PMP22_3	30	CDKN2A_4	114
BCL9L_1	25	MBD3_3	45	ISLR2_1	41	PRKAG2_2	30	CHTF18_3	114
BAIAP3_2	25	MBOAT7_3	45	ISYNA1_3	41	PROM1_4	30	CLSTN1_1	114
BAHD1_1	25	MBTD1_1	45	KIAA1211L_1	41	PTP4A3_2	30	CNIH2_1	114
ATP5I_1	25	MDK_1	45	KIF1C_1	41	RAB40C_2	30	CTBP2_2	114
ASPHD1_1	25	MMRN2_1	45	KIFC2_1	41	RBPJ_2	30	DOCK9_1	114
ARL6IP6_2	25	MXI1_3	45	L1CAM_1	41	RCCD1_3	30	EFCAB4A_3	114
ARID4B_3	25	NR4A1_5	45	LRRK1_1	41	RHBDF1_1	30	EMD_1	114
AP2A2_1	25	PARD3B_1	45	LSP1_3	41	RHOT2_3	30	ETFB_1	114
ANO7_1	25	PIGP_2	45	LTBR_3	41	RPL8_3	30	ETV2_1	114
ANKRD13D_4	25	PMP22_3	45	MAPK8IP3_4	41	RRAGD_2	30	FAM102A_1	114
ALDOA_5	25	PRIMA1_1	45	MBOAT7_3	41	SBNO2_3	30	FAM213B_1	114
AK4_3	25	PRKACA_1	45	METRNL_1	41	SERTAD4-AS1_2	30	FAM22D_2	114
AIM1L_1	25	PSMB9_3	45	MGAT4B_1	41	SHOX_1	30	GADD45B_1	114
ADRM1_3	25	PTH1R_2	45	MVD_3	41	SLC1A5_2	30	HYAL2_2	114
ADRBK1_2	25	PTPRCAP_1	45	MZT2B_3	41	SLC25A29_1	30	KDM6B_1	114
ADD3_2	25	RNF145_3	45	NDRG2_3	41	SLC25A5_2	30	KIF1A_1	114
ACTG1_2	25	RNF145_4	45	NME3_1	41	SLC4A2_4	30	LAMTOR2_2	114
AC021066.1_1	25	RNH1_2	45	NME3_2	41	SLCO4A1_1	30	LRRC32_2	114
AC004258.1_1	25	RPUSD1_1	45	NR2C2_1	41	SOCS2_3	30	LTB4R_1	114
ABCA2_2	25	SHARPIN_1	45	OBSL1_3	41	SPHK2_2	30	MOB3A_1	114
ZNHIT1_1	24	SLC35E2_2	45	PAIP1_2	41	SPOCK1_2	30	NADK_4	114
ZNF821_3	24	SLC35E2B_1	45	PARD6A_1	41	SRCAP_2	30	NRG1_3	114
ZIC1_1	24	SMAD4_2	45	PCSK7_2	41	SRGAP1_1	30	NTRK1_1	114
ZBTB16_1	24	SNRPD2_2	45	PDLIM2_1	41	ST3GAL4_3	30	ODZ3_2	114
WSCD1_2	24	SOD2_2	45	PHF12_2	41	STK24_1	30	PAOX_1	114
WNT5A_1	24	SP4_2	45	PLCXD1_1	41	SUV420H1_1	30	PAX5_1	114
WDR90_2	24	SPG7_4	45	PLEKHA2_2	41	SYCP2_1	30	PBX2_3	114
WDR60_2	24	SPON2_2	45	PRIMA1_1	41	TACC1_4	30	PCNA_1	114
VWA1_1	24	STX10_1	45	PRKCSH_7	41	TBCB_1	30	SGSH_1	114
VPS28_1	24	SUSD4_1	45	PTBP1_3	41	TEAD4_2	30	SH3D21_2	114
VASP_3	24	SYNGR3_2	45	PUSL1_1	41	TLE3_1	30	SIPA1_4	114
VASH1_1	24	TBCB_2	45	PYY_1	41	TMEM63A_1	30	SMARCA2_2	114
USP49_2	24	TBCC_2	45	RASGRP2_4	41	TMPRSS2_2	30	SSBP4_1	114
UNC13D_3	24	TCEA2_1	45	RELT_2	41	TPPP3_1	30	SSH3_2	114
UBXN6_2	24	TOB2_1	45	RGS10_1	41	ULK3_2	30	TAF4_1	114
UBE2J2_1	24	TSEN34_1	45	SGK1_5	41	USF2_2	30	TNFRSF14_5	114
TUBGCP6_2	24	TXNDC17_2	45	SIX5_1	41	VEZT_2	30	TOX2_2	114
TSSC4_1	24	UQCRH_1	45	SLC22A4_2	41	WAC_2	30	WDR90_1	114
TSNARE1_2	24	XRCC3_1	45	SLC25A5_2	41	WSCD1_2	30	ZBTB7C_1	114
TSEN34_1	24	YIPF2_1	45	SLC4A2_4	41	XPNPEP3_1	30	ZNF696_1	114
TRMT112_2	24	ZNF516_1	45	SLCO5A1_2	41	ZBTB25_2	30	ADPRHL2_1	113
TREX1_3	24	ABCA2_2	44	SMARCA4_2	41	ZBTB7A_1	30	ARHGEF19_2	113
TRAF3_1	24	ADAMTSL5_2	44	SPG7_3	41	ZNF598_2	30	ARHGEF40_1	113
TP53I13_2	24	ADCK4_1	44	SPINT1_3	41	ZYX_3	30	ARL6IP6_2	113
TOB2_1	24	ADCY2_1	44	SPON2_2	41	ABCA2_2	29	ATP13A1_3	113
TMEM74B_1	24	AK4_2	44	SS18L1_1	41	ADD3_3	29	BMPER_1	113
TINAGL1_1	24	AKT1_4	44	STC2_2	41	ALDOA_5	29	C16orf74_1	113
TIE1_3	24	AMOTL2_3	44	STUB1_1	41	ANKRD36C_1	29	C8orf42_1	113
THBS3_2	24	APRT_1	44	STXBP5_1	41	ANP32B_2	29	CABP4_1	113
TENC1_2	24	ARHGAP4_2	44	SYTL1_2	41	ANP32E_3	29	CCDC88C_1	113
TBXAS1_2	24	ARHGEF25_2	44	TBC1D5_1	41	ARFGAP1_2	29	CITED1_2	113
TAPBPL_2	24	ARID4B_3	44	TBCB_2	41	ARHGEF11_1	29	COL1A1_7	113
TAPBP_3	24	ATPAF2_1	44	TCIRG1_2	41	ARHGEF11_2	29	DGAT1_2	113
STX16_2	24	BCL2L11_1	44	TMEM74B_1	41	ARL16_1	29	DNAI1_1	113
STK35_1	24	C11orf93_2	44	TMEM80_2	41	ATP5I_2	29	DNAJB6_2	113
STAU2_2	24	CAMKK1_1	44	TPCN2_2	41	AXIN1_1	29	EPS8L2_6	113
SSBP2_2	24	CAPRIN1_2	44	TSNARE1_2	41	BBX_3	29	FAM120AOS_2	113
SREBF1_3	24	CEP104_1	44	TSPAN4_6	41	BCL2L1_2	29	FBXL6_1	113
SNCG_1	24	CHTF8_2	44	UGP2_2	41	BRD3_2	29	FGF11_1	113
SNCAIP_3	24	CSNK2A2_1	44	UGP2_3	41	BRPF3_2	29	GLUL_2	113
SNAP47_2	24	CTDSPL_1	44	UVSSA_1	41	C11orf68_1	29	GPC1_1	113
SMAD2_4	24	DEGS1_2	44	YBX1_2	41	C22orf29_1	29	GYLTL1B_2	113
SLC4A2_5	24	DGAT1_2	44	YWHAZ_5	41	CACNA1G_1	29	HMG20B_2	113
SH3TC1_3	24	DHRSX_2	44	ZBTB16_2	41	CBS_2	29	IFT140_1	113
SEPT9_7	24	DOCK9_1	44	ZGPAT_1	41	CCDC57_1	29	IRF7_1	113
SEPT9_10	24	DRAM2_2	44	ZNF532_3	41	CCNF_1	29	LIME1_1	113
SEPT6_1	24	DRAP1_1	44	ZNF710_1	41	CDC42_2	29	LSMD1_1	113
SEPT5_3	24	DUSP16_2	44	AGAP3_2	40	CDH3_3	29	MYLPF_1	113
SEPT11_1	24	DUSP2_1	44	AK1_2	40	CDKN2A_4	29	PFKFB3_2	113
SECTM1_3	24	EFEMP2_3	44	AP4M1_1	40	CDYL_1	29	PLEC_3	113
RPS6KA4_2	24	EMD_2	44	ARFRP1_2	40	CELF4_1	29	SLC22A3_2	113
RNPS1_1	24	FAM120AOS_2	44	ATN1_2	40	CHAD_1	29	SLC9A5_1	113
RNH1_3	24	FAM195A_1	44	BCL2_3	40	CHTF8_2	29	SP5_1	113
RHOD_1	24	FAM213B_3	44	BCL2L1_3	40	COL1A1_8	29	SUN2_3	113
REEP6_1	24	FAM60A_3	44	BRI3_3	40	COL4A2_1	29	TBXAS1_2	113
RASGEF1A_1	24	FBXL6_2	44	C12orf23_2	40	CORO2B_1	29	TRIM71_1	113
RAPGEF3_3	24	FGF11_1	44	C21orf33_2	40	CPSF7_2	29	TSEN34_1	113
RAP1GAP_2	24	FOXP1_2	44	C3orf72_1	40	CRYZL1_1	29	ABCA2_2	112
RAP1GAP_1	24	G6PD_4	44	CACUL1_1	40	CYB561_2	29	ACADVL_2	112
RAC3_1	24	GAL3ST1_2	44	CCDC24_2	40	CYP26B1_1	29	ATP6V0E2_2	112
PTPRU_2	24	GRHL1_2	44	CHID1_4	40	DSCR3_3	29	CDK10_2	112
PTPRA_2	24	GSC2_1	44	CIRBP_7	40	EFNA1_1	29	CHST15_2	112
PTMS_3	24	IFITM10_3	44	CISD1_1	40	EHBP1L1_1	29	COL1A1_2	112
PTMS_2	24	IRS1_1	44	CNR1_1	40	EIF4A1_3	29	CYB561_1	112
PTHLH_4	24	KCTD15_2	44	CRIP2_1	40	EIF4G2_6	29	DUSP4_1	112
PTH1R_2	24	KHK_1	44	CRLF1_1	40	ELF2_1	29	EFCAB4A_1	112
PSMA1_1	24	KIF13A_2	44	CSAD_3	40	ELOVL1_3	29	FAM214A_3	112
PRODH_2	24	KTN1-AS1_1	44	CTBP1_1	40	EPM2A_2	29	FNDC3A_3	112
PQLC1_1	24	LRRC26_1	44	DCXR_4	40	EPS8L2_7	29	FNDC3A_4	112
PPAN-P2RY11_1	24	LTBP3_1	44	EEF1G_2	40	EZR_2	29	FUT8_2	112
PPAN_1	24	LY6D_1	44	EFCAB4A_3	40	FAM173A_2	29	GBX2_1	112
POU3F1_1	24	LY6D_2	44	EIF1AD_1	40	FAM212B_3	29	GIGYF1_1	112
POLR2L_1	24	MAPK8IP3_3	44	ELP5_1	40	FAM72A_1	29	GNAL_1	112
POLR2E_2	24	MBNL3_2	44	ERBB2IP_1	40	FAM72D_1	29	HCFC1_1	112
PLEKHG4_2	24	MNT_1	44	GCGR_1	40	FAM89A_1	29	HIPK2_1	112
PLCXD1_1	24	MZT2B_2	44	GCH1_2	40	FES_2	29	KLF13_1	112
PLCL2_1	24	NAP1L4_2	44	GGPS1_1	40	FLNA_3	29	LRRC45_1	112
PLCH2_2	24	NCAPH2_1	44	GNAL_1	40	FNDC4_2	29	NCOR2_1	112
PLCH2_1	24	NELF_1	44	GNAQ_1	40	GAD1_1	29	NFKBIA_2	112
PKNOX2_1	24	NFIB_1	44	GNAS_2	40	GADD45B_1	29	NOTUM_1	112
PIGZ_2	24	NFKBIA_2	44	GSTP1_4	40	GLUL_2	29	ORAI3_1	112
PIGP_3	24	NT5DC2_2	44	GUK1_3	40	GPS1_2	29	OTX1_1	112
PIGP_2	24	NTM_1	44	HMGB2_3	40	HES3_1	29	PER2_2	112
PHF15_2	24	OTX1_1	44	HOXA7_1	40	HNRNPU_2	29	PFN1_1	112
PDIA2_1	24	PBX2_3	44	HSPE1_2	40	HRC_1	29	PNMA2_1	112
PDGFC_1	24	PCSK4_1	44	IL17RB_1	40	HTT_1	29	PTBP1_3	112
PDE8A_1	24	PER2_2	44	INPP5K_2	40	IDH3G_1	29	RAB34_5	112
PATZ1_2	24	PIDD_3	44	KAT6B_2	40	IRF7_2	29	RGL2_4	112
OTUD4_3	24	PLEKHN1_1	44	KCNG1_1	40	KATNB1_2	29	RHOT2_1	112
OSM_1	24	POLR1D_1	44	KREMEN2_1	40	KCNMA1_3	29	RNPS1_2	112
NSD1_1	24	PPM1H_2	44	LAMA5_3	40	KCNMA1_4	29	SCUBE1_1	112
NPTX1_1	24	PREX1_1	44	LCN10_2	40	KCNQ2_1	29	SLC4A2_6	112
NPHP4_2	24	PRICKLE1_6	44	LPAR1_3	40	LAMA5_1	29	SYT8_2	112
NOL3_1	24	PRKCE_1	44	LRSAM1_3	40	LBH_1	29	TNFSF13_2	112
NFKBIA_2	24	PTBP1_5	44	LTBP3_2	40	LCOR_2	29	TUBGCP2_2	112
NFKB2_2	24	PTGES3L_1	44	MAN1A2_1	40	LIMS2_4	29	ALG11_1	111
NAB1_3	24	PUSL1_2	44	MARK3_2	40	LITAF_3	29	ARFRP1_2	111
MYLK_3	24	RABL6_1	44	MAZ_2	40	LRRC45_1	29	ARHGEF19_3	111
MYH11_1	24	RAPGEF3_3	44	MIB2_3	40	LRSAM1_2	29	B4GALT2_3	111
MTX1_2	24	REST_3	44	MLL5_2	40	LSP1_5	29	CBFA2T3_1	111
MTL5_2	24	REXO1_2	44	MOB3A_1	40	LZTS2_5	29	CBFA2T3_2	111
MTA2_3	24	RGMA_2	44	MTA1_2	40	MAPK12_1	29	CDV3_3	111
MSL3_3	24	RHBDF1_1	44	NELF_1	40	MAPK4_1	29	CHID1_4	111
MRPS34_1	24	RNPS1_3	44	NRG1_3	40	MBOAT7_2	29	CPSF3L_4	111
MRPL14_1	24	ROGDI_3	44	NT5DC2_2	40	MLL3_1	29	CSNK1G2_4	111
MMRN2_1	24	RPL36AL_1	44	NXN_2	40	MLL5_2	29	DCUN1D2_2	111
MKNK2_2	24	RPL8_3	44	PABPC1_1	40	MLLT6_1	29	ENO3_2	111
MBNL3_2	24	SDC1_2	44	PAX6_2	40	MMEL1_1	29	FES_2	111
MAP3K8_2	24	SDCCAG8_1	44	PDGFC_2	40	MPDU1_1	29	GABRB2_1	111
MAP2K3_1	24	SEH1L_2	44	PEX10_1	40	NR3C1_5	29	HDAC10_2	111
MAGED1_2	24	SEPT1_1	44	PFKFB3_2	40	NR4A1_2	29	HP1BP3_2	111
MAF1_2	24	SEPT6_2	44	PHRF1_1	40	NR4A2_2	29	IRF2BP2_1	111
LTBP3_3	24	SETD8_4	44	PIM3_1	40	NT5C_3	29	KCTD1_3	111
LSP1_2	24	SIPA1_4	44	PIP5KL1_4	40	OTUD4_1	29	KHNYN_1	111
LRP1_1	24	SLC4A2_6	44	PLCB4_2	40	P2RY11_1	29	KRT7_1	111
LIMD2_3	24	SNAP47_2	44	PSMA7_1	40	PABPC1_1	29	LTBP3_1	111
LIMD2_2	24	SNTG2_1	44	PSME1_2	40	PACS2_2	29	LY6D_2	111
LEFTY1_1	24	SVIL_1	44	RAPGEF3_5	40	PANX2_1	29	MADCAM1_2	111
KRT19_1	24	THRB_1	44	RGS19_2	40	PATZ1_1	29	MAF1_1	111
KLHDC4_2	24	TMEM200B_1	44	RGS9BP_1	40	PDIK1L_2	29	MGAT1_7	111
KLHDC3_1	24	TNFRSF14_2	44	ROGDI_3	40	PDLIM2_2	29	MTA1_2	111
KLF12_1	24	TOX2_2	44	RP11-345J4.5_1	40	PHF21A_4	29	NDRG2_3	111
KIAA1984_2	24	TPM2_2	44	RTEL1_2	40	PHLDB1_2	29	PCYT2_2	111
KDM2A_1	24	TRAF4_2	44	SCARF2_1	40	PIGL_1	29	PIGP_2	111
KCNH2_2	24	TUBGCP2_1	44	SEPT1_1	40	PLCXD1_1	29	RALGPS1_2	111
JARID2_1	24	U2AF2_2	44	SFXN5_3	40	PLEC_3	29	RPL7A_2	111
JAKMIP3_1	24	VAPA_3	44	SGK1_6	40	PLEKHA2_2	29	RTKN_3	111
IRAK1_1	24	VDAC2_2	44	SHARPIN_2	40	PLEKHG3_2	29	SEPT6_2	111
IPO4_2	24	WDR27_2	44	SLC16A2_1	40	PLK2_4	29	SET_3	111
INHA_1	24	WNT7A_1	44	SLC52A2_1	40	POLD1_1	29	SMAD1_4	111
INF2_1	24	ZBTB7A_1	44	SLCO3A1_1	40	PRIMA1_1	29	SMPD4_1	111
IGF1R_1	24	ZNF706_2	44	SMAD1_4	40	PTHLH_4	29	STK24_1	111
HRAS_1	24	ABCB6_2	43	STK25_3	40	PTTG1IP_1	29	UCKL1_1	111
HP1BP3_3	24	ADRM1_2	43	TET2_2	40	PXDC1_2	29	XRCC3_1	111
HMGA1_1	24	ALKBH4_1	43	TFAP4_1	40	RBPJ_5	29	ACBD4_1	110
HIPK3_1	24	ANKRD16_1	43	TFDP1_3	40	RFTN1_2	29	ADAP1_2	110
HEY2_1	24	ANKRD20A1_1	43	TJP1_2	40	RHBDF1_3	29	AP3D1_3	110
HES5_1	24	ARHGEF40_1	43	TMEM143_1	40	RNF103_2	29	AP4M1_2	110
HERC3_2	24	ASPHD1_1	43	TMEM150A_2	40	RNF38_3	29	ARHGAP4_1	110
HDAC3_1	24	ATP6V1E2_1	43	TMSB4XP4_1	40	RNH1_2	29	ARHGEF4_2	110
GUK1_7	24	BIVM_2	43	TNNI2_2	40	RNPEP_2	29	ARID3A_2	110
GUK1_6	24	BNIP3_1	43	TNNT1_6	40	RPL36AL_1	29	ASCL2_1	110
GPR137_5	24	C8orf42_1	43	TNNT3_1	40	RPS2_2	29	ATF3_1	110
GPHN_2	24	CCDC114_1	43	TRIO_1	40	SECTM1_2	29	AUTS2_2	110
GNAQ_1	24	CCDC144A_1	43	TSKU_3	40	SEPT5_3	29	AXIN2_2	110
GLCCI1_2	24	CCNI2_1	43	UBE3C_2	40	SET_2	29	BCORL1_1	110
GGPS1_1	24	CDK10_1	43	UCN2_1	40	SETBP1_1	29	C16orf86_1	110
G6PD_3	24	CDKN2A_3	43	WDR5_1	40	SHARPIN_1	29	CARS2_5	110
FSTL3_2	24	CEBPB_1	43	YBX2_1	40	SIGIRR_3	29	CTU2_1	110
FGFR1_4	24	CIRBP_5	43	ZDHHC24_1	40	SIN3A_3	29	DNAJC22_1	110
FGFR1_3	24	CRYZL1_1	43	ZHX3_2	40	SIN3A_4	29	FAM60A_3	110
FGF11_2	24	CSNK1D_3	43	ZMIZ1_1	40	SIPA1_4	29	FOXP1_2	110
FERMT2_2	24	CTBP1_5	43	ABR_4	39	SLC17A7_1	29	GATA4_1	110
FBXO11_1	24	DBN1_2	43	ACAP3_2	39	SLC4A2_6	29	HMHA1_2	110
FBRSL1_2	24	DCAF17_2	43	ACP1_1	39	SLC9A5_1	29	IDH3G_1	110
FASTK_2	24	DCXR_4	43	AGPAT2_1	39	SLCO3A1_1	29	KAT6B_2	110
FAM3A_1	24	DDHD1_2	43	AKAP1_1	39	SMAD7_1	29	LOXL3_3	110
FAM25A_1	24	DHRS3_3	43	AMN_2	39	SPINT1_3	29	MAN1A2_2	110
FAM213B_3	24	DIABLO_1	43	APOLD1_1	39	SPRED1_2	29	MIB2_3	110
FAM213B_2	24	DNMT3A_4	43	ARHGAP5_3	39	SSH3_2	29	MMRN2_1	110
FAM189B_3	24	DOK1_4	43	ARHGEF25_2	39	ST3GAL6_3	29	MPC2_2	110
FADS2_1	24	DUS1L_2	43	ATP5I_1	39	STARD7_2	29	MSL1_2	110
EXOC3L1_2	24	EIF4G2_3	43	BEND6_2	39	STK10_2	29	NR4A1_5	110
ESPN_1	24	ENO3_1	43	BRD3_2	39	TBCD_1	29	NTNG2_1	110
EPN3_2	24	ESRP1_1	43	C16orf86_1	39	TIGD5_1	29	PHF10_1	110
EML3_2	24	FAM83H_1	43	C19orf26_2	39	TMEM80_2	29	PPARA_1	110
EIF4G2_4	24	FASN_2	43	C19orf55_1	39	TNFRSF14_4	29	PPP2R5C_1	110
EIF4A1_3	24	FBXO36_1	43	C8orf42_1	39	TNFRSF19_3	29	RAB11FIP4_1	110
EFEMP2_2	24	GABRB3_2	43	CAPN1_5	39	TNK1_2	29	RAPGEF3_5	110
EEF1A2_1	24	GADD45B_1	43	CCDC88B_2	39	TRAF3_1	29	REEP6_1	110
DNAJB5_2	24	GALNT1_2	43	CCNG2_2	39	TSEN34_1	29	RILP_2	110
DNAJB5_1	24	GNB2_3	43	CD63_3	39	UBE2D2_1	29	SEPT2_4	110
DGAT1_3	24	GPR137B_1	43	CEP57_2	39	USF2_1	29	SEPT6_1	110
DES_2	24	GPSM3_1	43	CFL1_3	39	VPS51_2	29	SLC25A22_2	110
DCAF5_2	24	HEBP2_2	43	CLPTM1L_2	39	WDR5_1	29	SLCO4A1_1	110
CXorf40B_1	24	HEY2_1	43	COL2A1_1	39	ZMYM5_1	29	TFAP2A_4	110
CXCL16_1	24	HSD11B1L_2	43	CPD_2	39	ZNF503-AS2_1	29	TFAP2A_5	110
CSNK1G2_4	24	HSF4_2	43	CPEB1_1	39	ZNF746_1	29	TRIM52_1	110
CRABP2_1	24	HSPE1_2	43	CPLX2_3	39	AATK_1	28	TSPAN32_1	110
CPNE7_1	24	IGF2BP2_2	43	CRELD1_1	39	ABCA3_1	28	TTC9C_2	110
COL1A1_6	24	INF2_1	43	CSNK1D_3	39	ACBD5_3	28	USP39_1	110
COL16A1_2	24	IRS2_1	43	CTNNB1_1	39	ACRC_1	28	WDR45L_2	110
CNOT3_2	24	ITGA4_2	43	CYP26A1_1	39	ADAMTS1_1	28	ACE_1	109
CLPTM1L_2	24	LIMD2_3	43	DCUN1D2_1	39	ADRA2C_1	28	AGPAT3_1	109
CELF4_2	24	MAF1_2	43	DEAF1_2	39	AGPAT3_1	28	AKAP1_1	109
CEBPA_1	24	MAPK13_4	43	DGKQ_1	39	ANKRD13D_2	28	ARL16_1	109
CDIPT_1	24	MCOLN2_2	43	EGR2_1	39	APAF1_1	28	C11orf21_1	109
CD63_4	24	METRN_2	43	EIF4G1_2	39	ARHGAP4_2	28	C1orf159_1	109
CCHCR1_2	24	MEX3D_1	43	ENTPD2_1	39	ATL2_2	28	CTAG1A_1	109
CAMTA2_2	24	MFSD11_1	43	EPN3_2	39	ATP6V0B_2	28	CTAG1B_1	109
CAMK2D_2	24	MGAT4B_1	43	ESR2_1	39	ATP6V1E2_1	28	CTBP2_1	109
CALML5_1	24	MXRA8_2	43	ESRP2_2	39	ATXN7_1	28	DHRS3_3	109
CABLES2_1	24	MYH11_1	43	ETV2_1	39	B3GALNT1_3	28	ESRP2_2	109
C21orf58_1	24	NACC2_1	43	FAM76B_2	39	B9D1_1	28	GMEB2_1	109
C1orf159_1	24	NAIF1_2	43	GALE_2	39	BBX_5	28	HES2_1	109
C19orf55_1	24	NFATC1_1	43	GPR126_2	39	C11orf93_2	28	HES3_1	109
C19orf24_1	24	NFKB1_2	43	GSK3B_2	39	C16orf48_1	28	KRT17_2	109
C14orf37_1	24	NGEF_2	43	HAGHL_2	39	C17orf49_3	28	MBOAT7_3	109
C11orf21_1	24	NR3C2_1	43	HEATR7A_1	39	C19orf38_1	28	MMEL1_1	109
BDNF_3	24	NR4A1_4	43	HIPK3_1	39	C1orf145_1	28	NFKB1_2	109
BAMBI_2	24	NTRK2_4	43	HTATSF1_2	39	C20orf72_2	28	P4HB_3	109
BACE2_1	24	NUDT16L1_1	43	IFITM10_1	39	CBX3_2	28	PASK_2	109
AXIN2_2	24	PCOLCE_3	43	ING2_1	39	CCNL1_3	28	PHF19_4	109
ATL2_2	24	PCSK7_2	43	INTS1_2	39	CCNL1_4	28	PHLDA3_2	109
ASCL2_1	24	PDGFC_2	43	KCNT1_1	39	CCT7_1	28	PPP1R3E_2	109
ARL4C_2	24	PHF2_1	43	KEAP1_2	39	CD151_2	28	ROGDI_3	109
ARID3A_1	24	PHLDA2_1	43	KIF26B_1	39	CDK6_2	28	RTN4_3	109
ARHGAP5_2	24	PLEKHG3_2	43	KLHDC4_2	39	CDKN2A_2	28	SEPT11_1	109
ARHGAP27_3	24	PNCK_3	43	LZTS2_4	39	CDKN2A_3	28	SLC52A2_1	109
ARF3_4	24	PPDPF_1	43	MEX3D_1	39	CDYL2_1	28	SMAD2_3	109
AQP1_1	24	PPP1R13B_1	43	MLLT6_1	39	CHRND_1	28	SMAD3_1	109
APCDD1_1	24	PPP4R1_1	43	MPC1_1	39	CNOT7_1	28	SUMO3_1	109
ANO9_1	24	PRDX5_1	43	MYO19_3	39	COL1A1_4	28	SUV420H1_1	109
ANKRD20A1_1	24	PRSS22_2	43	NAA10_2	39	COL1A1_7	28	TMEM86B_1	109
AKT1S1_3	24	PTCHD2_1	43	NAB1_3	39	COL6A1_2	28	UFSP1_1	109
ACTN1_4	24	RAB40C_3	43	NADK_5	39	COL9A2_2	28	ZFPM1_1	109
ACTA1_1	24	RALGPS1_2	43	NCAPD3_2	39	CRABP2_2	28	ABCB6_2	108
ACE_1	24	RASA4_2	43	NDUFA13_2	39	CRIP1_1	28	ADARB1_2	108
ZNF70_1	23	RASA4B_2	43	NPAS2_1	39	CSNK1D_2	28	ADRA2C_1	108
ZNF664_2	23	RBP4_3	43	NR3C2_1	39	CTBP2_2	28	ANKRD12_2	108
ZNF503-AS2_1	23	RCE1_2	43	NRBP2_1	39	CTHRC1_2	28	ANKRD20A1_1	108
ZGPAT_2	23	RET_1	43	NTRK1_1	39	CUL1_1	28	ARVCF_1	108
ZDHHC8_1	23	RHBDL1_1	43	OPRL1_1	39	DALRD3_2	28	ATXN7L3_2	108
YBX2_1	23	RP11-345J4.5_1	43	PCBP4_3	39	DCUN1D2_2	28	BACH1_2	108
YBX1_2	23	RPL28_1	43	PDE2A_1	39	DCXR_3	28	BRSK2_1	108
WSB2_2	23	RTN4R_1	43	PDE6B_2	39	DDX17_2	28	C3orf72_1	108
WEE1_3	23	SCAF8_2	43	PDGFC_1	39	DDX31_2	28	CISD1_1	108
WDR6_2	23	SEBOX_1	43	PEPD_2	39	DDX54_1	28	CRELD1_1	108
VGF_1	23	SHC2_1	43	PHC2_3	39	DEGS1_2	28	CTBP1_4	108
VDAC1_1	23	SLC29A1_3	43	PHPT1_2	39	DGAT1_1	28	DAB2IP_3	108
VARS2_3	23	SLC4A11_1	43	PIGP_1	39	DPP7_2	28	DDIT4_3	108
USP39_1	23	SMAD3_1	43	PISD_3	39	DUSP1_1	28	DGCR6L_1	108
USB1_1	23	SNX25_1	43	PTBP1_2	39	EFCAB4A_4	28	FES_1	108
UNC13D_2	23	SPG7_3	43	RABL6_2	39	ESRP2_1	28	GNAS_6	108
UGP2_2	23	SPOCK1_2	43	RAPGEF3_4	39	FADS3_1	28	GNB1_1	108
UBFD1_2	23	ST14_1	43	RBBP6_3	39	FAM217B_1	28	GNB2_3	108
TYRO3_1	23	STK35_1	43	RBBP6_4	39	FAM60A_3	28	GPHN_2	108
TWIST2_1	23	STT3B_2	43	RFFL_2	39	FAM76B_3	28	GPR132_1	108
TTLL12_1	23	SYT8_2	43	RIN1_2	39	FBXL14_1	28	KLHDC4_2	108
TRMT61A_1	23	SYVN1_3	43	RNF145_4	39	FBXL16_1	28	KREMEN2_1	108
TRIP6_1	23	TCF7_1	43	RNF38_3	39	FRMD6_3	28	LLGL2_1	108
TRIO_1	23	TGIF1_6	43	RNH1_3	39	GATA3_1	28	LTBP3_3	108
TPI1_3	23	TH_2	43	RRP1B_1	39	GFOD1_2	28	LYL1_2	108
TP73_1	23	TNFRSF14_1	43	RTKN_3	39	GNAS_2	28	MPDU1_1	108
TNKS1BP1_3	23	TNNI2_2	43	S100A10_2	39	GPC1_1	28	NPAS2_1	108
TNFSF13_3	23	TPPP3_1	43	SCO2_2	39	GPR157_2	28	NRSN2_2	108
TMPRSS3_2	23	TPT1_2	43	SFTPD_1	39	GRSF1_2	28	NUDT8_1	108
TMEM92_1	23	TRIB1_1	43	SGMS1_1	39	HEBP1_1	28	OBSL1_3	108
TMEM198_1	23	TRIP12_2	43	SIPA1_3	39	HEMK1_1	28	PFKL_2	108
THPO_1	23	TTC21A_1	43	SOX18_1	39	HLA-F_5	28	PLAU_4	108
TFEB_5	23	TUBGCP6_2	43	SPON2_1	39	HOXA9_1	28	PPM1L_2	108
TFAP2C_1	23	UBE2F_2	43	SRCAP_2	39	HSD11B1L_2	28	PTPN7_3	108
TACC1_4	23	UTP18_1	43	SSBP4_1	39	HSF4_2	28	PTPRCAP_1	108
TAB2_1	23	WNT7B_1	43	ST6GAL1_3	39	IL17RC_1	28	RAB40C_1	108
SYTL1_2	23	ZBED1_1	43	STX10_1	39	INTS1_2	28	SEPT9_10	108
SYT6_1	23	ZBED1_2	43	SYT15_1	39	KANK1_2	28	SLC22A18_2	108
SYNGR3_2	23	AK5_2	42	SYT8_2	39	KIAA0319L_2	28	SOX6_2	108
STX1B_2	23	AKAP1_1	42	TAGLN2_4	39	KRAS_2	28	TFAP4_2	108
STC2_2	23	AP4M1_2	42	TBL1X_3	39	KRTCAP3_2	28	TSSC4_1	108
SSR4_2	23	AP4S1_2	42	TBX2_1	39	LAMA5_2	28	UNC13D_4	108
SS18L1_1	23	ARL6IP4_2	42	THRB_1	39	LCN10_2	28	AC005003.1_1	107
SREBF1_2	23	ARL6IP4_3	42	TNFRSF6B_1	39	LRRC14_2	28	ADAM8_1	107
SPON2_3	23	ARPC1B_5	42	TNRC6B_2	39	LSM14B_1	28	ADAMTSL5_1	107
SPATA20_2	23	ATAD3A_2	42	TNXB_2	39	LSM7_1	28	AMN_2	107
SLCO4A1_1	23	ATG12_2	42	TP53I11_2	39	LTB4R_1	28	ATAD3A_2	107
SLC6A8_1	23	BACH1_3	42	TRIB1_2	39	LTBP4_2	28	AUP1_2	107
SHKBP1_1	23	BAIAP3_2	42	TRMT2A_2	39	LTBR_2	28	BAIAP3_1	107
SHARPIN_1	23	C12orf23_2	42	TSEN34_2	39	MAMDC4_1	28	BRD9_2	107
SEPT9_4	23	C16orf7_2	42	TXNDC16_1	39	MAP3K11_1	28	C19orf6_2	107
SEPT5_2	23	C16orf86_1	42	VEGFA_3	39	METRNL_1	28	C1orf233_1	107
SBNO2_3	23	C17orf70_1	42	VGLL4_3	39	MFSD3_1	28	CCNF_1	107
S100A2_2	23	C3orf72_1	42	WNT7A_1	39	MGAT4B_2	28	CHL1_3	107
RUSC1_3	23	C3orf72_2	42	XPO1_4	39	MLLT6_2	28	CIZ1_4	107
RTN4R_1	23	C4orf36_3	42	YJEFN3_1	39	MLST8_3	28	CRAMP1L_1	107
RPS6KA3_1	23	CCNG2_2	42	ZNF511_2	39	MMS19_1	28	CTBP2_3	107
RPL7_1	23	CEND1_1	42	ZNF646_1	39	MOB3A_1	28	DIABLO_1	107
RPH3AL_3	23	CIC_2	42	ZNF786_1	39	MRPL18_1	28	ENTHD2_3	107
RINL_1	23	CIRBP_2	42	ZSWIM6_1	39	MSL3_1	28	ESRRA_2	107
RHBDL1_2	23	CNOT3_2	42	ABCA7_3	38	MTRR_2	28	HEATR2_2	107
RGS12_6	23	CREB1_1	42	ABLIM2_1	38	NAT9_2	28	HOXA5_1	107
REXO1_2	23	CXorf40B_1	42	ADSSL1_1	38	NDUFA13_1	28	HSPB11_2	107
REV3L_3	23	DCAF5_2	42	AEBP1_2	38	NDUFA13_2	28	IRS2_1	107
REEP4_1	23	DGKE_1	42	AFF3_5	38	NFIX_2	28	JARID2_1	107
RDH10_2	23	DPY19L3_2	42	BCAP31_1	38	NFKBIA_2	28	KCNT1_1	107
RCOR3_3	23	DUSP10_1	42	BCL9_1	38	NTRK3_2	28	KTN1-AS1_1	107
RAD23B_2	23	DUSP6_1	42	BEND3_1	38	OST4_1	28	LMF1_1	107
RAB26_2	23	EIF1AD_1	42	BMPER_1	38	OVCA2_1	28	LMNB2_2	107
PYY_1	23	ELOVL1_3	42	C1orf122_2	38	PALD1_1	28	LRP2BP_1	107
PRX_1	23	ESRRA_2	42	CACNA2D2_2	38	PCBP1_1	28	MYO1C_1	107
PRSS22_1	23	EXT1_2	42	CALML4_2	38	PDP1_2	28	NPHP4_1	107
PRR16_2	23	FADS2_1	42	CAMK2D_2	38	PHF13_1	28	NREP_4	107
PRKDC_1	23	FAM134A_1	42	CAPN14_1	38	PIGG_2	28	NTRK2_4	107
PRKCZ_1	23	FASN_3	42	CBFA2T3_2	38	PIGP_2	28	NXN_2	107
PRKCSH_8	23	FBXL15_1	42	CDC42BPB_1	38	PLEKHG4_2	28	PAX6_2	107
PRKCD_2	23	FBXO2_1	42	CDCA8_1	38	PLEKHG5_7	28	PDE2A_1	107
PRKAR1A_5	23	FBXW5_1	42	CDK5_1	38	PLEKHM2_2	28	PDGFC_2	107
PREX1_1	23	GCK_1	42	CDPF1_1	38	PLK2_2	28	PHF2_1	107
PRDX5_1	23	GJB3_2	42	CPSF3L_4	38	PLK3_2	28	PIM1_2	107
PPT2_2	23	GSDMD_1	42	CREBBP_1	38	PREX1_1	28	PLK2_4	107
PPP1R18_2	23	HDAC3_1	42	DDAH1_4	38	PRKCH_1	28	PLOD3_3	107
POLRMT_2	23	HNRNPUL1_3	42	DIP2C_1	38	PRKDC_1	28	PNPLA7_1	107
POFUT1_1	23	HYAL2_2	42	DPP10_1	38	PTBP1_3	28	PRKCA_2	107
PMEPA1_3	23	IL4R_3	42	DSCR3_3	38	PTK2B_1	28	PRPF40A_2	107
PLXNC1_2	23	INPPL1_2	42	EFEMP2_2	38	PTPRE_4	28	RCOR3_3	107
PLEC_3	23	KREMEN2_1	42	EPB49_3	38	PTPRS_2	28	RIN1_2	107
PLCB3_1	23	LAMTOR2_1	42	EPB49_4	38	PUSL1_1	28	SETD5_3	107
PKDCC_1	23	LMO4_2	42	EPHB2_1	38	RABEP1_2	28	SLC29A1_3	107
PHF2_2	23	LRCH3_5	42	EPN1_1	38	RHBDL1_2	28	SPRED3_1	107
PGAM2_1	23	LTBR_3	42	ESAM_1	38	RPL7A_2	28	SRGAP1_1	107
PFKFB4_1	23	LYL1_2	42	ESPN_3	38	RRP1B_1	28	SYNE4_1	107
PFKFB3_2	23	MDGA1_1	42	ESR1_6	38	RTN4_3	28	TAZ_3	107
PELI3_1	23	MEF2A_3	42	FADS3_1	38	RUSC1_3	28	TCP11L1_3	107
PDXK_2	23	MEIS1_1	42	FAM131A_2	38	SCLY_1	28	TENC1_1	107
PDE2A_1	23	MSL3_1	42	FAM132A_1	38	SCRIB_1	28	TMEM129_1	107
PDDC1_1	23	MST1_6	42	FAM81A_2	38	SETD5_2	28	TNNI2_2	107
PCDH7_2	23	MYO1C_3	42	FAM89A_1	38	SETD8_4	28	TOR4A_1	107
PAK6_1	23	NCOR2_1	42	FBRSL1_1	38	SF3A2_1	28	TRMT2A_1	107
PACSIN1_1	23	NCOR2_2	42	FDX1L_2	38	SH3D21_2	28	TSPYL2_2	107
PACS2_1	23	NDUFS6_1	42	FGF13_2	38	SLC27A1_2	28	ZNF362_1	107
NXN_2	23	NOS3_3	42	FNDC3B_2	38	SLC5A6_2	28	ACRC_1	106
NUP62_1	23	NTRK2_3	42	G3BP1_2	38	SLC6A8_3	28	ATP2A3_1	106
NUDT8_1	23	OLFM1_2	42	GFPT2_1	38	SLC7A10_1	28	ATP5D_1	106
NR4A1_3	23	PDE3A_2	42	HAAO_1	38	SLCO5A1_2	28	ATXN7_1	106
NFIX_3	23	PDGFC_1	42	HEMK1_1	38	SPG7_3	28	BCAR1_2	106
NEURL4_1	23	PDLIM7_3	42	HOXA9_1	38	SSH3_1	28	C1orf21_1	106
NELF_1	23	PIGL_1	42	INPPL1_3	38	SULT1A3_2	28	C9orf147_1	106
NDUFS2_1	23	PLEKHM2_1	42	INTS6_2	38	SYT8_1	28	CACNA1C_1	106
NADK_4	23	PLK2_3	42	ISYNA1_4	38	TAS1R1_1	28	CARD9_1	106
MYO1C_2	23	PLXNB2_2	42	ITPR2_2	38	TAZ_4	28	CCDC111_1	106
MYC_1	23	POU2F2_1	42	JUNB_1	38	TBC1D16_1	28	CEBPG_1	106
MTA3_3	23	PPM1A_3	42	KCNH2_2	38	TCTA_2	28	CYP26B1_1	106
MRPS7_3	23	PPP1R12C_2	42	KCTD21_1	38	TMEM59L_1	28	DDX31_2	106
MRPL43_1	23	PPP1R3E_2	42	KRTCAP2_2	38	TPM2_2	28	DOK1_4	106
MPPED2_1	23	PRDM14_1	42	LMNA_1	38	TRIO_1	28	ENO3_3	106
MPC2_2	23	PRKRA_2	42	LOX_3	38	TRMT2A_2	28	FAM81A_2	106
MMRN2_2	23	PRR3_1	42	LRRC8D_2	38	TSSC4_1	28	FGFR1_4	106
MMEL1_1	23	PRSS22_1	42	LSP1_5	38	TTC7A_2	28	FGFR3_1	106
MLLT10_3	23	PYCR1_2	42	LTB4R_1	38	TUFM_2	28	FLNA_4	106
MICALL1_2	23	RAB11FIP4_1	42	MAP3K11_1	38	UBXN6_3	28	FOSB_2	106
MBOAT7_2	23	RASL11A_1	42	MAPK4_1	38	UGCG_2	28	GALE_2	106
MBOAT7_1	23	RBM47_4	42	MFSD3_1	38	VGF_2	28	GPR126_2	106
MAZ_1	23	RHOBTB3_5	42	MRPL28_2	38	WDR90_2	28	HK1_3	106
MAPK10_1	23	RNF40_1	42	MRPS34_1	38	XRCC3_1	28	HNRNPF_5	106
MAP3K6_1	23	RNPEPL1_1	42	MTA2_3	38	YJEFN3_1	28	ITGB2_5	106
MAN1A2_2	23	RRAGD_3	42	MUC6_1	38	ZEB1_2	28	KIRREL2_1	106
MAGED1_3	23	SBNO2_4	42	NEURL4_1	38	ZFPM1_1	28	MGAT4B_5	106
LRRFIP1_3	23	SEPT11_1	42	NUDT22_1	38	ZHX1_3	28	MICALL2_1	106
LRRC14_1	23	SEPT6_1	42	NUDT8_1	38	ZIC3_2	28	MLL5_2	106
LITAF_3	23	SERINC5_2	42	NUMBL_1	38	ZNF295_2	28	MST1P9_1	106
LEF1_4	23	SETD5_1	42	OBSL1_2	38	ZSCAN29_1	28	MTA2_1	106
LCAT_2	23	SLC1A5_2	42	PCNT_2	38	ABCB10_1	27	MTSS1L_1	106
KLF13_1	23	SLC25A5_2	42	PHF19_4	38	ACAA1_1	27	NELF_1	106
KIAA0240_1	23	SLC35C1_3	42	PHF19_5	38	ACTB_3	27	NR4A1_4	106
KCNQ5_1	23	SLC4A2_4	42	PPP2R2A_2	38	AHI1_2	27	PAIP1_2	106
KAT6B_1	23	SLCO3A1_1	42	PRKCD_2	38	AMD1_2	27	PLK3_2	106
KANSL1L_2	23	SMAD1_4	42	RBFA_1	38	AMDHD2_1	27	PPAP2C_1	106
KANSL1_2	23	SOCS2_3	42	RHOT2_2	38	AMOTL2_3	27	PPP1R7_2	106
ISYNA1_1	23	SPRED3_1	42	RIMS2_1	38	AP4M1_1	27	PRDM8_2	106
ISOC2_1	23	SSC5D_1	42	RNPS1_2	38	ARMC6_2	27	PSME2_3	106
IRX1_1	23	ST3GAL4_3	42	SCAF8_2	38	ASPSCR1_1	27	RBBP6_3	106
IPO4_3	23	ST3GAL6_3	42	SEH1L_2	38	ATP13A1_2	27	RBBP6_4	106
INTS6_2	23	STC2_2	42	SERINC2_2	38	ATXN7L3_3	27	RPL28_1	106
IFITM10_3	23	STEAP3_1	42	SFMBT1_2	38	BAIAP3_1	27	SERINC2_2	106
IFITM10_1	23	STK32C_1	42	SGSM2_1	38	BLVRB_1	27	SFMBT1_2	106
HYAL2_1	23	SYDE2_1	42	SH3RF1_1	38	BNC2_1	27	SGK1_4	106
HSD11B2_1	23	TACC1_4	42	SLC4A2_3	38	C12orf23_1	27	SLC6A8_3	106
HMGB2_3	23	TAF4_1	42	SLC4A2_5	38	C16orf85_1	27	SNAP47_2	106
HIVEP1_3	23	THOC7_1	42	SOX3_1	38	C16orf86_1	27	SSH3_1	106
HIP1R_3	23	TMEM121_2	42	SSH3_2	38	C19orf26_1	27	TBCD_5	106
HEBP2_1	23	TMEM51_2	42	STK35_1	38	C1orf122_2	27	TCEA2_1	106
HAND2_2	23	TNFRSF14_3	42	STXBP6_3	38	C1orf21_1	27	TFAP4_1	106
H1FX_1	23	TNFRSF25_1	42	SYDE2_1	38	C1orf63_1	27	TTC21A_1	106
GPBAR1_1	23	TOR4A_1	42	TAGLN2_3	38	C1orf86_2	27	YBX2_1	106
GNB1_2	23	TWIST1_1	42	TBC1D16_1	38	C21orf91_2	27	ZNF710_2	106
GJB3_2	23	TXNDC16_1	42	TBXA2R_2	38	CACNB3_2	27	ZYX_2	106
GALE_3	23	UNC93B1_2	42	TCEA2_3	38	CAMKK2_1	27	AGPAT2_1	105
FUT8_3	23	VAX2_1	42	TIPARP_1	38	CAMTA1_1	27	AQP5_1	105
FST_1	23	VDAC1_1	42	TM2D2_1	38	CARHSP1_3	27	ATN1_2	105
FOXP4_2	23	WHSC1_1	42	TM7SF2_2	38	CARM1_1	27	B4GALT6_1	105
FOXO3_1	23	YAF2_2	42	TMEM176B_2	38	CCDC106_1	27	C19orf6_3	105
FLNC_1	23	ZNF703_1	42	TMEM80_1	38	CCDC157_2	27	CACNG7_1	105
FLNA_3	23	AKT1S1_3	41	TNFRSF14_2	38	CCK_1	27	CAMK2D_3	105
FGFRL1_2	23	ANKRD20A2_1	41	TRIM71_1	38	CCNL1_2	27	CAMK2N1_1	105
FES_1	23	ANKRD9_3	41	TRIP13_1	38	CDC34_1	27	CASZ1_2	105
FBXO11_2	23	ARFRP1_1	41	TRMT2A_3	38	CDC40_1	27	CCNL2_2	105
FBXL8_1	23	ARHGAP5_3	41	TROVE2_3	38	CERS2_3	27	CDKN2A_3	105
FBXL6_1	23	ARHGDIG_1	41	TSPAN5_2	38	CIC_2	27	CREB1_2	105
FBXL17_2	23	ARSG_2	41	TSR3_2	38	CINP_1	27	CXorf40B_1	105
FAM65A_1	23	ART5_1	41	TTC9C_2	38	CLSTN1_1	27	DOCK5_1	105
FAM53A_1	23	ATP6V0B_2	41	UBFD1_2	38	CNPPD1_2	27	EIF4A1_3	105
FAM214A_3	23	BAIAP2_1	41	VEZT_2	38	COL1A1_5	27	EIF4G2_3	105
FAM160B2_2	23	C9orf169_1	41	WHSC1L1_1	38	COX20_2	27	EML3_2	105
ETV5_2	23	C9orf69_1	41	ZCCHC11_3	38	COX4I1_2	27	EPS8L2_4	105
ESR1_6	23	CACNA1B_1	41	ZFAND5_2	38	CRABP2_1	27	FAHD1_1	105
ESPN_2	23	CCDC111_1	41	ZNF276_1	38	CTDP1_1	27	FAM214A_2	105
EPHB6_2	23	CEBPG_1	41	ZNF703_1	38	CTNNA1_4	27	FBXL8_2	105
EML3_1	23	CLSTN1_1	41	ZNHIT1_1	38	CTSZ_2	27	GPR137B_2	105
EHMT2_2	23	CNIH2_1	41	ACTR6_1	37	CTXN1_1	27	GRK5_1	105
EFCAB4A_1	23	CPSF3L_4	41	ADAM8_1	37	DCBLD2_2	27	HSPE1_2	105
DVL2_1	23	CTDSP1_3	41	ADD1_1	37	DDX3X_2	27	INPP5A_1	105
DUSP9_1	23	CTNNA1_4	41	ADPRHL2_1	37	DNAJC22_1	27	KIF1C_1	105
DTX3_2	23	DDX17_2	41	ALDH1A2_5	37	DOK1_3	27	MAPK8IP3_5	105
DOCK9_2	23	DENND1B_4	41	ANKRD33B_1	37	DPYSL5_1	27	MUC5B_1	105
DHRSX_3	23	DHCR7_2	41	APAF1_1	37	DSCR3_2	27	MVD_1	105
DDR1_9	23	DNPEP_1	41	ARHGEF1_2	37	DUS2L_2	27	MYRIP_2	105
DDHD1_2	23	DYNLL1_1	41	ASMTL_2	37	E2F8_2	27	NFATC4_3	105
DDC_2	23	EMC6_1	41	ATG4B_1	37	EGLN1_1	27	NREP_5	105
DBN1_1	23	FAM132B_1	41	ATP6V0E2_2	37	EGR2_1	27	OPRL1_1	105
DAZAP1_3	23	FAM213B_2	41	B4GALT6_1	37	EPPK1_1	27	P4HA2_3	105
DAPK1_3	23	FANK1_1	41	BACH1_1	37	ERF_1	27	PIPOX_1	105
CYP26A1_1	23	FBXL16_2	41	BBX_5	37	ERICH1_1	27	PPP4R1L_1	105
CXCL12_1	23	FBXL8_2	41	BZW1_4	37	FAM134A_1	27	PRSS21_2	105
CTNND2_1	23	FGF11_2	41	C14orf37_1	37	FAM201A_1	27	PTPRE_4	105
CRYZL1_1	23	FNDC3A_4	41	C16orf48_1	37	FAM53A_1	27	RIC8A_1	105
CREBRF_2	23	GLCCI1_2	41	C16orf55_1	37	FASN_3	27	SLCO4A1_4	105
CPEB1_1	23	GNB1_1	41	C1orf109_2	37	FGF13_2	27	SMAD7_2	105
COL2A1_1	23	GNG13_1	41	CACNA1C_1	37	FKBP2_2	27	SMARCD3_2	105
COL1A1_1	23	GPHN_2	41	CALCB_1	37	FOXN3_2	27	STX1A_2	105
COL17A1_3	23	GSX2_1	41	CCBL1_2	37	GALNT4_1	27	TEAD4_2	105
CNTROB_1	23	HAAO_1	41	CDKN2A_2	37	GALNTL1_1	27	TLCD1_2	105
CLSTN3_1	23	HDLBP_4	41	CDV3_3	37	GCGR_1	27	TUBGCP6_1	105
CLDN19_1	23	HEATR7A_1	41	CHAD_1	37	GFI1_1	27	WAC_3	105
CLCNKB_1	23	HNRNPA2B1_1	41	CHCHD7_1	37	GFRA1_2	27	WDR45L_1	105
CIRBP_10	23	HNRNPD_3	41	CHTF18_1	37	GLYR1_1	27	YBX1_2	105
CHTF18_1	23	HOXA5_1	41	CIRBP_11	37	GPSM1_2	27	YTHDF2_3	105
CHST15_2	23	HP1BP3_2	41	CIZ1_3	37	GSTP1_4	27	ADSSL1_1	104
CHL1_3	23	INCA1_1	41	COL1A1_5	37	HAGHL_2	27	ATG4B_1	104
CFB_3	23	KCNMA1_3	41	COL9A3_2	37	HDGF_5	27	BLVRB_1	104
CEL_1	23	KCNMA1_4	41	CPSF1_2	37	HMHA1_2	27	BZW1_4	104
CEACAM1_1	23	KLHL35_1	41	CRAMP1L_1	37	HSP90AA1_4	27	C14orf80_1	104
CD99_1	23	LMF1_1	41	CREBRF_2	37	IFT140_3	27	C19orf76_1	104
CD2BP2_1	23	LZTS2_5	41	CSNK1G2_4	37	IFT80_1	27	DFNB59_1	104
CCNF_1	23	MAP3K12_1	41	CYC1_2	37	IMPA2_2	27	DNAJB5_2	104
CCND1_1	23	MAP4K2_3	41	DDHD1_2	37	ING2_1	27	EPHB2_1	104
CCBL1_2	23	MEST_3	41	DES_2	37	IRS2_1	27	GALK1_2	104
CCBL1_1	23	MICALL2_1	41	DHRS3_3	37	ITGB1BP1_2	27	GGPS1_1	104
CBFA2T3_5	23	MMP16_1	41	DIRAS1_1	37	JOSD1_4	27	HAAO_1	104
CBFA2T3_4	23	MRPL28_1	41	EEF1G_4	37	KAT2A_2	27	HOOK2_1	104
CBFA2T3_1	23	MUC1_1	41	EIF2B4_2	37	KCNA1_1	27	HSP90AB1_1	104
CAMK1D_3	23	MVD_3	41	ELF4_2	37	KCNMA1_2	27	KIAA1549_1	104
CAMK1D_2	23	NAB2_1	41	ENTHD2_1	37	KDM6A_1	27	LAMTOR2_1	104
CACNA1C_1	23	NXPH3_1	41	ETFDH_1	37	KIAA1875_1	27	MCM4_2	104
C20orf112_1	23	ODC1_1	41	FAM53A_1	37	KIAA1967_1	27	MFI2_1	104
BOLA2B_2	23	P4HB_2	41	FARP1_1	37	KIF26B_1	27	NAPRT1_2	104
BMPER_1	23	PAX6_1	41	FBXO31_1	37	KRT7_1	27	NT5DC2_2	104
BCL2L11_2	23	PCDH9_1	41	FBXO36_1	37	KRTCAP2_1	27	NTRK2_2	104
ATP2A2_2	23	PLCH2_1	41	FLOT1_2	37	LIME1_2	27	PBX3_1	104
ATP1A2_1	23	PLEKHG5_5	41	FOXA1_2	37	LPAR1_3	27	PREX1_1	104
ATF6B_1	23	POLR2H_1	41	GAD1_1	37	MAF1_1	27	PSMA1_1	104
ASS1_2	23	POLR2L_1	41	GALNT14_1	37	MAP3K11_2	27	PSME2_2	104
ARID1A_1	23	PRKCSH_7	41	GATA3_2	37	MAP4K2_1	27	RASSF7_1	104
ARHGEF2_3	23	PTBP3_2	41	GJB2_1	37	MECP2_2	27	RFTN1_2	104
AQP5_1	23	PTHLH_3	41	GRK6_3	37	MEX3D_1	27	RNPS1_1	104
APOPT1_2	23	PTHLH_4	41	GSC2_1	37	MGAT1_4	27	ROBO3_3	104
AP3D1_2	23	PXDC1_2	41	HMGN1_3	37	MGAT4B_4	27	SCO2_2	104
ANKRD9_2	23	RBPJ_2	41	HSP90AB1_1	37	MICALL1_1	27	SGK1_5	104
ANKRD20A4_1	23	RHBDL1_2	41	HYAL2_2	37	MMP17_1	27	SSBP2_2	104
AMPD2_3	23	RNPS1_2	41	INF2_1	37	MRPS2_2	27	TLE3_1	104
AMOTL2_3	23	RPS6KA4_1	41	INPP4B_1	37	NAGS_1	27	TMEM51_2	104
AMDHD2_1	23	SCN4B_1	41	JMJD8_1	37	NDST1_2	27	TTC9C_1	104
ADORA1_2	23	SFXN5_3	41	JOSD1_4	37	NEU4_2	27	UHRF2_2	104
ADCK4_2	23	SGSM2_1	41	KLF3_1	37	NPAS3_1	27	YBEY_2	104
ACVRL1_1	23	SLC25A22_3	41	LAMTOR2_2	37	NRXN3_3	27	AGPAT3_2	103
ACVR1_1	23	SLC35E2_1	41	LGALS3BP_3	37	NUCB2_2	27	ARHGEF1_2	103
ACTB_4	23	SLC4A2_5	41	LGALS8_4	37	PCOLCE_3	27	ARID3A_1	103
ACBD5_3	23	SLC6A8_1	41	LIMCH1_1	37	PDLIM2_1	27	BACH1_4	103
AC005003.1_1	23	SMAD7_2	41	LIMS2_4	37	PHF15_2	27	C14orf80_2	103
ABR_3	23	SMTNL2_2	41	LITAF_3	37	PHLDA3_2	27	CAMTA1_1	103
ABCB6_2	23	SOCS3_1	41	LRRC14_2	37	PIGW_2	27	CHD5_1	103
ZNF664_1	22	SOS2_2	41	LZTS2_3	37	PKDCC_1	27	CIRBP_6	103
ZMYM5_1	22	SP4_1	41	MAMLD1_1	37	POFUT1_1	27	COL16A1_2	103
ZMYM3_3	22	SP5_1	41	MGAT4A_1	37	PPDPF_1	27	DDR1_9	103
ZMIZ2_2	22	ST6GAL1_3	41	MYADM_4	37	PPM1L_2	27	EPN3_2	103
ZBTB9_1	22	TAGLN2_4	41	NDRG2_2	37	PPP1R3B_2	27	ESPN_1	103
ZBED1_2	22	TBXA2R_2	41	NFATC1_2	37	PPP1R7_2	27	HEATR7A_1	103
ZBED1_1	22	TIMM13_1	41	NFKBIZ_3	37	PRKAG2_1	27	HSD3B7_1	103
ZADH2_1	22	TM9SF1_4	41	NKX2-8_1	37	PTMA_2	27	ICAM5_2	103
YAF2_2	22	TMEM143_1	41	NPHP4_1	37	RALGPS1_2	27	ITGA3_5	103
WWC2_1	22	TRIP6_2	41	NR4A1_4	37	RAPGEF1_2	27	MGAT4B_1	103
WNT7A_1	22	TROVE2_3	41	P2RY11_1	37	RERE_6	27	MSL3_4	103
WDR81_1	22	TSPYL2_1	41	PARP6_2	37	RHBDL1_1	27	MYADM_4	103
WDR34_3	22	TTC39C_4	41	PARP6_3	37	RHOBTB3_5	27	NDUFA13_2	103
WASH6P_3	22	TUBB6_2	41	PCSK6_1	37	ROBO3_2	27	NR4A1_2	103
VILL_3	22	TXNDC17_1	41	PDP1_2	37	RPS2_1	27	PDGFC_1	103
VEGFA_3	22	UBC_2	41	PDZD4_1	37	RPS6KA4_1	27	PRKCD_2	103
ULK3_1	22	URB2_1	41	PLXNB2_1	37	RRP9_1	27	RNF145_4	103
UGP2_3	22	USP12_1	41	PPIL6_1	37	RTEL1_2	27	RNPEPL1_1	103
TUBGCP6_1	22	VGF_1	41	PPP1R3B_2	37	SAFB_1	27	RSPO2_1	103
TTC7A_2	22	WBP4_1	41	PPP2R4_1	37	SCN4B_2	27	SHC2_1	103
TSNARE1_1	22	YBX2_1	41	PRKACA_1	37	SLC20A2_4	27	SLCO5A1_2	103
TRABD_2	22	YTHDF1_1	41	PRKCSH_6	37	SLC25A22_1	27	STC2_2	103
TOMM40L_2	22	ZBTB25_2	41	PRMT1_4	37	SLC29A1_3	27	STK25_3	103
TNNT3_1	22	ZEB1_2	41	PRPF6_1	37	SLC39A4_2	27	SULT1A3_1	103
TNNT1_6	22	ZFP161_1	41	PTGES2_3	37	SLC4A2_5	27	SURF1_1	103
TMEM38A_1	22	ZNF532_4	41	RASD1_1	37	SNAP29_1	27	TACC1_4	103
TMEM240_2	22	ZNF664_2	41	RASL11A_1	37	SNCA_3	27	TMEM176A_1	103
TMC8_1	22	ZNF800_2	41	RASSF1_1	37	SNRPD3_2	27	TNFSF13_1	103
TM7SF2_2	22	ACTB_5	40	RBP4_3	37	SPRED3_1	27	TRMT2A_3	103
TM7SF2_1	22	ADAM8_1	40	RCOR3_3	37	STC2_2	27	VDAC1_1	103
TLK1_4	22	ADD3_3	40	RGS19_1	37	STK10_1	27	YJEFN3_1	103
THRA_1	22	AGAP3_2	40	RILP_2	37	STK19_2	27	ZNF295_1	103
TGIF2_2	22	AMD1_2	40	RNF145_3	37	STUB1_1	27	ACHE_1	102
TET2_2	22	AMIGO2_2	40	RNF170_2	37	SYDE2_1	27	ADRBK1_3	102
TBKBP1_2	22	ANKRD9_2	40	RPL8_1	37	TAZ_3	27	AP3D1_2	102
TAZ_3	22	ARL16_2	40	SF3A2_1	37	TEX264_4	27	ARHGAP9_8	102
TARBP2_3	22	BIRC7_1	40	SHARPIN_1	37	TGIF1_6	27	ARL6IP4_3	102
SYNC_2	22	BRD2_2	40	SLC29A1_3	37	THBD_1	27	ASB1_2	102
SUV39H2_1	22	BRF1_1	40	SLC35C1_3	37	THRB_1	27	BBX_5	102
SUN2_3	22	C19orf66_3	40	SLC39A4_1	37	TIPARP_1	27	C19orf26_2	102
STK32C_3	22	C1orf86_1	40	SLC7A10_1	37	TMEM127_1	27	CAPNS1_4	102
STAG2_5	22	C9orf147_1	40	SLC7A6_1	37	TMEM176A_1	27	CBFA2T3_5	102
ST14_1	22	CACNA2D2_2	40	SMARCA2_2	37	TMEM60_1	27	CDH11_2	102
SOCS2_4	22	CAMK1D_3	40	SOD2_2	37	TNFRSF14_3	27	CPLX2_3	102
SMTNL2_2	22	CDCA3_1	40	SPAG4_3	37	TNNI3_2	27	CPSF1_2	102
SMARCA4_2	22	CDH11_3	40	SQSTM1_1	37	TNNT1_6	27	CYGB_1	102
SMAD2_3	22	CDH24_1	40	STARD7_2	37	TP53I11_2	27	DPY19L3_2	102
SLCO5A1_2	22	CDK9_3	40	SUMO3_1	37	TRAPPC2L_1	27	EBF2_1	102
SLC4A2_6	22	CFL1_3	40	TSEN34_1	37	TRIM46_3	27	EEF1G_2	102
SLC4A1_1	22	CIRBP_4	40	TSHZ1_1	37	TRMT2A_1	27	FAM131A_2	102
SLC24A3_1	22	CLPTM1L_2	40	TSHZ1_2	37	TUBGCP2_1	27	FAM134A_1	102
SLC23A1_1	22	CPLX2_3	40	TSPAN12_2	37	TXNDC17_1	27	FAM72A_1	102
SLC22A4_2	22	CPSF3L_2	40	U2AF2_2	37	UBAC2_1	27	FAM72D_1	102
SLC17A9_1	22	DCUN1D1_2	40	UCKL1_1	37	UHRF2_1	27	FBXL14_1	102
SLC16A6_1	22	DKK1_4	40	WDR27_2	37	UIMC1_4	27	FBXO36_1	102
SKIL_1	22	DLL1_1	40	WFIKKN1_2	37	UROD_1	27	FDX1L_2	102
SIX2_1	22	DPYSL5_1	40	WRN_1	37	UVSSA_1	27	G3BP1_3	102
SH3D21_2	22	E2F8_2	40	WSCD1_2	37	WDR6_3	27	GBA2_2	102
SH3BP1_3	22	EHBP1L1_1	40	ZBTB7B_1	37	WDR86_2	27	HEMK1_2	102
SFMBT2_1	22	EIF4G2_2	40	ZCCHC11_2	37	WNT7B_1	27	HIP1R_3	102
SETD5_2	22	ELP2_1	40	ZFHX4_2	37	ZFP161_3	27	IFT140_2	102
SDF4_1	22	ENTHD2_2	40	ZNF295_1	37	ZNF276_1	27	IKBIP_2	102
SDC1_3	22	EPN1_2	40	ABCA2_2	36	ZNF295_1	27	KCNG1_1	102
SCO2_2	22	FAM20A_2	40	ADRBK1_3	36	ZNF367_1	27	KDM6A_1	102
S100A6_2	22	FDX1L_2	40	ADRM1_1	36	ZNF581_2	27	KIAA0284_1	102
RUSC1_2	22	FKBP4_1	40	ALG12_1	36	ZNF667_1	27	MKNK2_2	102
RREB1_1	22	FOXA1_2	40	ALS2CL_1	36	ZNF668_2	27	MSL3_1	102
RPS6KA1_4	22	FUOM_2	40	ANKH_1	36	ABR_4	26	MXRA8_2	102
RPS5_1	22	G3BP1_2	40	ARID3A_2	36	AGPAT2_1	26	MZT2B_3	102
ROBO3_3	22	GALE_2	40	ART5_1	36	ALYREF_3	26	NAB2_1	102
RNH1_4	22	GALNTL4_2	40	ATP6V0B_2	36	ANK1_1	26	NECAB3_2	102
RNF217_1	22	GATA3_1	40	BAHD1_2	36	ANKRD20A1_1	26	NXNL2_1	102
RIN1_2	22	HMGB1_3	40	BAIAP2_1	36	ARFRP1_1	26	PDP1_2	102
RILP_1	22	HTATSF1_2	40	BCORL1_1	36	ARHGAP9_8	26	PLK5_1	102
RHOT2_3	22	IFT80_2	40	C11orf30_2	36	ARID2_1	26	PPM1H_2	102
RHOG_1	22	INPP4B_1	40	C18orf54_1	36	ARL4A_2	26	PRR16_2	102
RGL2_4	22	INSM1_1	40	C19orf70_1	36	ARRDC1_1	26	RALBP1_3	102
RER1_1	22	KAT2A_1	40	C1orf86_2	36	B3GALT6_1	26	RANBP1_1	102
REPIN1_2	22	KAT2A_2	40	C2CD4C_1	36	BAHD1_2	26	RP11-1055B8.6_1	102
RBM39_2	22	KIF13A_1	40	CCBL1_1	36	BCL9_1	26	SERTAD2_1	102
RAPGEFL1_3	22	KRBA1_1	40	CDH24_1	36	BRI3_1	26	SLC16A2_1	102
PTPRE_4	22	KRIT1_1	40	CDHR3_2	36	C16orf72_1	26	SNTG2_1	102
PTPN7_2	22	KRTCAP2_2	40	CEP57_1	36	C19orf76_1	26	ST14_1	102
PTPN18_1	22	KSR1_1	40	CHKB_3	36	C22orf13_2	26	TBKBP1_2	102
PTHLH_3	22	L1CAM_2	40	CIZ1_4	36	C4orf36_3	26	TMEM143_1	102
PTBP1_2	22	LCOR_2	40	COL9A3_1	36	C7orf23_2	26	UBXN6_3	102
PSIP1_2	22	LIMCH1_1	40	DENND3_1	36	CAMK2D_3	26	WSCD1_2	102
PSD3_1	22	LLGL2_1	40	DEXI_2	36	CAMK2N2_1	26	WT1_2	102
PRPF6_1	22	LTBP4_2	40	DGAT1_1	36	CAMTA2_2	26	ZNF277_1	102
PRPF40A_2	22	MAD2L2_1	40	DLG5_1	36	CCDC24_2	26	ADAMTS9_3	101
PRKCSH_5	22	MAFK_2	40	DRAP1_1	36	CCDC47_1	26	ALS2CL_1	101
PRKAR1B_2	22	MAMDC4_1	40	EIF4G2_4	36	CCDC92_1	26	ANKRD20A2_1	101
PRICKLE3_1	22	MAPK8IP3_2	40	EIF4G2_5	36	CCND3_4	26	ANO9_1	101
PPT2_3	22	MCOLN2_1	40	EMD_1	36	CDK10_2	26	ARFGAP2_1	101
PPARG_2	22	MEIS1_2	40	EME2_1	36	CDK5_1	26	ATXN7L3_1	101
PLXNB3_3	22	MFSD10_3	40	EPS8L2_7	36	CISD3_1	26	C5orf55_1	101
PLEKHO2_1	22	MFSD3_1	40	FADS2_2	36	COL7A1_2	26	CAPN14_1	101
PLD3_4	22	MICALL2_3	40	FAM195B_1	36	CREBBP_1	26	CCDC106_1	101
PHPT1_3	22	MRPL28_2	40	FAM217B_1	36	CTBP1_4	26	CDYL2_1	101
PHLDA3_2	22	MST1_5	40	FAM22D_2	36	CTNND2_1	26	CHTF18_2	101
PHF21B_1	22	MYRIP_2	40	FAM50A_1	36	CXCL12_1	26	CRABP2_2	101
PHF19_5	22	NADK_4	40	FAM81A_1	36	CXXC5_2	26	CREBRF_2	101
PFKP_2	22	NECAB3_2	40	FBXL13_2	36	DDAH2_4	26	DNASE1L2_1	101
PDZD4_1	22	NKD2_1	40	FBXL17_2	36	DENND1B_4	26	EIF4G2_6	101
PDLIM7_3	22	NOP56_2	40	FEV_2	36	DRAM2_2	26	ESRP2_1	101
PAX6_1	22	NPAS2_1	40	FST_1	36	DUS1L_2	26	FAM83G_2	101
PARP3_3	22	NR3C1_4	40	GABRB3_2	36	DUSP6_1	26	FBXO44_1	101
OVOL2_1	22	NR4A1_2	40	GATA3_3	36	EARS2_1	26	GALNT14_1	101
OTUD4_2	22	PACS2_2	40	GBX2_1	36	EFCAB4A_3	26	GJB2_1	101
NRP1_1	22	PCDH10_1	40	GPR27_1	36	EGFL7_2	26	GRK4_2	101
NR3C2_1	22	PCNT_2	40	GYLTL1B_2	36	EIF4G2_3	26	GSK3B_2	101
NOG_1	22	PDLIM7_2	40	HDAC3_1	36	EPN1_1	26	HMGB2_3	101
NME3_2	22	PDS5A_2	40	HEATR2_2	36	ERC1_2	26	HSP90AA1_3	101
NME3_1	22	PHF19_4	40	HEY1_1	36	ESPN_1	26	HSPA12A_1	101
NKD2_1	22	PLAG1_1	40	HIC2_1	36	ESRP2_2	26	LYL1_1	101
NFIC_3	22	PLEKHA2_2	40	HIRA_2	36	EXD3_1	26	MARK3_2	101
NDUFS2_2	22	PNMT_1	40	HPS1_2	36	FAM102A_1	26	MCF2L_2	101
NDRG4_2	22	POLR2B_1	40	ICAM5_2	36	FAM105B_1	26	MFSD11_1	101
MYO1C_1	22	POLR2B_2	40	IRAK1_1	36	FAM120A_1	26	MRPL14_1	101
MYLPF_1	22	POLRMT_2	40	IZUMO4_1	36	FAM132A_1	26	MTA1_1	101
MVD_3	22	PPP2R5C_1	40	JAG1_1	36	FAM160B2_2	26	MTX1_2	101
MRPL43_2	22	PPP4R1L_1	40	KLF7_3	36	FAM195B_1	26	NR3C1_3	101
MNT_1	22	PRICKLE4_1	40	KRBA1_1	36	FAM20A_2	26	NUMBL_1	101
MICALL1_1	22	PSME2_3	40	KRT17_2	36	FGF11_2	26	ODC1_1	101
MGAT4B_3	22	PTDSS2_3	40	L1CAM_2	36	FOSL2_1	26	PDE6B_2	101
MGAT1_7	22	PTPRU_2	40	LRP2BP_1	36	GAPDH_1	26	PLOD3_2	101
MFI2_1	22	RALBP1_3	40	LSMD1_1	36	GET4_2	26	PTGER1_1	101
MFGE8_2	22	RBM38_1	40	LSP1_4	36	GLCCI1_2	26	PTH1R_1	101
MEGF8_1	22	RGS9BP_1	40	LYNX1_2	36	GLI4_1	26	RASD1_1	101
MBD3_2	22	RHOT2_3	40	LZTS2_5	36	GMPPB_1	26	RASGRP2_4	101
MANF_1	22	RIMS2_1	40	MAFK_2	36	GNAO1_1	26	RTEL1_2	101
MAGIX_2	22	RNF38_3	40	MRPS7_3	36	GPBP1_2	26	SECTM1_2	101
LYPLA2_2	22	RPH3AL_3	40	MSI2_1	36	GPC4_1	26	SETD8_4	101
LRRC48_1	22	RRP1B_1	40	MXRA8_2	36	GPR137_5	26	SPTB_1	101
LOXL1_1	22	RTKN_3	40	MZT2B_2	36	GPS1_1	26	SRPK3_1	101
LNP1_2	22	SAP130_2	40	NADK_6	36	HAAO_1	26	SSTR5_1	101
LNP1_1	22	SERTAD2_1	40	NDUFAF3_2	36	HDAC6_4	26	TCEA2_4	101
LMNA_2	22	SFXN3_1	40	NFATC4_1	36	HMHA1_4	26	TCP11L2_2	101
LMF2_1	22	SGMS1_1	40	NFATC4_2	36	HNRNPD_3	26	THBS1_1	101
LIMD2_4	22	SIGIRR_1	40	NFIB_1	36	HNRNPF_3	26	TOB1_1	101
LGALS3BP_3	22	SLC17A7_1	40	NGEF_2	36	HOXA1_1	26	TRPT1_1	101
LDB3_1	22	SLC25A6_1	40	NOTUM_1	36	HSP90AA1_3	26	TUFM_2	101
LAMTOR2_1	22	SLC4A2_2	40	NSD1_1	36	HTRA2_1	26	VGF_2	101
KLF4_1	22	SLC4A2_3	40	NUDT16L1_1	36	HYAL2_2	26	WDR53_2	101
KCNMA1_2	22	SMARCD3_2	40	NXPH4_1	36	IDI1_3	26	ZNF511_2	101
KCNIP3_1	22	SMCHD1_2	40	PACS2_1	36	IFITM10_3	26	ZNF692_3	101
KCNIP2_1	22	SNRPD2_1	40	PARP3_3	36	IKBIP_2	26	ZNF703_1	101
ITGB4_3	22	SPATS2L_8	40	PAXIP1_2	36	IKZF1_1	26	ADRM1_1	100
ITGA5_1	22	SQSTM1_4	40	PCYT2_2	36	ILF3_3	26	ARHGEF25_2	100
ISLR2_1	22	SSTR2_1	40	PER2_2	36	INPP5A_1	26	ARL4A_2	100
IRF2BP2_1	22	STK10_2	40	PFKL_2	36	JARID2_2	26	B3GALT6_1	100
IRF1_1	22	STK32C_2	40	PHLDB1_2	36	KAT2A_1	26	BAIAP2_1	100
INSM1_1	22	TACC3_1	40	PIDD_3	36	KDM2B_3	26	BCL2L1_4	100
INPP4B_1	22	TBCB_1	40	PLEKHN1_1	36	KLF13_1	26	BOLA2B_1	100
IDH3G_1	22	TFDP1_1	40	PLK3_2	36	KRAS_1	26	BRI3_3	100
HOXA1_1	22	TMEM59L_1	40	PLXNB2_3	36	KSR1_1	26	CARHSP1_3	100
HNRPDL_3	22	TMEM80_2	40	PSMD2_3	36	LHFPL2_3	26	CCND1_1	100
HMGB1_4	22	TNFRSF18_2	40	PTK2_2	36	MAN1B1_1	26	CDK9_1	100
HMGB1_3	22	TUBB4B_1	40	RAB34_6	36	MAPKAPK5_2	26	CEND1_1	100
HMGA2_2	22	TUBGCP6_3	40	RAB43_1	36	MARCH9_1	26	CFL1_1	100
HLA-DMA_1	22	VLDLR_2	40	RARG_2	36	MAZ_1	26	CHCHD7_1	100
HDLBP_2	22	YWHAZ_4	40	RHOT2_3	36	MED22_2	26	CIC_2	100
HDAC7_1	22	ZHX3_2	40	RNPEPL1_1	36	MEPCE_3	26	COL18A1_2	100
HAPLN3_1	22	ZIC3_1	40	ROGDI_1	36	MPC1_1	26	CRLF1_1	100
GUCY2D_1	22	ACTR6_1	39	RPS17_2	36	MPPE1_1	26	DUSP2_1	100
GSC2_1	22	AEBP1_2	39	RPS17L_2	36	MST1_2	26	EIF3B_3	100
GRN_3	22	AP2A2_1	39	RPS6KA4_2	36	MST1P9_1	26	ELP5_2	100
GPSM3_1	22	ARIH1_3	39	S100A13_3	36	MUC5B_1	26	EPB49_2	100
GPR137B_1	22	ATG12_1	39	S1PR4_1	36	MXRA8_2	26	EPN1_1	100
GBA2_2	22	ATP5I_1	39	SAMD11_2	36	MYADM_3	26	ETV4_4	100
GATA4_1	22	ATP6V0E2_2	39	SBNO2_4	36	NAAA_2	26	GABRB3_2	100
GATA3_1	22	ATRAID_4	39	SH3D21_2	36	NAV2_1	26	H1FX_1	100
G3BP1_2	22	B4GALT2_3	39	SLC25A22_2	36	NCOA7_2	26	IFT80_2	100
FXYD7_1	22	BCAR1_2	39	SLX1A_2	36	NCOR2_1	26	KLC1_2	100
FUT8_2	22	BCOR_1	39	SLX1B_2	36	NFKBID_2	26	LEF1_4	100
FUOM_1	22	BEND6_1	39	SMAD7_2	36	NSG1_1	26	LRRC42_2	100
FTL_1	22	BHLHE41_1	39	SMEK1_3	36	OBSL1_3	26	LSM14B_1	100
FSTL1_1	22	BRPF3_2	39	SNCAIP_3	36	ODZ3_1	26	MAFK_2	100
FAM22D_2	22	C8orf73_1	39	SOS2_2	36	PDCD10_2	26	MED15_7	100
FAM195A_1	22	CAMTA1_1	39	SOX7_2	36	PDZD4_1	26	NFKB2_2	100
FAM173A_2	22	CBFA2T3_5	39	SPATA2L_1	36	PFKFB3_2	26	NR4A2_2	100
FAM125A_1	22	CCDC106_1	39	STK19_2	36	PHF1_3	26	PDLIM2_1	100
FAM100A_2	22	CDV3_3	39	STK32C_3	36	PKP3_1	26	PILRB_4	100
FADS3_1	22	CNPPD1_2	39	SYT8_1	36	PLCD1_1	26	PRDM14_1	100
ESRRA_2	22	COL4A1_1	39	TFDP1_2	36	PLXNA3_1	26	PRRG3_1	100
EPS8L2_5	22	CTBP1_4	39	TH_2	36	POLH_2	26	PUSL1_1	100
ELMO3_1	22	CYB5R2_2	39	TIPIN_1	36	PPFIA3_1	26	RAPGEF1_2	100
ELF4_1	22	DDX6_1	39	TMEM59L_1	36	PPP1R26_1	26	RBPJ_5	100
EFNA4_1	22	DEXI_2	39	TP53INP2_2	36	PRPF40A_1	26	RNF145_3	100
EFNA3_1	22	DHRS3_2	39	TSPO_2	36	PRRG3_1	26	RUSC1_2	100
EFCAB4A_2	22	DHX58_2	39	UBE2I_3	36	PSPH_1	26	SEBOX_1	100
DOK1_4	22	DIS3L_4	39	VDAC1_1	36	PSTPIP1_3	26	SGSM2_1	100
DLG5_1	22	DKK3_4	39	VPS16_1	36	PTBP1_2	26	SLC27A1_2	100
DHRSX_2	22	EFCAB4A_1	39	WFIKKN1_1	36	PTHLH_3	26	SMEK1_3	100
DGAT1_2	22	EFNB3_1	39	WHSC1_1	36	PUF60_2	26	SMPD4_2	100
DEDD_3	22	EIF4G1_2	39	YIPF2_1	36	PUM2_4	26	SNRPD3_2	100
DCTN3_1	22	EIF4G2_6	39	YWHAQ_2	36	RANBP1_1	26	SNTB2_2	100
DAB2IP_3	22	ELF2_1	39	ZNF277_1	36	RANGAP1_3	26	SORBS3_1	100
CRIP2_2	22	EPN2_2	39	AC078953.1_1	35	RASSF7_1	26	STARD7_2	100
CORO1C_2	22	FAM102A_2	39	ADAM11_1	35	RBBP6_3	26	STK35_1	100
COL1A1_5	22	FAM120A_1	39	AHNAK_2	35	RBBP6_4	26	TBX3_2	100
CLASRP_4	22	FBXO31_1	39	AIM1L_1	35	RCC2_2	26	TBXA2R_1	100
CITED1_2	22	FHOD1_1	39	ALYREF_3	35	RCCD1_2	26	TEX264_4	100
CIRBP_1	22	FOSB_2	39	ANKRD23_1	35	RCE1_2	26	TMEM164_2	100
CHST8_1	22	FOXF1_1	39	AP4S1_2	35	REV3L_2	26	TNNT3_1	100
CHD7_2	22	FRAS1_1	39	ARFGAP2_1	35	RGL1_1	26	TRAPPC2L_1	100
CHD3_2	22	FRS3_1	39	ARFRP1_1	35	RNPS1_2	26	WDR1_2	100
CFB_2	22	FZD6_2	39	ARHGAP4_2	35	SAP130_2	26	WNT5A_3	100
CERK_1	22	GABRB2_1	39	ARHGEF11_2	35	SEBOX_1	26	ZFX_4	100
CDK9_3	22	GALNT4_1	39	ARID2_1	35	SEPT9_4	26	ZNF581_3	100
CDK9_2	22	GMPPA_1	39	ARID3A_1	35	SERINC2_2	26	AK4_2	99
CDK9_1	22	HDAC7_2	39	ATRAID_4	35	SERINC5_2	26	BAG5_1	99
CDK6_2	22	HEBP2_1	39	BAIAP3_2	35	SIGIRR_1	26	BOLA2_1	99
CDH11_2	22	HHEX_1	39	BCAP29_3	35	SIGIRR_2	26	BRWD1_2	99
CDC42SE1_1	22	HMHA1_1	39	BIRC7_1	35	SLC12A4_3	26	C19orf70_2	99
CCDC88B_2	22	IRX3_1	39	BNC2_1	35	SLC1A4_2	26	C1orf122_2	99
CAMTA2_5	22	JAG1_1	39	BRWD1_2	35	SLC22A3_1	26	C20orf72_2	99
CALML4_2	22	JMJD7_1	39	C11orf67_1	35	SLC25A10_1	26	CCND3_4	99
CALML4_1	22	JMJD7-PLA2G4B_1	39	C17orf70_1	35	SLC35E2B_2	26	CDC34_1	99
CACNB3_2	22	KCNJ2_1	39	C19orf6_2	35	SLC38A1_2	26	CORO1A_2	99
CABP4_1	22	KCNMB4_1	39	C1orf174_1	35	SLC39A13_1	26	CYP26A1_1	99
C6orf47_1	22	KRTCAP2_1	39	C1orf85_3	35	SLC39A4_3	26	DDR1_8	99
C1QC_1	22	LEF1_4	39	C6orf130_3	35	SLC4A2_3	26	DGAT1_3	99
C19orf6_2	22	LHFPL2_2	39	C8orf58_1	35	SLC9B2_3	26	DOK7_1	99
C17orf99_1	22	LHFPL2_3	39	CARD9_1	35	SMAD1_3	26	EFNA3_3	99
C11orf93_1	22	LYNX1_2	39	CCDC114_1	35	SNAI1_1	26	ELP2_1	99
BRD1_1	22	MAGIX_2	39	CCDC136_1	35	SNRPD3_1	26	EML3_1	99
BCAR1_2	22	MGAT4A_1	39	CCDC88C_1	35	SNTG2_1	26	FAM72B_1	99
B9D1_4	22	MKNK2_4	39	CHL1_2	35	SOCS1_1	26	FAT1_2	99
B4GALT2_3	22	MLL3_1	39	CIRH1A_1	35	SPRY4_1	26	GAL_1	99
ATP1B1_1	22	MSH6_2	39	CLIC3_2	35	SRD5A1_1	26	GGN_1	99
ASIC3_1	22	NAIF1_1	39	COL1A1_4	35	SSBP4_1	26	GJA3_1	99
ARL6IP6_1	22	NCS1_1	39	COX20_2	35	STK19_1	26	GLYR1_1	99
ARHGEF40_2	22	NKX2-8_1	39	CTCFL_2	35	STK32C_2	26	GNB1L_1	99
AOC3_1	22	NPAS3_1	39	CTSZ_2	35	SYNCRIP_3	26	GPR108_2	99
ANKRD9_1	22	NPHP4_1	39	CTU2_1	35	SYT6_1	26	GRAMD4_1	99
ANKRD20A2_1	22	OPRL1_1	39	CYP26B1_1	35	TAPBP_2	26	HLA-F_5	99
ALKBH6_2	22	OTUD4_1	39	DCUN1D1_2	35	TBL3_2	26	HNRNPF_3	99
AGPAT3_2	22	PARP3_2	39	DDIT4_2	35	TBX4_1	26	JAG1_1	99
ADCY7_1	22	PARP3_3	39	DLG1_3	35	TCTA_1	26	JDP2_1	99
ADAMTS7_1	22	PCBP4_1	39	DNAJB5_2	35	TEX264_3	26	KIF13A_2	99
ADAM8_2	22	PDXK_1	39	DNAJB6_2	35	TH_2	26	LRRC14_2	99
ACAP3_1	22	PFKFB3_2	39	DUSP10_1	35	TJP1_2	26	MARCH6_2	99
ABR_6	22	PFN1_1	39	DUSP1_1	35	TNFRSF6B_1	26	MCM7_3	99
ZNF696_1	21	PHF12_1	39	EEF1G_3	35	TOX2_2	26	MCM7_5	99
ZNF200_1	21	PHF21A_4	39	EFNA3_1	35	TPMT_1	26	NAIF1_2	99
ZFPM1_1	21	PIPOX_1	39	EFNA4_1	35	TRERF1_1	26	NDUFAF3_2	99
WDR83_4	21	PLEKHG5_3	39	EGFL7_1	35	TXNDC16_1	26	NEURL4_1	99
WASH4P_2	21	PRKCSH_6	39	EIF5_2	35	UBE2I_2	26	NFATC4_1	99
UQCRH_1	21	PRR16_2	39	ELOVL1_2	35	VLDLR_2	26	NTSR1_1	99
UNC45A_2	21	PSENEN_2	39	ENTHD2_3	35	WBSCR22_1	26	PGRMC2_3	99
UNC13D_1	21	PTPN18_1	39	EPPK1_1	35	WHSC1_1	26	PHF13_1	99
UHRF2_2	21	RAD23B_3	39	ESPN_1	35	WHSC2_1	26	PLEKHG4_2	99
UBE2F_2	21	RASGEF1C_1	39	ETV6_1	35	WNT9A_1	26	PLXNB1_3	99
UBE2D3_6	21	RER1_1	39	FAM189B_3	35	WT1_2	26	POLR1D_1	99
TXNDC16_1	21	REST_2	39	FAM195A_2	35	YBX1_2	26	RAB11FIP3_1	99
TTC40_1	21	RGPD8_1	39	FAM20A_2	35	YIPF2_1	26	RAD9A_2	99
TSNAXIP1_2	21	RHOT2_2	39	FBXL6_1	35	ZNF268_1	26	ROGDI_2	99
TRIM8_1	21	RIN1_2	39	FDX1L_1	35	ZNF580_2	26	RPS6KA4_1	99
TMEM86B_1	21	RSAD2_1	39	FOXA1_1	35	ZNF646_1	26	SEH1L_2	99
TMEM176B_2	21	RTN4_3	39	G3BP1_3	35	ABCA7_2	25	SETBP1_1	99
TMEM164_1	21	SFMBT1_2	39	GATA3_1	35	ADAMTS9_3	25	SLC25A22_3	99
TMCC2_1	21	SH3PXD2A_1	39	GDNF_1	35	ADARB2_2	25	SLC25A5_2	99
TLCD1_2	21	SLC12A2_1	39	GFRA1_2	35	AHNAK2_1	25	SLC38A1_2	99
THSD7B_1	21	SLC12A4_4	39	GRK4_2	35	AHRR_1	25	SPRY4_1	99
TH_2	21	SLC12A7_1	39	GSDMD_1	35	ANAPC5_1	25	TCEA2_5	99
TFDP1_3	21	SLC20A1_1	39	HAGH_3	35	ANKRD10_1	25	TRIB1_2	99
TFAP2A_3	21	SPAG7_1	39	HAND1_1	35	ANKRD23_1	25	TTC31_1	99
TCF7_1	21	SSBP2_2	39	HAND2_2	35	ANKRD28_1	25	WHSC1_1	99
TBX2_1	21	STAG2_6	39	HDAC10_1	35	ANKRD36_1	25	ZBTB16_2	99
TBCD_4	21	STK25_3	39	HIP1R_3	35	AP3B2_1	25	ZHX3_2	99
TBC1D16_2	21	TARBP2_3	39	HIVEP1_3	35	ARAP2_2	25	ZNF503-AS2_1	99
TAZ_4	21	TBXAS1_2	39	HMGB1_5	35	ARHGEF17_1	25	ANKH_1	98
TAS1R1_1	21	TEX264_4	39	HNRNPA2B1_1	35	ASF1B_1	25	ANKRD36C_1	98
TAPBPL_1	21	THBS1_1	39	HNRNPF_5	35	ATAD3A_1	25	ANP32E_3	98
TAPBP_1	21	TMEM129_1	39	HOXA5_1	35	ATP13A1_3	25	BCL11A_1	98
SYVN1_3	21	TNFRSF18_1	39	HSF4_1	35	ATP5I_1	25	C22orf29_1	98
SWI5_1	21	TOP2B_2	39	JARID2_2	35	B4GALT2_3	25	CAPNS1_3	98
SULT1A3_1	21	TRIM25_2	39	JDP2_1	35	BCL7B_3	25	CISD3_1	98
STX5_1	21	TRMT112_2	39	KCNH5_1	35	BCL7B_4	25	CLIC3_2	98
STK25_4	21	TSPAN32_1	39	KCNQ2_1	35	BNC1_1	25	CORO2B_1	98
STK19_2	21	TSPAN5_2	39	KCNQ5_1	35	BRWD1_2	25	CREB1_1	98
STAT6_1	21	TSR3_2	39	KDM6A_1	35	C1orf63_5	25	CREBBP_1	98
SRRM2_9	21	UBXN4_2	39	KSR1_1	35	C20orf132_2	25	CXXC5_3	98
SPNS2_2	21	UHRF2_2	39	LRRC14_1	35	C21orf49_1	25	EFEMP2_2	98
SPATA20_3	21	USP39_1	39	MAP3K8_1	35	C2orf15_1	25	EFNA3_1	98
SPAG7_1	21	VIPR1_1	39	MARCH6_2	35	C3orf18_1	25	EFNA4_1	98
SOX3_1	21	WRNIP1_2	39	MAT2A_1	35	C6orf62_2	25	FAM76B_3	98
SOWAHC_1	21	ZCCHC24_1	39	MBP_2	35	C9orf96_1	25	FANK1_1	98
SMEK1_3	21	ZNF367_1	39	MCF2L_2	35	CAMK1D_3	25	FBXL16_1	98
SMAD3_1	21	ZNF532_3	39	METRN_2	35	CAPN1_3	25	FBXO31_1	98
SLIT1_1	21	ZSWIM6_1	39	MFAP2_3	35	CAPN1_4	25	FGFR1_3	98
SLC7A6_1	21	ABHD14B_1	38	MOCOS_1	35	CAPN14_1	25	FLNA_5	98
SLC52A2_1	21	ANXA2_3	38	MRPL18_2	35	CAPRIN1_2	25	GADD45G_1	98
SLC38A5_5	21	ATN1_2	38	MSH6_2	35	CASZ1_2	25	GFPT2_1	98
SLC38A5_4	21	BACH1_2	38	MYRIP_2	35	CCDC38_1	25	GLI4_1	98
SIX5_1	21	BAG5_1	38	NFKB1_3	35	CD63_3	25	GPR137_3	98
SIGIRR_2	21	BAHCC1_1	38	NPDC1_1	35	CDH11_3	25	GPT_1	98
SH3BP2_1	21	BCL11A_1	38	NTRK2_4	35	CFL1_3	25	GSC2_1	98
SH3BP1_1	21	BMPR1A_1	38	NTRK3_2	35	CHCHD10_1	25	HAND2_2	98
SH2B2_1	21	BNC1_1	38	OXLD1_1	35	CHID1_1	25	HDLBP_2	98
SGK1_4	21	C14orf80_2	38	PACS1_1	35	CIRBP_2	25	ISLR2_1	98
SF3A1_1	21	C16orf93_2	38	PAK6_1	35	CIRBP_3	25	KAZALD1_2	98
SETD5_1	21	C19orf26_2	38	PANK1_1	35	CIRBP_7	25	KCNQ2_1	98
SENP3_1	21	C19orf70_1	38	PAOX_1	35	CNNM2_1	25	KIF13A_1	98
SENP1_3	21	C1orf159_1	38	PAXIP1_1	35	COL1A1_2	25	KLF7_2	98
SCNN1A_3	21	C1orf21_1	38	PCBP4_1	35	COL7A1_1	25	KRTCAP2_2	98
S100A6_1	21	C20orf27_1	38	PCDH7_2	35	CORO1C_2	25	LHFPL2_3	98
S100A14_1	21	C20orf94_1	38	PDE5A_2	35	CPEB1_1	25	LPAR1_3	98
RRP9_1	21	C6orf130_2	38	PDZD7_1	35	CSNK1G2_1	25	MAGI1_2	98
RRAD_1	21	C7orf50_3	38	PLXNA3_1	35	CTBP1_5	25	MAMLD1_1	98
RPH3AL_4	21	C9orf96_1	38	POU3F3_1	35	CYP1A1_1	25	MAP7D1_2	98
RP11-345J4.5_1	21	CAMK1D_2	38	PPM1H_2	35	DDX6_1	25	MBP_2	98
RNPS1_4	21	CANX_4	38	PPP1R26_1	35	DEAF1_2	25	MGAT1_4	98
RNF167_1	21	CCDC28B_2	38	PPP4R1_2	35	DFNB59_1	25	MLL3_1	98
RNF145_4	21	CCDC57_1	38	PRKDC_1	35	DHRS3_1	25	NDRG4_1	98
RNF145_3	21	CCDC96_1	38	PSMD2_2	35	DIS3L_4	25	NFATC4_2	98
RILP_2	21	CCSAP_2	38	PTHLH_2	35	DLX1_2	25	PARP3_3	98
RHOT2_1	21	CDKN2A_2	38	PTP4A3_2	35	DNASE1L2_1	25	PHF21A_4	98
RECQL5_2	21	CDNF_1	38	PTPRT_1	35	DPM1_1	25	PKN1_2	98
RARA_3	21	CEP57L1_2	38	RAB40C_1	35	DPP10_1	25	PPP2R4_2	98
RAPGEF1_2	21	CERS2_3	38	RPS6KA4_1	35	DRAP1_1	25	PRKD2_1	98
RAMP3_1	21	CHL1_3	38	RUSC1_3	35	DUS1L_1	25	RAPGEF3_4	98
RAB43_1	21	CITED2_1	38	SEPT9_10	35	DUSP16_2	25	RBP4_3	98
PVRL3_1	21	CSTB_1	38	SET_4	35	ELFN2_1	25	RGL2_3	98
PTPRM_1	21	CTAG1A_1	38	SFRP2_1	35	ELL3_1	25	SLC20A1_1	98
PTPN7_1	21	CTAG1B_1	38	SH3BP2_4	35	EPAS1_1	25	SLC38A2_2	98
PTPN6_1	21	CXXC5_3	38	SIX2_1	35	EPS8L2_1	25	SLC4A2_3	98
PTGS1_2	21	CYP26B1_1	38	SLC16A3_1	35	ETV4_4	25	SOX3_1	98
PRPF40A_3	21	DDX3X_1	38	SLC22A3_2	35	ETV5_2	25	TBCB_1	98
PRKD2_1	21	DGKZ_2	38	SLC25A29_1	35	EXOC7_3	25	TBX3_3	98
POU2F2_1	21	DNAJC5_1	38	SLC43A2_1	35	F8A1_1	25	TCEA2_3	98
POLD4_2	21	DOK7_1	38	SOWAHC_1	35	F8A2_1	25	TH_2	98
POLD4_1	21	DUOXA2_1	38	SP4_2	35	F8A3_1	25	TMEM237_2	98
PLXNB3_1	21	EIF4A1_2	38	SPTB_1	35	FAHD1_2	25	TNFRSF25_1	98
PLXNB2_1	21	EN1_1	38	SRGAP1_1	35	FAM192A_2	25	TUBB4B_1	98
PLEKHG5_3	21	ERC1_2	38	STX1A_2	35	FAM96B_1	25	TUBGCP6_3	98
PLEC_1	21	ESPN_1	38	TACC3_1	35	FBXL17_2	25	WDR5_1	98
PIGV_3	21	EXTL3_1	38	TCEA2_4	35	FBXO31_2	25	ZEB1_2	98
PIGQ_1	21	FAM53A_1	38	TEAD4_2	35	FHOD1_1	25	AEBP1_3	97
PIGP_1	21	FAM81A_1	38	TENC1_1	35	FKBP8_2	25	ALDH1A2_5	97
PHPT1_2	21	FAM81A_2	38	TIMM13_1	35	FOSB_2	25	C11orf93_2	97
PHPT1_1	21	FNDC3A_3	38	TMC4_1	35	FSTL3_1	25	C16orf7_2	97
PHF19_3	21	FOXA1_1	38	TNFAIP2_1	35	G6PD_2	25	CYP1B1_1	97
PHF19_1	21	GFPT2_1	38	TNFAIP2_2	35	GABRB2_1	25	DGAT1_1	97
PFKP_1	21	GIGYF1_1	38	TNIP2_2	35	GADD45G_1	25	DHRS3_2	97
PEPD_1	21	GIT1_1	38	TOR4A_1	35	GALE_2	25	ERC1_3	97
PDCD10_2	21	GLUL_2	38	TPM1_2	35	GGPS1_1	25	EXOC7_3	97
PCSK9_1	21	GRTP1_1	38	TRAPPC6A_1	35	GNAZ_1	25	FAM86B1_2	97
PCSK7_2	21	GSK3B_1	38	TTC9C_1	35	GPR108_2	25	FBXL13_2	97
PCSK7_1	21	HLA-C_2	38	UBE2F_2	35	GRINA_2	25	FGF12_2	97
PCNXL3_1	21	IKZF1_1	38	UGCG_2	35	GSDMD_3	25	FLNA_6	97
PCBD1_2	21	ISLR2_1	38	UHRF2_2	35	HAGH_3	25	FLNA_7	97
PBX4_1	21	KATNAL1_3	38	WDR90_1	35	HDAC10_2	25	FLYWCH2_1	97
PBX2_1	21	KCNQ2_1	38	XRN2_2	35	HDAC4_2	25	FNDC3B_2	97
P2RX1_2	21	KRTCAP3_1	38	ZG16B_2	35	HECTD1_2	25	FXYD5_1	97
OSBP2_2	21	LGALS3BP_3	38	ZIC3_2	35	HERPUD1_1	25	GJB3_2	97
OPCML_2	21	LIN54_2	38	ZMYM2_1	35	HIF3A_2	25	GLTPD1_1	97
OLFM1_1	21	LIPA_1	38	ZNF516_1	35	HMGB1_4	25	GPSM3_1	97
NXN_1	21	LMNA_1	38	ZNF598_2	35	HMGN1_3	25	HIVEP1_3	97
NTRK1_1	21	LRRC32_2	38	ZNF860_1	35	HMGN2_2	25	HSF4_2	97
NPAS2_1	21	LRRFIP2_3	38	ABCB6_2	34	HNRNPA2B1_1	25	KANSL1_2	97
NOTUM_1	21	LRRK2_1	38	AC005003.1_1	34	HNRNPH1_5	25	KATNAL1_3	97
NME3_3	21	LZTR1_3	38	ACBD5_3	34	HNRNPK_3	25	KCTD21_1	97
NGF_1	21	MAZ_1	38	ADAMTS9_3	34	HSD11B1L_1	25	LHFPL2_2	97
[truncated: 22,960 more rows]

## Sheet: motif dist dist. promoters
distribution of motifs unique to modern human in human distal promoters
hexamers		heptamers		octamers		nonamers		decamers
KLF16_2	425	DPEP1_1	275	ANO9_2	258	SAMD4A_1	232	C1orf170_1	254
CUX1_2	414	CUX1_2	253	PQLC1_2	255	SAMD4A_2	229	ANO9_2	238
SKI_1	411	KLF16_2	239	ANKRD11_2	250	POLE_1	228	DVL1_1	225
PBX3_3	403	PBX3_3	227	C1orf170_1	241	SKI_1	223	PLCXD1_2	218
SAMD11_1	363	SKI_1	227	SEMA4C_2	238	CHMP1A_2	222	POLE_1	194
IGF1R_2	357	SLC2A4RG_3	206	SAMD11_1	234	DPP7_4	220	SKI_1	166
IRF2BP2_2	344	SAMD11_1	203	NOC2L_1	230	DPP7_5	220	RUNX1_4	157
FGFRL1_2	343	IGF1R_2	202	SPHK1_4	230	SAMD4A_3	212	CKB_3	155
TSHZ3_1	317	KIF1A_2	202	TFDP1_3	224	CUX1_2	208	CLPTM1L_4	153
IRF2BP2_1	315	SLC2A4RG_4	201	SPG7_1	223	DPP7_3	208	KLF16_2	152
TRIM8_1	314	SLC2A4RG_2	200	EEF1D_2	222	C1orf170_1	203	CLPTM1L_3	151
SLC2A4RG_4	313	SUV420H1_4	195	RFNG_4	221	ANKRD11_2	202	ING2_2	150
GNAQ_2	312	TFDP1_3	194	RAC3_2	220	CKB_3	199	SPHK1_3	149
QKI_1	312	ANKRD11_2	192	EEF1D_1	219	SPHK1_4	198	MTA1_3	148
SLC2A4RG_3	311	RUNX1_4	189	CKB_4	218	UBTF_4	195	SPHK1_4	148
PBX3_2	309	PWWP2B_1	187	NSD1_3	218	CKB_4	193	UBTF_4	148
PWWP2B_1	306	CTCFL_1	186	TRIM8_1	218	SDF4_1	193	CKB_4	147
ANKRD11_2	305	ING2_2	186	KLF16_2	217	RAC3_2	192	PQLC1_2	143
KIF1A_2	305	DOCK9_2	181	SCO2_3	217	TSEN54_2	192	TRIM8_1	143
PANX2_1	305	POLE_1	181	CKB_3	216	SAMD11_1	191	C16orf7_1	139
SUV420H1_4	304	CKB_4	180	LIMD2_5	216	TFDP1_3	190	SLC19A1_2	139
SLC2A4RG_2	300	CTCFL_2	180	MTA1_3	216	KIF1A_2	189	SUV420H1_4	139
IGF1R_1	296	PQLC1_2	179	SLC19A1_2	216	DPP7_6	188	SDC1_3	137
MIDN_2	293	TFDP1_2	179	PQLC1_1	214	FGFRL1_2	188	EEF1D_3	136
EEF1D_3	290	TSHZ3_1	178	SLC2A4RG_1	214	STK11_3	187	NSD1_3	136
TCF3_2	287	CKB_3	177	SLC2A4RG_2	214	RASA3_1	186	STK11_3	134
PBX3_1	286	PANX2_1	177	SDC1_3	212	SPHK1_3	185	NPTX1_1	133
CKB_3	285	CYHR1_3	176	HAGHL_3	210	EEF1D_3	184	SAMD4A_2	133
CKB_4	283	IGF1R_1	175	TFDP1_2	210	QKI_1	182	SEMA4C_2	132
SPHK1_4	283	NPTX1_1	175	CUX1_2	209	IGF1R_2	180	EEF1D_2	131
RUNX1_4	280	PPP4R1_3	175	EEF1D_3	208	SLC2A4RG_3	180	GNAQ_2	131
LARP1_2	279	TRIM8_1	175	PANX2_1	208	TFDP1_2	180	NSD1_2	131
NPTX1_1	279	SPHK1_4	172	PWWP2B_1	207	TSHZ3_1	180	RASA3_1	131
SPG7_1	278	ANO9_2	171	ROR2_2	207	C16orf7_1	179	UBTF_3	131
DOCK9_2	274	AKT1_2	170	SAMD4A_1	204	STK11_2	179	KDELC1_1	130
PQLC1_2	274	RAC3_2	170	SPHK1_3	204	LIMD2_5	178	SLC4A11_2	130
INHBB_1	273	GNAQ_2	169	SKI_1	203	SLC2A4RG_2	178	SPHK1_2	130
KBTBD2_3	273	SEMA4C_2	169	ING2_2	202	SLC19A1_2	177	IGF1R_2	129
EEF1D_2	271	FGFRL1_2	167	KIF1A_2	202	UBTF_3	175	EEF1D_1	128
MAZ_2	268	INHBB_1	167	SAMD4A_2	202	BCAP31_4	173	SLC4A11_3	127
DIO3_1	267	LARP1_2	167	FGFRL1_2	201	CCDC148_1	173	KDM2A_2	126
FAM78A_1	266	TSEN54_2	167	IGF2_1	201	SDC1_3	173	RFNG_4	126
NR2F6_1	266	EEF1D_3	166	NSD1_2	201	DVL1_1	172	STK11_2	126
AKT1_2	265	SLC2A4RG_1	164	LARP1_2	200	IGF1R_1	172	KIF1A_2	125
SEMA4C_2	265	CYHR1_2	163	SLC2A4RG_3	199	NCOA2_2	172	MMP23B_1	125
ARHGDIA_2	264	EEF1D_1	163	TSHZ3_1	199	PQLC1_2	172	NME3_1	125
STK11_3	264	EEF1D_2	163	ICOSLG_2	198	RUNX1_4	172	PQLC1_1	125
ROR2_2	263	ARHGDIA_3	162	LRRC24_1	198	KLF16_2	171	IGF2_1	124
SET_4	260	LIMD2_5	162	MMP23B_2	198	TRIM8_1	171	QKI_1	123
AUTS2_1	259	NR2F6_1	162	RUNX1_4	197	FAM78A_1	170	NOC2L_1	122
RFNG_4	259	PHF10_1	162	RFNG_3	196	NOC2L_1	169	SAMD4A_1	122
KLF16_1	258	SPG7_1	162	TBCD_1	196	RPL7_1	169	SLC2A4RG_1	122
PPP4R1_3	258	SPHK1_3	161	UBTF_4	196	IGF2_1	168	CCNE2_1	121
LIMD2_5	257	CYHR1_1	160	C14orf80_3	195	LARP1_2	168	LIMD2_5	121
NSD1_3	257	KLF16_1	160	HES4_1	195	SPHK1_2	168	FAM78A_1	119
SPHK1_3	257	NOC2L_1	160	ARHGDIA_3	193	STK24_2	168	IGF1R_1	119
SAMD4A_1	255	STK24_2	160	NELF_2	193	EEF1D_2	167	KLF16_1	118
EFNB2_1	254	FOXO3_2	159	POLR1D_2	193	KIAA0182_2	167	PIGZ_2	118
CTDSPL_2	253	PBX3_2	159	WEE1_2	192	SUV420H1_4	167	SAMD11_1	118
ING2_2	253	SPHK1_2	159	C9orf116_2	191	ABCD1_2	166	SLC2A4RG_2	118
ISM1_1	253	ARHGAP21_2	158	DVL1_1	191	EEF1D_1	166	HAGHL_3	117
RAC3_2	253	CTBP1_2	158	FOXO3_2	191	SEMA4C_2	166	RUSC1_6	117
PHF10_1	252	GATA2_3	158	KDM2A_2	191	DIO3_1	165	SAMD4A_3	117
CSNK2A2_1	251	HRAS_3	158	RASA3_1	191	FBRS_2	165	TFDP1_3	117
CTBP1_2	251	KDM2A_2	157	TSEN54_2	191	ROR2_2	165	CTBP1_2	116
KIAA0182_2	250	QKI_1	157	GNAQ_2	190	GNAQ_2	164	NEDD4L_2	116
STK11_2	250	TSR1_1	157	PFKP_2	190	NSD1_3	164	NME3_2	116
ARHGDIA_3	249	FAM150B_1	156	SPHK1_2	190	SPG7_1	164	TSEN54_2	116
CCDC148_1	249	CDC25B_1	155	TSR1_1	190	AKT1_2	163	TSHZ3_1	116
CTBP2_4	248	HMGA1_1	155	SLC4A11_3	189	BCAP31_3	163	WEE1_2	116
NR3C1_5	248	SAMD4A_1	155	SUV420H1_4	189	CTBP1_2	163	MRPS34_2	115
TSEN54_2	248	UBTF_4	155	DIO3_1	188	SCO2_3	163	RFNG_3	115
KDM2A_2	247	C1orf86_2	154	PRDM16_1	188	SLC2A4RG_1	162	CKB_2	114
TFDP1_3	246	EFNB2_1	154	TBC1D24_1	188	ZGPAT_2	161	FGFRL1_2	114
ARL4C_2	245	MAZ_2	154	ACTB_4	187	C18orf1_1	160	GATA2_3	114
ANO9_2	244	PFKP_2	154	HMGA1_1	187	NPTX1_1	160	SLC2A4RG_3	114
ARHGAP21_2	244	PTPRM_1	154	KIAA0182_2	187	ARHGDIA_2	159	ZGPAT_2	114
C21orf58_1	244	TCF3_2	154	SEPT10_2	187	CBX4_1	159	ACAP3_1	113
EEF1D_1	244	CTDSPL_2	153	YWHAZ_7	187	PWWP2B_1	159	ARHGAP21_2	113
AXIN2_3	243	DUSP2_2	153	C18orf1_1	186	PFKP_2	158	C21orf58_1	113
FOXO3_2	243	FAM78A_1	153	FAM78A_1	186	RAC3_1	157	DIO3_1	113
RFNG_3	243	HNRPDL_3	153	NSD1_4	186	SLC4A11_3	157	MED12L_1	113
SAMD4A_2	243	IGF2_1	153	SAMD4A_3	186	INHBB_1	156	PRDM16_1	113
SDF4_1	243	ABCD1_2	152	SLC2A4RG_4	186	MTA1_3	156	ZBTB46_1	113
CTNND2_1	242	E2F3_1	152	SLC39A4_3	186	PIGZ_2	156	CLPTM1L_5	112
HES1_1	242	EZR_2	152	COL6A2_2	185	SLC2A4RG_4	156	LRRC24_1	112
DVL1_1	241	ZGPAT_2	152	MIDN_2	185	ANKRD13D_4	155	NFE2L2_4	112
KCTD15_2	240	ARHGAP21_1	151	NCOA2_2	185	EZR_2	155	STK24_2	112
MLL3_1	240	C18orf1_1	151	PPP4R1_3	185	MED12L_1	155	SUV420H1_3	112
SAMD4A_3	240	C21orf58_1	151	SLC4A11_2	185	HES4_1	154	CTDSPL_2	111
SLC2A4RG_1	240	LRRC24_1	151	YWHAZ_8	185	C5orf38_1	153	CYHR1_2	111
ACTB_4	238	RFNG_4	151	FAM150B_1	184	CCDC88C_2	153	LARP1_2	110
YWHAZ_7	238	STK11_3	151	IGF1R_2	184	ING2_2	153	MDK_4	110
ZGPAT_2	238	COL6A2_2	150	ISM1_1	184	SLC4A11_2	153	MXRA8_3	110
NOC2L_1	237	DVL1_1	150	NPTX1_1	184	FAM150B_1	152	TFDP1_2	110
PLXNC1_2	236	KLF12_1	150	GATA2_3	183	RFNG_4	152	ANKRD11_2	109
POLE_1	236	POLR2H_3	150	POLR2H_3	183	VIM_4	152	ANKRD27_1	109
NR3C1_4	235	TP53I13_2	150	STK24_2	183	ANP32A_2	151	ARL4C_2	109
SPHK1_2	235	IRF2BP2_2	149	UBTF_3	183	ZBTB46_1	150	CASKIN2_1	109
SS18L1_1	235	SAMD4A_3	149	CTCFL_2	182	ARL4C_2	149	HES4_1	109
FBRS_2	234	SLC16A3_2	149	AHNAK_3	181	GPX4_1	149	IRF2BP2_2	109
IGF2_1	234	CCNE2_1	148	CCDC78_1	181	MXRA8_3	149	NEDD4L_3	109
PCBP3_1	234	SAMD4A_2	148	FBRSL1_2	181	ARHGDIA_3	148	PDZD8_2	109
CYHR1_2	233	SET_3	148	ICOSLG_1	181	BCAP31_2	148	AL928654.7_2	108
GPR137B_2	233	ANAPC11_2	147	POLE_1	181	DPYSL4_1	148	ANKRD13D_4	108
SCRIB_1	233	HMGA1_2	147	STK11_3	181	POLR2H_3	148	ARHGDIA_2	108
SLC4A11_3	233	SET_4	147	ARHGDIA_2	180	TP73_1	148	NAT14_2	108
UBTF_4	233	SLC19A1_2	147	SLC16A3_2	180	ACTB_4	147	OTUD4_3	108
AUTS2_2	232	SLC4A11_3	147	SPTBN1_2	180	C21orf58_1	147	PDE8A_1	108
CYHR1_3	232	BCAP31_3	146	CAPRIN1_3	179	C9orf116_2	147	RUNX1_3	108
FAM150B_1	232	ENOPH1_1	146	LAMA5_2	179	TSR1_1	147	STX16_2	108
NPEPL1_1	232	HAGHL_3	146	ANKRD27_1	178	ACTG1_1	146	TCF3_2	108
SLC4A11_2	232	ROR2_2	146	MED12L_1	178	AHNAK_3	145	ATXN7L3_3	107
PFKP_2	231	ARHGDIA_2	145	NPEPL1_1	178	CKB_2	145	FAM150B_1	107
ANP32B_2	230	AXIN2_3	145	NRP1_1	178	ENOPH1_1	145	FAM173A_3	107
C18orf1_1	230	MIDN_2	145	SLC16A3_3	178	LARP1_1	145	FANCA_2	107
PCID2_1	230	SDC1_3	145	SLC19A1_1	178	WEE1_2	145	PIGZ_1	107
SETBP1_1	230	MMP23B_2	144	ARL4C_2	177	ACAP3_1	144	POLR1D_2	107
TSR1_1	230	MTA1_3	144	BCAP31_3	177	DOCK9_2	144	ROR2_2	107
WEE1_2	230	RUSC1_6	144	CTCFL_1	177	DPYSL2_1	144	MFSD11_2	106
ANKRD13D_4	229	UBTF_3	144	DPYSL4_1	177	HRAS_2	144	NSD1_1	106
PTPRM_1	229	CSNK2A2_1	143	ESYT2_1	177	NR2F6_1	144	OTUD4_2	106
STK24_2	229	MYO1C_2	143	KLHL17_1	177	PACSIN3_2	144	PFKP_2	106
PPARA_2	228	PBX3_1	143	TEAD3_1	177	RDH10_2	144	SDF4_1	106
PTH1R_2	227	SLC4A11_2	143	TP53I13_2	177	LIMD2_4	143	STUB1_2	106
CYHR1_1	226	ANKRD13D_4	142	ZGPAT_2	177	PTCH1_2	143	TBC1D24_1	106
SET_3	226	DIO3_1	142	INPPL1_3	176	YWHAZ_7	143	TYMP_1	106
NCOA2_2	225	FOXO3_1	142	QKI_1	176	YWHAZ_8	143	CYHR1_1	105
NFIB_3	225	FURIN_2	142	RFNG_2	176	CBX3_3	142	RUSC1_5	105
CEBPA_1	224	HES1_1	142	ABCD1_2	175	CCDC40_1	142	SEPT10_2	105
FOXO3_1	224	HEY1_1	142	CBX8_1	175	CLCN2_2	142	CTDSPL_1	104
GNAS_7	224	KBTBD2_3	142	IGF1R_1	175	HNRPDL_3	142	DPP7_3	104
NFATC1_1	224	MIB2_4	142	AKT1_2	174	NELF_2	142	FARP2_1	104
NFIB_2	224	NSD1_3	142	CCDC148_1	174	NRARP_1	142	GATA2_2	104
NFIB_4	224	SLC19A1_1	142	CYHR1_1	174	PBX3_3	142	INHA_1	104
ATXN7L3_3	223	SMAD2_4	142	GATA2_2	174	PNPLA7_1	142	MSL3_3	104
AUTS2_4	223	STUB1_2	142	LAMA5_1	174	AL928654.7_2	141	PCID2_1	104
SDC1_3	223	ANP32A_2	141	PPARA_2	174	EFNB2_1	141	PWWP2B_1	104
PUSL1_2	222	ANP32B_2	141	RAC3_1	174	FAM173A_3	141	SPG7_1	104
TFDP1_2	222	CTBP2_4	141	AL928654.7_2	173	FOXO3_2	141	ZNF580_3	104
ZIC2_1	222	CTNND2_1	141	FOXO3_1	173	ISM1_1	141	ADAMTSL5_2	103
ABCD1_2	221	IRF2BP2_1	141	GNB2_2	173	KDELC1_1	141	AHNAK_3	103
ACAP3_1	221	SOX8_1	141	KDELC1_1	173	KLF13_1	141	ARHGAP21_1	103
BCAP31_3	221	TYMP_1	141	PBX3_3	173	MXI1_3	141	CDC25B_1	103
RFNG_2	221	BCAP31_4	140	C19orf24_2	172	SALL1_1	141	COL6A2_2	103
AXIN2_2	220	FBRS_2	140	C8G_1	172	SLC16A3_2	141	CUX1_2	103
YWHAZ_8	220	HES4_1	140	CBX4_1	172	SOX8_1	141	EFS_1	103
ANAPC11_2	219	MXRA8_3	140	CYHR1_2	172	ABCD1_1	140	GPX4_1	103
ARHGAP21_1	219	PIGZ_2	140	FAM173A_3	172	CASKIN2_1	140	HP1BP3_3	103
ATN1_2	219	SETBP1_1	140	FBRS_2	172	IRF2BP2_2	140	LIMD2_4	103
CDC25B_1	219	TMEM121_2	140	LARP1_1	172	SEPT10_2	140	RAC3_1	103
CSNK1G2_2	219	VAV2_1	140	MDK_4	172	TSEN54_1	140	SLC37A1_2	103
RNPEPL1_1	219	C16orf7_1	139	PIPOX_2	172	PRDM16_1	139	STX16_1	103
ACTG1_1	218	CBX4_1	139	PLEC_2	172	TBC1D24_1	139	TP73_1	103
AK4_3	218	EMD_3	139	PTH1R_2	172	TYMP_1	139	VIM_4	103
SMAD2_4	218	YWHAZ_7	139	STMN1_2	172	CSNK1G2_2	138	ACTG1_1	102
E2F3_1	217	ZIC2_1	139	ACTB_3	171	KDM2A_2	138	ANAPC11_2	102
FASN_1	217	ACTG1_1	138	ANKRD13D_4	171	KLF16_1	138	ASMTL_2	102
ANKRD13B_1	216	ARL4C_2	138	ANO7_1	171	TWIST2_1	138	BTBD3_2	102
C1orf86_2	216	ATXN7L3_3	138	ATXN7_1	171	ACTG1_2	137	CLCN2_2	102
EIF4G1_3	216	GNAS_7	138	GRINA_3	171	NSD1_2	137	DPP7_4	102
REST_3	216	GPC1_1	138	ISYNA1_2	171	SPTBN1_2	137	FOXO3_2	102
SALL1_1	216	ZEB1_2	138	PPARG_2	171	ATXN7L3_3	136	GNB1_2	102
SAMD11_3	216	AUTS2_4	137	SEPT10_1	171	GNB2_2	136	MEGF8_1	102
IRX1_1	215	C11orf35_1	137	C16orf7_1	170	HIVEP2_1	136	PLEC_2	102
SLC19A1_2	215	CCDC78_1	137	C5orf38_1	170	MDK_4	136	RFNG_2	102
USF2_1	215	CLCN2_2	137	KIAA0895L_2	170	NR3C1_4	136	RUSC1_4	102
USF2_2	215	CSNK1G2_2	137	MTL5_2	170	NR3C1_5	136	TFEB_3	102
VAV2_1	215	FAM173A_3	137	PIGZ_2	170	NSD1_4	136	TMEM121_2	102
CBX8_1	214	KLF13_1	137	ACTG1_2	169	PLEC_2	136	ACTB_4	101
CUX1_1	214	RFNG_3	137	BCAP31_4	169	POLR1D_2	136	CBX8_1	101
GNAQ_1	214	SLC37A1_2	137	CRIP1_2	169	PTPRM_1	136	IGF2BP2_2	101
TFEB_3	214	TBC1D24_1	137	LIMD2_4	169	USB1_1	136	IGF2BP3_2	101
UBTF_3	214	YWHAZ_8	137	MIB2_4	169	CEBPA_1	135	ISYNA1_3	101
WEE1_3	214	AK4_3	136	MXI1_3	169	DAPK1_3	135	KIAA0895L_2	101
ZNF532_4	214	CBX3_3	136	PIEZO2_1	169	E2F3_1	135	SCO2_3	101
ZNF664_2	214	CBX8_1	136	SLC37A1_2	169	FASN_1	135	SOX8_1	101
CCNE2_1	213	CCDC148_1	136	STMN1_3	169	GATA2_2	135	TSEN54_1	101
EMD_3	213	GATA2_2	136	ZYX_4	169	GATA2_3	135	ZFX_3	101
EZR_2	213	MFSD11_2	136	ADRM1_3	168	HMGN2_3	135	AC004258.1_1	100
TRAF3_1	213	NR3C1_5	136	AL928654.7_1	168	LRRFIP1_4	135	C19orf24_2	100
ZEB1_2	213	SYTL1_2	136	AUTS2_1	168	MIDN_2	135	DPP7_5	100
ATP6V1E2_1	212	TSEN54_1	136	C19orf73_1	168	MRPL40_1	135	NME3_3	100
CDK17_2	212	BCL2_3	135	CCDC92_1	168	UBTF_2	135	PACSIN3_2	100
ENOPH1_1	212	NCOA2_2	135	DOCK9_2	168	CTBP2_3	134	PBX3_3	100
HES4_1	212	PPP4R1_2	135	EFS_1	168	NRP1_1	134	PSMA7_1	100
HMGA1_1	212	RAC3_1	135	FANCA_2	168	PIPOX_2	134	STX16_3	100
LARP1_1	212	FOXF1_1	134	FSTL3_2	168	PPARG_2	134	UBTF_2	100
PSMA7_1	212	GNB2_2	134	INTS6_3	168	RFNG_3	134	ACTG1_2	99
TBC1D24_1	212	PCBP3_1	134	KIAA1614_1	168	TBCD_1	134	CCDC78_1	99
C11orf35_1	211	SDF4_1	134	KLF16_1	168	TCF3_2	134	CCDC92_1	99
GNB2_2	211	SPTBN1_2	134	NME4_2	168	ZYX_5	134	ESYT2_1	99
KLF12_1	211	TACC3_1	134	PACSIN3_2	168	C14orf80_3	133	FOXO3_1	99
NSD1_4	211	TCF7_2	134	SDF4_1	168	CLCN2_1	133	HRAS_2	99
PIGZ_2	211	ADRM1_3	133	TBX2_2	168	HNRNPA2B1_2	133	KCNAB2_1	99
PTCH1_3	211	EIF4G1_3	133	ZYX_5	168	PTH1R_2	133	KIAA0182_2	99
SLC37A1_2	211	MMP23B_1	133	CKB_2	167	C19orf24_2	132	NCOA2_2	99
TACC3_1	211	NFE2L2_4	133	CTBP1_2	167	DMGDH_1	132	TBX2_2	99
USB1_1	211	PQLC1_1	133	DHRSX_3	167	GRINA_3	132	WWC2_1	99
CBX4_1	210	STK11_2	133	MUC6_1	167	MRPS34_2	132	ZHX1_4	99
MRPL40_1	210	IRX5_1	132	NFE2L2_4	167	PIGZ_1	132	CLCN2_1	98
PQLC1_1	210	MXI1_3	132	NME3_2	167	RP3-402G11.5_1	132	CUL4A_3	98
ACTG1_2	209	NFIC_1	132	PDLIM2_2	167	SS18L1_1	132	FBRS_2	98
ANKRD9_3	209	POLR2H_2	132	SLC39A4_2	167	TCF7_2	132	MAFG_1	98
BCAP31_4	209	TRPM4_1	132	CLCN2_2	166	ARHGAP21_2	131	MMP23B_2	98
FOXF1_1	209	ACTG1_2	131	DNLZ_1	166	BTBD3_2	131	NELF_2	98
KANSL1_2	209	AXIN2_2	131	DPP7_4	166	C11orf35_1	131	NFATC1_1	98
C5orf38_1	208	CAPRIN1_3	131	GPC1_1	166	EMD_3	131	PDLIM2_2	98
FBXL14_1	208	CKB_2	131	LTBP3_2	166	FANCA_2	131	RNF187_1	98
GPX4_1	208	CUX1_1	131	PLEC_5	166	HAGHL_3	131	SAMD11_3	98
PACSIN3_2	208	FIBCD1_2	131	AC004258.1_1	165	KIAA1614_1	131	SYTL1_2	98
PIEZO2_1	208	HEY1_2	131	DPP7_5	165	STX16_2	131	ZYX_5	98
SEPT10_2	208	NME4_2	131	FZD10_1	165	ADRM1_3	130	C11orf35_1	97
SPTBN1_2	208	SALL1_1	131	PLEKHA2_2	165	ANKRD9_3	130	C18orf1_1	97
TYMP_1	208	SCRIB_1	131	SOX8_1	165	COL6A2_2	130	C9orf116_2	97
CBX3_3	207	SLC2A4RG_5	131	AK4_3	164	EFS_1	130	CCDC148_1	97
CCDC88C_2	207	SMARCA2_2	131	ALDH1A3_1	164	GNB1_2	130	GPAA1_4	97
GNB1_2	207	AUTS2_1	130	C9orf116_1	164	ICOSLG_2	130	IRX5_1	97
LRRC24_1	207	C14orf80_3	130	IGF2_2	164	LRRC24_1	130	NAT14_1	97
SOX8_1	207	CASKIN2_1	130	LIME1_2	164	STUB1_2	130	PHRF1_1	97
CRIP2_2	206	SRF_2	130	NR2F6_1	164	ALDH1A3_1	129	SLC2A4RG_4	97
FURIN_2	206	SSH3_3	130	NRP1_2	164	C8G_1	129	BOLA2B_2	96
INTS6_3	206	ACTB_4	129	RUSC1_6	164	CCNK_1	129	CCDC88C_2	96
NFE2L2_4	206	CEBPA_1	129	CASKIN2_1	163	CYHR1_2	129	DLL4_1	96
CTDSP1_3	205	GPR137B_2	129	CNN3_2	163	DLG1_5	129	GATA6_2	96
HEY1_1	205	NFIB_2	129	EZR_2	163	EIF4G1_3	129	GNB2_2	96
HNRPDL_3	205	PAOX_1	129	GATA6_2	163	FZD10_1	129	HNRPDL_3	96
TBL1XR1_3	205	RUNX1_3	129	NDRG4_2	163	ISYNA1_2	129	INHBB_1	96
APOLD1_1	204	SAMD11_3	129	PCBP3_1	163	MAZ_2	129	METTL21A_2	96
BCL2_3	204	SCO2_3	129	STUB1_2	163	PTCH1_3	129	MIDN_2	96
HAGHL_3	204	STMN1_2	129	UQCRH_1	163	SEPT10_1	129	MRPL40_1	96
KLF13_1	204	ANKRD13B_1	128	VIM_4	163	SMAD7_1	129	NCAPD3_3	96
PTPRN2_2	204	BCAP31_2	128	ACTG1_1	162	BOLA2B_2	128	NDRG4_2	96
PUSL1_1	204	DPYSL2_1	128	CSNK1G2_2	162	C3orf72_2	128	POLR2H_3	96
SLC16A6_1	204	FSTL3_2	128	E2F3_1	162	GFRA2_2	128	RASGRP2_3	96
SRF_2	204	GPX4_1	128	FASTK_1	162	HCFC1_1	128	RNF170_2	96
POLR1D_2	203	HES6_1	128	GRINA_2	162	KIAA0895L_2	128	YWHAZ_7	96
SLC6A8_1	203	INTS6_3	128	HTT_1	162	LRRC56_1	128	ZYX_4	96
SRSF2_2	203	KANSL1_2	128	IRF2BP2_2	162	MAPK11_1	128	ANKRD65_2	95
STUB1_2	203	KIAA0182_2	128	MXRA8_3	162	NCAPD3_3	128	C19orf24_1	95
SUN2_3	203	LIMD2_4	128	NFATC1_1	162	NME3_2	128	DPYSL4_1	95
BCAP31_2	202	NR3C1_4	128	NFIC_1	162	PLEC_5	128	EPHA4_1	95
DPYSL2_1	202	RUSC1_5	128	NOC4L_1	162	PLEKHA2_2	128	GNAS_6	95
HMGA1_2	202	STRA13_1	128	PSMA7_1	162	PPP4R1_3	128	ISYNA1_2	95
TAF4_1	202	TBXAS1_2	128	RPL7_1	162	TP53I13_2	128	KCTD15_2	95
TP53I13_2	202	TM7SF2_2	128	STK11_2	162	AK4_3	127	KLHL17_1	95
C14orf80_3	201	ANKRD65_2	127	TYMP_1	162	ARHGAP21_1	127	LRRFIP1_4	95
MFSD11_2	201	BCL2_2	127	B3GNTL1_1	161	CBX8_1	127	MAF1_2	95
STX16_2	201	CLCN2_1	127	EEF1A2_1	161	DLG1_4	127	MBOAT7_1	95
YWHAZ_6	201	EFCAB4A_5	127	NDUFAF3_3	161	IFT140_1	127	PABPC1_2	95
HNRNPA2B1_2	200	FBRSL1_2	127	PTPRM_1	161	IRX5_1	127	PPARA_2	95
LIMD2_4	200	HIVEP2_1	127	RASGRP2_3	161	KCTD1_3	127	PTCH1_2	95
NR2C2_1	200	HMG20B_2	127	TFEB_3	161	NFE2L2_4	127	SEPT10_1	95
RUNX1_3	200	ISM1_1	127	TLK2_1	161	NOC4L_1	127	SRSF2_2	95
TOX2_2	200	KIF26B_1	127	TMEM121_2	161	NPEPL1_1	127	TSR1_1	95
ZNF532_3	200	PACSIN3_2	127	C11orf35_1	160	PATZ1_1	127	ANP32A_2	94
ADRA2C_1	199	PLEC_5	127	ESPN_2	160	PQLC1_1	127	APOPT1_2	94
ATXN7_1	199	PLXNC1_2	127	EXD3_1	160	PTMA_2	127	EMD_3	94
C16orf7_1	199	TMEM200B_1	127	LRRFIP1_4	160	RFNG_2	127	FASN_1	94
TP73_1	199	ZBTB46_1	127	MYO1C_2	160	SVIL_1	127	PCNT_2	94
TRIO_1	199	C9orf89_1	126	PCGF2_2	160	VAV2_1	127	PPP4R1_3	94
ZBTB46_1	199	ESPN_2	126	VAV2_1	160	ASMTL_2	126	RAB40C_3	94
ANKRD9_2	198	ISYNA1_2	126	C1orf86_2	159	CCNE2_1	126	RNF217_1	94
CKB_2	198	LTBP3_2	126	C21orf58_1	159	DLL4_2	126	SF3A2_2	94
HP1BP3_3	198	MDK_4	126	CLCN2_1	159	DUSP16_2	126	SOCS2_4	94
NEDD4L_2	198	SMAD2_3	126	CTDSPL_2	159	ESYT2_1	126	UBTF_1	94
PDLIM2_2	198	SRSF2_2	126	DPEP1_1	159	GFOD1_2	126	YWHAZ_8	94
PPP4R1_2	198	TRIM71_1	126	DPP7_3	159	ICOSLG_1	126	C19orf42_1	93
PTCH1_2	198	WHSC1_1	126	DPP7_6	159	KBTBD2_3	126	CDKN2A_4	93
REST_2	198	CTDSPL_1	125	INHBB_1	159	KLF12_1	126	EZR_2	93
UQCRH_1	198	DOCK9_1	125	PDZD8_2	159	MFSD11_2	126	FOXF1_1	93
ANP32A_2	197	DPP7_3	125	VPS51_2	159	MMP23B_2	126	LAMA5_2	93
BCL2_2	197	IRX1_1	125	ADAMTSL5_2	158	NEU4_1	126	MAFB_1	93
CASZ1_2	197	NFIB_3	125	ASMTL_2	158	RILP_2	126	NAGS_1	93
DLL1_1	197	NSD1_2	125	EIF4G1_3	158	SOCS2_4	126	NFIB_2	93
GPC1_1	197	PIEZO2_1	125	GOLGA8B_2	158	STX16_1	126	PDLIM7_3	93
HES6_1	197	PTPRN2_2	125	HIC1_1	158	TADA2B_2	126	RAD23B_2	93
KCNMA1_4	197	PTPRS_3	125	HMGA1_2	158	UHRF2_3	126	RAD23B_3	93
PRDM16_1	197	RFNG_2	125	ITGB2_1	158	ANAPC11_2	125	TMEM240_1	93
SMAD2_3	197	RP11-1055B8.6_1	125	LAMA5_3	158	CAPRIN1_3	125	VAPA_3	93
TCF7_2	197	SUV420H1_3	125	MAPK11_1	158	FAM214A_4	125	AL928654.7_1	92
CASKIN2_1	196	BCL2L11_2	124	MSL3_3	158	HMGN2_2	125	DDHD1_2	92
KCNMA1_3	196	DPP7_4	124	SAMD11_3	158	PHPT1_1	125	E2F3_1	92
KCTD15_1	196	FASTK_1	124	TSEN54_1	158	RUSC1_6	125	FZD7_1	92
MXRA8_3	196	GABBR1_3	124	CYHR1_3	157	SRSF2_2	125	GNAS_7	92
PPARG_2	196	HNRNPA2B1_2	124	ELOVL1_3	157	ZYX_4	125	GPAA1_3	92
TENC1_1	196	MBD3_4	124	GPR137_5	157	ANKRD65_2	124	KDM2A_1	92
BCL2L11_2	195	NEDD4L_2	124	KLF12_1	157	CTBP2_4	124	NFIB_3	92
COL6A2_2	195	NSD1_4	124	ORAI3_1	157	HIC1_1	124	NRP1_1	92
CRTC3_2	195	PCBP4_3	124	PAOX_1	157	HSF4_1	124	PTH1R_2	92
GATA2_3	195	PCID2_1	124	PATZ1_1	157	KLHL17_1	124	RPL7_1	92
HRAS_3	195	RASA3_1	124	SMARCA2_2	157	MAFB_1	124	STX16_4	92
MMP23B_1	195	SPON2_6	124	CCDC40_1	156	MAP4K2_2	124	ATP2B1_2	91
STX16_1	195	TBL1XR1_3	124	FIBCD1_2	156	MMP23B_1	124	B3GNTL1_1	91
CTNNB1_2	194	WNT9A_1	124	GRINA_4	156	PIM3_2	124	C14orf80_3	91
NELF_2	194	ANO7_1	123	MDK_3	156	PLXNC1_2	124	C3orf58_2	91
SEPT10_1	194	APOLD1_1	123	PLEC_1	156	PPARA_2	124	CRTC3_2	91
SETD8_4	194	ATP6V1E2_1	123	TNNI2_1	156	PTGDS_2	124	CSNK1D_5	91
TBXAS1_2	194	FLNA_2	123	TSNARE1_2	156	RASGRP2_3	124	DLG1_5	91
WHSC1_1	194	GPR137_4	123	USF2_1	156	RIMS2_1	124	G3BP1_2	91
WRN_1	194	KIAA0895L_2	123	GFRA2_2	155	SLC37A1_2	124	KLF12_1	91
ZFX_3	194	NEDD4L_3	123	GNB1_2	155	TFAP2A_3	124	LEF1_3	91
DPEP1_1	193	NPEPL1_1	123	IRF4_2	155	WEE1_3	124	NEU4_1	91
DPYSL4_1	193	STMN1_3	123	PCID2_1	155	ADAMTSL5_2	123	RBPJ_4	91
GPR137_5	193	TFEB_3	123	PTGDS_2	155	ANKRD27_1	123	RGS20_2	91
HIVEP2_1	193	ACP1_1	122	RASGRP2_2	155	CRIP2_2	123	TEAD3_1	91
ZNF664_1	193	AL928654.7_2	122	STX16_2	155	NFATC1_1	123	TMEM240_2	91
DPP7_3	192	ATN1_2	122	YWHAZ_6	155	OTUD4_2	123	ZIC2_1	91
DPP7_4	192	AUTS2_2	122	ADCY2_1	154	OTUD4_3	123	ANKRD9_2	90
FAM102A_2	192	CCDC88C_2	122	AUTS2_2	154	PGP_2	123	BIVM_2	90
OTUD4_3	192	CDK17_2	122	BCAP31_2	154	PSMA7_1	123	BNIP3_1	90
POLR2H_3	192	GNAS_5	122	CRIP2_2	154	SLC19A1_1	123	CAPRIN1_3	90
RPL7_1	192	KCTD15_2	122	HMGN2_3	154	TEAD3_1	123	CRIP1_2	90
SLC2A4RG_5	192	LRRC14_1	122	HRAS_3	154	WWC2_1	123	EFNA1_2	90
SMAD7_1	192	NELF_2	122	IGF2BP3_2	154	AC004258.1_1	122	FAM214A_4	90
SUSD4_1	192	PTCH1_3	122	LRRC14_1	154	ANKRD9_2	122	FZD10_1	90
FANCA_2	191	RPL7_1	122	MFSD11_2	154	AUTS2_4	122	GNAQ_1	90
GNAS_5	191	STX16_2	122	NR3C1_5	154	AXIN2_3	122	GRIN2C_1	90
HIVEP1_3	191	WEE1_2	122	PLEKHG2_3	154	CCDC92_1	122	ISM1_1	90
MGAT4B_2	191	YBX1_2	122	PTPRN2_2	154	CHL1_3	122	KIAA1211L_1	90
BAD_1	190	ZHX1_4	122	C19orf24_1	153	CNN3_2	122	LARP1_1	90
MXI1_3	190	ABCD1_1	121	CBX3_3	153	FBXW5_2	122	MDK_3	90
NEDD4L_3	190	CRIP2_1	121	CCNE2_1	153	IFT140_2	122	MRPS34_1	90
NRARP_1	190	EFS_1	121	COL9A2_2	153	MSL3_3	122	PLEC_1	90
NSD1_2	190	EMD_2	121	DCUN1D2_2	153	PSMA1_1	122	PTPRS_3	90
PLEC_2	190	GATA6_2	121	HAGHL_2	153	RNPS1_4	122	SLC22A4_2	90
STXBP5_1	190	GPR137_5	121	HEY2_1	153	STMN1_3	122	TCF12_2	90
TWIST2_1	190	LRRFIP1_4	121	IRX5_1	153	STX16_3	122	TMEM80_2	90
BACH1_2	189	MAFG_1	121	MAPK12_1	153	STX16_5	122	UGCG_2	90
BACH1_3	189	POLR2L_1	121	MDK_2	153	UQCRH_1	122	ANKRD13D_3	89
DUSP2_2	189	PTH1R_2	121	MEGF8_1	153	ZIC2_1	122	DLL4_2	89
HSP90AA1_3	189	SS18L1_1	121	MTA2_2	153	CCDC88C_1	121	EME2_1	89
OTUD4_2	189	TP53I11_2	121	NAT14_2	153	CD151_2	121	HEBP1_1	89
YWHAZ_5	189	WEE1_3	121	NHLRC4_1	153	CPNE7_1	121	IRX1_1	89
ALDH1A3_1	188	C20orf112_2	120	NME3_3	153	DAZAP1_3	121	MIB2_4	89
GPR137B_1	188	CASZ1_2	120	PIM3_2	153	FOXO3_1	121	NDUFAF3_3	89
HSP90AA1_4	188	CTNNB1_2	120	SPIB_1	153	FZD7_1	121	NR3C1_5	89
ISYNA1_2	188	ENTPD2_1	120	CTBP2_2	152	GNAS_5	121	PCBP3_1	89
LTBP3_2	188	FZD7_1	120	DLL4_2	152	INHA_1	121	PGRMC2_4	89
RAC3_1	188	GOLGA8B_2	120	KCTD1_3	152	IRF4_2	121	PIM3_2	89
TMEM121_2	188	GPS1_2	120	KLF13_1	152	LRRC8D_2	121	PLEKHG2_3	89
TRIM71_1	188	NRARP_1	120	NRARP_1	152	MAP4K2_3	121	PTBP3_2	89
C19orf73_1	187	PHPT1_1	120	SPON2_2	152	MTA2_2	121	RP3-402G11.5_1	89
CELF4_1	187	RILP_2	120	USB1_1	152	NEDD4L_2	121	SFXN5_3	89
MED12L_1	187	SETD8_4	120	ZIC2_1	152	NME3_1	121	SLC16A6_1	89
NDRG4_2	187	SIPA1_4	120	BAD_1	151	PCBP3_1	121	SLC19A1_1	89
NFIB_1	187	TMEM198_1	120	C3orf58_2	151	SF3A2_2	121	UHRF2_3	89
STX16_3	187	YWHAZ_6	120	CTDSP1_3	151	STMN1_2	121	C5orf38_1	88
TMEM80_2	187	ADRA2C_1	119	CTNNB1_2	151	STX16_4	121	CEBPA_1	88
CDYL2_1	186	ANAPC11_1	119	FURIN_2	151	TCF12_2	121	CTBP2_2	88
DPP7_5	186	C9orf116_2	119	GPX4_1	151	ZCWPW1_1	121	IRF2BP2_1	88
MMP23B_2	186	CACNA1G_1	119	KCTD15_2	151	AUTS2_1	120	MBOAT7_2	88
PLEKHA2_2	186	DPYSL4_1	119	MGAT4B_2	151	CSNK2A2_1	120	MDFI_2	88
RIMS2_1	186	ESYT2_1	119	MMP23B_1	151	FAM169A_4	120	RAC3_2	88
SCO2_3	186	FKBP10_1	119	RILP_2	151	FIBCD1_2	120	RP11-345J4.5_1	88
BACH1_4	185	FKBP10_2	119	WEE1_3	151	FURIN_2	120	TSEN34_2	88
EFS_1	185	KCNAB2_1	119	CACNB3_3	150	HMGA1_1	120	ASPSCR1_2	87
GOLGA8B_2	185	KLHL17_1	119	CTBP1_1	150	ISYNA1_3	120	ATP2A2_2	87
IRF4_2	185	LAMA5_1	119	CTBP2_1	150	NDRG4_2	120	AXIN2_3	87
KIAA1614_1	185	MAPK11_1	119	CTBP2_4	150	NRP1_2	120	BACH1_3	87
PIM3_2	185	MLL3_1	119	CUL4A_3	150	NUBP2_1	120	DAPK1_3	87
ACTB_3	184	MRPL40_1	119	EFCAB4A_5	150	PANX2_1	120	EIF5_3	87
ANAPC11_1	184	NFIB_4	119	EME2_1	150	RASGRP2_2	120	FAM169A_4	87
BEND6_2	184	PDLIM2_2	119	GPAA1_3	150	RNF170_2	120	FIBCD1_2	87
CCDC40_1	184	PLEC_2	119	KIAA0895L_1	150	SLC9A5_1	120	FURIN_2	87
FSTL3_2	184	RUSC1_4	119	NME3_1	150	SUV420H1_3	120	HIC1_1	87
HMGN2_3	184	SAMD1_1	119	RPS6KA4_2	150	TGIF2_3	120	HMGN2_3	87
HRAS_2	184	SH3YL1_3	119	RTKN_3	150	TRAF3_1	120	IGF2_2	87
LCOR_2	184	SSBP4_1	119	SALL1_1	150	TTC9C_2	120	JMJD8_2	87
MIB2_4	184	ACAP3_1	118	ZBTB46_1	150	YWHAZ_6	120	MDK_1	87
NCAPH2_1	184	ADAM8_2	118	ADAM8_2	149	C3orf58_2	119	MDK_2	87
PACS2_2	184	B4GALT2_3	118	ANP32A_2	149	CDC25B_1	119	MLL4_1	87
SUV420H1_3	184	CCDC40_1	118	BCL2L11_2	149	CDH11_3	119	MYO1C_3	87
TSPAN4_4	184	CDYL2_1	118	CCDC88C_2	149	MAN1A2_2	119	NPEPL1_1	87
ZFP36L2_1	184	CRIP2_2	118	GPAA1_4	149	MIB2_4	119	PAXIP1_2	87
ANKRD27_1	183	FASN_1	118	IRX4_1	149	NFIB_4	119	RASA4_2	87
B4GALT2_3	183	GFRA2_2	118	ISYNA1_3	149	PABPC1_2	119	RASA4B_2	87
C19orf24_2	183	ICOSLG_2	118	PTPRS_3	149	PHRF1_1	119	RNPS1_4	87
CACNA1C_1	183	MRPS34_2	118	RDH10_2	149	PLEKHG2_3	119	TADA2B_1	87
EMD_2	183	POLR1D_2	118	RNF217_1	149	PPP1R3E_3	119	TRIP12_2	87
ESYT2_1	183	PPARG_2	118	SLC2A4RG_5	149	SCRIB_1	119	ABCA3_1	86
FKBP10_2	183	RTN4_3	118	SRSF2_2	149	SLC16A6_1	119	ACP1_1	86
IGF2BP2_2	183	SOLH_1	118	APOPT1_2	148	SLC22A4_2	119	ANKRD9_3	86
KCNMA1_2	183	STX16_1	118	FAM102A_2	148	USF2_2	119	ARHGDIA_3	86
RBPJ_4	183	TEAD3_1	118	FAM214A_4	148	ZMYND15_1	119	CDK17_2	86
RNF170_2	183	UBTF_2	118	FBXW5_2	148	ZNF580_3	119	CNN3_2	86
SMARCA4_2	183	ASMTL_2	117	GPS1_2	148	ADRA2C_1	118	CSNK2A2_1	86
WWC2_1	183	B4GALT6_1	117	MDK_1	148	ANO7_1	118	CTBP1_1	86
GNAS_6	182	C1orf170_1	117	PNMA2_1	148	APOPT1_2	118	DOCK9_2	86
GPR137_4	182	C3orf58_2	117	SSBP4_1	148	ARF1_2	118	FAM102A_2	86
LRRC14_1	182	CAPN1_5	117	SYTL1_2	148	HELZ_2	118	FBXW5_2	86
MTL5_2	182	EEF1A2_1	117	TMEM200B_1	148	HSPB11_2	118	ICOSLG_1	86
TBCD_1	182	EIF2C2_1	117	USF2_2	148	KCTD1_2	118	IRF4_2	86
TGIF2_3	182	FAM217B_1	117	ANKRD65_2	147	MSL1_2	118	OLFM1_2	86
ZYX_5	182	GNB1_2	117	AXIN2_3	147	NETO1_1	118	PLEKHA2_2	86
AXIN1_1	181	GPAA1_4	117	C4orf48_1	147	PTPRN2_2	118	RRAGD_3	86
C3orf72_2	181	ICOSLG_1	117	CD151_1	147	REST_3	118	SPTBN1_2	86
CNR1_1	181	NDRG4_2	117	CHMP1A_2	147	RNF217_1	118	TADA2B_2	86
FAM173A_3	181	NFATC1_1	117	EPHA4_1	147	SETBP1_1	118	TCF7_2	86
FZD7_1	181	PTCH1_2	117	FAM83H_1	147	SIGIRR_2	118	ADRM1_3	85
KIF26B_1	181	SPRY1_2	117	HDAC10_1	147	SRF_2	118	AK4_3	85
NETO1_1	181	STX16_3	117	MPPED2_1	147	TBX2_2	118	CAMTA2_2	85
RTN4_3	181	STXBP5_1	117	PGF_2	147	TRIO_1	118	CCNK_1	85
TLK2_1	181	TADA2B_2	117	SF3A2_2	147	USF2_1	118	CHMP1A_2	85
UBE2F_2	181	TRAF3_1	117	SIM2_1	147	ZHX1_4	118	DUSP10_1	85
DOCK9_1	180	USB1_1	117	SPON2_6	147	ACTB_3	117	FAHD1_2	85
HEY2_1	180	YWHAZ_5	117	TCF12_2	147	ANO9_2	117	FAM72A_2	85
ICOSLG_2	180	ZNF821_3	117	TOX2_2	147	ANP32B_2	117	GPSM1_2	85
SYTL1_2	180	DAZAP1_3	116	TP73_1	147	C8orf42_1	117	KIFC2_1	85
TSEN54_1	180	DCUN1D2_2	116	TRABD_1	147	CCDC78_1	117	MSL3_2	85
YPEL3_3	180	DPP7_5	116	ZBTB7B_2	147	CDK17_2	117	MXI1_3	85
AC004258.1_1	179	EGFL7_2	116	ZFX_3	147	CTBP2_2	117	PEX10_1	85
APOPT1_2	179	FAM102A_2	116	ATP5I_2	146	CTNND2_1	117	PLK2_2	85
KDM2A_1	179	MBOAT7_1	116	ATP6V1E2_1	146	EMD_2	117	PLXNC1_2	85
PASK_2	179	NAT14_2	116	CAMTA2_2	146	FAM102A_2	117	PPARG_2	85
PLCL2_1	179	NELF_1	116	CCNK_1	146	FLOT1_2	117	RASGRP2_1	85
RDH10_2	179	NFIB_1	116	FBXL6_2	146	KIAA0895L_1	117	RP11-73M18.2_1	85
SAMD1_1	179	PIGZ_1	116	FBXW7_1	146	KIF1C_1	117	RPS6KA3_1	85
STX16_4	179	SUN2_3	116	FKBP10_2	146	MBOAT7_1	117	SPON2_6	85
UBTF_2	179	ZNF532_4	116	GPR137_4	146	PDZD8_2	117	SVIL_1	85
ADRM1_3	178	ZYX_5	116	KDM2A_1	146	PHPT1_2	117	TRAF3_1	85
AGPAT3_1	178	ABCA3_1	115	MAZ_2	146	PTPRS_3	117	YPEL3_3	85
ANKRD13D_3	178	ABR_2	115	MFSD3_2	146	RP11-345J4.5_1	117	ACTB_3	84
B4GALT6_1	178	BACH1_3	115	NCAPD3_3	146	SGK1_4	117	AKT1_2	84
C19orf24_1	178	C19orf73_1	115	NEDD4L_2	146	TADA2B_1	117	APOPT1_1	84
FBRSL1_2	178	CTBP1_1	115	PARP10_1	146	TOX2_2	117	C8G_1	84
FGFR1_4	178	CTDSP1_3	115	PHF10_1	146	UBTF_1	117	CBX4_1	84
INHA_1	178	HMGB1_4	115	RAD23B_3	146	ABCA3_1	116	CDC37_1	84
ISYNA1_3	178	HP1BP3_3	115	RP3-402G11.5_1	146	BCAP31_1	116	CYC1_2	84
LAMA5_1	178	HRAS_2	115	RTN4_3	146	CTNNB1_2	116	DLG1_4	84
NRP1_1	178	IRS2_1	115	SMAD7_1	146	CYHR1_1	116	ENTPD2_1	84
PPP1R13B_1	178	PIPOX_2	115	STX16_1	146	FERMT2_2	116	FIBCD1_1	84
SMAD1_4	178	PPARA_2	115	TSPAN4_4	146	GATA6_2	116	GFOD1_2	84
SMARCA2_2	178	PPP1R3E_3	115	ZBTB25_2	146	HSP90AA1_3	116	GNAS_5	84
C3orf72_1	177	TAF4_1	115	ZNF580_3	146	HSP90AA1_4	116	HELZ_2	84
CLCN2_2	177	TLK2_1	115	ABCD1_1	145	IGF2_2	116	HSF4_1	84
CNN3_2	177	TOB2_1	115	ABR_2	145	IGF2BP3_2	116	ICOSLG_2	84
DNAJC22_1	177	TP73_1	115	AXIN1_1	145	KCTD15_2	116	IGF2BP1_1	84
FAM169A_4	177	TSPAN4_4	115	CYC1_2	145	METTL21A_2	116	KIAA0895L_1	84
FOXK2_2	177	VPS51_2	115	FAM213B_3	145	SLC16A3_3	116	KIAA1875_1	84
IGF2_2	177	WDR81_1	115	FASN_1	145	TMEM121_2	116	LIMD2_3	84
KDELC1_1	177	ANKRD33B_1	114	HNRPDL_3	145	YWHAZ_5	116	NRARP_1	84
MDK_4	177	BAD_1	114	LIMD2_3	145	ANKRD13D_3	115	P4HB_2	84
PDZD8_2	177	CCDC88B_2	114	MAF1_2	145	C19orf42_1	115	PDLIM7_2	84
PIGZ_1	177	GPAA1_3	114	MRPS34_2	145	C9orf116_1	115	PPP1R3E_3	84
RAPGEF1_2	177	HEY2_1	114	PCOLCE_3	145	DHRSX_3	115	PYY_1	84
RCAN1_2	177	IGF2BP2_2	114	PTDSS2_3	145	FBXO31_1	115	RDH10_2	84
TP53I11_2	177	IGF2BP3_2	114	RGS20_2	145	GRINA_2	115	RNH1_3	84
ANO7_1	176	KIAA1614_1	114	SSBP2_3	145	HMGA1_2	115	SLC16A3_3	84
CACNA1G_1	176	MAPK12_1	114	SSH3_3	145	HRAS_3	115	SLC52A2_2	84
FBXO18_1	176	PHF19_4	114	UHRF2_3	145	INCA1_1	115	STX16_5	84
HMGN2_2	176	PLCXD1_2	114	WNT9A_1	145	IRX1_1	115	TBX2_1	84
IRS2_1	176	PLEKHM2_2	114	ZMYND15_1	145	LIMD2_3	115	TGIF2_3	84
LRRC56_1	176	PRKAG2_1	114	ARHGAP21_1	144	MAF1_2	115	TOB2_1	84
STX16_5	176	RPUSD1_1	114	ARHGEF19_3	144	MLL4_1	115	TRIP6_2	84
ADCY2_1	175	TADA2B_1	114	BCL2L11_1	144	PDIK1L_2	115	UQCRH_1	84
BCAP31_1	175	TSNARE1_2	114	CPNE7_1	144	PRICKLE1_6	115	BCAP31_3	83
C3orf58_2	175	USF2_2	114	EFNB2_1	144	RUSC1_5	115	CAMK1D_2	83
CAPRIN1_3	175	YPEL3_3	114	FASN_3	144	SUN2_3	115	CAMK1D_3	83
CDK9_2	175	ADCY2_1	113	GFOD1_2	144	C3orf72_1	114	CDKN2A_3	83
HMG20B_2	175	APOPT1_2	113	GNAS_5	144	C4orf48_1	114	CTBP2_3	83
STMN1_2	175	BACH1_4	113	GRIN2C_1	144	CYC1_2	114	CTBP2_4	83
WSCD1_2	175	C19orf24_2	113	LSP1_2	144	HEATR7A_1	114	EMD_2	83
ABCD1_1	174	C8orf42_1	113	PLEC_6	144	HES6_1	114	EPHA6_1	83
CBFA2T3_5	174	CCDC92_1	113	PLEKHM2_2	144	IRF7_2	114	FAM214A_3	83
FIBCD1_2	174	CDV3_3	113	PPP1R7_2	144	KTN1-AS1_1	114	FBRSL1_2	83
FKBP10_1	174	COL9A3_2	113	RNH1_3	144	MCM7_4	114	HLA-C_2	83
KLHL17_1	174	DLL4_1	113	SFMBT2_1	144	MICALL1_2	114	HRAS_3	83
MAF1_2	174	DMGDH_1	113	SOLH_1	144	MIF4GD_1	114	INTS6_3	83
MAPK11_1	174	EMD_1	113	STRA13_1	144	MYO1C_2	114	KBTBD2_3	83
PCBP4_3	174	GRTP1_1	113	WWC2_1	144	NCAPD3_2	114	KCTD15_1	83
PHF21A_4	174	HIVEP1_3	113	ABCA3_1	143	NEDD4L_3	114	NR3C1_4	83
STMN1_3	174	HSP90AA1_3	113	ADRA2C_1	143	P4HB_2	114	NRG1_3	83
TLK1_4	174	LAMA5_2	113	ANKRD13B_1	143	POLR2H_2	114	NTRK2_3	83
ZMYND11_4	174	LRRC56_1	113	C11orf93_3	143	PPP1R13B_1	114	PANX2_1	83
ADAMTSL5_2	173	MDFI_2	113	CD151_2	143	RUNX1_3	114	PLEKHN1_1	83
CAMK1D_3	173	MED12L_1	113	CHTF18_1	143	SET_3	114	PPP2R3B_2	83
FZD10_1	173	OTUD4_2	113	DAPK1_3	143	SHARPIN_2	114	PTPRN2_2	83
GATA6_2	173	OTUD4_3	113	ENOPH1_1	143	SSH3_3	114	RFNG_1	83
KTN1-AS1_1	173	PHRF1_1	113	FIBCD1_1	143	SYTL1_2	114	SETBP1_1	83
MAP4K2_3	173	PPP1R13B_1	113	HIPK3_1	143	TSEN34_2	114	TMCO3_1	83
PER2_2	173	ZSWIM6_1	113	HMG20B_2	143	ATP2A2_2	113	USF2_1	83
PTPRS_3	173	ATPAF2_1	112	MAFB_1	143	ATP5I_2	113	ABCD1_1	82
SLC16A3_2	173	ATXN7_1	112	NAT14_1	143	BCL2L11_2	113	ALDH1A3_1	82
SLC19A1_1	173	BACH1_2	112	PHRF1_1	143	C11orf93_3	113	ARF1_2	82
TADA2B_2	173	BCAP31_1	112	PIM3_1	143	FAM214A_3	113	BACH1_2	82
TBX2_2	173	C5orf38_1	112	POLR2H_2	143	FIBCD1_1	113	COL4A1_1	82
TMEM80_1	173	CNR1_1	112	RPUSD1_1	143	G6PD_4	113	COL9A2_2	82
ATP2A2_2	172	DGKQ_1	112	RUSC1_4	143	GRIN2C_1	113	CTBP2_1	82
CRIP2_1	172	FAM213B_2	112	SHC2_1	143	HP1BP3_3	113	CTDSP1_2	82
GLYR1_1	172	FAM213B_3	112	SLC43A2_1	143	MEGF8_1	113	DUSP6_1	82
HEY1_2	172	HERC3_2	112	SS18L1_1	143	MTL5_2	113	EIF4G1_3	82
MPPED2_1	172	HSP90AA1_4	112	TGIF2_3	143	OPCML_2	113	FAM213B_3	82
NFIC_1	172	ISYNA1_3	112	TRIO_1	143	PHF10_1	113	IFT140_1	82
PATZ1_1	172	ITGB2_1	112	TSPAN4_7	143	PHLDA3_2	113	IGF2BP2_1	82
TTC7A_2	172	LEPREL4_2	112	TWIST2_1	143	RNH1_3	113	ISYNA1_4	82
ZMIZ1_1	172	MDK_3	112	ANKRD13D_3	142	TFAP2A_4	113	LRRC56_1	82
AL928654.7_2	171	PER2_2	112	ANKRD33B_1	142	TSNARE1_2	113	NFIB_4	82
ANKH_1	171	PHF2_2	112	ARHGAP4_1	142	AP4M1_2	112	PAXIP1_1	82
ANKRD33B_1	171	TBX2_2	112	ARHGEF19_2	142	CCNG2_2	112	PCGF2_2	82
CAMK1D_2	171	ARHGAP4_1	111	C8orf42_1	142	CTDSPL_2	112	PCSK7_2	82
CCDC92_1	171	BTBD3_2	111	CNR1_1	142	CUX1_1	112	PLK2_3	82
DAZAP1_3	171	CCDC88B_3	111	CUX1_1	142	CXCL12_1	112	PUSL1_2	82
DUSP16_2	171	EFEMP2_3	111	EGFL7_2	142	EPHA4_1	112	TACC3_1	82
EXD3_1	171	EPHA4_1	111	FAM195A_2	142	FKBP10_1	112	TPPP3_1	82
GFRA2_2	171	ERBB2IP_1	111	HCFC1_1	142	FLNA_2	112	USF2_2	82
NME4_2	171	IRX4_1	111	IGF2BP1_1	142	HEBP1_1	112	ZBTB25_2	82
PNPLA7_1	171	LARP1_1	111	MRPL14_1	142	MBOAT7_2	112	ABCD1_2	81
POLR2L_1	171	MAP4K2_3	111	NEDD4L_3	142	MCM4_2	112	ANAPC11_1	81
PTBP1_1	171	NCAPD3_3	111	NR3C1_4	142	NFIB_3	112	ANKRD33B_1	81
PTBP3_2	171	NFKBIZ_3	111	PSMA1_1	142	NFIC_1	112	APOLD1_1	81
RNF217_1	171	PLSCR3_1	111	RAD23B_2	142	PDLIM2_2	112	ATPAF2_1	81
SPON2_6	171	RDH10_2	111	RNPS1_4	142	PIEZO2_1	112	BCL2L11_1	81
URB2_1	171	SLC16A3_1	111	RUNX1_3	142	PSME2_2	112	BMP4_3	81
ZHX1_4	171	SOX7_2	111	SCRIB_1	142	RPL8_3	112	C16orf13_1	81
ANKRD65_2	170	SPON2_2	111	STX16_3	142	RUSC1_4	112	C17orf67_1	81
FNDC3A_4	170	TRIO_1	111	TM7SF2_2	142	TBXAS1_2	112	C19orf73_1	81
HAND2_2	170	TWIST2_1	111	TSPYL2_2	142	ANKRD36C_1	111	CAMK1D_1	81
HIPK2_1	170	ANKRD13D_3	110	YWHAZ_5	142	ATP2B1_2	111	CTDSP1_3	81
HMGB1_3	170	ANKRD27_1	110	ZHX1_4	142	C19orf24_1	111	CYHR1_3	81
HMGB1_4	170	BRI3_3	110	ABR_5	141	CTDSP1_3	111	EFEMP2_3	81
ICOSLG_1	170	CDH11_3	110	ANAPC11_2	141	FAHD1_2	111	GALNT1_2	81
IGF2BP3_2	170	DAPK1_3	110	CCDC88B_3	141	FBXW7_1	111	HCFC1_1	81
KIAA0895L_2	170	GNAQ_1	110	CDC25B_1	141	GRINA_4	111	HEY2_1	81
NFKBIA_2	170	INHA_1	110	CHST15_2	141	HBM_1	111	HIVEP2_1	81
RUSC1_6	170	KDM2A_1	110	CORO1C_2	141	HEY2_1	111	INPP5A_1	81
TNRC6B_2	170	KIF2A_3	110	CTBP2_3	141	HOOK2_1	111	JUNB_1	81
CDV3_3	169	LMNA_1	110	DLG1_5	141	IGF2BP2_1	111	MAN1A2_2	81
CUL4A_3	169	LRRC8D_2	110	DLL1_1	141	KIF26B_1	111	NME4_2	81
FASTK_1	169	MAF1_2	110	HDAC10_2	141	NME3_3	111	NR4A2_2	81
INCA1_1	169	MAFB_1	110	HEY1_1	141	PLEC_1	111	NSD1_4	81
MAZ_1	169	MCM4_2	110	L1CAM_1	141	RPUSD1_1	111	PNMA6A_1	81
NR1H2_1	169	PASK_2	110	METTL21A_2	141	RRAGD_3	111	PNMA6A_2	81
PSMA1_1	169	PCGF2_2	110	NFIB_2	141	TFEB_3	111	PNMA6B_1	81
RASGRP2_2	169	PCSK7_2	110	NFIB_4	141	WAC_3	111	PNMA6D_1	81
TCF12_2	169	PIM3_2	110	NUDT16L1_1	141	ZFX_3	111	SALL1_1	81
UBTF_1	169	PLEKHA2_2	110	PLXNB2_2	141	ADARB1_2	110	SIM2_1	81
BAG5_1	168	PNPLA7_1	110	PPP1R13B_1	141	ADCY2_1	110	SLC4A11_1	81
CTDSP1_2	168	REST_3	110	PPP4R1_2	141	BEND6_2	110	SSH3_3	81
FBXW7_1	168	RNPEPL1_1	110	PTCH1_2	141	CDV3_3	110	TMEM80_1	81
GATA2_2	168	STX16_4	110	RARG_2	141	DNAJC22_1	110	TMPRSS2_2	81
GLCCI1_2	168	TBCD_1	110	RFNG_1	141	FBXL6_2	110	TP53I13_2	81
GRINA_4	168	TGIF2_3	110	RNF187_1	141	INTS6_3	110	TRABD_1	81
LRRC8D_2	168	USF2_1	110	RUSC1_5	141	IRF2BP2_1	110	TRIM71_1	81
MEGF8_1	168	ZBTB7B_1	110	TPM1_2	141	IRS2_1	110	TSPAN4_4	81
NOC4L_1	168	ZBTB7B_2	110	TPPP3_1	141	PACS2_2	110	TWIST2_1	81
PCNT_2	168	ZNF664_2	110	UBTF_2	141	PDE8A_1	110	TXNDC16_1	81
PHC2_4	168	AC004258.1_1	109	ANKRD9_3	140	SAMD11_3	110	WEE1_3	81
POLR2H_2	168	ALDH1A3_1	109	ATXN7L3_3	140	SSBP4_1	110	YWHAZ_5	81
STRA13_1	168	ATP5I_2	109	CACNA1G_1	140	WRN_1	110	ZNF696_1	81
TMEM88_1	168	BMP4_3	109	CBFA2T3_2	140	ANAPC11_1	109	ADCY2_1	80
ZBTB1_2	168	CAMK1D_3	109	CEBPA_1	140	ARL16_2	109	ANKRD13B_1	80
ZYX_4	168	CAPZB_2	109	CRIP1_1	140	ATPAF2_1	109	ATXN7L3_2	80
ACP1_1	167	CCNK_1	109	CTBP1_5	140	CDKN2A_4	109	BACH1_4	80
ACVR1_1	167	CHTF18_1	109	DHRSX_2	140	CHST15_2	109	BCAP31_2	80
ARF1_2	167	CIRBP_5	109	ENO3_1	140	CTBP2_1	109	BCAP31_4	80
BRD3_2	167	CTDSP1_2	109	EPS8L2_2	140	FLOT1_1	109	CCDC40_1	80
DAPK1_3	167	DLL1_1	109	FKBP10_1	140	GNAQ_1	109	CLK3_2	80
DLG5_1	167	HIC1_1	109	GALE_3	140	GNAS_7	109	EGR2_1	80
FGFR1_3	167	HNRPDL_2	109	GLTPD1_1	140	HTRA2_2	109	EIF4A1_2	80
GRINA_3	167	IFT140_1	109	INHA_1	140	LRRC32_2	109	FGF11_1	80
[truncated: 24,789 more rows]

## Sheet: motif dist introns
distribution of motifs unique to modern human in human introns
[truncated: 25,698 more rows]

[truncated: 2 more sheets: top genes (based on promoters), top genes (based on introns)]
